# Supplementary material for: Decoding the gene regulatory network of endosperm differentiation in maize
Source: Nat Commun. 2024 Jan 2;15:34. doi: 10.1038/s41467-023-44369-7 (PMC10762121; doi:10.1038/s41467-023-44369-7)
Supplement: Supplementary file 4 — Supplementary Data 1 [file 41467_2023_44369_MOESM4_ESM.xlsx]

## Sheet: Sheet1
Supplementary Data 1: Statistic of scRNA-seq.
Sample ID	endosperm 6 DAP-1	endosperm 7 DAP-1	endosperm 7 DAP-2	endosperm 7 DAP-3
Seurat V4.0.3 Qualified Cells	3135	4771	4798	4318
Median Genes per Qualified Cell	1153	1986	2433	2450
Median UMI Counts per Qualified Cell	1816	4003	5695	5743
Depth/Number of Reads	448105547	494918074	453104187	517306450
Cell Range Raw Cells	4627	5835	5918	5274
Mean Reads per Cell	96846	84819	76564	98086
Median Genes per Cell	929	1703	2092	2102
Median UMI Counts per Cell	1361	3208	4509	4489
Total Genes Detected	24209	26849	27236	27089
Fraction Reads in Cells	0.637	0.683	0.7	0.697
Reads Mapped to Genome	0.719	0.85	0.858	0.854
Reads Mapped Confidently to Intergenic Regions	0.114	0.129	0.132	0.129
Reads Mapped Confidently to Intronic Regions	0.009	0.013	0.012	0.012
Reads Mapped Confidently to Exonic Regions	0.569	0.68	0.685	0.685
Valid Barcodes	0.836	0.943	0.964	0.959
Sequencing Saturation	0.929	0.858	0.799	0.836
Cell Ranger Version	4.0.0	4.0.0	4.0.0	4.0.0
10xGenomics Kit	3' v3	3' v3	3' v3	3' v3
Note: Statisitics of high-quality cells used for the following analyses were in gray
