# Supplementary material for: Decoding the gene regulatory network of endosperm differentiation in maize
Source: Nat Commun. 2024 Jan 2;15:34. doi: 10.1038/s41467-023-44369-7 (PMC10762121; doi:10.1038/s41467-023-44369-7)
Supplement: Supplementary file 6 — Supplementary Data 3 [file 41467_2023_44369_MOESM6_ESM.xlsx]

## Sheet: Sheet1
Supplementary Data 3: List of cell cycle-related genes.
S-phase markers
Gene ID	Reference	Reference	Reference	used	Note	Maize annotation
Zm00001d002330	Nelms and Walbot,2019	Satterlee et al.,2020	\	Yes		met5;DNA methyl transferase5: [source: characterized gene (MaizeGDB_09082017)]
Zm00001d002543	Nelms and Walbot,2019	\	\	Yes		Histone H4 [source: RefGen_v3]
Zm00001d002546	Nelms and Walbot,2019	\	\	Yes		Histone H4 [source: RefGen_v3]
Zm00001d002601	Nelms and Walbot,2019	\	\	Yes		histone H1-3[source:homolog]
Zm00001d003164	Nelms and Walbot,2019	\	\	Yes		Ribonucleoside-diphosphate reductase small chain C[source:homolog]
Zm00001d003725	Nelms and Walbot,2019	Satterlee et al.,2020	\	Yes		Histone H3.2 [source: RefGen_v3]
Zm00001d003730	\	Satterlee et al.,2020	\	Yes		Histone H3.2 [source: RefGen_v3]
Zm00001d005789	Nelms and Walbot,2019	Satterlee et al.,2020	\	Yes		his2b3;histone 2B3: genomic sequence selected with his2B cDNA probe [source: characterized gene (MaizeGDB_09082017)]
Zm00001d006213	Nelms and Walbot,2019	\	\	Yes		Probable histone H2A.4[source:homolog]
Zm00001d006547	Nelms and Walbot,2019	\	\	Yes		Histone H2A [source: RefGen_v3]
Zm00001d006548	Nelms and Walbot,2019	\	\	Yes		Histone H2A [source: RefGen_v3]
Zm00001d006788	Nelms and Walbot,2019	\	\	Yes		DNA replication protein-related[source:homolog]
Zm00001d007084	Nelms and Walbot,2019	\	\	Yes		Histone H2B [source: RefGen_v3]
Zm00001d007233	Nelms and Walbot,2019	\	\	Yes		zinc ion binding[source:homolog]
Zm00001d007809	\	Satterlee et al.,2020	\	No	Undetected	\
Zm00001d008669	Nelms and Walbot,2019	Satterlee et al.,2020	\	Yes		Histone H4 [source: RefGen_v3]
Zm00001d009374	Nelms and Walbot,2019	\	\	Yes		DNA replication licensing factor MCM4[source:homolog]
Zm00001d010406	Nelms and Walbot,2019	\	\	Yes		mcm6;minichromosome maintenance6: Essential for both vegetative as well as reproductive growth and development in plants. [source: characterized gene (MaizeGDB_09082017)]
Zm00001d010575	Nelms and Walbot,2019	\	\	Yes		Histone H4 [source: RefGen_v3]
Zm00001d010625	Nelms and Walbot,2019	Satterlee et al.,2020	\	Yes		Transducin/WD40 repeat-like superfamily protein[source:homolog]
Zm00001d011236	\	Satterlee et al.,2020	\	Yes		Histone H2B [source: RefGen_v3]
Zm00001d011242	Nelms and Walbot,2019	\	\	Yes		por1;porin1: cDNA sequence [source: characterized gene (MaizeGDB_09082017)]
Zm00001d012166	Nelms and Walbot,2019	\	\	Yes		Faciata 1-like protein [source: RefGen_v3]
Zm00001d012276	Nelms and Walbot,2019	\	\	Yes		Histone H3.2[source:homolog]
Zm00001d012423	Nelms and Walbot,2019	\	\	Yes		Histone H2B [source: RefGen_v3]
Zm00001d012439	Nelms and Walbot,2019	\	\	Yes		Histone H4 [source: RefGen_v3]
Zm00001d012611	Nelms and Walbot,2019	\	\	Yes		DNA repair metallo-beta-lactamase family protein[source:homolog]
Zm00001d012837	Nelms and Walbot,2019	\	\	Yes		Histone H2A [source: RefGen_v3]
Zm00001d013066	Nelms and Walbot,2019	\	\	Yes		Histone H1 [source: RefGen_v3]
Zm00001d013067	Nelms and Walbot,2019	\	\	Yes		Histone H1 [source: RefGen_v3]
Zm00001d013392	Nelms and Walbot,2019	\	\	Yes		Histone H2A [source: RefGen_v3]
Zm00001d013495	Nelms and Walbot,2019	\	\	Yes		Cell division cycle protein cdt2 [source: RefGen_v3]
Zm00001d013744	Nelms and Walbot,2019	\	\	Yes		Putative cyclin-A3-1[source:homolog]
Zm00001d014141	Nelms and Walbot,2019	\	\	Yes		F-box protein [source:homolog]
Zm00001d014885	Nelms and Walbot,2019	\	\	Yes		zinc knuckle (CCHC-type) family protein[source:homolog]
Zm00001d015839	Nelms and Walbot,2019	\	\	Yes		Chaperone protein dnaJ 6[source:homolog]
Zm00001d016723	Nelms and Walbot,2019	\	\	Yes		Histone H3 [source: RefGen_v3]
Zm00001d017324	Nelms and Walbot,2019	\	\	Yes		Replication protein A 32 kDa subunit A[source:homolog]
Zm00001d018151	Nelms and Walbot,2019	\	\	Yes		Protein CHROMATIN REMODELING 25[source:homolog]
Zm00001d018384	Nelms and Walbot,2019	\	\	Yes		mcm5;minichromosome maintenance5: [source: characterized gene (MaizeGDB_09082017)]
Zm00001d018415	Nelms and Walbot,2019	\	\	Yes		Proliferating cell nuclear antigen [source: RefGen_v3]
Zm00001d018531	Nelms and Walbot,2019	\	\	Yes		Replication protein A 32 kDa subunit A[source:homolog]
Zm00001d018600	Nelms and Walbot,2019	\	\	Yes		\
Zm00001d018976	Nelms and Walbot,2019	\	\	Yes		met8;DNA methyl transferase8: [source: characterized gene (MaizeGDB_09082017)]
Zm00001d018977	Nelms and Walbot,2019	\	\	Yes		Cytosine-specific methyltransferase [source: RefGen_v3]
Zm00001d018981	Nelms and Walbot,2019	\	\	Yes		his1a;histone1a: cDNA sequences, SSR umc1577 [source: characterized gene (MaizeGDB_09082017)]
Zm00001d019045	Nelms and Walbot,2019	\	\	Yes		Histone H2A [source: RefGen_v3]
Zm00001d019461	Nelms and Walbot,2019	\	\	Yes		DNAJ heat shock N-terminal domain-containing protein[source:homolog]
Zm00001d019852	Nelms and Walbot,2019	\	\	Yes		transducin family protein / WD-40 repeat family protein[source:homolog]
Zm00001d020021	Nelms and Walbot,2019	\	\	Yes		CONTAINS InterPro DOMAIN/s: Chromosome transmission fidelity protein 8 (InterPro:IPR018607); Has 127 Blast hits to 127 proteins in 63 species: Archae - 0; Bacteria - 0; Metazoa - 70; Fungi - 17; Plants - 31; Viruses - 0; Other Eukaryotes - 9 (source /.../ BLink).[source:homolog]
Zm00001d020182	Nelms and Walbot,2019	\	\	Yes		hat1;histone acetyltransferase1: cDNA, genomic and peptide sequence; antibody cross-reactivity [source: characterized gene (MaizeGDB_09082017)]
Zm00001d020412	\	\	Zhang et al., 2021	Yes		HMG-Y-related protein A[source:homolog]
Zm00001d020580	Nelms and Walbot,2019	\	\	Yes		Histone H2B.1 [source: RefGen_v3]
Zm00001d020584	Nelms and Walbot,2019	\	\	Yes		Histone H4 [source: RefGen_v3]
Zm00001d021300	Nelms and Walbot,2019	Satterlee et al.,2020	\	Yes		Histone H2A [source: RefGen_v3]
Zm00001d021422	Nelms and Walbot,2019	\	\	Yes		Histone H4 [source: RefGen_v3]
Zm00001d021433	Nelms and Walbot,2019	\	\	Yes		High mobility group B protein 2[source:homolog]
Zm00001d021477	\	Satterlee et al.,2020	\	Yes		Histone H4 [source: RefGen_v3]
Zm00001d021706	Nelms and Walbot,2019	\	\	Yes		Histone H2A [source: RefGen_v3]
Zm00001d022028	Nelms and Walbot,2019	\	\	Yes		mus1;MutS homolog1: cDNA similar to E. coli mutS [source: characterized gene (MaizeGDB_09082017)]
Zm00001d022226	Nelms and Walbot,2019	\	\	Yes		Origin recognition complex subunit 6 [source: RefGen_v3]
Zm00001d022564	Nelms and Walbot,2019	\	\	Yes		BRCT domain-containing protein [source:homolog]
Zm00001d022619	Nelms and Walbot,2019	\	\	Yes		minichromosome maintenance 10[source:homolog]
Zm00001d023432	Nelms and Walbot,2019	\	\	Yes		\
Zm00001d023462	Nelms and Walbot,2019	\	\	Yes		Probable DNA primase large subunit[source:homolog]
Zm00001d023901	Nelms and Walbot,2019	\	Zhang et al., 2021	Yes		Histone H2A [source: RefGen_v3]
Zm00001d025234	Nelms and Walbot,2019	\	\	Yes		Probable DNA primase large subunit[source:homolog]
Zm00001d025381	Nelms and Walbot,2019	Satterlee et al.,2020	\	Yes		Histone H3.2[source:homolog]
Zm00001d025406	Nelms and Walbot,2019	Satterlee et al.,2020	\	Yes		Histone H3.2 [source: RefGen_v3]
Zm00001d025913	Nelms and Walbot,2019	\	\	Yes		Histone H2B [source: RefGen_v3]
Zm00001d026015	Nelms and Walbot,2019	\	\	Yes		Histone H4 [source: RefGen_v3]
Zm00001d026291	Nelms and Walbot,2019	\	\	Yes		met2;DNA methyl transferase2: [source: characterized gene (MaizeGDB_09082017)]
Zm00001d027288	Nelms and Walbot,2019	\	\	Yes		Immediate-early protein RSP40 [source: RefGen_v3]
Zm00001d027394	Nelms and Walbot,2019	\	\	Yes		Histone H4 [source: RefGen_v3]
Zm00001d027760	Nelms and Walbot,2019	Satterlee et al.,2020	\	Yes		Histone H2A [source: RefGen_v3]
Zm00001d028210	Nelms and Walbot,2019	Satterlee et al.,2020	\	Yes		Replication protein A 70 kDa DNA-binding subunit B[source:homolog]
Zm00001d028538	Nelms and Walbot,2019	\	\	Yes		P-loop containing nucleoside triphosphate hydrolases superfamily protein[source:homolog]
Zm00001d029632	\	\	Zhang et al., 2021	Yes		Thymidine kinase [source: RefGen_v3]
Zm00001d030614	Nelms and Walbot,2019	\	\	Yes		mcm1;minichromosome maintenance1: [source: characterized gene (MaizeGDB_09082017)]
Zm00001d030990	Nelms and Walbot,2019	\	\	Yes		F-box/LRR-repeat protein 17[source:homolog]
Zm00001d031751	Nelms and Walbot,2019	\	\	Yes		DNA polymerase epsilon subunit B[source:homolog]
Zm00001d032070	Nelms and Walbot,2019	\	\	Yes		Histone H2B [source: RefGen_v3]
Zm00001d032239	Nelms and Walbot,2019	\	\	Yes		hmga102;high mobility group family A 102: confers nickel resistance when expressed in yeast [source: characterized gene (MaizeGDB_09082017)]
Zm00001d032464	Nelms and Walbot,2019	\	\	Yes		Kinesin-like protein KIN-7D mitochondrial[source:homolog]
Zm00001d032889	Nelms and Walbot,2019	\	\	Yes		F-box domain containing protein [source: RefGen_v3]
Zm00001d033158	Nelms and Walbot,2019	Satterlee et al.,2020	\	Yes		Transcription factor jumonji (jmjC) domain-containing protein[source:homolog]
Zm00001d033365	Nelms and Walbot,2019	\	\	Yes		Putative cyclin-A3-1[source:homolog]
Zm00001d033421	Nelms and Walbot,2019	\	\	Yes		Deoxyuridine 5'-triphosphate nucleotidohydrolase[source:homolog]
Zm00001d033822	Nelms and Walbot,2019	\	\	Yes		Probable histone H2AXa[source:homolog]
Zm00001d034479	Nelms and Walbot,2019	\	\	Yes		hon110;histone one (H1): (was H1a); mapped by electrophoretic mobility polymorphism as alh1 [source: characterized gene (MaizeGDB_09082017)]
Zm00001d034577	Nelms and Walbot,2019	\	\	Yes		\
Zm00001d034773	Nelms and Walbot,2019	\	\	Yes		Elongation factor 2 [source: RefGen_v3]
Zm00001d034776	Nelms and Walbot,2019	\	\	Yes		Elongation factor 2 [source: RefGen_v3]
Zm00001d034840	Nelms and Walbot,2019	\	\	Yes		Nuf2 family protein expressed; protein[source:homolog]
Zm00001d035763	Nelms and Walbot,2019	\	\	Yes		Protein MEI2-like 1[source:homolog]
Zm00001d035764	Nelms and Walbot,2019	\	\	Yes		Putative RING finger U-box domain family protein [source: RefGen_v3]
Zm00001d035963	Nelms and Walbot,2019	\	\	Yes		\
Zm00001d036248	\	Satterlee et al.,2020	\	No	Undetected	\
Zm00001d036250	Nelms and Walbot,2019	\	\	Yes		Histone H3-like 5[source:homolog]
Zm00001d037503	Nelms and Walbot,2019	\	\	Yes		Protein NETWORKED 4A[source:homolog]
Zm00001d037815	Nelms and Walbot,2019	\	\	Yes		RAD3-like DNA-binding helicase protein[source:homolog]
Zm00001d038054	Nelms and Walbot,2019	\	\	Yes		N-acetyltransferases;N-acetyltransferases[source:homolog]
Zm00001d038467	Nelms and Walbot,2019	\	\	Yes		roa1;replication origin activator1: cDNA Z29368, homology with yeast and vertebrate DNA licensing activity; orthologs in barley and Arabidopsis, highly conserved [source: characterized gene (MaizeGDB_09082017)]
Zm00001d038513	Nelms and Walbot,2019	\	\	Yes		Transducin/WD40 repeat-like superfamily protein[source:homolog]
Zm00001d039062	Nelms and Walbot,2019	\	\	Yes		Putative timeless C-term domain and Homeodomain protein [source: RefGen_v3]
Zm00001d039595	Nelms and Walbot,2019	\	\	Yes		BEST Arabidopsis thaliana protein match is: DDT domain superfamily (TAIR:AT1G18950.1); Has 178 Blast hits to 178 proteins in 75 species: Archae - 0; Bacteria - 4; Metazoa - 51; Fungi - 33; Plants - 60; Viruses - 1; Other Eukaryotes - 29 (source: NCB /.../k).[source:homolog]
Zm00001d039718	Nelms and Walbot,2019	\	\	Yes		Mini-chromosome maintenance complex-binding protein[source:homolog]
Zm00001d039790	Nelms and Walbot,2019	Satterlee et al.,2020	\	Yes		Histone H3.2 [source: RefGen_v3]
Zm00001d039821	Nelms and Walbot,2019	\	\	Yes		Histone H2B [source: RefGen_v3]
Zm00001d041606	Nelms and Walbot,2019	\	\	Yes		mcm2;minichromosome maintenance2: a cell cycle gene regulated by tb1 [source: characterized gene (MaizeGDB_09082017)]
Zm00001d041672	Nelms and Walbot,2019	Satterlee et al.,2020	\	Yes		Histone H3.2 [source: RefGen_v3]
Zm00001d042302	Nelms and Walbot,2019	\	\	Yes		DEK domain-containing chromatin associated protein[source:homolog]
Zm00001d042528	Nelms and Walbot,2019	\	\	Yes		Chromatin assembly factor 1 subunit FAS1[source:homolog]
Zm00001d042730	Nelms and Walbot,2019	\	\	Yes		Histone H3 [source: RefGen_v3]
Zm00001d042930	Nelms and Walbot,2019	Satterlee et al.,2020	\	Yes		his2b4;histone 2B4: genomic sequence selected with his2B cDNA probe [source: characterized gene (MaizeGDB_09082017)]
Zm00001d042954	\	Satterlee et al.,2020	\	Yes		Histone H4 [source: RefGen_v3]
Zm00001d044247	Nelms and Walbot,2019	\	\	Yes		trh3;thioredoxin h homolog3: [source: characterized gene (MaizeGDB_09082017)]
Zm00001d044540	Nelms and Walbot,2019	\	\	Yes		mcm4;minichromosome maintenance4: [source: characterized gene (MaizeGDB_09082017)]
Zm00001d044742	\	Satterlee et al.,2020	\	No	Undetected	\
Zm00001d045192	Nelms and Walbot,2019	\	\	Yes		Ribonucleoside-diphosphate reductase large subunit[source:homolog]
Zm00001d045268	Nelms and Walbot,2019	\	\	Yes		Histone H3.2 [source: RefGen_v3]
Zm00001d045649	\	Satterlee et al.,2020	\	Yes		Ribonucleoside-diphosphate reductase small chain [source: RefGen_v3]
Zm00001d047395	Nelms and Walbot,2019	\	\	Yes		Transposon protein [source: RefGen_v3]
Zm00001d047787	Nelms and Walbot,2019	\	\	Yes		Histone H2A [source: RefGen_v3]
Zm00001d047788	Nelms and Walbot,2019	\	\	Yes		Histone H2B [source: RefGen_v3]
Zm00001d048086	Nelms and Walbot,2019	\	\	Yes		Replication protein A 70 kDa DNA-binding subunit B[source:homolog]
Zm00001d048127	Nelms and Walbot,2019	\	\	Yes		Putative cyclin-A3-1[source:homolog]
Zm00001d048491	Nelms and Walbot,2019	\	\	Yes		Histone H2B [source: RefGen_v3]
Zm00001d048628	Nelms and Walbot,2019	\	\	Yes		ARM repeat superfamily protein[source:homolog]
Zm00001d049190	Nelms and Walbot,2019	\	\	Yes		mcm7;minichromosome maintenance7: [source: characterized gene (MaizeGDB_09082017)]
Zm00001d050061	Nelms and Walbot,2019	\	\	Yes		Putative SWI/SNF-related matrix-associated actin-dependent regulator of chromatin subfamily A member 3-like 3[source:homolog]
Zm00001d050100	Nelms and Walbot,2019	\	\	Yes		Histone H2B.2 [source: RefGen_v3]
Zm00001d050368	Nelms and Walbot,2019	\	\	Yes		HMG-Y-related protein A[source:homolog]
Zm00001d050697	Nelms and Walbot,2019	\	\	Yes		Histone H3.2 [source: RefGen_v3]
Zm00001d051478	Nelms and Walbot,2019	\	\	Yes		Histone H4 [source: RefGen_v3]
Zm00001d051591	Nelms and Walbot,2019	\	\	Yes		his2b5;histone 2B5: cDNA from unfertilized maize ovule, similar to histone 2B, distinct from previous sequences reported [source: characterized gene (MaizeGDB_09082017)]
Zm00001d051995	Nelms and Walbot,2019	\	\	Yes		pcna2;proliferating cell nuclear antigen2: a cell cycle gene regulated by tb1 [source: characterized gene (MaizeGDB_09082017)]
Zm00001d052264	Nelms and Walbot,2019	\	\	Yes		\
Zm00001d052749	Nelms and Walbot,2019	Satterlee et al.,2020	Zhang et al., 2021	Yes		nfd106;nucleosome/chromatin assembly factor D: hmg7 locus designated and assigned to a transcription factor family by the GRASSIUS project (Yilmaz et al 2009) , which also provided the mappings to the B73_Reference Genome sequence v2 gene models. [source: characterized gene (MaizeGDB_09082017)]
Zm00001d053998	Nelms and Walbot,2019	\	\	Yes		wee1;wee1: cDNA single copy, deduced protein 50% identity to protein kinase domain of human Wee1; SSR umc1255 [source: characterized gene (MaizeGDB_09082017)]
G2/M-phase markers
Gene ID	Reference	Reference	Reference	used	Note	Maize annotation
Zm00001d053829	\	Satterlee et al.,2020	\	Yes		early nodulin-like protein 9[source:homolog]
Zm00001d053725	\	Satterlee et al.,2020	\	Yes		Protein kinase superfamily protein[source:homolog]
Zm00001d053272	Nelms and Walbot,2019	Satterlee et al.,2020	\	Yes		Reticulon-like protein B17[source:homolog]
Zm00001d053212	Nelms and Walbot,2019	\	\	Yes		E3 ubiquitin ligase BIG BROTHER-related[source:homolog]
Zm00001d052955	Nelms and Walbot,2019	\	\	Yes		ARM repeat superfamily protein[source:homolog]
Zm00001d052615	Nelms and Walbot,2019	\	Zhang et al., 2021	Yes		Kinesin-like protein KIN-7N[source:homolog]
Zm00001d052368	Nelms and Walbot,2019	\	\	Yes		Expressed protein; protein[source:homolog]
Zm00001d052323	\	Satterlee et al.,2020	\	Yes		meristematic receptor-like kinase[source:homolog]
Zm00001d052317	Nelms and Walbot,2019	\	\	Yes		F10K1.23[source:homolog]
Zm00001d052110	Nelms and Walbot,2019	\	\	Yes		o1;opaque endosperm1: endosperm starch soft, opaque [source: characterized gene (MaizeGDB_09082017)]
Zm00001d051950	Nelms and Walbot,2019	Satterlee et al.,2020	\	Yes		P-loop containing nucleoside triphosphate hydrolases superfamily protein[source:homolog]
Zm00001d051544	Nelms and Walbot,2019	\	\	Yes		\
Zm00001d051542	Nelms and Walbot,2019	\	\	Yes		DNA topoisomerase 2[source:homolog]
Zm00001d051474	Nelms and Walbot,2019	\	\	Yes		CONTAINS InterPro DOMAIN/s: Nucleoporin protein Ndc1-Nup (InterPro:IPR019049); Has 36 Blast hits to 36 proteins in 17 species: Archae - 0; Bacteria - 0; Metazoa - 1; Fungi - 0; Plants - 35; Viruses - 0; Other Eukaryotes - 0 (source: NCBI BLink).[source:homolog]
Zm00001d051235	\	Satterlee et al.,2020	\	Yes		\
Zm00001d051016	Nelms and Walbot,2019	Satterlee et al.,2020	\	Yes		\
Zm00001d050329	Nelms and Walbot,2019	\	\	Yes		NPK1-related protein kinase 2[source:homolog]
Zm00001d049938	Nelms and Walbot,2019	\	\	Yes		krp8;kinesin-related protein8: [source: characterized gene (MaizeGDB_09082017)]
Zm00001d048737	Nelms and Walbot,2019	\	\	Yes		\
Zm00001d048563	Nelms and Walbot,2019	\	\	Yes		ARM repeat superfamily protein[source:homolog]
Zm00001d048540	Nelms and Walbot,2019	\	\	Yes		Phosphatidylinositol N-acetyglucosaminlytransferase subunit P-related[source:homolog]
Zm00001d048394	Nelms and Walbot,2019	\	\	Yes		Cyclin-dependent kinases regulatory subunit 1[source:homolog]
Zm00001d048366	Nelms and Walbot,2019	Satterlee et al.,2020	\	Yes		Expressed protein; protein[source:homolog]
Zm00001d048299	Nelms and Walbot,2019	Satterlee et al.,2020	\	Yes		\
Zm00001d048104	\	Satterlee et al.,2020	\	Yes		TPX2 (targeting protein for Xklp2) protein family[source:homolog]
Zm00001d048055	Nelms and Walbot,2019	Satterlee et al.,2020	\	Yes		Glucan endo-13-beta-glucosidase 3[source:homolog]
Zm00001d047990	\	Satterlee et al.,2020	\	Yes		Probable receptor-like serine/threonine-protein kinase [source:homolog]
Zm00001d047938	\	Satterlee et al.,2020	\	Yes		Pathogenesis-related thaumatin superfamily protein[source:homolog]
Zm00001d047746	Nelms and Walbot,2019	\	\	Yes		CONTAINS InterPro DOMAIN/s: Cytochrome B561-related N-terminal (InterPro:IPR019176); Has 215 Blast hits to 213 proteins in 79 species: Archae - 0; Bacteria - 6; Metazoa - 131; Fungi - 22; Plants - 42; Viruses - 0; Other Eukaryotes - 14 (source: NCB /.../k).[source:homolog]
Zm00001d047673	Nelms and Walbot,2019	Satterlee et al.,2020	\	Yes		DUF4378 domain protein[source:homolog]
Zm00001d047516	\	Satterlee et al.,2020	\	Yes		WEB family protein [source:homolog]
Zm00001d047329	\	Satterlee et al.,2020	\	Yes		Transcriptional regulatory protein algP [source: RefGen_v3]
Zm00001d047128	Nelms and Walbot,2019	\	\	Yes		murE1;MureinE1: orthologous to At1g63680Maize ortholog of Arabidopsis MurE. Associates with Plastid Encoded RNA polymerase (PEP). Required for PEP-mediated transcription. (A. Barkan, 2015) [source: characterized gene (MaizeGDB_09082017)]
Zm00001d046995	\	Satterlee et al.,2020	\	Yes		Patellin-5 [source: RefGen_v3]
Zm00001d046890	\	Satterlee et al.,2020	\	Yes		Putative ubiquitin-conjugating enzyme family%3B Ubiquitin-conjugating enzyme E2S [source: RefGen_v3]
Zm00001d046866	Nelms and Walbot,2019	\	\	Yes		Senescence-associated protein DH [source: RefGen_v3]
Zm00001d046489	Nelms and Walbot,2019	Satterlee et al.,2020	\	Yes		\
Zm00001d046155	\	Satterlee et al.,2020	\	Yes		PLASMODESMATA CALLOSE-BINDING PROTEIN 5[source:homolog]
Zm00001d045554	Nelms and Walbot,2019	Satterlee et al.,2020	\	Yes		krp2;kinesin-related protein2: [source: characterized gene (MaizeGDB_09082017)]
Zm00001d045507	\	Satterlee et al.,2020	\	Yes		Scarecrow-like protein 28[source:homolog]
Zm00001d045389	Nelms and Walbot,2019	\	\	Yes		bub3;budding unhibited by benzimidazoles homolog3: encodes WD40 repeat-like superfamily protein that is a mitotic checkpoint [source: characterized gene (MaizeGDB_09082017)]
Zm00001d044757	Nelms and Walbot,2019	\	\	Yes		Dynamin-2A[source:homolog]
Zm00001d044672	Nelms and Walbot,2019	\	Zhang et al., 2021	Yes		\
Zm00001d044581	Nelms and Walbot,2019	\	\	Yes		Condensin complex subunit 2[source:homolog]
Zm00001d044420	Nelms and Walbot,2019	Satterlee et al.,2020	\	Yes		ATP binding microtubule motor family protein[source:homolog]
Zm00001d044355	Nelms and Walbot,2019	\	\	Yes		B3 domain-containing protein [source:homolog]
Zm00001d044220	Nelms and Walbot,2019	\	\	Yes		centromere protein C[source:homolog]
Zm00001d044170	Nelms and Walbot,2019	\	\	Yes		ATP binding microtubule motor family protein[source:homolog]
Zm00001d044088	Nelms and Walbot,2019	\	\	Yes		Probable isoprenylcysteine alpha-carbonyl methylesterase ICMEL2[source:homolog]
Zm00001d043860	Nelms and Walbot,2019	\	\	Yes		evolutionarily conserved C-terminal region 8[source:homolog]
Zm00001d043451	Nelms and Walbot,2019	Satterlee et al.,2020	\	Yes		Dynamin-related protein 5A[source:homolog]
Zm00001d043413	\	Satterlee et al.,2020	\	Yes		\
Zm00001d043164	Nelms and Walbot,2019	Satterlee et al.,2020	\	Yes		Cyclin-B1-4[source:homolog]
Zm00001d042861	\	Satterlee et al.,2020	\	Yes		Rop guanine nucleotide exchange factor 7[source:homolog]
Zm00001d042527	Nelms and Walbot,2019	Satterlee et al.,2020	\	Yes		\
Zm00001d042523	Nelms and Walbot,2019	\	\	Yes		Cell division cycle protein 27 homolog B[source:homolog]
Zm00001d042498	Nelms and Walbot,2019	Satterlee et al.,2020	\	Yes		QWRF motif-containing protein 6[source:homolog]
Zm00001d042468	Nelms and Walbot,2019	\	\	Yes		Structural maintenance of chromosomes protein 2-2[source:homolog]
Zm00001d042263	\	Satterlee et al.,2020	\	Yes		Inducer of CBF expression 2 [source: RefGen_v3]
Zm00001d042132	\	Satterlee et al.,2020	\	Yes		Transducin/WD40 repeat-like superfamily protein[source:homolog]
Zm00001d042131	Nelms and Walbot,2019	\	Zhang et al., 2021	Yes		Serine/threonine-protein kinase TIO[source:homolog]
Zm00001d041957	\	Satterlee et al.,2020	\	Yes		Fizzy-related protein [source: RefGen_v3]
Zm00001d041956	Nelms and Walbot,2019	\	\	Yes		CONTAINS InterPro DOMAIN/s: Kinetochore-Ndc80 complex subunit Spc25 (InterPro:IPR013255); Has 194 Blast hits to 194 proteins in 72 species: Archae - 0; Bacteria - 4; Metazoa - 72; Fungi - 39; Plants - 62; Viruses - 0; Other Eukaryotes - 17 (source: /.../BLink).[source:homolog]
Zm00001d041889	Nelms and Walbot,2019	\	\	Yes		\
Zm00001d041353	Nelms and Walbot,2019	\	Zhang et al., 2021	Yes		Kinesin-like protein KIN-12D[source:homolog]
Zm00001d041323	Nelms and Walbot,2019	Satterlee et al.,2020	\	Yes		Di-glucose binding protein with Kinesin motor domain[source:homolog]
Zm00001d040873	Nelms and Walbot,2019	\	\	Yes		\
Zm00001d040622	Nelms and Walbot,2019	Satterlee et al.,2020	\	Yes		\
Zm00001d040390	Nelms and Walbot,2019	Satterlee et al.,2020	\	Yes		\
Zm00001d040381	Nelms and Walbot,2019	\	\	Yes		Cyclin-A1-1[source:homolog]
Zm00001d040340	Nelms and Walbot,2019	\	\	Yes		PQ-loop repeat family protein / transmembrane family protein[source:homolog]
Zm00001d040305	Nelms and Walbot,2019	\	\	Yes		Serine/threonine-protein kinase RUNKEL[source:homolog]
Zm00001d040204	Nelms and Walbot,2019	Satterlee et al.,2020	\	Yes		\
Zm00001d040147	\	Satterlee et al.,2020	\	Yes		\
Zm00001d039638	Nelms and Walbot,2019	Satterlee et al.,2020	\	Yes		\
Zm00001d039617	Nelms and Walbot,2019	\	\	Yes		P-loop nucleoside triphosphate hydrolases superfamily protein with CH (Calponin Homology) domain[source:homolog]
Zm00001d039535	\	Satterlee et al.,2020	\	Yes		HXXXD-type acyl-transferase family protein[source:homolog]
Zm00001d039498	Nelms and Walbot,2019	Satterlee et al.,2020	\	Yes		abk1;aurora b kinase1: [source: characterized gene (MaizeGDB_09082017)]
Zm00001d039489	Nelms and Walbot,2019	\	\	Yes		cytomatrix protein-related[source:homolog]
Zm00001d039425	\	Satterlee et al.,2020	\	Yes		\
Zm00001d039306	Nelms and Walbot,2019	Satterlee et al.,2020	\	Yes		Myb-related protein 3R-1[source:homolog]
Zm00001d039086	\	Satterlee et al.,2020	\	Yes		Tetratricopeptide repeat (TPR)-like superfamily protein[source:homolog]
Zm00001d038961	Nelms and Walbot,2019	Satterlee et al.,2020	\	Yes		Kinesin-like protein KIN-10C[source:homolog]
Zm00001d038955	Nelms and Walbot,2019	\	\	Yes		Dynamin-related protein 1A[source:homolog]
Zm00001d038861	Nelms and Walbot,2019	Satterlee et al.,2020	\	Yes		IQ-domain 6[source:homolog]
Zm00001d038688	\	Satterlee et al.,2020	\	Yes		rop6;Rho-related protein6: [source: characterized gene (MaizeGDB_09082017)]
Zm00001d038682	\	Satterlee et al.,2020	\	Yes		PLASMODESMATA CALLOSE-BINDING PROTEIN 2[source:homolog]
Zm00001d038647	\	Satterlee et al.,2020	\	Yes		\
Zm00001d038583	Nelms and Walbot,2019	\	Zhang et al., 2021	Yes		Structural maintenance of chromosomes protein [source: RefGen_v3]
Zm00001d038539	Nelms and Walbot,2019	\	\	Yes		\
Zm00001d038533	\	Satterlee et al.,2020	\	Yes		cenH3;centromeric histone H3: [source: characterized gene (MaizeGDB_09082017)]
Zm00001d038174	Nelms and Walbot,2019	\	\	Yes		microtubule-associated protein 65-5[source:homolog]
Zm00001d038153	\	Satterlee et al.,2020	\	Yes		Leucine-rich repeat (LRR) family protein[source:homolog]
Zm00001d038131	Nelms and Walbot,2019	Satterlee et al.,2020	\	Yes		P-loop containing nucleoside triphosphate hydrolases superfamily protein[source:homolog]
Zm00001d038109	\	Satterlee et al.,2020	\	Yes		Putative cyclin-dependent kinase family protein [source: RefGen_v3]
Zm00001d038087	Nelms and Walbot,2019	\	\	Yes		dwil1;dwarf & irregular leaf1: mutant plants have shorter internodes, shorter, wider and wrinkled leaves, as well as smaller leaf angle [source: characterized gene (MaizeGDB_09082017)]
Zm00001d038062	\	Satterlee et al.,2020	\	Yes		Plant calmodulin-binding protein-related[source:homolog]
Zm00001d038060	\	Satterlee et al.,2020	\	Yes		Probable microtubule-binding protein TANGLED[source:homolog]
Zm00001d037843	Nelms and Walbot,2019	Satterlee et al.,2020	\	Yes		\
Zm00001d037836	Nelms and Walbot,2019	\	\	Yes		Putative MYB DNA-binding domain superfamily protein [source: RefGen_v3]
Zm00001d037371	\	Satterlee et al.,2020	\	Yes		Probable L-type lectin-domain containing receptor kinase S.7[source:homolog]
Zm00001d036929	Nelms and Walbot,2019	\	\	Yes		\
Zm00001d036919	Nelms and Walbot,2019	\	\	Yes		Palmitoyl-acyl carrier protein thioesterase chloroplastic[source:homolog]
Zm00001d036558	\	Satterlee et al.,2020	\	Yes		\
Zm00001d036360	\	Satterlee et al.,2020	\	Yes		Cyclin-B2-4[source:homolog]
Zm00001d036351	Nelms and Walbot,2019	\	\	Yes		Putative glycosyl transferase family protein [source: RefGen_v3]
Zm00001d036090	Nelms and Walbot,2019	\	\	Yes		Armadillo repeat-containing kinesin-like protein 3[source:homolog]
Zm00001d035476	\	Satterlee et al.,2020	\	Yes		L-type lectin-domain containing receptor kinase VIII.1[source:homolog]
Zm00001d034886	Nelms and Walbot,2019	\	\	Yes		Heat stress transcription factor A-1a[source:homolog]
Zm00001d034702	Nelms and Walbot,2019	\	\	Yes		\
Zm00001d034634	\	Satterlee et al.,2020	\	Yes		Heavy metal transport/detoxification superfamily protein[source:homolog]
Zm00001d034508	Nelms and Walbot,2019	\	\	Yes		Hydroxyproline O-galactosyltransferase GALT4[source:homolog]
Zm00001d034333	\	Satterlee et al.,2020	\	No	Undetected	\
Zm00001d034278	Nelms and Walbot,2019	\	\	Yes		Protein JASON[source:homolog]
Zm00001d034206	Nelms and Walbot,2019	Satterlee et al.,2020	\	Yes		Expressed protein; protein[source:homolog]
Zm00001d034166	Nelms and Walbot,2019	Satterlee et al.,2020	\	Yes		Serine/threonine-protein kinase Aurora-3[source:homolog]
Zm00001d034077	Nelms and Walbot,2019	\	\	Yes		\
Zm00001d034030	Nelms and Walbot,2019	\	\	Yes		Kinesin-like protein KIN-12E[source:homolog]
Zm00001d034026	\	Satterlee et al.,2020	\	Yes		\
Zm00001d034025	\	Satterlee et al.,2020	\	Yes		\
Zm00001d033999	Nelms and Walbot,2019	\	\	Yes		C-8 sterol isomerases[source:homolog]
Zm00001d033918	\	Satterlee et al.,2020	\	No	Undetected	\
Zm00001d033850	Nelms and Walbot,2019	\	\	Yes		tua1;alpha tubulin1: mRNA expressed primarily in root tips and pollen; member of tandem repeat (see tua2); gene specific cDNA probe [source: characterized gene (MaizeGDB_09082017)]
Zm00001d033738	\	Satterlee et al.,2020	\	Yes		Zinc-finger domain of monoamine-oxidase A repressor R1[source:homolog]
Zm00001d033465	Nelms and Walbot,2019	\	\	Yes		\
Zm00001d033193	Nelms and Walbot,2019	\	\	Yes		Serine-threonine protein kinase plant-type[source:homolog]
Zm00001d033112	Nelms and Walbot,2019	Satterlee et al.,2020	\	Yes		krp13;kinesin-related protein13: [source: characterized gene (MaizeGDB_09082017)]
Zm00001d033039	\	Satterlee et al.,2020	\	Yes		Subtilisin-like protease SBT1.8[source:homolog]
Zm00001d033025	Nelms and Walbot,2019	\	\	Yes		endonuclease/exonuclease/phosphatase family protein[source:homolog]
Zm00001d032806	\	Satterlee et al.,2020	\	Yes		Pectate lyase 12 [source: RefGen_v3]
Zm00001d032805	\	Satterlee et al.,2020	\	Yes		Shugoshin-1 [source: RefGen_v3]
Zm00001d032621	Nelms and Walbot,2019	\	\	Yes		CDT1-like protein a chloroplastic[source:homolog]
Zm00001d032565	Nelms and Walbot,2019	Satterlee et al.,2020	Zhang et al., 2021	Yes		Microtubule-associated protein RP/EB family member 1C[source:homolog]
Zm00001d031943	Nelms and Walbot,2019	\	\	Yes		krp4;kinesin-related protein4: [source: characterized gene (MaizeGDB_09082017)]
Zm00001d031485	Nelms and Walbot,2019	Satterlee et al.,2020	\	Yes		\
Zm00001d031311	\	Satterlee et al.,2020	\	Yes		RNA polymerase II elongation factor ELL3 isoform 1[source:homolog]
Zm00001d031134	Nelms and Walbot,2019	\	\	Yes		ARM repeat superfamily protein[source:homolog]
Zm00001d031119	Nelms and Walbot,2019	\	\	Yes		Protein DYAD[source:homolog]
Zm00001d031118	Nelms and Walbot,2019	\	\	Yes		\
Zm00001d031074	Nelms and Walbot,2019	Satterlee et al.,2020	\	Yes		Di-glucose binding protein with Kinesin motor domain[source:homolog]
Zm00001d030530	\	Satterlee et al.,2020	\	Yes		\
Zm00001d030230	Nelms and Walbot,2019	Satterlee et al.,2020	\	Yes		Kinesin-like protein KIN-5D[source:homolog]
Zm00001d030101	Nelms and Walbot,2019	Satterlee et al.,2020	\	Yes		BEST Arabidopsis thaliana protein match is: Chalcone-flavanone isomerase family protein (TAIR:AT5G66230.1); Has 39 Blast hits to 39 proteins in 11 species: Archae - 0; Bacteria - 0; Metazoa - 0; Fungi - 0; Plants - 39; Viruses - 0; Other Eukaryotes /.../ource: NCBI BLink).[source:homolog]
Zm00001d029675	Nelms and Walbot,2019	\	\	Yes		ARM repeat superfamily protein[source:homolog]
Zm00001d029263	\	Satterlee et al.,2020	\	Yes		Chaperonin [source: RefGen_v3]
Zm00001d028840	Nelms and Walbot,2019	Satterlee et al.,2020	\	Yes		DUF4378 domain protein[source:homolog]
Zm00001d028669	Nelms and Walbot,2019	\	\	Yes		Kinesin-like protein KIN-5B[source:homolog]
Zm00001d028243	\	Satterlee et al.,2020	\	Yes		Glucan endo-13-beta-glucosidase 3[source:homolog]
Zm00001d028197	\	Satterlee et al.,2020	\	Yes		SNAP25 homologous protein SNAP33[source:homolog]
Zm00001d028195	Nelms and Walbot,2019	Satterlee et al.,2020	\	Yes		TPX2 (targeting protein for Xklp2) protein family[source:homolog]
Zm00001d027939	Nelms and Walbot,2019	Satterlee et al.,2020	\	Yes		B3 domain-containing protein [source:homolog]
Zm00001d027883	\	Satterlee et al.,2020	\	Yes		Putative membrane lipoprotein[source:homolog]
Zm00001d027869	\	Satterlee et al.,2020	\	Yes		Polyadenylate-binding protein RBP47B'[source:homolog]
Zm00001d027838	Nelms and Walbot,2019	\	\	Yes		sdg122;set domain gene122: [source: characterized gene (MaizeGDB_09082017)]
Zm00001d027589	\	Satterlee et al.,2020	\	Yes		Expressed protein; protein[source:homolog]
Zm00001d027548	\	Satterlee et al.,2020	\	Yes		smt2;sterol methyl transferase2: cDNA sequences, SSR umc1547 [source: characterized gene (MaizeGDB_09082017)]
Zm00001d027477	\	Satterlee et al.,2020	\	Yes		\
Zm00001d027375	\	Satterlee et al.,2020	\	Yes		LysM domain containing protein [source: RefGen_v3]
Zm00001d027337	Nelms and Walbot,2019	\	\	Yes		krp17;kinesin heavy chain17: [source: characterized gene (MaizeGDB_09082017)]
Zm00001d027295	Nelms and Walbot,2019	\	\	Yes		tub1;beta tubulin1: genomic clones sequenced; gene-specific probe (by Southern blot) hybridizes to a single transcript size; SSRs phi056, 097 [source: characterized gene (MaizeGDB_09082017)]
Zm00001d026469	Nelms and Walbot,2019	\	\	Yes		CDT1-like protein a chloroplastic[source:homolog]
Zm00001d026222	\	Satterlee et al.,2020	\	Yes		\
Zm00001d026129	\	Satterlee et al.,2020	\	Yes		Cyclin-B2-4[source:homolog]
Zm00001d025908	\	Satterlee et al.,2020	\	Yes		OSJNBa0074L08.7 protein[source:homolog]
Zm00001d025762	\	Satterlee et al.,2020	\	Yes		\
Zm00001d025721	\	Satterlee et al.,2020	\	Yes		Mitotic spindle checkpoint protein MAD2 [source: RefGen_v3]
Zm00001d025182	Nelms and Walbot,2019	Satterlee et al.,2020	\	Yes		Protein XRI1[source:homolog]
Zm00001d025149	Nelms and Walbot,2019	\	\	Yes		Kinesin-like protein KIN-12A[source:homolog]
Zm00001d024756	Nelms and Walbot,2019	\	\	Yes		Encodes alpha-helical IF (intermediate filament)-like protein.[source:homolog]
Zm00001d024509	Nelms and Walbot,2019	\	\	Yes		polymerase delta 4[source:homolog]
Zm00001d023810	\	Satterlee et al.,2020	\	Yes		Putative cellulose synthase-like family protein [source: RefGen_v3]
Zm00001d023630	Nelms and Walbot,2019	Satterlee et al.,2020	\	Yes		TPX2 (targeting protein for Xklp2) protein family[source:homolog]
Zm00001d023279	Nelms and Walbot,2019	\	\	Yes		Mad3/BUB1 homology region 1[source:homolog]
Zm00001d022627	Nelms and Walbot,2019	Satterlee et al.,2020	\	Yes		Protein POLLENLESS 3-LIKE 2[source:homolog]
Zm00001d022421	\	Satterlee et al.,2020	\	Yes		hydroxyproline-rich glycoprotein family protein[source:homolog]
Zm00001d022401	Nelms and Walbot,2019	\	\	Yes		TRAF-like superfamily protein[source:homolog]
Zm00001d022368	Nelms and Walbot,2019	\	\	Yes		\
Zm00001d022276	Nelms and Walbot,2019	\	\	Yes		Kinesin-like protein KIN-12C[source:homolog]
Zm00001d022258	\	Satterlee et al.,2020	\	Yes		Pectin acetylesterase 12[source:homolog]
Zm00001d022210	\	Satterlee et al.,2020	\	Yes		\
Zm00001d021879	Nelms and Walbot,2019	\	\	Yes		NEP-interacting protein 1[source:homolog]
Zm00001d021791	\	Satterlee et al.,2020	\	Yes		Fiber expressed protein [source: RefGen_v3]
Zm00001d021636	Nelms and Walbot,2019	Satterlee et al.,2020	\	Yes		binding;calmodulin binding[source:homolog]
Zm00001d021610	Nelms and Walbot,2019	\	\	Yes		\
Zm00001d021583	Nelms and Walbot,2019	Satterlee et al.,2020	\	Yes		Protein TPX2[source:homolog]
Zm00001d021453	Nelms and Walbot,2019	Satterlee et al.,2020	\	Yes		Regulator of Vps4 activity in the MVB pathway protein[source:homolog]
Zm00001d021396	\	Satterlee et al.,2020	\	Yes		Probable anion transporter 6 chloroplastic[source:homolog]
Zm00001d021378	Nelms and Walbot,2019	\	\	Yes		ARM repeat superfamily protein[source:homolog]
Zm00001d021298	\	Satterlee et al.,2020	\	Yes		Probable glucan endo-13-beta-glucosidase BG4[source:homolog]
Zm00001d021024	Nelms and Walbot,2019	\	\	Yes		Glucan endo-1%2C3-beta-glucosidase A6 [source: RefGen_v3]
Zm00001d020851	Nelms and Walbot,2019	\	\	Yes		CONTAINS InterPro DOMAIN/s: Inner centromere protein ARK-binding region (InterPro:IPR005635); Has 1807 Blast hits to 1807 proteins in 277 species: Archae - 0; Bacteria - 0; Metazoa - 736; Fungi - 347; Plants - 385; Viruses - 0; Other Eukaryotes - 3 /.../urce: NCBI BLink).[source:homolog]
Zm00001d020355	Nelms and Walbot,2019	\	\	Yes		NPK1-related protein kinase 2[source:homolog]
Zm00001d020093	Nelms and Walbot,2019	\	\	Yes		UDP-glucose 4-epimerase 4[source:homolog]
Zm00001d019462	Nelms and Walbot,2019	\	\	Yes		Rac GTPase activating protein [source: RefGen_v3]
Zm00001d019220	Nelms and Walbot,2019	Satterlee et al.,2020	\	Yes		Excinuclease ABC C subunit N-terminal[source:homolog]
Zm00001d019086	Nelms and Walbot,2019	\	\	Yes		RNA-binding (RRM/RBD/RNP motifs) family protein[source:homolog]
Zm00001d018552	Nelms and Walbot,2019	\	\	Yes		\
Zm00001d018441	Nelms and Walbot,2019	Satterlee et al.,2020	\	Yes		P-loop containing nucleoside triphosphate hydrolases superfamily protein[source:homolog]
Zm00001d018074	\	Satterlee et al.,2020	\	Yes		Aspartic proteinase-like protein 1[source:homolog]
Zm00001d018014	Nelms and Walbot,2019	\	\	Yes		P-loop containing nucleoside triphosphate hydrolases superfamily protein[source:homolog]
Zm00001d018009	Nelms and Walbot,2019	\	\	Yes		P-loop containing nucleoside triphosphate hydrolases superfamily protein[source:homolog]
Zm00001d017949	\	Satterlee et al.,2020	\	Yes		Endoglucanase 8[source:homolog]
Zm00001d017871	Nelms and Walbot,2019	Satterlee et al.,2020	\	Yes		Protein S-acyltransferase 18[source:homolog]
Zm00001d017720	Nelms and Walbot,2019	\	\	Yes		DNA topoisomerase 2[source:homolog]
Zm00001d017146	Nelms and Walbot,2019	\	\	Yes		\
Zm00001d017121	\	Satterlee et al.,2020	\	Yes		gpc4;glyceraldehyde-3-phosphate dehydrogenase4: C subunit, electrophoretic mobility, coding sequence homology to gpc3, unique 3' untranslated region [source: characterized gene (MaizeGDB_09082017)]
Zm00001d017045	Nelms and Walbot,2019	\	\	Yes		OSJNBb0022F23.8 protein[source:homolog]
Zm00001d017043	\	Satterlee et al.,2020	\	Yes		OSJNBb0022F23.8 protein[source:homolog]
Zm00001d016082	Nelms and Walbot,2019	Satterlee et al.,2020	\	Yes		High mobility group B protein 6[source:homolog]
Zm00001d015863	Nelms and Walbot,2019	\	Zhang et al., 2021	Yes		Mitotic spindle checkpoint protein BUBR1[source:homolog]
Zm00001d015802	Nelms and Walbot,2019	Satterlee et al.,2020	\	Yes		\
Zm00001d015611	Nelms and Walbot,2019	\	\	No	Undetected	Cyclin-dependent kinases regulatory subunit 1[source:homolog]
Zm00001d015474	Nelms and Walbot,2019	\	\	Yes		Vacuolar import/degradation Vid27-related protein[source:homolog]
Zm00001d014858	Nelms and Walbot,2019	\	\	Yes		DNA-binding protein MNB1B [source: RefGen_v3]
Zm00001d014752	\	Satterlee et al.,2020	\	Yes		\
Zm00001d014703	Nelms and Walbot,2019	\	\	Yes		AT3G13000 (E=2e-240) | transcription factor [source:homolog]
Zm00001d014495	\	Satterlee et al.,2020	\	Yes		\
Zm00001d014419	Nelms and Walbot,2019	Satterlee et al.,2020	\	Yes		BEST Arabidopsis thaliana protein match is: Chalcone-flavanone isomerase family protein (TAIR:AT5G66230.1); Has 39 Blast hits to 39 proteins in 11 species: Archae - 0; Bacteria - 0; Metazoa - 0; Fungi - 0; Plants - 39; Viruses - 0; Other Eukaryotes /.../ource: NCBI BLink).[source:homolog]
Zm00001d014320	\	Satterlee et al.,2020	\	No	Undetected	\
Zm00001d014319	\	Satterlee et al.,2020	\	Yes		\
Zm00001d013933	Nelms and Walbot,2019	\	\	Yes		CBS domain-containing protein CBSX5[source:homolog]
Zm00001d013668	\	Satterlee et al.,2020	\	Yes		Electron transporter/ thiol-disulfide exchange intermediate [source: RefGen_v3]
Zm00001d013654	\	Satterlee et al.,2020	\	Yes		C2 calcium/lipid-binding plant phosphoribosyltransferase family protein[source:homolog]
Zm00001d013624	Nelms and Walbot,2019	\	\	Yes		\
Zm00001d013566	\	Satterlee et al.,2020	\	Yes		\
Zm00001d013521	Nelms and Walbot,2019	\	\	Yes		basic helix-loop-helix (bHLH) DNA-binding superfamily protein[source:homolog]
Zm00001d013502	\	Satterlee et al.,2020	\	Yes		\
Zm00001d013367	Nelms and Walbot,2019	\	\	Yes		Tubulin alpha-4 chain [source: RefGen_v3]
Zm00001d013336	Nelms and Walbot,2019	\	\	Yes		Zinc finger BED domain-containing protein DAYSLEEPER[source:homolog]
Zm00001d013323	\	Satterlee et al.,2020	\	Yes		Syntaxin-related protein KNOLLE[source:homolog]
Zm00001d013268	\	Satterlee et al.,2020	\	Yes		Glycosyl hydrolase family protein[source:homolog]
Zm00001d013159	Nelms and Walbot,2019	\	\	Yes		tua3;alpha tubulin3: alpha tubulin family; mRNA expressed in all dividing cells examined; gene specific cDNA probe [source: characterized gene (MaizeGDB_09082017)]
Zm00001d013150	Nelms and Walbot,2019	\	\	Yes		Protein JASON[source:homolog]
Zm00001d013144	\	Satterlee et al.,2020	\	Yes		\
Zm00001d013143	\	Satterlee et al.,2020	\	Yes		\
Zm00001d012935	Nelms and Walbot,2019	\	\	Yes		Nucleobase-ascorbate transporter 6[source:homolog]
Zm00001d012891	Nelms and Walbot,2019	\	\	Yes		Biotin/lipoate A/B protein ligase family[source:homolog]
Zm00001d012752	Nelms and Walbot,2019	\	\	Yes		Dynamin-related protein 5A[source:homolog]
Zm00001d012738	\	Satterlee et al.,2020	\	Yes		alpha/beta-Hydrolases superfamily protein[source:homolog]
Zm00001d012714	\	Satterlee et al.,2020	\	Yes		\
Zm00001d012693	\	Satterlee et al.,2020	\	Yes		Solute carrier family 23 member 2 [source: RefGen_v3]
Zm00001d012560	Nelms and Walbot,2019	Satterlee et al.,2020	\	Yes		cyc4;cyclin4: [source: characterized gene (MaizeGDB_09082017)]
Zm00001d012556	Nelms and Walbot,2019	\	\	Yes		tubb6;beta tubulin6b: cDNA sequence, gene specific probe [source: characterized gene (MaizeGDB_09082017)]
Zm00001d012254	\	Satterlee et al.,2020	\	Yes		Putative patellin family protein [source: RefGen_v3]
Zm00001d012165	Nelms and Walbot,2019	Satterlee et al.,2020	\	Yes		\
Zm00001d011956	Nelms and Walbot,2019	\	\	Yes		sdg118;set domain gene118: [source: characterized gene (MaizeGDB_09082017)]
Zm00001d011928	Nelms and Walbot,2019	Satterlee et al.,2020	\	Yes		ARM repeat superfamily protein[source:homolog]
Zm00001d011615	Nelms and Walbot,2019	Satterlee et al.,2020	\	Yes		65-kDa microtubule-associated protein 3[source:homolog]
Zm00001d011405	Nelms and Walbot,2019	\	\	Yes		ATP binding microtubule motor family protein[source:homolog]
Zm00001d011256	\	Satterlee et al.,2020	\	Yes		OHP2 [source: RefGen_v3]
Zm00001d011108	Nelms and Walbot,2019	\	\	Yes		vim102;variant in methylation102: [source: characterized gene (MaizeGDB_09082017)]
Zm00001d010656	\	Satterlee et al.,2020	\	Yes		Cyclin1 [source: RefGen_v3]
Zm00001d010525	Nelms and Walbot,2019	\	\	Yes		Kinesin-like protein KIN-10B[source:homolog]
Zm00001d010304	\	Satterlee et al.,2020	\	Yes		Leucine-rich repeat (LRR) family protein[source:homolog]
Zm00001d010275	Nelms and Walbot,2019	\	\	Yes		tub2;beta tubulin2: cDNA sequenced; single copy ( Southern blots) [source: characterized gene (MaizeGDB_09082017)]
Zm00001d010008	\	Satterlee et al.,2020	\	Yes		Haloacid dehalogenase-like hydrolase (HAD) superfamily protein[source:homolog]
Zm00001d009926	\	Satterlee et al.,2020	\	Yes		P-loop containing nucleoside triphosphate hydrolases superfamily protein[source:homolog]
Zm00001d009891	\	Satterlee et al.,2020	\	Yes		\
Zm00001d009771	Nelms and Walbot,2019	Satterlee et al.,2020	\	Yes		Calcium permeable stress-gated cation channel 1[source:homolog]
Zm00001d009233	Nelms and Walbot,2019	\	\	Yes		Kinesin-like protein KIN-13A[source:homolog]
Zm00001d009011	Nelms and Walbot,2019	\	\	Yes		Cyclin-A1-1[source:homolog]
Zm00001d008815	\	Satterlee et al.,2020	\	Yes		Putative aurora-related protein kinase family protein%3B Serine/threonine-protein kinase Eg2-like [source: RefGen_v3]
Zm00001d008800	Nelms and Walbot,2019	\	\	Yes		Putative MYB DNA-binding domain superfamily protein [source: RefGen_v3]
Zm00001d008321	Nelms and Walbot,2019	\	\	Yes		Serine/threonine-protein kinase RUNKEL[source:homolog]
Zm00001d008260	Nelms and Walbot,2019	Satterlee et al.,2020	\	Yes		Ubiquitin-conjugating enzyme E2 20[source:homolog]
Zm00001d008221	Nelms and Walbot,2019	Satterlee et al.,2020	\	Yes		cyc5;cyclin5: [source: characterized gene (MaizeGDB_09082017)]
Zm00001d007339	Nelms and Walbot,2019	\	\	Yes		Zinc finger protein 511 [source: RefGen_v3]
Zm00001d007204	\	Satterlee et al.,2020	\	Yes		zinc finger (C3HC4-type RING finger) family protein[source:homolog]
Zm00001d007200	Nelms and Walbot,2019	Satterlee et al.,2020	\	Yes		Centromere protein-like[source:homolog]
Zm00001d007105	\	Satterlee et al.,2020	Zhang et al., 2021	Yes		Protein NETWORKED 3A[source:homolog]
Zm00001d006938	Nelms and Walbot,2019	\	\	Yes		Serine/threonine-protein kinase haspin homolog[source:homolog]
Zm00001d006910	Nelms and Walbot,2019	\	\	Yes		\
Zm00001d006623	\	Satterlee et al.,2020	\	Yes		Polygalacturonase inhibitor 1 [source: RefGen_v3]
Zm00001d006601	\	Satterlee et al.,2020	\	Yes		Cotton fiber expressed protein 1[source:homolog]
Zm00001d006593	Nelms and Walbot,2019	\	\	Yes		Myosin-2[source:homolog]
Zm00001d006473	\	Satterlee et al.,2020	\	Yes		\
Zm00001d006456	Nelms and Walbot,2019	Satterlee et al.,2020	\	Yes		Protein TPX2[source:homolog]
Zm00001d006358	Nelms and Walbot,2019	Satterlee et al.,2020	\	Yes		\
Zm00001d006308	Nelms and Walbot,2019	\	\	Yes		Protein kinase superfamily protein[source:homolog]
Zm00001d006247	\	Satterlee et al.,2020	\	Yes		\
Zm00001d006237	Nelms and Walbot,2019	Satterlee et al.,2020	\	Yes		Protein POLLENLESS 3-LIKE 2[source:homolog]
Zm00001d005846	Nelms and Walbot,2019	\	\	Yes		F-box protein [source:homolog]
Zm00001d005696	\	Satterlee et al.,2020	\	Yes		NPK1-related protein kinase 2[source:homolog]
Zm00001d005598	Nelms and Walbot,2019	\	\	Yes		UDP-glucose 4-epimerase 4[source:homolog]
Zm00001d004810	Nelms and Walbot,2019	Satterlee et al.,2020	\	Yes		FHA domain-containing protein PS1[source:homolog]
Zm00001d004768	Nelms and Walbot,2019	\	\	Yes		Glycosyl hydrolase superfamily protein[source:homolog]
Zm00001d004133	Nelms and Walbot,2019	Satterlee et al.,2020	Zhang et al., 2021	Yes		OSJNBa0065B15.1 protein; OSJNBb0071D01.5 protein; protein[source:homolog]
Zm00001d004036	\	Satterlee et al.,2020	\	Yes		Protein XRI1[source:homolog]
Zm00001d003962	\	Satterlee et al.,2020	\	Yes		\
Zm00001d003779	\	Satterlee et al.,2020	\	Yes		Glutaredoxin family protein[source:homolog]
Zm00001d003718	\	Satterlee et al.,2020	\	Yes		\
Zm00001d003464	Nelms and Walbot,2019	\	\	Yes		\
Zm00001d003368	Nelms and Walbot,2019	Satterlee et al.,2020	\	Yes		Kinesin KP1[source:homolog]
Zm00001d003220	Nelms and Walbot,2019	\	\	Yes		ATP/GTP binding protein [source: RefGen_v3]
Zm00001d003172	\	Satterlee et al.,2020	\	Yes		\
Zm00001d003107	Nelms and Walbot,2019	Satterlee et al.,2020	\	Yes		\
Zm00001d002950	Nelms and Walbot,2019	\	\	Yes		Protein CHROMATIN REMODELING 24[source:homolog]
Zm00001d002869	\	Satterlee et al.,2020	\	Yes		OSJNBa0074L08.7 protein[source:homolog]
Zm00001d002726	\	Satterlee et al.,2020	\	Yes		Pectinesterase [source: RefGen_v3]
Zm00001d002662	\	Satterlee et al.,2020	\	Yes		cyc8;cyclin8: functions primarily during the mitotic cell cycle during maize endosperm development [source: characterized gene (MaizeGDB_09082017)]
Zm00001d002396	Nelms and Walbot,2019	\	\	Yes		Calcium-transporting ATPase 9 plasma membrane-type[source:homolog]
Zm00001d002192	\	Satterlee et al.,2020	\	Yes		\
Zm00001d002186	Nelms and Walbot,2019	Satterlee et al.,2020	\	Yes		dv1;divergent spindle1: chromosomes unoriented at metaphase I; partial male and female sterility; encodes a kinesin-14A motor protein [source: characterized gene (MaizeGDB_09082017)]
Zm00001d002115	Nelms and Walbot,2019	\	\	Yes		Microtubule-associated protein RP/EB family member 1B[source:homolog]
Zm00001d002056	Nelms and Walbot,2019	Satterlee et al.,2020	\	Yes		CDT1-like protein a chloroplastic[source:homolog]
Zm00001d000202	\	Satterlee et al.,2020	\	No	Undetected	\
Zm00001d000168	\	Satterlee et al.,2020	\	No	Undetected	\
Zm00001d035526	\	\	Zhang et al., 2021	Yes		Kinesin-like protein KIN-5D[source:homolog]
Zm00001d014756	\	\	Zhang et al., 2021	Yes		cyc9;cyclin9: [source: characterized gene (MaizeGDB_09082017)]
Zm00001d027300	\	\	Zhang et al., 2021	Yes		Protein PAIR1[source:homolog]
