# Supplementary material for: Decoding the gene regulatory network of endosperm differentiation in maize
Source: Nat Commun. 2024 Jan 2;15:34. doi: 10.1038/s41467-023-44369-7 (PMC10762121; doi:10.1038/s41467-023-44369-7)
Supplement: Supplementary file 7 — Supplementary Data 4 [file 41467_2023_44369_MOESM7_ESM.xlsx]

## Sheet: Sheet1
Supplementary Data 4: List of more strongly expressed genes in each cell cluster
Gene Full name	p_val	avg_log2fc	pct.1	pct.2	pct_fold	p_val_adj	cluster	GeneV4-ID	Symbol	annotation
Zm00001d028814	0	1.66973	0.368	0.054	6.81481	0	0	Zm00001d028814	DRG6	Pathogenesis-related protein [source:UniProtKB/TrEMBL;Acc:Q41298_SORBI][source:homolog]
safener induced1	0	1.53538	0.806	0.394	2.04569	0	0	Zm00001d028693	SAF1	saf1;safener induced1: [source: characterized gene (MaizeGDB_09082017)]
glutathione transferase24	0	1.51577	0.508	0.123	4.13008	0	0	Zm00001d018220	GST24	gst24;glutathione transferase24: [source: characterized gene (MaizeGDB_09082017)]
Zm00001d017425	0	1.50221	0.649	0.21	3.09048	0	0	Zm00001d017425	1d017425	Cytochrome b5 [source: RefGen_v3]
Zm00001d007800	0	1.42578	0.912	0.654	1.3945	0	0	Zm00001d007800	TRX2	Thioredoxin [source: RefGen_v3]
glutathione S-transferase2	0	1.40725	0.942	0.667	1.41229	0	0	Zm00001d024839	GST2	gst2;glutathione S-transferase2: safener-induced; heterodimer; 2 map sites have been reported on chr 8 and 10 [source: characterized gene (MaizeGDB_09082017)]
pyruvate decarboxylase3	0	1.38953	0.88	0.601	1.46423	0	0	Zm00001d028759	PDC3	Pyruvate decarboxylase isozyme 3 [source: RefGen_v3]
Zm00001d021168	0	1.3766	0.512	0.11	4.65455	0	0	Zm00001d021168	1d021168	UDP-glycosyltransferase 74B1[source:homolog]
Zm00001d017991	0	1.37116	0.895	0.639	1.40063	0	0	Zm00001d017991	1d017991	-
Zm00001d022084	0	1.32379	0.462	0.118	3.91525	0	0	Zm00001d022084	1d022084	B12D protein [source: RefGen_v3]
Zm00001d023379	0	1.29472	0.837	0.532	1.57331	0	0	Zm00001d023379	PYK2	pyk2;pyruvate kinase2: [source: characterized gene (MaizeGDB_09082017)]
endochitinase precursor4	0	1.24056	0.791	0.422	1.87441	0	0	Zm00001d017152	EPR4	epr4;endochitinase precursor4: involved in inducing pathogen defenses and suppressing herbivore defenses [source: characterized gene (MaizeGDB_09082017)]
hemoglobin1	0	1.23579	0.432	0.097	4.45361	0	0	Zm00001d048020	HB1	hb1;hemoglobin1: suppression of expression associated with programmed cell death (Huang et al 2014)cDNA sequence; SSR umc1733;cloned hb gene codes for a predicted protein of 164 amino acids [source: characterized gene (MaizeGDB_09082017)]
homocysteine S-methyltransferase 1	0	1.21359	0.718	0.335	2.14328	0	0	Zm00001d048060	HMT1	Homocysteine S-methyltransferase 1 [source: RefGen_v3]
12-oxo-phytodienoic acid reductase1	0	1.11589	0.855	0.569	1.50264	0	0	Zm00001d044908	OPR1	opr1;12-oxo-phytodienoic acid reductase1: Cytoplasmic [source: characterized gene (MaizeGDB_09082017)]
Zm00001d032992	0	1.10462	0.653	0.309	2.11327	0	0	Zm00001d032992	PME26	Pectinesterase 31[source:homolog]
alcohol dehydrogenase1	0	1.09518	0.972	0.809	1.20148	0	0	Zm00001d033931	ADH1	Alcohol dehydrogenase 1 [source: RefGen_v3]
Zm00001d009858	0	1.08452	0.521	0.161	3.23602	0	0	Zm00001d009858	1d009858	Trans-cinnamate 4-monooxygenase[source:homolog]
Zm00001d017060	0	1.0758	0.854	0.613	1.39315	0	0	Zm00001d017060	1d017060	Hypoxia-responsive family protein[source:homolog]
Zm00001d043762	0	1.05607	0.705	0.359	1.96379	0	0	Zm00001d043762	1d043762	ABC transporter B family member 9[source:homolog]
Zm00001d034497	0	1.03534	0.961	0.809	1.18789	0	0	Zm00001d034497	1d034497	cysteine-rich TM module stress tolerance protein[source:homolog]
Zm00001d002704	0	1.03509	0.981	0.863	1.13673	0	0	Zm00001d002704	1d002704	Glutathione peroxidase [source: RefGen_v3]
Zm00001d038555	0	1.03304	0.43	0.121	3.55372	0	0	Zm00001d038555	1d038555	Cytochrome P450 98A3[source:homolog]
Zm00001d007765	0	1.0098	0.529	0.17	3.11176	0	0	Zm00001d007765	5G843555	Probable prolyl 4-hydroxylase 12[source:homolog]
thioredoxin h homolog2	0	0.994256	1	0.989	1.01112	0	0	Zm00001d019034	TRH2	trh2;thioredoxin h homolog2: [source: characterized gene (MaizeGDB_09082017)]
Zm00001d017240	0	0.99153	0.43	0.12	3.58333	0	0	Zm00001d017240	GRX3	Grx_C2.1-glutaredoxin subgroup I [source: RefGen_v3]
TF-bZIP-transcription factor 100	0	0.946281	0.476	0.148	3.21622	0	0	Zm00001d044940	BZIP100	Putative bZIP transcription factor superfamily protein [source: RefGen_v3]
cystatin6	0	0.841313	0.362	0.093	3.89247	0	0	Zm00001d029630	PSEI6	psei6;cystatin6: [source: characterized gene (MaizeGDB_09082017)]
Zm00001d010855	0	0.783848	0.987	0.93	1.06129	0	0	Zm00001d010855	pco152469	Stress protein, Stress-related protein [source: RefGen_v3]
glutathione-S-transferase1	3.03e-307	0.774543	0.962	0.848	1.13443	7.68e-303	0	Zm00001d012675	GST1	Glutathione S-transferase 1 [source: RefGen_v3]
Zm00001d009118	3.53e-305	1.09458	0.67	0.34	1.97059	8.97e-301	0	Zm00001d009118	1d009118	Adenine nucleotide alpha hydrolases-like superfamily protein[source:homolog]
endo-1,3-1,4-beta-D-glucanase1	5.75e-305	1.01568	0.747	0.406	1.8399	1.46e-300	0	Zm00001d050196	ENG1	eng1;endo-1,3-1,4-beta-D-glucanase1: coleoptile enzyme, orthologous to rice enzyme; located in cell wall, IAA- stimulated coleoptile growth inhibited by antibody [source: characterized gene (MaizeGDB_09082017)]
Zm00001d033909	1.49e-295	0.918896	0.847	0.495	1.71111	3.77e-291	0	Zm00001d033909	1d033909	Expressed protein; protein[source:homolog]
Zm00001d039166	7.27e-293	1.03002	0.727	0.417	1.74341	1.84e-288	0	Zm00001d039166	1d039166	Plant cysteine oxidase 2[source:homolog]
Zm00001d047993	7.98e-291	1.00477	0.887	0.663	1.33786	2.02e-286	0	Zm00001d047993	SRO6	Probable inactive poly [ADP-ribose] polymerase SRO1[source:homolog]
tassel seed2	3.21e-286	0.941482	0.556	0.222	2.5045	8.15e-282	0	Zm00001d028806	TS2	Sex determination protein tasselseed-2 [source: RefGen_v3]
Zm00001d008288	1.14e-284	0.943547	0.61	0.265	2.30189	2.89e-280	0	Zm00001d008288	1d008288	-
Zm00001d007831	1.83e-284	0.953961	0.479	0.168	2.85119	4.65e-280	0	Zm00001d007831	1d007831	Bifunctional inhibitor/lipid-transfer protein/seed storage 2S albumin superfamily protein[source:homolog]
subtilisin1	1.09e-282	0.9503	0.742	0.375	1.97867	2.77e-278	0	Zm00001d023684	SBT1	sbt1;subtilisin1: expressed exclusively in the in the aleurone layer of the maize kernel within a short developmental time frame [source: characterized gene (MaizeGDB_09082017)]
TF-AP2-EREBP-transcription factor 148	1.16e-281	0.901144	0.541	0.221	2.44796	2.93e-277	0	Zm00001d009103	EREB148	Ethylene-responsive factor-like protein 1, Putative AP2/EREBP transcription factor superfamily protein [source: RefGen_v3]
glutathione transferase5	7.79e-275	0.946642	0.871	0.641	1.35881	1.98e-270	0	Zm00001d034356	GST5	gst5;glutathione transferase5: cDNA, safener-induced; high activity with fluorodifen herbicide [source: characterized gene (MaizeGDB_09082017)]
Zm00001d038775	6.47e-271	0.915716	0.629	0.305	2.0623	1.64e-266	0	Zm00001d038775	1d038775	ATP-dependent 6-phosphofructokinase 3[source:homolog]
pyruvate decarboxylase2	4.84e-270	0.905737	0.521	0.217	2.40092	1.23e-265	0	Zm00001d008651	PDC2	Pyruvate decarboxylase isozyme 2 [source: RefGen_v3]
Zm00001d017852	4.03e-265	0.880103	0.904	0.593	1.52445	1.02e-260	0	Zm00001d017852	1d017852	-
Zm00001d052424	3.3e-257	1.00134	0.665	0.35	1.9	8.38e-253	0	Zm00001d052424	PMEI47	protein; Pectinesterase inhibitor domain containing protein expressed[source:homolog]
TF-AP2-EREBP-transcription factor 111	4.22e-256	0.784056	0.379	0.116	3.26724	1.07e-251	0	Zm00001d053195	EREB111	Putative AP2/EREBP transcription factor superfamily protein [source: RefGen_v3]
Zm00001d003508	8.13e-256	0.90741	0.622	0.297	2.09428	2.06e-251	0	Zm00001d003508	1d003508	Steroid nuclear receptor ligand-binding[source:homolog]
Zm00001d021843	5.8e-253	1.09097	0.861	0.589	1.4618	1.47e-248	0	Zm00001d021843	1d021843	-
Zm00001d002847	8.9e-248	0.886875	0.478	0.18	2.65556	2.26e-243	0	Zm00001d002847	1d002847	(+)-neomenthol dehydrogenase[source:homolog]
aleurone9	1.01e-247	0.726978	0.996	0.928	1.07328	2.55e-243	0	Zm00001d012572	AL9	al9;aleurone9: aleurone specific cDNA, unknown function [source: characterized gene (MaizeGDB_09082017)]
12-oxo-phytodienoic acid reductase2	1.12e-244	0.951593	0.889	0.672	1.32292	2.83e-240	0	Zm00001d044906	OPR2	opr2;12-oxo-phytodienoic acid reductase2: Cytoplasmic [source: characterized gene (MaizeGDB_09082017)]
Zm00001d022469	7.31e-244	0.825005	0.893	0.741	1.20513	1.85e-239	0	Zm00001d022469	umc1671	Probable histone-arginine methyltransferase 1.4[source:homolog]
Zm00001d017381	1.21e-241	0.91022	0.49	0.193	2.53886	3.06e-237	0	Zm00001d017381	umc2600a	(+)-neomenthol dehydrogenase[source:homolog]
glutathione transferase7	4.58e-241	1.0931	0.494	0.204	2.42157	1.16e-236	0	Zm00001d042104	GST7	gst7;glutathione transferase7: cDNA, functionally expressed in E. coli [source: characterized gene (MaizeGDB_09082017)]
aldolase1	1.64e-239	0.621459	0.959	0.893	1.07391	4.17e-235	0	Zm00001d042453	ALD1	ald1;aldolase1: cytosolic aldolase; cDNA and genomic clones; Southern blots give single or double band; promoter functional in transient expression assay [source: characterized gene (MaizeGDB_09082017)]
Zm00001d033567	1.42e-236	0.783574	0.424	0.154	2.75325	3.6e-232	0	Zm00001d033567	1d033567	HIPL1 protein[source:homolog]
phenylalanine ammonia lyase homolog1	6.64e-236	0.724158	0.369	0.117	3.15385	1.68e-231	0	Zm00001d017274	PAL1	Phenylalanine ammonia-lyase [source: RefGen_v3]
Zm00001d045361	5.84e-232	0.789044	0.893	0.684	1.30556	1.48e-227	0	Zm00001d045361	1d045361	-
Zm00001d044442	6.73e-230	0.692468	0.967	0.806	1.19975	1.71e-225	0	Zm00001d044442	1d044442	ABC transporter G family member 40[source:homolog]
Zm00001d043709	2.89e-228	0.907943	0.645	0.336	1.91964	7.34e-224	0	Zm00001d043709	AY106518	Late embryogenesis abundant protein, group 3 [source: RefGen_v3]
pyruvate, orthophosphate dikinase2	3.96e-226	0.608823	0.869	0.553	1.57143	1e-221	0	Zm00001d010321	PDK2	pdk2;pyruvate, orthophosphate dikinase2: cytosolic [source: characterized gene (MaizeGDB_09082017)]
Zm00001d008210	5.14e-226	0.803141	0.532	0.236	2.25424	1.3e-221	0	Zm00001d008210	ufg10a	Germin-like protein subfamily 2 member 1[source:homolog]
Zm00001d047765	8.16e-226	0.854193	0.709	0.414	1.71256	2.07e-221	0	Zm00001d047765	1d047765	Glutathione S-transferase L2 chloroplastic[source:homolog]
Zm00001d043795	3.14e-221	0.885617	0.728	0.441	1.65079	7.97e-217	0	Zm00001d043795	GST48	Glutathione S-transferase GSTU6 [source: RefGen_v3]
Zm00001d049954	8.94e-221	0.739213	0.854	0.633	1.34913	2.27e-216	0	Zm00001d049954	DAR2	Monodehydroascorbate reductase 1 peroxisomal[source:homolog]
glyceraldehyde-3-phosphate dehydrogenase4	2.14e-219	0.611221	0.972	0.909	1.06931	5.42e-215	0	Zm00001d017121	GPC4	gpc4;glyceraldehyde-3-phosphate dehydrogenase4: C subunit, electrophoretic mobility, coding sequence homology to gpc3, unique 3' untranslated region [source: characterized gene (MaizeGDB_09082017)]
Zm00001d029087	7.01e-219	0.787437	0.661	0.351	1.88319	1.78e-214	0	Zm00001d029087	1d029087	Sucrose synthase 3[source:homolog]
sucrose synthase2	1.73e-218	0.839693	0.683	0.378	1.80688	4.39e-214	0	Zm00001d029091	SUS2	sus2;sucrose synthase2: Encodes sucrose synthase-2 (SUS2), one of 3 loci defined for this function; compare sh1 and sus1. [source: characterized gene (MaizeGDB_09082017)]
stress-induced protein1	1.7e-215	0.702672	0.413	0.153	2.69935	4.31e-211	0	Zm00001d021901	SIP1	sip1;stress-induced protein1: cDNA sequence homologous to thaumatin-like protein [source: characterized gene (MaizeGDB_09082017)]
defensin-like protein2	3.66e-214	0.962689	0.682	0.38	1.79474	9.29e-210	0	Zm00001d024302	DEF2	Defensin-like protein 2 [source: RefGen_v3]
benzoxazinone synthesis9	3.35e-206	0.808692	0.692	0.426	1.62441	8.51e-202	0	Zm00001d031209	BX9	bx9;benzoxazinone synthesis9: cytosolic glucosyl transferase; redundant with bx8; synthesis of cyclic hydroxamates/DIMBOA; insect resistance in young seedlings [source: characterized gene (MaizeGDB_09082017)]
Zm00001d019358	5.22e-206	0.674175	0.968	0.913	1.06024	1.32e-201	0	Zm00001d019358	1d019358	B12D protein [source: RefGen_v3]
umc1664	9.85e-206	0.663624	0.723	0.399	1.81203	2.5e-201	0	Zm00001d031636	LTPG1	Lipid transfer protein [source: RefGen_v3]
dehydrin6	1.8e-200	0.780113	0.83	0.617	1.34522	4.56e-196	0	Zm00001d043551	DHN6	dhn6;dehydrin6: [source: characterized gene (MaizeGDB_09082017)]
Zm00001d036234	1.35e-199	0.968206	0.632	0.346	1.82659	3.43e-195	0	Zm00001d036234	1d036234	Carboxylic ester hydrolase/ hydrolase, acting on ester bond [source: RefGen_v3]
sucrose synthase1	2.07e-199	0.686034	0.511	0.221	2.31222	5.24e-195	0	Zm00001d047253	SUS1	sus1;sucrose synthase1: (was sus2, css1) sucrose synthase-1 (SUS1) of embryo and other tissues, compare sh1; SSRs phi016, 032, 042 [source: characterized gene (MaizeGDB_09082017)]
Zm00001d031666	2.43e-199	0.80714	0.713	0.438	1.62785	6.18e-195	0	Zm00001d031666	1d031666	Probable aldo-keto reductase 4[source:homolog]
TF-WRKY-transcription factor 8	2.98e-199	0.7883	0.496	0.223	2.22422	7.56e-195	0	Zm00001d053369	WRKY8	WRKY transcription factor 22[source:homolog]
Zm00001d042437	3.63e-197	0.825017	0.777	0.53	1.46604	9.22e-193	0	Zm00001d042437	1d042437	E3 ubiquitin-protein ligase RGLG1[source:homolog]
Zm00001d000508	4e-195	0.601541	0.963	0.863	1.11587	1.02e-190	0	Zm00001d000508	1d000508	-
Zm00001d036839	7.13e-194	0.777717	0.48	0.216	2.22222	1.81e-189	0	Zm00001d036839	AY109668A	Hypoxia-responsive family protein[source:homolog]
Zm00001d053834	1.07e-193	0.685718	0.948	0.859	1.10361	2.72e-189	0	Zm00001d053834	1d053834	Putative ubiquitin family protein, Ubiquitin2 [source: RefGen_v3]
Zm00001d031677	2.34e-193	0.680088	0.875	0.669	1.30792	5.94e-189	0	Zm00001d031677	pco070301	MtN19-like protein [source: RefGen_v3]
phosphoglycerate mutase1	6.62e-193	0.686486	0.851	0.676	1.25888	1.68e-188	0	Zm00001d012518	PMG1	2,3-bisphosphoglycerate-independent phosphoglycerate mutase [source: RefGen_v3]
Zm00001d026426	1.21e-190	0.685516	0.368	0.135	2.72593	3.07e-186	0	Zm00001d026426	1d026426	ABC transporter B family member 19[source:homolog]
cystatin7	2.09e-190	0.814498	0.705	0.481	1.4657	5.31e-186	0	Zm00001d029628	PSEI7	psei7;cystatin7: [source: characterized gene (MaizeGDB_09082017)]
Zm00001d002158	2.92e-188	0.740655	0.541	0.261	2.0728	7.4e-184	0	Zm00001d002158	umc1497a	Wound-responsive family protein[source:homolog]
stearoyl-acyl-carrier-protein desaturase9	5.1e-188	0.773799	0.694	0.42	1.65238	1.29e-183	0	Zm00001d012221	SACD9	sacd9;stearoyl-acyl-carrier-protein desaturase9: [source: characterized gene (MaizeGDB_09082017)]
Zm00001d012577	1.14e-187	0.743701	0.876	0.704	1.24432	2.89e-183	0	Zm00001d012577	1d012577	-
Golgi associated protein homolog	2.56e-187	0.666722	0.92	0.811	1.1344	6.49e-183	0	Zm00001d033174	GAP1	gap1;Golgi associated protein homolog: [source: characterized gene (MaizeGDB_09082017)]
pyruvate decarboxylase1	8.25e-183	0.716694	0.843	0.614	1.37296	2.09e-178	0	Zm00001d010588	PDC1	pdc1;pyruvate decarboxylase1: cDNA and genomic clone, SSR UMC1163 [source: characterized gene (MaizeGDB_09082017)]
glutathione transferase22	1.43e-179	0.815706	0.77	0.563	1.36767	3.62e-175	0	Zm00001d024963	GST22	gst22;glutathione transferase22: [source: characterized gene (MaizeGDB_09082017)]
Zm00001d017951	1.35e-177	0.78245	0.319	0.109	2.92661	3.44e-173	0	Zm00001d017951	umc2509	Nudix hydrolase 17 mitochondrial[source:homolog]
Zm00001d048176	9.08e-177	0.612837	0.504	0.23	2.1913	2.3e-172	0	Zm00001d048176	phi448880	Vicilin-like seed storage protein [source:homolog]
Zm00001d001900	2.32e-176	0.768808	0.523	0.263	1.98859	5.89e-172	0	Zm00001d001900	1d001900	Probable cysteine protease RD21B[source:homolog]
cytochrome P450 11	5.66e-176	0.683559	0.364	0.136	2.67647	1.44e-171	0	Zm00001d044159	CYP11	cyp11;cytochrome P450 11: Transcript induced by naphthalic anhydride or triasulfuron herbicide [source: characterized gene (MaizeGDB_09082017)]
Zm00001d005306	3.01e-175	0.585497	0.377	0.145	2.6	7.63e-171	0	Zm00001d005306	1d005306	Dynamin-related protein 1E[source:homolog]
Zm00001d006947	9.8e-174	0.711682	0.711	0.419	1.6969	2.49e-169	0	Zm00001d006947	1d006947	Cytochrome P450 CYP709C14 [source: RefGen_v3]
phytosulfokine peptide precursor1	5.55e-171	0.545468	0.997	0.962	1.03638	1.41e-166	0	Zm00001d018727	PSK1	psk1;phytosulfokine peptide precursor1: cDNA from inbred LC, very similar to rice PSK4; similarity to maize psk3 less but closer than to psk2 or psk4 [source: characterized gene (MaizeGDB_09082017)]
Zm00001d039001	2.82e-170	0.830851	0.483	0.243	1.98765	7.16e-166	0	Zm00001d039001	IDP2448a	Expressed protein; protein[source:homolog]
Zm00001d028987	3.06e-169	0.567077	0.362	0.138	2.62319	7.76e-165	0	Zm00001d028987	1d028987	Phospholipid-transporting ATPase 1[source:homolog]
Zm00001d038218	7.91e-169	0.484049	0.988	0.958	1.03132	2.01e-164	0	Zm00001d038218	1d038218	Cytochrome c-2[source:homolog]
Zm00001d013907	1.53e-168	0.487305	0.652	0.376	1.73404	3.88e-164	0	Zm00001d013907	1d013907	Nonspecific lipid-transfer protein [source: RefGen_v3]
Zm00001d007967	5.8e-167	0.628797	0.947	0.757	1.25099	1.47e-162	0	Zm00001d007967	1d007967	-
Zm00001d027480	9.38e-167	0.675573	0.715	0.461	1.55098	2.38e-162	0	Zm00001d027480	CDPK36	Calcium-dependent protein kinase 6[source:homolog]
Zm00001d011081	1.13e-162	0.758927	0.75	0.57	1.31579	2.86e-158	0	Zm00001d011081	rz390a(cyb5)	Cytochrome B5 isoform D[source:homolog]
Zm00001d043096	1.04e-161	0.571761	0.328	0.121	2.71074	2.63e-157	0	Zm00001d043096	umc1985	-
Zm00001d028307	9.01e-159	0.718604	0.523	0.273	1.91575	2.28e-154	0	Zm00001d028307	SRO1	Probable inactive poly [ADP-ribose] polymerase SRO1[source:homolog]
Zm00001d027976	5.66e-156	0.550451	0.928	0.836	1.11005	1.44e-151	0	Zm00001d027976	IDP622	GLABRA2 expression modulator[source:homolog]
Zm00001d047663	1.98e-146	0.654617	0.439	0.214	2.0514	5.03e-142	0	Zm00001d047663	IDP708	Acetate/butyrate--CoA ligase AAE7 peroxisomal[source:homolog]
Zm00001d032186	1.36e-144	0.671068	0.378	0.161	2.34783	3.45e-140	0	Zm00001d032186	pco076023	Ribonuclease 1[source:homolog]
Zm00001d006948	2.24e-143	0.612085	0.628	0.364	1.72527	5.67e-139	0	Zm00001d006948	1d006948	Cytochrome P450 709B2[source:homolog]
Zm00001d022421	3.05e-142	0.549507	0.991	0.959	1.03337	7.73e-138	0	Zm00001d022421	1d022421	hydroxyproline-rich glycoprotein family protein[source:homolog]
Zm00001d025924	4.67e-142	0.506025	0.697	0.426	1.63615	1.19e-137	0	Zm00001d025924	1d025924	(+)-neomenthol dehydrogenase[source:homolog]
Zm00001d021167	1.52e-141	0.592722	0.463	0.228	2.0307	3.86e-137	0	Zm00001d021167	1d021167	UDP-glycosyltransferase 74B1[source:homolog]
Zm00001d016379	6.15e-141	0.615704	0.679	0.421	1.61283	1.56e-136	0	Zm00001d016379	1d016379	-
proton-exporting ATPase4	7.85e-141	0.699497	0.587	0.354	1.65819	1.99e-136	0	Zm00001d026490	MHA4	mha4;proton-exporting ATPase4: [source: characterized gene (MaizeGDB_09082017)]
Zm00001d036438	1.55e-140	0.746822	0.621	0.384	1.61719	3.92e-136	0	Zm00001d036438	si605069d12	-
Zm00001d012909	1.91e-140	0.625325	0.56	0.312	1.79487	4.86e-136	0	Zm00001d012909	pco095801	soluble epoxide hydrolase[source:homolog]
Zm00001d042114	5.59e-140	0.61616	0.765	0.547	1.39854	1.42e-135	0	Zm00001d042114	1d042114	-
Zm00001d021775	9.18e-140	0.784288	0.455	0.234	1.94444	2.33e-135	0	Zm00001d021775	LOC100281616	Sugar carrier protein C [source: RefGen_v3]
lethal leaf spot1	3.05e-139	0.527588	0.32	0.124	2.58065	7.73e-135	0	Zm00001d027656	LLS1	Lethal leaf-spot 1 [source: RefGen_v3]
6-phosphogluconate dehydrogenase1	7.42e-139	0.619068	0.524	0.288	1.81944	1.88e-134	0	Zm00001d035925	PGD1	pgd1;6-phosphogluconate dehydrogenase1: electrophoretic mobility, null alleles occur; cytosolic; dimeric, intra/interlocus hybrid bands occur; cDNA csu262 single copy [source: characterized gene (MaizeGDB_09082017)]
Zm00001d023964	2.34e-138	0.62523	0.583	0.329	1.77204	5.94e-134	0	Zm00001d023964	1d023964	Serine carboxypeptidase-like 20[source:homolog]
Zm00001d017120	9.19e-138	0.631966	0.613	0.38	1.61316	2.33e-133	0	Zm00001d017120	NBP35	nbp35;nuclear binding protein35: single copy leaf cDNA, csu598, similar to NBP35 protein [source: characterized gene (MaizeGDB_09082017)]
Zm00001d033535	6.38e-135	0.437112	0.975	0.942	1.03503	1.62e-130	0	Zm00001d033535	1d033535	Cox19-like CHCH family protein[source:homolog]
histidine-containing phosphotransfer protein3	2.67e-134	0.58637	0.713	0.459	1.55338	6.78e-130	0	Zm00001d049952	HP3	hp3;histidine-containing phosphotransfer protein3: [source: characterized gene (MaizeGDB_09082017)]
vacuolar sorting receptor homolog1	3e-131	0.542451	0.345	0.15	2.3	7.61e-127	0	Zm00001d047522	VACS1	Vacuolar-sorting receptor 1[source:homolog]
Zm00001d028966	6.67e-131	0.592239	0.653	0.426	1.53286	1.69e-126	0	Zm00001d028966	1d028966	ELMO/CED-12 family protein[source:homolog]
Zm00001d012322	2.45e-125	0.587013	0.421	0.201	2.09453	6.2e-121	0	Zm00001d012322	CYP26	cytochrome P450 family 81 subfamily D polypeptide 8[source:homolog]
glyceraldehyde-3-phosphate dehydrogenase2	8.8e-125	0.415718	0.988	0.96	1.02917	2.23e-120	0	Zm00001d035156	GPC2	Glyceraldehyde-3-phosphate dehydrogenase 2, cytosolic [source: RefGen_v3]
defensin-like protein1	3.16e-124	0.588502	0.311	0.127	2.44882	8.03e-120	0	Zm00001d024303	DEF1	Defensin-like protein 1 [source: RefGen_v3]
TF-WRKY-transcription factor 105	3.65e-124	0.598133	0.502	0.284	1.76761	9.25e-120	0	Zm00001d004086	WRKY105	Probable WRKY transcription factor 11[source:homolog]
Zm00001d017119	3.76e-124	0.654444	0.493	0.279	1.76703	9.53e-120	0	Zm00001d017119	gpm742	Glucose-6-phosphate 1-dehydrogenase [source: RefGen_v3]
Zm00001d019547	6.13e-124	0.607862	0.528	0.3	1.76	1.55e-119	0	Zm00001d019547	1d019547	Putative E3 ubiquitin-protein ligase XBAT35[source:homolog]
glutathione transferase31	1.04e-123	0.701015	0.332	0.146	2.27397	2.63e-119	0	Zm00001d027557	GST31	gst31;glutathione transferase31: glutathione S-transferase subunit 31; matches PCO132874 (in silico from AF244696) placed by overgo on chromosome 1 [source: characterized gene (MaizeGDB_09082017)]
aldolase2	3.46e-123	0.566301	0.809	0.66	1.22576	8.77e-119	0	Zm00001d012103	ALD2	ald2;aldolase2: second aldolase locus initially found by RFLP mapping using an ald1 probe [source: characterized gene (MaizeGDB_09082017)]
1-aminocyclopropane-1-carboxylate synthase7	1.73e-122	0.491382	0.339	0.149	2.27517	4.4e-118	0	Zm00001d026060	ACS7	acs7;1-aminocyclopropane-1-carboxylate synthase7: [source: characterized gene (MaizeGDB_09082017)]
Zm00001d051504	2.97e-122	0.600845	0.444	0.235	1.88936	7.53e-118	0	Zm00001d051504	1d051504	Probable purine permease 11[source:homolog]
Zm00001d044027	2.13e-121	0.672708	0.403	0.197	2.04569	5.41e-117	0	Zm00001d044027	VQ21	-
Zm00001d039183	2.24e-121	0.664768	0.498	0.285	1.74737	5.69e-117	0	Zm00001d039183	1d039183	Protein HYPER-SENSITIVITY-RELATED 4[source:homolog]
Zm00001d040446	1.16e-120	0.510976	0.729	0.499	1.46092	2.95e-116	0	Zm00001d040446	phm15899	Pyruvate kinase [source: RefGen_v3]
Zm00001d042869	1.2e-120	0.461454	0.908	0.81	1.12099	3.04e-116	0	Zm00001d042869	ALDR1	Aldose reductase [source: RefGen_v3]
sulfite reductase1	1.38e-120	0.573633	0.721	0.524	1.37595	3.49e-116	0	Zm00001d038625	SIR1	sir1;sulfite reductase1: [source: characterized gene (MaizeGDB_09082017)]
Zm00001d026671	3.57e-117	0.792644	0.684	0.534	1.2809	9.07e-113	0	Zm00001d026671	IDP2356a	Cox19-like CHCH family protein[source:homolog]
Zm00001d005849	6.86e-117	0.505263	0.334	0.146	2.28767	1.74e-112	0	Zm00001d005849	1d005849	Histone H3 K4-specific methyltransferase SET7/9 family protein[source:homolog]
Zm00001d017777	1.03e-116	0.464108	0.302	0.127	2.37795	2.6e-112	0	Zm00001d017777	pco102102	Adenine nucleotide alpha hydrolases-like superfamily protein[source:homolog]
Zm00001d009708	1.22e-116	0.55881	0.637	0.416	1.53125	3.1e-112	0	Zm00001d009708	CDPK23	Putative calcium-dependent protein kinase family protein [source: RefGen_v3]
Zm00001d033846	2.05e-113	0.471171	0.395	0.193	2.04663	5.21e-109	0	Zm00001d033846	umc1290	-
Zm00001d031127	5.49e-113	0.451601	0.503	0.271	1.85609	1.39e-108	0	Zm00001d031127	1d031127	Cupin, RmlC-type [source: RefGen_v3]
Zm00001d015956	1.19e-112	0.465607	0.471	0.253	1.86166	3.03e-108	0	Zm00001d015956	gpm720	NAD(P)-binding Rossmann-fold superfamily protein[source:homolog]
glutathione transferase6	7.86e-112	0.568726	0.771	0.578	1.33391	1.99e-107	0	Zm00001d018809	GST6	gst6;glutathione transferase6: cDNA, functionally expressed in E. coli [source: characterized gene (MaizeGDB_09082017)]
Zm00001d001785	8.79e-111	0.569689	0.534	0.326	1.63804	2.23e-106	0	Zm00001d001785	pco064147	C2 calcium/lipid-binding plant phosphoribosyltransferase family protein[source:homolog]
Zm00001d033714	7.79e-110	0.551677	0.825	0.68	1.21324	1.98e-105	0	Zm00001d033714	1d033714	Regulator of Vps4 activity in the MVB pathway protein[source:homolog]
Zm00001d024120	8.37e-110	0.346806	0.511	0.269	1.89963	2.12e-105	0	Zm00001d024120	1d024120	O-methyltransferase ZRP4[source:homolog]
Zm00001d045475	8.61e-110	0.449816	0.94	0.839	1.12038	2.19e-105	0	Zm00001d045475	1d045475	Histone H3 [source: RefGen_v3]
argonaute2a	1.35e-109	0.555367	0.549	0.327	1.6789	3.43e-105	0	Zm00001d002316	AGO2A	ago2a;argonaute2a: [source: characterized gene (MaizeGDB_09082017)]
Zm00001d053212	1.45e-109	0.502682	0.47	0.258	1.82171	3.67e-105	0	Zm00001d053212	1d053212	E3 ubiquitin ligase BIG BROTHER-related[source:homolog]
Zm00001d046949	2.47e-109	0.50231	0.397	0.205	1.93659	6.25e-105	0	Zm00001d046949	1d046949	Haloacid dehalogenase-like hydrolase (HAD) superfamily protein[source:homolog]
Zm00001d039674	5.42e-109	0.451097	0.327	0.148	2.20946	1.37e-104	0	Zm00001d039674	1d039674	Phosphoenolpyruvate/phosphate translocator 2 chloroplastic[source:homolog]
Zm00001d010478	5.45e-109	0.479734	0.392	0.198	1.9798	1.38e-104	0	Zm00001d010478	1d010478	Peroxisomal adenine nucleotide carrier 1[source:homolog]
TF-WRKY-transcription factor 2	1.46e-108	0.579453	0.389	0.199	1.95477	3.69e-104	0	Zm00001d016052	WRKY2	WRKY transcription factor 22[source:homolog]
plasma-membrane H+ATPase2	4.1e-108	0.633703	0.496	0.298	1.66443	1.04e-103	0	Zm00001d002006	MHA2	H(+)-ATPase 5[source:homolog]
TF-outer cell layer1	1.44e-107	0.517334	0.476	0.271	1.75646	3.65e-103	0	Zm00001d040090	OCL1	Homeobox-leucine zipper protein ANTHOCYANINLESS 2[source:homolog]
Zm00001d032268	2.98e-107	0.444276	0.339	0.157	2.15924	7.57e-103	0	Zm00001d032268	1d032268	Mitochondrial carrier protein MTM1[source:homolog]
TF-HSF-transcription factor 21	3.84e-107	0.45886	0.354	0.166	2.13253	9.75e-103	0	Zm00001d020714	HSFTF21	Heat shock factor protein 4 [source: RefGen_v3]
Zm00001d025614	5.71e-107	0.554118	0.326	0.147	2.21769	1.45e-102	0	Zm00001d025614	1d025614	Putative IQ calmodulin-binding and BAG domain containing family protein [source: RefGen_v3]
TF-WRKY-transcription factor 14	6.18e-106	0.574199	0.452	0.249	1.81526	1.57e-101	0	Zm00001d026252	WRKY14	Probable WRKY transcription factor 11[source:homolog]
Zm00001d012607	2.68e-105	0.581255	0.706	0.544	1.29779	6.81e-101	0	Zm00001d012607	gpm345	NAD(P)H dehydrogenase (quinone) FQR1[source:homolog]
next to brca1a	4.24e-105	0.540216	0.752	0.575	1.30783	1.08e-100	0	Zm00001d017072	NBR1A	Protein NBR1 homolog[source:homolog]
dehydrin1	8.22e-105	0.644566	0.388	0.197	1.96954	2.09e-100	0	Zm00001d037894	DHN1	Dehydrin DHN1 [source: RefGen_v3]
Zm00001d018487	3.03e-104	0.542226	0.571	0.369	1.54743	7.68e-100	0	Zm00001d018487	umc2308	3-ketoacyl-CoA thiolase 2 peroxisomal[source:homolog]
Zm00001d013193	4.99e-104	0.496725	0.73	0.528	1.38258	1.27e-99	0	Zm00001d013193	umc1766	CCG-binding protein 1[source:homolog]
Zm00001d012448	6.01e-104	0.609013	0.463	0.269	1.72119	1.52e-99	0	Zm00001d012448	1d012448	-
Zm00001d032582	3.27e-103	0.543728	0.458	0.267	1.71536	8.3e-99	0	Zm00001d032582	cl23538_1a	-
Zm00001d008389	1.82e-101	0.444375	0.317	0.145	2.18621	4.62e-97	0	Zm00001d008389	1d008389	Sphingosine-1-phosphate lyase[source:homolog]
Zm00001d014585	9.13e-100	0.489652	0.803	0.662	1.21299	2.32e-95	0	Zm00001d014585	pco088018	Cytoplasmic 60S subunit biogenesis factor REI1 homolog 1[source:homolog]
alternative oxidase2	2.32e-98	0.6387	0.347	0.171	2.02924	5.89e-94	0	Zm00001d002436	AOX2	aox2;alternative oxidase2: primers give PCR product closely similar to alternative oxidase in other species [source: characterized gene (MaizeGDB_09082017)]
hexokinase7	1.94e-97	0.556031	0.736	0.575	1.28	4.92e-93	0	Zm00001d037689	HEX7	hex7;hexokinase7: [source: characterized gene (MaizeGDB_09082017)]
Zm00001d048667	2.06e-97	0.383597	0.346	0.163	2.1227	5.23e-93	0	Zm00001d048667	1d048667	Protein kinase domain superfamily protein [source: RefGen_v3]
Zm00001d028668	6.05e-97	0.517327	0.397	0.218	1.8211	1.54e-92	0	Zm00001d028668	pco077271b	phosphoinositide binding[source:homolog]
Zm00001d026154	2.32e-96	0.507339	0.45	0.256	1.75781	5.89e-92	0	Zm00001d026154	1d026154	Glutathione peroxidase [source: RefGen_v3]
hexokinase5	1.72e-95	0.417311	0.479	0.268	1.78731	4.36e-91	0	Zm00001d043511	HEX5	hex5;hexokinase5: [source: characterized gene (MaizeGDB_09082017)]
Zm00001d011610	6.83e-95	0.485765	0.343	0.172	1.99419	1.73e-90	0	Zm00001d011610	1d011610	Glutamate synthase 1 [NADH] chloroplastic[source:homolog]
TF-WRKY-transcription factor 53	1.76e-94	0.489218	0.446	0.252	1.76984	4.46e-90	0	Zm00001d020492	WRKY53	Probable WRKY transcription factor 40[source:homolog]
Zm00001d033906	1.94e-94	0.498063	0.406	0.226	1.79646	4.93e-90	0	Zm00001d033906	1d033906	Endoplasmic oxidoreductin-1 [source: RefGen_v3]
OBAP2A	2.34e-94	0.470242	0.35	0.174	2.01149	5.94e-90	0	Zm00001d043464	OBAP2A	Oil body-associated protein 2A[source:homolog]
Zm00001d040190	3.11e-94	0.491471	0.698	0.515	1.35534	7.88e-90	0	Zm00001d040190	1d040190	hydroxyproline-rich glycoprotein family protein[source:homolog]
Zm00001d026026	1.06e-93	0.485286	0.569	0.363	1.56749	2.69e-89	0	Zm00001d026026	FLZ35	-
Zm00001d021574	1.34e-92	0.491414	0.712	0.53	1.3434	3.4e-88	0	Zm00001d021574	LAZ1	Protein LAZ1[source:homolog]
fatty acyl thioesterase1	1.37e-92	0.488781	0.412	0.226	1.82301	3.49e-88	0	Zm00001d046454	FAT1	fat1;fatty acyl thioesterase1: leaf cDNA csu817 similar to plant fatty acid metabolism protein [source: characterized gene (MaizeGDB_09082017)]
TF-WRKY-transcription factor 50	1.81e-92	0.418871	0.313	0.148	2.11486	4.6e-88	0	Zm00001d002405	WRKY50	Probable WRKY transcription factor 11[source:homolog]
Zm00001d010445	5.96e-92	0.418193	0.384	0.203	1.89163	1.51e-87	0	Zm00001d010445	PYL8	Abscisic acid receptor PYL9[source:homolog]
Zm00001d047981	1.05e-91	0.510482	0.61	0.394	1.54822	2.66e-87	0	Zm00001d047981	1d047981	Glutamate decarboxylase 1[source:homolog]
Zm00001d052378	2.63e-91	0.445584	0.378	0.197	1.91878	6.68e-87	0	Zm00001d052378	1d052378	Ethanolamine-phosphate cytidylyltransferase[source:homolog]
Zm00001d015091	2.94e-91	0.350873	0.967	0.88	1.09886	7.46e-87	0	Zm00001d015091	BI1	Bax inhibitor 1[source:homolog]
Zm00001d028572	3.97e-89	0.502547	0.66	0.491	1.3442	1.01e-84	0	Zm00001d028572	umc1397	Mannose-1-phosphate guanylyltransferase 1[source:homolog]
Zm00001d038522	5.41e-88	0.467275	0.396	0.214	1.85047	1.37e-83	0	Zm00001d038522	1d038522	Putative leucine-rich repeat receptor-like protein kinase family protein [source: RefGen_v3]
Zm00001d021119	6.3e-88	0.329413	0.589	0.37	1.59189	1.6e-83	0	Zm00001d021119	1d021119	Beta-glucosidase 11[source:homolog]
Zm00001d033840	1.41e-87	0.551019	0.579	0.413	1.40194	3.57e-83	0	Zm00001d033840	TIDP9256	Expressed protein; protein[source:homolog]
TF-outer cell layer4	3.07e-87	0.460277	0.505	0.311	1.62379	7.79e-83	0	Zm00001d030069	OCL4	Homeodomain leucine zipper family IV protein [source: RefGen_v3]
Zm00001d037056	1.03e-86	0.492509	0.442	0.262	1.68702	2.6e-82	0	Zm00001d037056	cl3641_1a	Phosphatidylinositol 4-kinase gamma 3[source:homolog]
Zm00001d050011	3.11e-86	0.431892	0.355	0.186	1.9086	7.89e-82	0	Zm00001d050011	1d050011	Alpha carbonic anhydrase 7[source:homolog]
Zm00001d004363	3.24e-86	0.463986	0.389	0.211	1.8436	8.21e-82	0	Zm00001d004363	1d004363	Cytochrome P450 71A26[source:homolog]
Zm00001d004997	8.07e-86	0.394543	0.847	0.714	1.18627	2.05e-81	0	Zm00001d004997	CCR2	Ubiquinol-cytochrome c reductase complex 8.0 kDa protein [source: RefGen_v3]
Zm00001d015569	8.41e-86	0.415277	0.598	0.38	1.57368	2.13e-81	0	Zm00001d015569	VPP7	Vacuolar H+-translocating inorganic pyrophosphatase [source: RefGen_v3]
Zm00001d043104	1.74e-85	0.462469	0.614	0.407	1.5086	4.41e-81	0	Zm00001d043104	1d043104	-
TF-WRKY-transcription factor 94	3.02e-85	0.4944	0.416	0.235	1.77021	7.66e-81	0	Zm00001d050195	WRKY94	Putative WRKY DNA-binding domain superfamily protein [source: RefGen_v3]
fatty acid desaturase8	3.11e-85	0.484835	0.389	0.217	1.79263	7.89e-81	0	Zm00001d028742	FAD8	fad8;fatty acid desaturase8: leaf cDNA and genomic clones with sequence similarity to Arabidopsis FAD7; unlike maize fad7, not expressed at cold; SSR umc1021 [source: characterized gene (MaizeGDB_09082017)]
Zm00001d034501	4.75e-85	0.485939	0.589	0.399	1.47619	1.21e-80	0	Zm00001d034501	1d034501	AAA-ATPase ASD mitochondrial[source:homolog]
glutamine synthetase5	1.11e-84	0.463748	0.36	0.191	1.88482	2.82e-80	0	Zm00001d051804	GLN5	Glutamine synthetase root isozyme 4 [source: RefGen_v3]
Zm00001d012728	4.95e-84	0.505864	0.527	0.345	1.52754	1.26e-79	0	Zm00001d012728	1d012728	Putative DUF1421 domain family protein [source: RefGen_v3]
Zm00001d028482	7.72e-84	0.430234	0.324	0.162	2	1.96e-79	0	Zm00001d028482	1d028482	Patatin-like protein 3 [source: RefGen_v3]
Zm00001d013445	9.66e-84	0.468369	0.428	0.25	1.712	2.45e-79	0	Zm00001d013445	pco136841	-
glyceraldehyde-3-phosphate dehydrogenase3	5.03e-83	0.320772	0.969	0.93	1.04194	1.28e-78	0	Zm00001d051001	GPC3	Glyceraldehyde-3-phosphate dehydrogenase 3, cytosolic [source: RefGen_v3]
Zm00001d012101	6.13e-83	0.489659	0.435	0.257	1.69261	1.56e-78	0	Zm00001d012101	1d012101	E3 ubiquitin-protein ligase RGLG1[source:homolog]
chalcone flavanone isomerase1	7.42e-83	0.443655	0.375	0.203	1.84729	1.88e-78	0	Zm00001d034635	CHI1	chi1;chalcone flavanone isomerase1: genomic sequence, gene-specific probe, transcript defined by S1-nuclease protection analysis [source: characterized gene (MaizeGDB_09082017)]
Zm00001d002564	1.77e-82	0.460673	0.347	0.177	1.96045	4.49e-78	0	Zm00001d002564	2G050234	Protein DMR6-LIKE OXYGENASE 2[source:homolog]
Zm00001d018452	2.47e-82	0.446525	0.721	0.547	1.3181	6.27e-78	0	Zm00001d018452	1d018452	F-box protein PP2-B10[source:homolog]
Zm00001d018799	3.41e-82	0.443562	0.544	0.354	1.53672	8.64e-78	0	Zm00001d018799	CIPK23	CBL-interacting serine/threonine-protein kinase 23[source:homolog]
Zm00001d047351	4.8e-82	0.470128	0.31	0.155	2	1.22e-77	0	Zm00001d047351	TIDP3699	PLAC8 family protein[source:homolog]
Zm00001d002250	4.94e-82	0.551502	0.525	0.352	1.49148	1.25e-77	0	Zm00001d002250	1d002250	Probable cinnamyl alcohol dehydrogenase 1[source:homolog]
Zm00001d042059	1.51e-81	0.464264	0.688	0.519	1.32563	3.84e-77	0	Zm00001d042059	1d042059	-
Zm00001d048201	1.78e-81	0.463985	0.566	0.367	1.54223	4.52e-77	0	Zm00001d048201	MIPS2	Inositol-3-phosphate synthase isozyme 1[source:homolog]
Zm00001d007077	2.82e-81	0.437176	0.369	0.207	1.78261	7.14e-77	0	Zm00001d007077	1d007077	XIAP associated factor-1 [source: RefGen_v3]
ubiquitin1	3.1e-81	0.552489	0.85	0.762	1.11549	7.86e-77	0	Zm00001d015327	UBI1	ubi1;ubiquitin1: genomic sequence, 7 contiguous direct ubiquitin repeats; transcript specific probe; promoter active in monocots, not in tobacco [source: characterized gene (MaizeGDB_09082017)]
1-aminocyclopropane-1-carboxylate synthase2	3e-80	0.422768	0.334	0.171	1.95322	7.61e-76	0	Zm00001d002592	ACS2	acs2;1-aminocyclopropane-1-carboxylate synthase2: [source: characterized gene (MaizeGDB_09082017)]
Zm00001d003265	1.52e-79	0.48008	0.613	0.443	1.38375	3.85e-75	0	Zm00001d003265	1d003265	Topoisomerase-like protein [source: RefGen_v3]
Zm00001d015121	2e-79	0.397786	0.417	0.239	1.74477	5.07e-75	0	Zm00001d015121	1d015121	ADP-ribosylation factor B1B[source:homolog]
Zm00001d036036	7.4e-79	0.41003	0.942	0.889	1.05962	1.88e-74	0	Zm00001d036036	1d036036	Histone H3 [source: RefGen_v3]
Zm00001d034643	1.66e-78	0.590257	0.661	0.498	1.32731	4.21e-74	0	Zm00001d034643	1d034643	Actin-depolymerizing factor 10[source:homolog]
Zm00001d031132	2.8e-78	0.371038	0.92	0.875	1.05143	7.11e-74	0	Zm00001d031132	gpm4	Copper transport protein ATX1[source:homolog]
Zm00001d001848	4.74e-78	0.363503	0.348	0.183	1.90164	1.2e-73	0	Zm00001d001848	1d001848	Zinc finger C3HC4 type (RING finger) family protein[source:homolog]
Zm00001d016483	4.83e-78	0.381557	0.303	0.154	1.96753	1.23e-73	0	Zm00001d016483	1d016483	MACPF domain-containing protein [source:homolog]
Zm00001d027803	1.3e-77	0.380728	0.376	0.204	1.84314	3.29e-73	0	Zm00001d027803	TIDP3300	Beta-galactosidase [source: RefGen_v3]
Zm00001d022081	5.76e-77	0.324046	0.3	0.147	2.04082	1.46e-72	0	Zm00001d022081	COBL6	Protein COBRA[source:homolog]
Zm00001d044156	7.81e-77	0.428495	0.344	0.182	1.89011	1.98e-72	0	Zm00001d044156	1d044156	cytochrome P450 family 72 subfamily A polypeptide 8[source:homolog]
Zm00001d001831	1.08e-76	0.443048	0.426	0.255	1.67059	2.74e-72	0	Zm00001d001831	1d001831	Pyruvate kinase [source: RefGen_v3]
Zm00001d007633	5.43e-76	0.473316	0.835	0.742	1.12534	1.38e-71	0	Zm00001d007633	1d007633	Ribosome associated membrane protein RAMP4[source:homolog]
Zm00001d002275	6.89e-76	0.407163	0.449	0.272	1.65074	1.75e-71	0	Zm00001d002275	MRPA5	ABC transporter C family member 2[source:homolog]
Zm00001d048307	1.38e-74	0.462581	0.459	0.281	1.63345	3.5e-70	0	Zm00001d048307	1d048307	-
Zm00001d011965	4.52e-74	0.47616	0.595	0.429	1.38695	1.15e-69	0	Zm00001d011965	IDP2350	Aldolase-type TIM barrel family protein[source:homolog]
Zm00001d030557	1.62e-72	0.432222	0.746	0.613	1.21697	4.11e-68	0	Zm00001d030557	ALT12	Alanine aminotransferase 2 mitochondrial[source:homolog]
Zm00001d011066	3.6e-72	0.382014	0.302	0.156	1.9359	9.13e-68	0	Zm00001d011066	umc2378	Protein kinase APK1A chloroplastic[source:homolog]
Zm00001d039535	5.87e-72	0.443193	0.567	0.401	1.41397	1.49e-67	0	Zm00001d039535	cl20454_1a	HXXXD-type acyl-transferase family protein[source:homolog]
gamma-glutamylcysteine synthetase1	3.75e-71	0.364144	0.665	0.494	1.34615	9.5e-67	0	Zm00001d035445	GSH1	gsh1;gamma-glutamylcysteine synthetase1: [source: characterized gene (MaizeGDB_09082017)]
Zm00001d004198	8.68e-71	0.343356	0.374	0.208	1.79808	2.2e-66	0	Zm00001d004198	GL14	CASP-like protein 2A1[source:homolog]
Zm00001d030110	1.46e-70	0.426635	0.529	0.359	1.47354	3.7e-66	0	Zm00001d030110	SRO2	Probable inactive poly [ADP-ribose] polymerase SRO1[source:homolog]
Zm00001d021779	7.3e-70	0.396801	0.372	0.209	1.7799	1.85e-65	0	Zm00001d021779	1d021779	F-box protein SKIP27[source:homolog]
NADH dehydrogenase2	9.57e-69	0.409313	0.694	0.543	1.27808	2.43e-64	0	Zm00001d011732	NAD2	nad2;NADH dehydrogenase2: vegetative meristem cDNA 7C02A11 [source: characterized gene (MaizeGDB_09082017)]
Zm00001d031898	1.75e-68	0.405431	0.457	0.291	1.57045	4.43e-64	0	Zm00001d031898	NACTF89	NAC domain containing protein 71[source:homolog]
Zm00001d044291	3.46e-68	0.363075	0.427	0.259	1.64865	8.78e-64	0	Zm00001d044291	1d044291	actin binding protein family[source:homolog]
Zm00001d052578	3.72e-68	0.384696	0.454	0.279	1.62724	9.43e-64	0	Zm00001d052578	1d052578	Probable F-box protein At1g60180[source:homolog]
Zm00001d019228	8.95e-68	0.438297	0.492	0.324	1.51852	2.27e-63	0	Zm00001d019228	ZIP8	ZIP zinc/iron transport family protein [source: RefGen_v3]
TF-GRAS-transcription factor 69	5.54e-67	0.417404	0.52	0.352	1.47727	1.41e-62	0	Zm00001d038225	GRAS69	-
Zm00001d028785	6.57e-67	0.399513	0.396	0.232	1.7069	1.67e-62	0	Zm00001d028785	AY110632	AY110632; [source: characterized gene (MaizeGDB_09082017)]
Zm00001d052053	2.8e-66	0.402543	0.388	0.229	1.69432	7.1e-62	0	Zm00001d052053	1d052053	-
Zm00001d001880	3.36e-66	0.309977	0.915	0.839	1.09058	8.52e-62	0	Zm00001d001880	1d001880	Whole genome shotgun sequence of line PN40024 scaffold_63.assembly12x (Fragment)[source:homolog]
Zm00001d038389	1.89e-65	0.370711	0.367	0.212	1.73113	4.78e-61	0	Zm00001d038389	PAH1	Phosphatidate phosphatase PAH1[source:homolog]
Zm00001d035367	2.24e-65	0.405606	0.341	0.194	1.75773	5.68e-61	0	Zm00001d035367	1d035367	-
Zm00001d053964	1.49e-63	0.41219	0.562	0.403	1.39454	3.78e-59	0	Zm00001d053964	ARM4	-
nucleotide diphosphate kinase1	1.33e-62	0.281011	0.948	0.903	1.04983	3.38e-58	0	Zm00001d021526	NDK1	Nucleoside diphosphate kinase family protein[source:homolog]
glutamic dehydrogenase2	2.95e-62	0.414502	0.567	0.399	1.42105	7.48e-58	0	Zm00001d025984	GDH2	gdh2;glutamic dehydrogenase2: electrophoretic mobility; intralocus hybrid bands occur [source: characterized gene (MaizeGDB_09082017)]
Zm00001d023404	3.86e-62	0.461611	0.408	0.258	1.5814	9.78e-58	0	Zm00001d023404	PAP29	Probable purple acid phosphatase 20[source:homolog]
respiratory burst oxidase4	6.87e-62	0.441792	0.456	0.301	1.51495	1.74e-57	0	Zm00001d052653	RBOH4	rboh4;respiratory burst oxidase4: [source: characterized gene (MaizeGDB_09082017)]
TF-WRKY-transcription factor 48	7.49e-62	0.306835	0.595	0.402	1.4801	1.9e-57	0	Zm00001d015515	WRKY48	Probable WRKY transcription factor 40[source:homolog]
TF-math-btb16	7.84e-62	0.39555	0.436	0.279	1.56272	1.99e-57	0	Zm00001d007068	MAB16	mab16;math-btb16: [source: characterized gene (MaizeGDB_09082017)]
Zm00001d051420	2.73e-61	0.522908	0.831	0.719	1.15577	6.93e-57	0	Zm00001d051420	DHN3	dhn3;dehydrin3: [source: characterized gene (MaizeGDB_09082017)]
Zm00001d045043	5.83e-61	0.424642	0.446	0.294	1.51701	1.48e-56	0	Zm00001d045043	1d045043	Probable cinnamyl alcohol dehydrogenase 1[source:homolog]
Zm00001d013737	7.72e-61	0.398374	0.551	0.394	1.39848	1.96e-56	0	Zm00001d013737	pco139651	Serpin-Z1[source:homolog]
Zm00001d034807	8.39e-61	0.36551	0.8	0.687	1.16448	2.13e-56	0	Zm00001d034807	magi2594	Late embryogenesis abundant protein group 2[source:homolog]
ascorbate peroxidase2	8.81e-61	0.378135	0.739	0.618	1.19579	2.24e-56	0	Zm00001d007234	APX2	apx2;ascorbate peroxidase2: leaf cDNA, similar to plant cytosolic ascorbate peroxidase; sequence distinct from apx1 [source: characterized gene (MaizeGDB_09082017)]
Zm00001d037934	1.88e-59	0.41332	0.407	0.259	1.57143	4.77e-55	0	Zm00001d037934	1d037934	UDP-glucuronic acid decarboxylase 4[source:homolog]
Zm00001d038003	4.38e-59	0.386065	0.303	0.168	1.80357	1.11e-54	0	Zm00001d038003	1d038003	-
TF-WRKY-transcription factor 93	1.74e-58	0.367052	0.362	0.217	1.6682	4.41e-54	0	Zm00001d039245	WRKY93	WRKY transcription factor 6[source:homolog]
hexokinase1	6.01e-58	0.329334	0.368	0.222	1.65766	1.52e-53	0	Zm00001d039512	HEX1	hex1;hexokinase1: electrophoretic mobility; null allele is known; cytosolic; monomeric [source: characterized gene (MaizeGDB_09082017)]
Zm00001d047757	8.75e-58	0.293047	0.904	0.852	1.06103	2.22e-53	0	Zm00001d047757	APX1	apx1;ascorbate peroxidase homolog: [source: characterized gene (MaizeGDB_09082017)]
Zm00001d040613	1.08e-57	0.317171	0.308	0.171	1.80117	2.73e-53	0	Zm00001d040613	gpm462	Stress-inducible membrane pore protein [source: RefGen_v3]
Zm00001d050323	1.71e-57	0.375363	0.542	0.374	1.4492	4.33e-53	0	Zm00001d050323	cl377_-3	Putative cytochrome P450 superfamily protein [source: RefGen_v3]
Zm00001d016787	3.24e-57	0.363598	0.762	0.654	1.16514	8.22e-53	0	Zm00001d016787	cl6208_1	SLL1 protein[source:homolog]
Zm00001d003861	3.93e-57	0.327577	0.335	0.196	1.70918	9.97e-53	0	Zm00001d003861	HAK1	Potassium high-affinity transporter [source: RefGen_v3]
Zm00001d038839	6.2e-57	0.293582	0.864	0.771	1.12062	1.57e-52	0	Zm00001d038839	pco064868	NADH dehydrogenase [ubiquinone] 1 beta subcomplex subunit 2[source:homolog]
Zm00001d042245	6.49e-57	0.343828	0.459	0.294	1.56122	1.65e-52	0	Zm00001d042245	1d042245	-
trehalose-6-phosphate phosphatase11	9.2e-57	0.3923	0.471	0.32	1.47187	2.33e-52	0	Zm00001d047110	TRPP12	trpp11;trehalose-6-phosphate phosphatase11: [source: characterized gene (MaizeGDB_09082017)]
multi-protein bridging factor homolog1	1.48e-56	0.344211	0.851	0.795	1.07044	3.76e-52	0	Zm00001d049320	MBF1	mbf1;multi-protein bridging factor homolog1: endosperm cDNA 5C01C06 (uaz246), similar to MBF1 of Bombyx mori [source: characterized gene (MaizeGDB_09082017)]
thiamine biosynthesis2	2.67e-56	0.463949	0.759	0.65	1.16769	6.76e-52	0	Zm00001d044228	THI2	thi2;thiamine biosynthesis2: cDNA closely similar to sequence of thi1, which complements yeast thi4thiamine auxotroph; progressive elimination of leaf blade, successive younger leaves most affected; generally tasselless [source: characterized gene (MaizeGDB_09082017)]
Zm00001d043845	7.77e-56	0.387454	0.486	0.335	1.45075	1.97e-51	0	Zm00001d043845	1d043845	Glutamate synthase 1 [NADH] chloroplastic[source:homolog]
Zm00001d015376	1.35e-54	0.300291	0.924	0.884	1.04525	3.42e-50	0	Zm00001d015376	PGK3	Phosphoglycerate kinase [source: RefGen_v3]
H4C7-Zm00001d002546	2.58e-54	0.409304	0.798	0.654	1.22018	6.54e-50	0	Zm00001d002546	HIS403	Histone H4 [source: RefGen_v3]
Zm00001d034197	5.1e-54	0.310859	0.321	0.182	1.76374	1.29e-49	0	Zm00001d034197	1d034197	-
Zm00001d012428	6.35e-54	0.348614	0.396	0.253	1.56522	1.61e-49	0	Zm00001d012428	1d012428	-
Zm00001d039401	2.01e-53	0.349287	0.43	0.284	1.51408	5.11e-49	0	Zm00001d039401	1d039401	CID11 [source: RefGen_v3]
Zm00001d032603	3.95e-53	0.309592	0.339	0.204	1.66176	1e-48	0	Zm00001d032603	1d032603	-
Zm00001d013825	1.59e-52	0.324275	0.417	0.27	1.54444	4.02e-48	0	Zm00001d013825	1d013825	-
Zm00001d032070	3.63e-52	0.55777	0.712	0.574	1.24042	9.21e-48	0	Zm00001d032070	1d032070	Histone H2B [source: RefGen_v3]
Zm00001d014753	8.04e-52	0.343489	0.35	0.217	1.6129	2.04e-47	0	Zm00001d014753	umc1355	-
Zm00001d038768	8.8e-52	0.386973	0.593	0.45	1.31778	2.23e-47	0	Zm00001d038768	pco082817	Reticulon-like protein B4[source:homolog]
Zm00001d002141	2.56e-51	0.361131	0.589	0.451	1.30599	6.5e-47	0	Zm00001d002141	1d002141	UBP1-associated protein 2A[source:homolog]
Zm00001d005539	2.74e-51	0.28447	0.338	0.204	1.65686	6.96e-47	0	Zm00001d005539	pco095974	Ferrochelatase [source: RefGen_v3]
Zm00001d028709	4.99e-51	0.276904	0.929	0.895	1.03799	1.27e-46	0	Zm00001d028709	APX3	apx3;ascorbate peroxidase homolog3: [source: characterized gene (MaizeGDB_09082017)]
Zm00001d010343	2.2e-50	0.274537	0.309	0.18	1.71667	5.59e-46	0	Zm00001d010343	gpm530	alpha/beta-Hydrolases superfamily protein[source:homolog]
benzoxazinone synthesis8	3.14e-50	0.3288	0.687	0.555	1.23784	7.96e-46	0	Zm00001d048707	BX8	bx8;benzoxazinone synthesis8: cytosolic glucosyltransferase; synthesis of cyclic hydroxamates/DIMBOA; insect resistance in young seedlings [source: characterized gene (MaizeGDB_09082017)]
Zm00001d043301	3.77e-50	0.272279	0.326	0.192	1.69792	9.57e-46	0	Zm00001d043301	1d043301	dyggve-melchior-clausen syndrome protein[source:homolog]
Zm00001d038327	4.09e-50	0.361042	0.815	0.736	1.10734	1.04e-45	0	Zm00001d038327	gpm191	Proteinase inhibitor propeptide[source:homolog]
Zm00001d043249	5.31e-50	0.356016	0.594	0.444	1.33784	1.35e-45	0	Zm00001d043249	csu690	NAD(P)H dehydrogenase (quinone) FQR1[source:homolog]
Zm00001d003159	1.51e-49	0.275378	0.91	0.841	1.08205	3.83e-45	0	Zm00001d003159	1d003159	ATP synthase E chain[source:homolog]
Zm00001d024729	3.39e-49	0.311055	0.341	0.211	1.61611	8.61e-45	0	Zm00001d024729	1d024729	Shaggy-related protein kinase alpha[source:homolog]
Zm00001d019091	3.63e-49	0.339716	0.429	0.289	1.48443	9.22e-45	0	Zm00001d019091	1d019091	Vesicle-associated membrane protein 722[source:homolog]
ras-related protein RHN1	5.44e-49	0.320686	0.415	0.273	1.52015	1.38e-44	0	Zm00001d031179	RHN1	rhn1;ras-related protein RHN1: [source: characterized gene (MaizeGDB_09082017)]
Zm00001d003399	2.18e-48	0.329364	0.336	0.206	1.63107	5.52e-44	0	Zm00001d003399	1d003399	Probable inactive receptor kinase [source:homolog]
Zm00001d008604	3.93e-48	0.28854	0.327	0.199	1.64322	9.96e-44	0	Zm00001d008604	1d008604	Protein NRT1/ PTR FAMILY 8.1[source:homolog]
Zm00001d031315	4.42e-48	0.253261	0.318	0.188	1.69149	1.12e-43	0	Zm00001d031315	IDP1951	IDP1951; [source: characterized gene (MaizeGDB_09082017)]
Zm00001d032560	5.43e-48	0.347599	0.517	0.372	1.38978	1.38e-43	0	Zm00001d032560	1d032560	CBS domain-containing protein CBSX5[source:homolog]
Zm00001d001883	9.62e-48	0.33847	0.561	0.42	1.33571	2.44e-43	0	Zm00001d001883	PAO6	-
Zm00001d031338	1.35e-47	0.36135	0.423	0.285	1.48421	3.43e-43	0	Zm00001d031338	AY110296	Wall-associated receptor kinase 1[source:homolog]
Zm00001d017985	1.38e-47	0.338867	0.662	0.522	1.2682	3.49e-43	0	Zm00001d017985	1d017985	Pyruvate dehydrogenase E1 component alpha subunit [source: RefGen_v3]
opaque endosperm7	2.47e-47	0.353746	0.561	0.417	1.34532	6.26e-43	0	Zm00001d026649	O7	o7;opaque endosperm7: like o1; high lysine content [source: characterized gene (MaizeGDB_09082017)]
Zm00001d028369	7.12e-47	0.297485	0.361	0.228	1.58333	1.81e-42	0	Zm00001d028369	pco147635a	hydroxyproline-rich glycoprotein family protein[source:homolog]
Zm00001d008620	7.19e-47	0.337926	0.708	0.563	1.25755	1.82e-42	0	Zm00001d008620	1d008620	Metallothionein-like protein 2A[source:homolog]
Zm00001d045450	8.65e-47	0.293108	0.324	0.198	1.63636	2.19e-42	0	Zm00001d045450	EPS1	eps1;enolpyruvylshikimate phosphate synthase1: unpubl sequence [source: characterized gene (MaizeGDB_09082017)]
histidine-containing phosphotransfer protein1	1.36e-46	0.276079	0.821	0.688	1.19331	3.45e-42	0	Zm00001d031961	HP1	Histidine-containing phosphotransfer protein 1[source:homolog]
Zm00001d010920	6.58e-46	0.360546	0.769	0.679	1.13255	1.67e-41	0	Zm00001d010920	SAMS1	S-adenosylmethionine synthase [source: RefGen_v3]
Zm00001d052779	9.87e-46	0.314346	0.386	0.255	1.51373	2.5e-41	0	Zm00001d052779	1d052779	Exocyst complex component EXO70A1[source:homolog]
Zm00001d026619	1.05e-45	0.317509	0.395	0.261	1.51341	2.67e-41	0	Zm00001d026619	1d026619	Pyruvate kinase [source: RefGen_v3]
Zm00001d032950	1.11e-45	0.368207	0.796	0.709	1.12271	2.83e-41	0	Zm00001d032950	GME1	GDP-mannose 35-epimerase[source:homolog]
Zm00001d010236	2.31e-45	0.309059	0.727	0.615	1.18211	5.87e-41	0	Zm00001d010236	1d010236	Cytochrome c [source: RefGen_v3]
ubiquitin2	4.05e-45	0.29093	0.952	0.916	1.0393	1.03e-40	0	Zm00001d053838	UBI2	ubi2;ubiquitin2: genomic sequence encodes 7 contiguous ubiquitin monomers; transcript specific probe [source: characterized gene (MaizeGDB_09082017)]
Zm00001d012604	1.09e-44	0.367855	0.379	0.251	1.50996	2.78e-40	0	Zm00001d012604	1d012604	-
Zm00001d009087	2.47e-44	0.460062	0.575	0.451	1.27494	6.25e-40	0	Zm00001d009087	1d009087	RESPONSE TO ABA AND SALT 1[source:homolog]
Zm00001d013927	5.7e-44	0.302337	0.397	0.266	1.49248	1.45e-39	0	Zm00001d013927	1d013927	Monothiol glutaredoxin-S17[source:homolog]
Zm00001d019552	1.1e-43	0.370967	0.673	0.546	1.2326	2.8e-39	0	Zm00001d019552	1d019552	Alpha-galactosidase [source: RefGen_v3]
Zm00001d017849	1.67e-43	0.302897	0.331	0.206	1.6068	4.24e-39	0	Zm00001d017849	1d017849	-
Zm00001d034859	1.8e-43	0.317544	0.407	0.275	1.48	4.56e-39	0	Zm00001d034859	pco141803	cobalt ion binding[source:homolog]
Zm00001d045021	2.73e-43	0.294429	0.351	0.224	1.56696	6.93e-39	0	Zm00001d045021	umc2335	Probable phosphopantothenoylcysteine decarboxylase[source:homolog]
Zm00001d017847	7.81e-43	0.287955	0.804	0.719	1.11822	1.98e-38	0	Zm00001d017847	1d017847	Outer envelope pore protein 16-3 chloroplastic/mitochondrial[source:homolog]
Zm00001d013195	9.36e-43	0.277318	0.309	0.189	1.63492	2.37e-38	0	Zm00001d013195	1d013195	Thylakoidal processing peptidase 1 chloroplastic[source:homolog]
Zm00001d052494	1.06e-42	0.312278	0.68	0.568	1.19718	2.68e-38	0	Zm00001d052494	umc2285	Pyruvate kinase [source: RefGen_v3]
Zm00001d038764	1.3e-42	0.302205	0.628	0.485	1.29485	3.29e-38	0	Zm00001d038764	1d038764	UDP-glycosyltransferase 88A1[source:homolog]
Zm00001d045988	1.49e-42	0.36717	0.328	0.205	1.6	3.77e-38	0	Zm00001d045988	pco070107	Oleosin Zm-II [source: RefGen_v3]
Zm00001d030148	1.57e-42	0.324188	0.615	0.473	1.30021	3.97e-38	0	Zm00001d030148	1d030148	-
Zm00001d021707	2.15e-42	0.326247	0.626	0.492	1.27236	5.45e-38	0	Zm00001d021707	pco070432b	Histone H2A [source: RefGen_v3]
Zm00001d006153	8.5e-42	0.285251	0.704	0.568	1.23944	2.16e-37	0	Zm00001d006153	1d006153	1-acylglycerol-3-phosphate O-acyltransferase[source:homolog]
Zm00001d007153	1.32e-41	0.31035	0.746	0.654	1.14067	3.35e-37	0	Zm00001d007153	pco074618	Hypoxia-responsive family protein[source:homolog]
Zm00001d015513	2.43e-41	0.312449	0.381	0.255	1.49412	6.18e-37	0	Zm00001d015513	1d015513	Dihydroflavonol-4-reductase [source: RefGen_v3]
Zm00001d010662	2.58e-41	0.286203	0.314	0.196	1.60204	6.55e-37	0	Zm00001d010662	SNRKB1	SNF1-related protein kinase regulatory subunit beta-1[source:homolog]
Zm00001d033402	4.07e-41	0.323179	0.53	0.397	1.33501	1.03e-36	0	Zm00001d033402	1d033402	Os03g0673100 protein[source:homolog]
Zm00001d044246	4.48e-41	0.401162	0.829	0.711	1.16596	1.14e-36	0	Zm00001d044246	1d044246	Histone H2A [source: RefGen_v3]
Zm00001d048449	2.06e-40	0.304862	0.343	0.223	1.53812	5.24e-36	0	Zm00001d048449	1d048449	Senescence-associated protein [source: RefGen_v3]
Zm00001d013325	2.17e-40	0.258901	0.313	0.197	1.58883	5.51e-36	0	Zm00001d013325	gpm51	GLABRA2 expression modulator[source:homolog]
Zm00001d025921	3.05e-40	0.285668	0.32	0.204	1.56863	7.73e-36	0	Zm00001d025921	1d025921	L-type lectin-domain containing receptor kinase V.9[source:homolog]
Zm00001d032153	5.16e-40	0.346986	0.636	0.53	1.2	1.31e-35	0	Zm00001d032153	1d032153	Cytochrome c oxidase subunit Vib family protein[source:homolog]
Zm00001d029371	7.18e-40	0.331201	0.378	0.251	1.50598	1.82e-35	0	Zm00001d029371	TRPP14	Probable trehalose-phosphate phosphatase J[source:homolog]
trehalase1	8.75e-40	0.255782	0.372	0.245	1.51837	2.22e-35	0	Zm00001d029654	TRE1	tre1;trehalase1: [source: characterized gene (MaizeGDB_09082017)]
Zm00001d017275	1.12e-39	0.310738	0.314	0.197	1.59391	2.85e-35	0	Zm00001d017275	PAL9	pal9;phenylalanine ammonia lyase9: [source: characterized gene (MaizeGDB_09082017)]
superoxide dismutase4	1.49e-39	0.279377	0.744	0.625	1.1904	3.77e-35	0	Zm00001d029170	SOD4	Superoxide dismutase [Cu-Zn] 4A [source: RefGen_v3]
Zm00001d042634	2.54e-39	0.309212	0.551	0.417	1.32134	6.45e-35	0	Zm00001d042634	1d042634	Extradiol ring-cleavage dioxygenase[source:homolog]
Zm00001d029853	7.7e-39	0.390712	0.543	0.42	1.29286	1.95e-34	0	Zm00001d029853	pza03240	Proline oxidase [source: RefGen_v3]
Zm00001d021046	8.75e-39	0.271424	0.327	0.209	1.56459	2.22e-34	0	Zm00001d021046	pzb00752	Oleoyl-acyl carrier protein thioesterase 2 chloroplastic[source:homolog]
Zm00001d013426	1.33e-38	0.26524	0.341	0.222	1.53604	3.37e-34	0	Zm00001d013426	1d013426	Dynamin-related protein 1C[source:homolog]
Zm00001d033983	1.62e-38	0.294296	0.42	0.298	1.4094	4.12e-34	0	Zm00001d033983	magi87281	Aluminium induced protein with YGL and LRDR motifs[source:homolog]
Zm00001d008795	3.41e-38	0.286136	0.418	0.285	1.46667	8.65e-34	0	Zm00001d008795	1d008795	UDP-glycosyltransferase 74B1[source:homolog]
Zm00001d018927	5.14e-38	0.261292	0.345	0.227	1.51982	1.3e-33	0	Zm00001d018927	FAX1	Protein FATTY ACID EXPORT 1 chloroplastic[source:homolog]
TF-NAC-transcription factor 30	5.34e-38	0.264523	0.366	0.243	1.50617	1.36e-33	0	Zm00001d016950	NACTF30	NAC30 NAC type transcription factor [source: RefGen_v3]
Zm00001d005502	7.08e-38	0.268846	0.306	0.193	1.58549	1.8e-33	0	Zm00001d005502	1d005502	Protein SMG7[source:homolog]
hexokinase2	7.33e-38	0.273126	0.371	0.252	1.47222	1.86e-33	0	Zm00001d038792	HEX2	hex2;hexokinase2: electrophoretic mobility; null allele is known; cytosolic; monomeric [source: characterized gene (MaizeGDB_09082017)]
NaCl stress protein1	9.78e-38	0.267329	0.878	0.797	1.10163	2.48e-33	0	Zm00001d024778	NAC1	Hydrophobic protein RCI2B[source:homolog]
Zm00001d051584	9.07e-37	0.268956	0.391	0.273	1.43223	2.3e-32	0	Zm00001d051584	IDP851	Ethylene response protein [source: RefGen_v3]
Zm00001d034432	1.01e-36	0.273153	0.353	0.239	1.47699	2.57e-32	0	Zm00001d034432	1d034432	Bax inhibitor-1 family protein[source:homolog]
Zm00001d006900	1.33e-36	0.310467	0.36	0.244	1.47541	3.38e-32	0	Zm00001d006900	umc1464	Phospho-2-dehydro-3-deoxyheptonate aldolase 2 chloroplastic[source:homolog]
Zm00001d051015	1.34e-36	0.316829	0.349	0.233	1.49785	3.41e-32	0	Zm00001d051015	1d051015	Nicotinamidase 1[source:homolog]
Zm00001d052008	2.07e-36	0.285614	0.632	0.508	1.24409	5.25e-32	0	Zm00001d052008	1d052008	Putative clathrin assembly protein [source:homolog]
Zm00001d041608	1.33e-35	0.284986	0.515	0.383	1.34465	3.36e-31	0	Zm00001d041608	1d041608	Phosphatidylinositol:ceramide inositolphosphotransferase 1[source:homolog]
TF-MYB-related-transcription factor 40	2.34e-35	0.257334	0.827	0.758	1.09103	5.93e-31	0	Zm00001d013777	MYBR40	-
Zm00001d025903	2.45e-35	0.268536	0.319	0.209	1.52632	6.22e-31	0	Zm00001d025903	1d025903	Endosomal targeting BRO1-like domain-containing protein[source:homolog]
trehalose-6-phosphate synthase15	7.15e-35	0.27423	0.415	0.293	1.41638	1.81e-30	0	Zm00001d012748	TRPS15	trps15;trehalose-6-phosphate synthase15: [source: characterized gene (MaizeGDB_09082017)]
Zm00001d016363	7.18e-35	0.281002	0.442	0.32	1.38125	1.82e-30	0	Zm00001d016363	1d016363	CASP-like protein 12 [source: RefGen_v3]
Zm00001d025509	9.57e-35	0.255483	0.622	0.496	1.25403	2.43e-30	0	Zm00001d025509	IDP774	RmlC-like cupins superfamily protein[source:homolog]
Zm00001d004936	1.44e-34	0.278603	0.701	0.614	1.14169	3.66e-30	0	Zm00001d004936	1d004936	Ubiquitin-like protein 5[source:homolog]
Zm00001d043971	1.73e-34	0.262722	0.408	0.292	1.39726	4.39e-30	0	Zm00001d043971	1d043971	Iron-sulfur cluster assembly protein 1[source:homolog]
Zm00001d002601	2.32e-34	0.37019	0.85	0.767	1.10821	5.89e-30	0	Zm00001d002601	HON101	histone H1-3[source:homolog]
Zm00001d046263	3.09e-34	0.312162	0.406	0.293	1.38567	7.83e-30	0	Zm00001d046263	AAAP60	Amino acid permease 6[source:homolog]
Zm00001d043462	4.46e-34	0.250153	0.308	0.202	1.52475	1.13e-29	0	Zm00001d043462	1d043462	MACPF domain-containing protein CAD1[source:homolog]
Zm00001d031688	5.85e-34	0.296914	0.6	0.483	1.24224	1.48e-29	0	Zm00001d031688	1d031688	Putative 14-3-3 protein [source: RefGen_v3]
Zm00001d036475	6.44e-34	0.281426	0.394	0.273	1.44322	1.63e-29	0	Zm00001d036475	1d036475	ABC1 family protein[source:homolog]
Zm00001d022083	8.65e-34	0.261067	0.475	0.355	1.33803	2.19e-29	0	Zm00001d022083	1d022083	Mitochondrial import inner membrane translocase subunit Tim17 [source: RefGen_v3]
Zm00001d030859	1.21e-33	0.273106	0.364	0.253	1.43874	3.08e-29	0	Zm00001d030859	1d030859	Serine hydroxymethyltransferase [source: RefGen_v3]
Zm00001d012276	1.64e-33	0.513849	0.791	0.703	1.12518	4.16e-29	0	Zm00001d012276	1d012276	Histone H3.2[source:homolog]
Zm00001d042061	5.25e-33	0.280044	0.416	0.301	1.38206	1.33e-28	0	Zm00001d042061	pco085431	NADPH:quinone oxidoreductase[source:homolog]
Zm00001d029782	5.97e-33	0.262773	0.423	0.309	1.36893	1.51e-28	0	Zm00001d029782	1d029782	Ubiquitin domain-containing protein DSK2b[source:homolog]
Zm00001d050218	7.1e-33	0.298327	0.405	0.288	1.40625	1.8e-28	0	Zm00001d050218	1d050218	NADPH--cytochrome P450 reductase [source: RefGen_v3]
Zm00001d048491	7.48e-32	0.368852	0.525	0.407	1.28993	1.9e-27	0	Zm00001d048491	1d048491	Histone H2B [source: RefGen_v3]
Zm00001d015186	8.17e-32	0.273466	0.373	0.263	1.41825	2.07e-27	0	Zm00001d015186	1d015186	Glycosyltransferase family 61 protein[source:homolog]
Zm00001d048627	8.59e-32	0.273753	0.419	0.311	1.34727	2.18e-27	0	Zm00001d048627	1d048627	ATP-citrate synthase alpha chain protein 3[source:homolog]
Zm00001d038147	1.66e-31	0.282805	0.496	0.385	1.28831	4.2e-27	0	Zm00001d038147	AY104589	BI1-like protein[source:homolog]
Zm00001d044247	2.13e-31	0.292199	0.696	0.59	1.17966	5.41e-27	0	Zm00001d044247	TRH3	trh3;thioredoxin h homolog3: [source: characterized gene (MaizeGDB_09082017)]
Zm00001d009163	6.83e-31	0.254579	0.47	0.356	1.32022	1.73e-26	0	Zm00001d009163	umc2353	Dihydrolipoyl dehydrogenase [source: RefGen_v3]
Zm00001d047888	7.06e-31	0.283488	0.606	0.495	1.22424	1.79e-26	0	Zm00001d047888	1d047888	Catalytic/ oxidoreductase, acting on NADH or NADPH [source: RefGen_v3]
Zm00001d052061	1.12e-30	0.292016	0.605	0.49	1.23469	2.85e-26	0	Zm00001d052061	1d052061	Protein CYPRO4 [source: RefGen_v3]
Zm00001d006548	2.88e-30	0.320914	0.655	0.547	1.19744	7.3e-26	0	Zm00001d006548	1d006548	Histone H2A [source: RefGen_v3]
Zm00001d048908	3.02e-30	0.302074	0.546	0.443	1.23251	7.66e-26	0	Zm00001d048908	1d048908	RING/FYVE/PHD zinc finger superfamily protein[source:homolog]
Zm00001d014124	3.76e-30	0.285805	0.685	0.59	1.16102	9.54e-26	0	Zm00001d014124	1d014124	Cell division cycle protein 48 [source: RefGen_v3]
Zm00001d045321	4.36e-30	0.265838	0.438	0.323	1.35604	1.11e-25	0	Zm00001d045321	DHN2	Dehydrin family protein expressed; Embryogenic-cell protein 40 (Ecp40); protein[source:homolog]
Zm00001d043314	1.56e-29	0.279517	0.481	0.373	1.28954	3.95e-25	0	Zm00001d043314	1d043314	Mal d 1-associated protein[source:homolog]
Zm00001d019750	3.36e-29	0.277163	0.598	0.499	1.1984	8.53e-25	0	Zm00001d019750	1d019750	Calcium-dependent lipid-binding (CaLB domain) family protein[source:homolog]
Zm00001d038879	7e-29	0.266835	0.493	0.39	1.2641	1.78e-24	0	Zm00001d038879	1d038879	DNAJ heat shock N-terminal domain-containing protein[source:homolog]
Zm00001d031942	1.04e-28	0.250049	0.382	0.277	1.37906	2.63e-24	0	Zm00001d031942	1d031942	Vesicle-associated membrane protein 727[source:homolog]
Zm00001d031128	4.2e-28	0.290672	0.696	0.615	1.13171	1.07e-23	0	Zm00001d031128	METS1	5-methyltetrahydropteroyltriglutamate--homocysteine methyltransferase 1[source:homolog]
Zm00001d020963	5.12e-28	0.255142	0.39	0.288	1.35417	1.3e-23	0	Zm00001d020963	1d020963	3-hydroxy-3-methylglutaryl-coenzyme A reductase 2[source:homolog]
Zm00001d042730	6.91e-27	0.289989	0.632	0.529	1.19471	1.75e-22	0	Zm00001d042730	1d042730	Histone H3 [source: RefGen_v3]
H3C2-Zm00001d045268	1.48e-26	0.434035	0.644	0.553	1.16456	3.75e-22	0	Zm00001d045268	H3C2	Histone H3.2 [source: RefGen_v3]
Zm00001d018454	1.48e-26	0.250245	0.601	0.506	1.18775	3.76e-22	0	Zm00001d018454	GSR2	Glutathione reductase cytosolic[source:homolog]
Zm00001d006213	2.08e-26	0.297793	0.668	0.566	1.18021	5.28e-22	0	Zm00001d006213	1d006213	Probable histone H2A.4[source:homolog]
Zm00001d010244	5.35e-26	0.259781	0.41	0.31	1.32258	1.36e-21	0	Zm00001d010244	1d010244	-
ferredoxin3	1.36e-25	0.258652	0.554	0.467	1.1863	3.44e-21	0	Zm00001d034760	FDX3	fdx3;ferredoxin3: ubiquitous, cDNA clone, gene specific probe, amino acid sequence; SSR umc1064, pFD3 [source: characterized gene (MaizeGDB_09082017)]
Zm00001d042395	5.91e-25	0.25091	0.345	0.253	1.36364	1.5e-20	0	Zm00001d042395	pza00667	Mitochondrial import inner membrane translocase subunit TIM16 [source: RefGen_v3]
Zm00001d007084	3.27e-24	0.313773	0.633	0.534	1.18539	8.29e-20	0	Zm00001d007084	1d007084	Histone H2B [source: RefGen_v3]
Zm00001d021706	5.61e-24	0.263679	0.735	0.647	1.13601	1.42e-19	0	Zm00001d021706	1d021706	Histone H2A [source: RefGen_v3]
Zm00001d010814	2.51e-23	0.287415	0.793	0.718	1.10446	6.38e-19	0	Zm00001d010814	1d010814	AtS40-3[source:homolog]
Zm00001d021882	1e-22	0.252	0.364	0.268	1.35821	2.54e-18	0	Zm00001d021882	1d021882	-
Zm00001d049940	1.63e-22	0.259201	0.47	0.37	1.27027	4.15e-18	0	Zm00001d049940	1d049940	Probable calcium-binding protein CML48[source:homolog]
Zm00001d023293	2.84e-22	0.25142	0.541	0.457	1.18381	7.21e-18	0	Zm00001d023293	bnl3.04	40S ribosomal protein S16 [source: RefGen_v3]
histone one (H1)	4.62e-22	0.295449	0.545	0.454	1.20044	1.17e-17	0	Zm00001d034479	HON110	hon110;histone one (H1): (was H1a); mapped by electrophoretic mobility polymorphism as alh1 [source: characterized gene (MaizeGDB_09082017)]
Zm00001d020552	5.15e-22	0.26859	0.351	0.26	1.35	1.31e-17	0	Zm00001d020552	1d020552	Tetraspanin-7[source:homolog]
Zm00001d006547	1.31e-20	0.289329	0.743	0.663	1.12066	3.31e-16	0	Zm00001d006547	pco099353	Histone H2A [source: RefGen_v3]
histone 2B4	8.66e-18	0.301976	0.591	0.502	1.17729	2.2e-13	0	Zm00001d042930	HIS2B4	his2b4;histone 2B4: genomic sequence selected with his2B cDNA probe [source: characterized gene (MaizeGDB_09082017)]
H4C7-Zm00001d020585	1.28e-16	0.257407	0.572	0.486	1.17695	3.26e-12	0	Zm00001d020585	HIS401	Histone H4 [source: RefGen_v3]
histone2A1	4.29e-08	0.390563	0.461	0.419	1.10024	0.00108736	0	Zm00001d047787	HIS2A1	Histone H2A [source: RefGen_v3]
histone2b1	3.8e-07	0.25372	0.617	0.569	1.08436	0.00964476	0	Zm00001d020580	HIS2B1	Histone H2B.1 [source: RefGen_v3]
H4C7-Zm00001d002543	0.00771617	0.257701	0.53	0.514	1.03113	1	0	Zm00001d002543	H4C7	Histone H4 [source: RefGen_v3]
Zm00001d021119	0	1.50033	0.697	0.36	1.93611	0	1	Zm00001d021119	1d021119	Beta-glucosidase 11[source:homolog]
Zm00001d045392	0	1.44772	0.428	0.11	3.89091	0	1	Zm00001d045392	umc1698	Early nodulin 93 [source: RefGen_v3]
Zm00001d002325	0	1.34468	0.777	0.446	1.74215	0	1	Zm00001d002325	1d002325	-
pyruvate decarboxylase1	0	1.33805	0.914	0.61	1.49836	0	1	Zm00001d010588	PDC1	pdc1;pyruvate decarboxylase1: cDNA and genomic clone, SSR UMC1163 [source: characterized gene (MaizeGDB_09082017)]
tryptophan aminotransferase related1	0	1.30399	0.862	0.554	1.55596	0	1	Zm00001d037498	TAR1	tar1;tryptophan aminotransferase related1: [source: characterized gene (MaizeGDB_09082017)]
cytokinin N-glucosyl transferase1	0	1.2258	0.635	0.197	3.22335	0	1	Zm00001d019265	CNGT1	UDP-glucosyltransferase [source: RefGen_v3]
TF-floury3	0	1.1793	0.62	0.197	3.14721	0	1	Zm00001d009292	FL3	fl3;floury3: endosperm opaque, soft; dosage effect [source: characterized gene (MaizeGDB_09082017)]
alcohol dehydrogenase1	0	1.1562	0.984	0.812	1.21182	0	1	Zm00001d033931	ADH1	Alcohol dehydrogenase 1 [source: RefGen_v3]
Zm00001d015091	0	0.978862	0.982	0.881	1.11464	0	1	Zm00001d015091	BI1	Bax inhibitor 1[source:homolog]
heat shock protein70-4	0	0.940049	0.96	0.849	1.13074	0	1	Zm00001d041550	HSP70-4	Heat shock 70 kDa protein 3[source:homolog]
Zm00001d017286	0	0.916313	0.468	0.123	3.80488	0	1	Zm00001d017286	1d017286	-
alpha tubulin3	0	0.913945	0.953	0.856	1.11332	0	1	Zm00001d013159	TUA3	tua3;alpha tubulin3: alpha tubulin family; mRNA expressed in all dividing cells examined; gene specific cDNA probe [source: characterized gene (MaizeGDB_09082017)]
Zm00001d030725	0	0.856031	0.966	0.878	1.10023	0	1	Zm00001d030725	HSP70-1	Heat shock protein 70 [source: RefGen_v3]
Zm00001d038682	6.77e-284	1.0244	0.614	0.25	2.456	1.72e-279	1	Zm00001d038682	1d038682	PLASMODESMATA CALLOSE-BINDING PROTEIN 2[source:homolog]
Zm00001d007765	4.96e-280	1.34124	0.505	0.183	2.75956	1.26e-275	1	Zm00001d007765	5G843555	Probable prolyl 4-hydroxylase 12[source:homolog]
Zm00001d025081	3.95e-279	1.10863	0.47	0.166	2.83133	1e-274	1	Zm00001d025081	1d025081	Rhodanese-like domain-containing protein 19 mitochondrial[source:homolog]
stearoyl-acyl-carrier-protein desaturase9	3.56e-268	1.13268	0.739	0.421	1.75534	9.03e-264	1	Zm00001d012221	SACD9	sacd9;stearoyl-acyl-carrier-protein desaturase9: [source: characterized gene (MaizeGDB_09082017)]
alpha tubulin2	6.72e-266	0.713529	0.972	0.91	1.06813	1.71e-261	1	Zm00001d033850	TUA1	tua1;alpha tubulin1: mRNA expressed primarily in root tips and pollen; member of tandem repeat (see tua2); gene specific cDNA probe [source: characterized gene (MaizeGDB_09082017)]
Zm00001d031127	2.64e-261	1.08607	0.593	0.265	2.23774	6.7e-257	1	Zm00001d031127	1d031127	Cupin, RmlC-type [source: RefGen_v3]
Zm00001d016664	8.66e-248	1.03199	0.726	0.436	1.66514	2.2e-243	1	Zm00001d016664	2G172230	Chaperone protein ClpD chloroplastic[source:homolog]
Zm00001d041246	4.4e-238	0.708067	0.946	0.866	1.09238	1.12e-233	1	Zm00001d041246	1d041246	Glycine-rich RNA-binding protein 7[source:homolog]
Zm00001d031344	1.56e-232	0.83647	0.42	0.137	3.06569	3.97e-228	1	Zm00001d031344	umc1811	-
Zm00001d027480	4.21e-229	0.995519	0.733	0.465	1.57634	1.07e-224	1	Zm00001d027480	CDPK36	Calcium-dependent protein kinase 6[source:homolog]
Zm00001d006008	3.81e-213	0.666529	0.948	0.849	1.11661	9.67e-209	1	Zm00001d006008	pza03529	Heat shock protein 90-2[source:homolog]
Zm00001d008288	2.36e-208	0.96325	0.577	0.279	2.0681	5.98e-204	1	Zm00001d008288	1d008288	-
Zm00001d033649	7.06e-205	0.892224	0.745	0.498	1.49598	1.79e-200	1	Zm00001d033649	cl1052_1	Beta-glucosidase 44[source:homolog]
Zm00001d034197	2.36e-201	0.845971	0.434	0.169	2.56805	5.98e-197	1	Zm00001d034197	1d034197	-
exoglucanase1	6.96e-200	0.902293	0.758	0.502	1.50996	1.76e-195	1	Zm00001d034015	EXG1	exg1;exoglucanase1: genomic and cDNA clones; role in cell wall expansion [source: characterized gene (MaizeGDB_09082017)]
Zm00001d007901	6.1e-198	0.759397	0.893	0.735	1.21497	1.55e-193	1	Zm00001d007901	1d007901	Cylicin-1 [source: RefGen_v3]
Zm00001d027731	4.27e-196	0.872647	0.726	0.488	1.4877	1.08e-191	1	Zm00001d027731	umc2224	evolutionarily conserved C-terminal region 2[source:homolog]
Zm00001d044442	6.67e-195	0.793031	0.946	0.813	1.16359	1.69e-190	1	Zm00001d044442	1d044442	ABC transporter G family member 40[source:homolog]
Zm00001d025860	9.63e-192	0.839507	0.326	0.106	3.07547	2.44e-187	1	Zm00001d025860	pco098379	-
TF-WRKY-transcription factor 48	6.05e-187	0.874342	0.674	0.396	1.70202	1.53e-182	1	Zm00001d015515	WRKY48	Probable WRKY transcription factor 40[source:homolog]
TF-Zm00001d009160	4.46e-182	0.79228	0.387	0.15	2.58	1.13e-177	1	Zm00001d009160	THX47	sequence-specific DNA binding transcription factors[source:homolog]
Zm00001d027812	4.78e-182	0.867649	0.753	0.538	1.39963	1.21e-177	1	Zm00001d027812	1d027812	Protein YLS3[source:homolog]
Zm00001d009415	1.48e-179	0.69629	0.38	0.136	2.79412	3.75e-175	1	Zm00001d009415	1d009415	Arabinogalactan peptide 3[source:homolog]
Zm00001d038003	4.32e-179	0.970232	0.399	0.158	2.52532	1.1e-174	1	Zm00001d038003	1d038003	-
Zm00001d009118	1.74e-178	0.885719	0.624	0.355	1.75775	4.4e-174	1	Zm00001d009118	1d009118	Adenine nucleotide alpha hydrolases-like superfamily protein[source:homolog]
Zm00001d013193	4.53e-177	0.874859	0.759	0.529	1.43478	1.15e-172	1	Zm00001d013193	umc1766	CCG-binding protein 1[source:homolog]
umc2181	1.73e-172	0.953085	0.609	0.364	1.67308	4.4e-168	1	Zm00001d032873	umc2181	Metal ion binding protein [source: RefGen_v3]
Zm00001d044008	5.19e-172	0.907777	0.503	0.25	2.012	1.32e-167	1	Zm00001d044008	1d044008	Myosin heavy chain-like; protein[source:homolog]
Zm00001d043413	7.97e-172	0.722112	0.73	0.468	1.55983	2.02e-167	1	Zm00001d043413	1d043413	-
Zm00001d002159	2.43e-169	0.819048	0.452	0.205	2.20488	6.18e-165	1	Zm00001d002159	umc2403	Wound induced protein [source: RefGen_v3]
Zm00001d027708	4.66e-169	0.921143	0.684	0.429	1.59441	1.18e-164	1	Zm00001d027708	1d027708	Metal ion binding protein [source: RefGen_v3]
Zm00001d047981	7.49e-169	0.84071	0.663	0.392	1.69133	1.9e-164	1	Zm00001d047981	1d047981	Glutamate decarboxylase 1[source:homolog]
Zm00001d043104	1.7e-168	0.820014	0.665	0.405	1.64198	4.31e-164	1	Zm00001d043104	1d043104	-
Zm00001d010434	7.94e-168	0.842779	0.724	0.494	1.46559	2.01e-163	1	Zm00001d010434	pco097814	Arabinogalactan peptide 20[source:homolog]
gibberellin 2-oxidase6	1.62e-167	0.966528	0.66	0.419	1.57518	4.11e-163	1	Zm00001d037724	GA2OX6	Gibberellin 2-beta-dioxygenase [source: RefGen_v3]
Zm00001d037576	4.72e-165	0.790976	0.495	0.24	2.0625	1.2e-160	1	Zm00001d037576	uaz280c(ppp)	Pyrophosphate-energized vacuolar membrane proton pump [source: RefGen_v3]
Zm00001d032186	2.6e-159	0.861609	0.397	0.164	2.42073	6.6e-155	1	Zm00001d032186	pco076023	Ribonuclease 1[source:homolog]
stearoyl-acyl-carrier-protein desaturase2	2.85e-159	0.861173	0.543	0.295	1.84068	7.23e-155	1	Zm00001d012033	SACD2	sacd2;stearoyl-acyl-carrier-protein desaturase2: encodes Stearoyl-acyl carrier protein desaturase [source: characterized gene (MaizeGDB_09082017)]
Zm00001d048667	5.68e-155	0.852157	0.389	0.161	2.41615	1.44e-150	1	Zm00001d048667	1d048667	Protein kinase domain superfamily protein [source: RefGen_v3]
Zm00001d042114	1.95e-152	0.838292	0.766	0.552	1.38768	4.95e-148	1	Zm00001d042114	1d042114	-
Zm00001d010728	6.83e-152	0.725872	0.474	0.22	2.15455	1.73e-147	1	Zm00001d010728	pco098884	PLASMODESMATA CALLOSE-BINDING PROTEIN 2[source:homolog]
Zm00001d052264	8.88e-148	0.801705	0.336	0.127	2.64567	2.25e-143	1	Zm00001d052264	1d052264	-
Zm00001d022081	1.11e-147	0.938099	0.353	0.143	2.46853	2.81e-143	1	Zm00001d022081	COBL6	Protein COBRA[source:homolog]
alpha tubulin4	2.86e-147	0.562332	0.941	0.874	1.07666	7.26e-143	1	Zm00001d013367	TUA4	Tubulin alpha-4 chain [source: RefGen_v3]
Zm00001d012254	1.07e-145	0.742593	0.503	0.262	1.91985	2.72e-141	1	Zm00001d012254	1d012254	Putative patellin family protein [source: RefGen_v3]
hexokinase7	1.32e-144	0.794925	0.765	0.575	1.33043	3.34e-140	1	Zm00001d037689	HEX7	hex7;hexokinase7: [source: characterized gene (MaizeGDB_09082017)]
Zm00001d031315	4.11e-143	0.84082	0.399	0.18	2.21667	1.04e-138	1	Zm00001d031315	IDP1951	IDP1951; [source: characterized gene (MaizeGDB_09082017)]
Zm00001d026619	5.57e-143	0.813371	0.484	0.252	1.92063	1.41e-138	1	Zm00001d026619	1d026619	Pyruvate kinase [source: RefGen_v3]
Zm00001d036839	6.35e-141	0.810113	0.458	0.226	2.02655	1.61e-136	1	Zm00001d036839	AY109668A	Hypoxia-responsive family protein[source:homolog]
Zm00001d008181	1.67e-139	1.12117	0.435	0.215	2.02326	4.23e-135	1	Zm00001d008181	1d008181	-
Zm00001d014141	5.33e-137	0.742021	0.471	0.24	1.9625	1.35e-132	1	Zm00001d014141	umc1557a	F-box protein [source:homolog]
Zm00001d016568	1.36e-136	0.680461	0.357	0.149	2.39597	3.45e-132	1	Zm00001d016568	umc1192	-
Zm00001d006948	1.89e-135	0.757122	0.623	0.371	1.67925	4.79e-131	1	Zm00001d006948	1d006948	Cytochrome P450 709B2[source:homolog]
Zm00001d052855	3.41e-131	0.556915	0.899	0.802	1.12095	8.65e-127	1	Zm00001d052855	HSP13	HSP protein, Putative heat shock protein 90 family protein [source: RefGen_v3]
Zm00001d021221	3.86e-131	0.758335	0.633	0.425	1.48941	9.8e-127	1	Zm00001d021221	1d021221	Protein binding protein [source: RefGen_v3]
Zm00001d005879	3.55e-130	0.526945	0.553	0.298	1.8557	9.01e-126	1	Zm00001d005879	1d005879	-
Zm00001d048307	4.6e-128	0.924803	0.496	0.281	1.76512	1.17e-123	1	Zm00001d048307	1d048307	-
TF-NAC-transcription factor 130	1.95e-127	0.822303	0.46	0.233	1.97425	4.95e-123	1	Zm00001d008403	NACTF130	Arabidopsis NAC domain containing protein 87[source:homolog]
Zm00001d008795	2.93e-127	0.853182	0.499	0.277	1.80144	7.44e-123	1	Zm00001d008795	1d008795	UDP-glycosyltransferase 74B1[source:homolog]
Zm00001d013268	6.01e-127	0.648936	0.322	0.127	2.53543	1.53e-122	1	Zm00001d013268	1d013268	Glycosyl hydrolase family protein[source:homolog]
Zm00001d030915	1.29e-126	0.744955	0.599	0.366	1.63661	3.28e-122	1	Zm00001d030915	umc2233	-
Zm00001d002847	2.26e-126	0.683674	0.418	0.196	2.13265	5.74e-122	1	Zm00001d002847	1d002847	(+)-neomenthol dehydrogenase[source:homolog]
TF-myosin2	8.26e-125	0.955821	0.471	0.258	1.82558	2.09e-120	1	Zm00001d018481	MYO2	myo2;myosin2: [source: characterized gene (MaizeGDB_09082017)]
Zm00001d002842	3.85e-124	0.738574	0.521	0.307	1.69707	9.76e-120	1	Zm00001d002842	REMO3	Remorin family protein[source:homolog]
Zm00001d019311	5.79e-124	0.636232	0.342	0.145	2.35862	1.47e-119	1	Zm00001d019311	1d019311	IAA-amino acid hydrolase ILR1[source:homolog]
Zm00001d016364	9.67e-124	0.615145	0.691	0.461	1.49892	2.45e-119	1	Zm00001d016364	umc2407	Tetraspanin-2[source:homolog]
Zm00001d006947	8.73e-122	0.678427	0.671	0.433	1.54965	2.21e-117	1	Zm00001d006947	1d006947	Cytochrome P450 CYP709C14 [source: RefGen_v3]
Zm00001d031222	4.2e-121	0.695791	0.792	0.634	1.24921	1.06e-116	1	Zm00001d031222	1d031222	Cell Division Protein AAA ATPase family [source: RefGen_v3]
translation initiation factor1	4.72e-119	0.579763	0.868	0.761	1.1406	1.2e-114	1	Zm00001d021668	TIF1	Protein translation factor SUI1 homolog [source: RefGen_v3]
TF-WRKY-transcription factor 92	2.02e-117	0.714235	0.402	0.197	2.04061	5.13e-113	1	Zm00001d010399	WRKY92	Putative WRKY DNA-binding domain superfamily protein isoform 1, Putative WRKY DNA-binding domain superfamily protein isoform 2 [source: RefGen_v3]
Zm00001d005849	2.62e-116	0.639687	0.342	0.15	2.28	6.64e-112	1	Zm00001d005849	1d005849	Histone H3 K4-specific methyltransferase SET7/9 family protein[source:homolog]
elongation factor alpha3	1.63e-115	0.617198	0.83	0.705	1.1773	4.14e-111	1	Zm00001d037873	ELFA3	elfa3;elongation factor alpha3: shares high (89-99%) nucleotide sequence identity with genes elf1a to elf1g, with a 99% sequence identity with elf1a. [source: characterized gene (MaizeGDB_09082017)]
multidrug resistance-associated protein 4	6.21e-115	0.601922	0.306	0.127	2.40945	1.58e-110	1	Zm00001d027625	MRPA4	mrpa4;multidrug resistance-associated protein 4: [source: characterized gene (MaizeGDB_09082017)]
general regulatory factor1	1.49e-114	0.536573	0.884	0.821	1.07674	3.78e-110	1	Zm00001d003401	GRF1	14-3-3-like protein GF14-6 [source: RefGen_v3]
ZeamMr002	3.55e-113	1.01167	0.818	0.681	1.20117	9.01e-109	1	ZeamMr002	ZeamMr002	-
Zm00001d009749	8.22e-113	0.793859	0.67	0.492	1.36179	2.09e-108	1	Zm00001d009749	1d009749	eukaryotic translation initiation factor 2 (eIF-2) family protein[source:homolog]
pyruvate decarboxylase3	6.17e-112	0.523809	0.804	0.619	1.29887	1.56e-107	1	Zm00001d028759	PDC3	Pyruvate decarboxylase isozyme 3 [source: RefGen_v3]
Zm00001d002158	2.97e-109	0.683709	0.486	0.276	1.76087	7.53e-105	1	Zm00001d002158	umc1497a	Wound-responsive family protein[source:homolog]
TF-bZIP-transcription factor 104	1.77e-108	0.720437	0.42	0.225	1.86667	4.5e-104	1	Zm00001d015421	BZIP104	Basic leucine zipper 9[source:homolog]
Zm00001d028482	5.94e-108	0.588141	0.352	0.162	2.17284	1.51e-103	1	Zm00001d028482	1d028482	Patatin-like protein 3 [source: RefGen_v3]
lethal leaf spot1	1.54e-107	0.587659	0.308	0.13	2.36923	3.9e-103	1	Zm00001d027656	LLS1	Lethal leaf-spot 1 [source: RefGen_v3]
Zm00001d022513	3.01e-107	0.42922	0.938	0.88	1.06591	7.64e-103	1	Zm00001d022513	1d022513	Elongation factor 1-beta 2[source:homolog]
Zm00001d048055	1.19e-106	0.604411	0.353	0.163	2.16564	3.01e-102	1	Zm00001d048055	umc1366	Glucan endo-13-beta-glucosidase 3[source:homolog]
beta tubulin1	1.2e-106	0.605455	0.542	0.324	1.67284	3.03e-102	1	Zm00001d027295	TUB1	tub1;beta tubulin1: genomic clones sequenced; gene-specific probe (by Southern blot) hybridizes to a single transcript size; SSRs phi056, 097 [source: characterized gene (MaizeGDB_09082017)]
enolase1	4.59e-105	0.538515	0.957	0.891	1.07407	1.16e-100	1	Zm00001d045431	ENO1	Enolase 1 [source: RefGen_v3]
low phytic acid1	1.5e-104	0.626355	0.643	0.441	1.45805	3.81e-100	1	Zm00001d028180	MIPS1	lpa1;low phytic acid1: decreased phytic acid in grain with corresponding increases in inorganic phosphate [source: characterized gene (MaizeGDB_09082017)]
triose phosphate isomerase5	2.6e-103	0.705607	0.597	0.405	1.47407	6.59e-99	1	Zm00001d012407	TPI5	tpi5;triose phosphate isomerase5: electrophoretic mobility; cytosolic; dimeric intra/interlocus hybrids occur with Tpi3 & Tpi4 [source: characterized gene (MaizeGDB_09082017)]
Zm00001d038775	9.74e-103	0.752644	0.523	0.329	1.58967	2.47e-98	1	Zm00001d038775	1d038775	ATP-dependent 6-phosphofructokinase 3[source:homolog]
Zm00001d017060	1.16e-102	0.569434	0.779	0.629	1.23847	2.94e-98	1	Zm00001d017060	1d017060	Hypoxia-responsive family protein[source:homolog]
Zm00001d016577	2.57e-101	0.58374	0.46	0.261	1.76245	6.52e-97	1	Zm00001d016577	1d016577	farnesylated protein 3[source:homolog]
Zm00001d042664	3.77e-101	0.642439	0.432	0.238	1.81513	9.55e-97	1	Zm00001d042664	pza00783	Patellin-1[source:homolog]
Zm00001d029365	2.66e-100	0.501826	0.818	0.702	1.16524	6.74e-96	1	Zm00001d029365	1d029365	Non-specific lipid transfer protein-like 1[source:homolog]
Zm00001d042869	1.8e-99	0.504733	0.889	0.815	1.0908	4.56e-95	1	Zm00001d042869	ALDR1	Aldose reductase [source: RefGen_v3]
adenosine 5'-phosphosulfate reductase-like2	4.8e-99	0.653152	0.468	0.269	1.73978	1.22e-94	1	Zm00001d006467	APRL2	aprl2;adenosine 5'-phosphosulfate reductase-like2: [source: characterized gene (MaizeGDB_09082017)]
TF-Zm00001d038832	2.21e-98	0.549378	0.796	0.684	1.16374	5.61e-94	1	Zm00001d038832	HDT103	Histone deacetylase HDT3 [source: RefGen_v3]
Zm00001d022005	1.94e-97	0.668517	0.65	0.486	1.33745	4.93e-93	1	Zm00001d022005	1d022005	-
Zm00001d037540	7.12e-97	0.587794	0.345	0.164	2.10366	1.81e-92	1	Zm00001d037540	RFZ1	Fasciclin-like arabinogalactan protein 2[source:homolog]
Zm00001d031423	2.84e-96	0.671051	0.471	0.28	1.68214	7.19e-92	1	Zm00001d031423	umc2234	Zinc finger A20 and AN1 domain-containing stress-associated protein 5[source:homolog]
Zm00001d021779	4.94e-96	0.635234	0.399	0.209	1.90909	1.25e-91	1	Zm00001d021779	1d021779	F-box protein SKIP27[source:homolog]
Zm00001d035094	8.09e-96	0.442271	0.892	0.83	1.0747	2.05e-91	1	Zm00001d035094	1d035094	40S ribosomal protein S13-1[source:homolog]
gamma-glutamylcysteine synthetase1	8.19e-96	0.837999	0.657	0.499	1.31663	2.08e-91	1	Zm00001d035445	GSH1	gsh1;gamma-glutamylcysteine synthetase1: [source: characterized gene (MaizeGDB_09082017)]
argonaute2a	8.85e-96	0.627775	0.535	0.335	1.59701	2.25e-91	1	Zm00001d002316	AGO2A	ago2a;argonaute2a: [source: characterized gene (MaizeGDB_09082017)]
Zm00001d017547	1.86e-95	0.631709	0.5	0.292	1.71233	4.72e-91	1	Zm00001d017547	DHN15	Dehydrin COR410[source:homolog]
TF-LBD-transcription factor 33	5.29e-94	0.592941	0.399	0.213	1.87324	1.34e-89	1	Zm00001d038717	LBD33	Seed specific protein Bn15D17A [source: RefGen_v3]
Zm00001d000526	6.41e-94	0.793818	0.325	0.156	2.08333	1.63e-89	1	Zm00001d000526	1d000526	-
Zm00001d045352	4.55e-92	0.552144	0.732	0.596	1.22819	1.16e-87	1	Zm00001d045352	NFA101A	Nucleosome assembly protein 1;2[source:homolog]
Zm00001d006899	5.23e-92	0.411684	0.895	0.831	1.07702	1.33e-87	1	Zm00001d006899	RPS6B	40S ribosomal protein S6 [source: RefGen_v3]
Zm00001d004931	7.87e-92	0.628842	0.685	0.518	1.32239	2e-87	1	Zm00001d004931	umc1459	Heavy metal transport/detoxification superfamily protein[source:homolog]
Zm00001d020965	1.46e-90	0.801527	0.559	0.382	1.46335	3.7e-86	1	Zm00001d020965	1d020965	Proton pump-interactor 1[source:homolog]
PHD-transcription factor 36	1.7e-90	0.627765	0.49	0.307	1.59609	4.32e-86	1	Zm00001d047676	PHD36	RING/U-box protein[source:homolog]
Zm00001d039826	3.1e-90	0.68683	0.345	0.177	1.94915	7.86e-86	1	Zm00001d039826	1d039826	-
Zm00001d000508	2.57e-89	0.408291	0.939	0.869	1.08055	6.52e-85	1	Zm00001d000508	1d000508	-
Zm00001d018076	3.44e-89	0.583541	0.47	0.281	1.6726	8.73e-85	1	Zm00001d018076	FLZ29	-
Zm00001d039771	2.26e-88	0.770992	0.479	0.298	1.60738	5.74e-84	1	Zm00001d039771	1d039771	BEST Arabidopsis thaliana protein match is: transcription factor-related (TAIR:AT4G18650.1); Has 560 Blast hits to 560 proteins in 40 species: Archae - 0; Bacteria - 0; Metazoa - 2; Fungi - 0; Plants - 558; Viruses - 0; Other Eukaryotes - 0 (source: /.../BLink).[source:homolog]
TF-AP2-EREBP-transcription factor 79	2.39e-88	0.585488	0.569	0.375	1.51733	6.07e-84	1	Zm00001d031728	EREB79	Dehydration-responsive element-binding protein 1B [source: RefGen_v3]
Zm00001d049510	2.75e-88	0.640963	0.38	0.207	1.83575	6.98e-84	1	Zm00001d049510	THX44	Putative cellulose synthase-like family protein [source: RefGen_v3]
Zm00001d003114	3.13e-88	0.643942	0.409	0.23	1.77826	7.95e-84	1	Zm00001d003114	1d003114	calcium-binding EF hand family protein[source:homolog]
Zm00001d020395	1.9e-87	0.487494	0.317	0.151	2.09934	4.83e-83	1	Zm00001d020395	1d020395	Protein CCC1 [source: RefGen_v3]
Zm00001d042449	3.89e-87	0.538453	0.322	0.158	2.03797	9.86e-83	1	Zm00001d042449	1d042449	BCL-2 binding anthanogene-1 [source: RefGen_v3]
ZeamMr004	4.34e-87	0.810049	0.644	0.46	1.4	1.1e-82	1	ZeamMr004	ZeamMr004	-
Zm00001d034112	8.6e-86	0.623822	0.365	0.196	1.86224	2.18e-81	1	Zm00001d034112	pco136952	Subtilisin-like protease [source: RefGen_v3]
Zm00001d011919	1.25e-85	0.457225	0.73	0.549	1.32969	3.16e-81	1	Zm00001d011919	1d011919	Src2-like protein [source: RefGen_v3]
Zm00001d028807	2.02e-85	0.346829	0.952	0.925	1.02919	5.12e-81	1	Zm00001d028807	1d028807	40S ribosomal protein S28 [source: RefGen_v3]
Zm00001d051542	2.24e-85	0.577909	0.389	0.205	1.89756	5.69e-81	1	Zm00001d051542	1d051542	DNA topoisomerase 2[source:homolog]
Zm00001d018133	7.77e-84	0.599062	0.575	0.403	1.4268	1.97e-79	1	Zm00001d018133	pco133309c	-
Zm00001d013746	1.17e-83	0.61509	0.35	0.185	1.89189	2.96e-79	1	Zm00001d013746	bnlg1046	-
Zm00001d043795	1.77e-83	0.534683	0.652	0.46	1.41739	4.5e-79	1	Zm00001d043795	GST48	Glutathione S-transferase GSTU6 [source: RefGen_v3]
beta tubulin6b	4.72e-83	0.577872	0.503	0.325	1.54769	1.2e-78	1	Zm00001d043158	TUBB6	Tubulin beta-6 chain [source: RefGen_v3]
Zm00001d019147	1.06e-82	0.436687	0.864	0.79	1.09367	2.68e-78	1	Zm00001d019147	pco131882	40S ribosomal protein S2 [source: RefGen_v3]
Zm00001d017120	1.2e-82	0.562528	0.565	0.393	1.43766	3.04e-78	1	Zm00001d017120	NBP35	nbp35;nuclear binding protein35: single copy leaf cDNA, csu598, similar to NBP35 protein [source: characterized gene (MaizeGDB_09082017)]
Zm00001d035029	1.26e-82	0.689604	0.613	0.459	1.33551	3.19e-78	1	Zm00001d035029	1d035029	Protein transporter, Putative VHS/GAT domain containing family protein isoform 1, Putative VHS/GAT domain containing family protein isoform 2 [source: RefGen_v3]
Zm00001d038764	2.12e-82	0.515488	0.652	0.485	1.34433	5.39e-78	1	Zm00001d038764	1d038764	UDP-glycosyltransferase 88A1[source:homolog]
TF-NAC-transcription factor 4	3.76e-82	0.565729	0.68	0.526	1.29278	9.54e-78	1	Zm00001d019207	NACTF4	NAC domain-containing protein 2[source:homolog]
beta tubulin6	1.46e-81	0.572708	0.575	0.402	1.43035	3.71e-77	1	Zm00001d012556	TUB6	tubb6;beta tubulin6b: cDNA sequence, gene specific probe [source: characterized gene (MaizeGDB_09082017)]
Zm00001d048402	2.29e-81	0.566534	0.632	0.48	1.31667	5.81e-77	1	Zm00001d048402	1d048402	HR-like lesion-inducing protein-related[source:homolog]
Zm00001d040390	2.1e-80	0.415718	0.475	0.277	1.7148	5.32e-76	1	Zm00001d040390	1d040390	-
Zm00001d040028	6.43e-80	0.529852	0.411	0.234	1.75641	1.63e-75	1	Zm00001d040028	1d040028	-
ribosomal protein S27	3.27e-79	0.314804	0.973	0.945	1.02963	8.28e-75	1	Zm00001d053239	RPS27	rps27;ribosomal protein S27: endosperm cDNA 5C09A02 [source: characterized gene (MaizeGDB_09082017)]
Zm00001d027434	2.48e-78	0.513876	0.623	0.445	1.4	6.3e-74	1	Zm00001d027434	1d027434	Alpha/beta hydrolase related protein[source:homolog]
Zm00001d021718	3.95e-78	0.483884	0.338	0.176	1.92045	1e-73	1	Zm00001d021718	umc2330	DUF538 family protein[source:homolog]
Zm00001d033492	4.32e-78	0.953463	0.527	0.378	1.39418	1.1e-73	1	Zm00001d033492	cl7681_1a	High affinity cationic amino acid transporter 1[source:homolog]
Zm00001d042245	3.92e-77	0.555206	0.477	0.296	1.61149	9.95e-73	1	Zm00001d042245	1d042245	-
cyclin7	3.95e-77	0.402631	0.32	0.155	2.06452	1e-72	1	Zm00001d012560	CYC4	cyc4;cyclin4: [source: characterized gene (MaizeGDB_09082017)]
Zm00001d043942	4.73e-77	0.38385	0.891	0.831	1.0722	1.2e-72	1	Zm00001d043942	pco155588a	60S ribosomal protein L18a [source: RefGen_v3]
Zm00001d041568	5.08e-77	0.458655	0.801	0.697	1.14921	1.29e-72	1	Zm00001d041568	1d041568	60S ribosomal protein L2 [source: RefGen_v3]
Zm00001d014493	6.46e-77	0.526982	0.418	0.245	1.70612	1.64e-72	1	Zm00001d014493	1d014493	Wound-responsive family protein[source:homolog]
Zm00001d032950	2.15e-76	0.438613	0.83	0.706	1.17564	5.45e-72	1	Zm00001d032950	GME1	GDP-mannose 35-epimerase[source:homolog]
Zm00001d035367	2.34e-76	0.607102	0.354	0.196	1.80612	5.93e-72	1	Zm00001d035367	1d035367	-
phospholipase D1	2.69e-76	0.550786	0.654	0.518	1.26255	6.82e-72	1	Zm00001d039670	PLD1	pld1;phospholipase D1: cDNA clone, amino acid sequence 90% similar to rice PLD [source: characterized gene (MaizeGDB_09082017)]
Zm00001d030266	3.1e-75	0.767463	0.464	0.304	1.52632	7.87e-71	1	Zm00001d030266	gpm295	Callose synthase 10[source:homolog]
ribosomal proteinS6	1.94e-74	0.400956	0.865	0.799	1.0826	4.93e-70	1	Zm00001d022180	RPS6A	rps6;ribosomal proteinS6: mature mRNA stored in embryo axes [source: characterized gene (MaizeGDB_09082017)]
Zm00001d021955	2.07e-74	0.379679	0.88	0.821	1.07186	5.26e-70	1	Zm00001d021955	umc1342	Rhodopsin [source: RefGen_v3]
Zm00001d007489	9.75e-74	0.546866	0.369	0.204	1.80882	2.47e-69	1	Zm00001d007489	1d007489	Zinc-finger domain of monoamine-oxidase A repressor R1[source:homolog]
Zm00001d050375	1.57e-73	0.418768	0.87	0.793	1.0971	3.98e-69	1	Zm00001d050375	1d050375	14-3-3-like protein [source: RefGen_v3]
Zm00001d037343	2.02e-73	0.481806	0.387	0.221	1.75113	5.13e-69	1	Zm00001d037343	1d037343	ABA-induced protein, ABA-induced protein isoform 1, ABA-induced protein isoform 2 [source: RefGen_v3]
Zm00001d015956	2.26e-73	0.598897	0.428	0.265	1.61509	5.73e-69	1	Zm00001d015956	gpm720	NAD(P)-binding Rossmann-fold superfamily protein[source:homolog]
Zm00001d026026	3.23e-73	0.521826	0.547	0.371	1.47439	8.2e-69	1	Zm00001d026026	FLZ35	-
Zm00001d010855	1.42e-72	0.283685	0.978	0.933	1.04823	3.61e-68	1	Zm00001d010855	pco152469	Stress protein, Stress-related protein [source: RefGen_v3]
Zm00001d008214	7.85e-72	0.505889	0.445	0.275	1.61818	1.99e-67	1	Zm00001d008214	umc2693	Rhomboid-like protein 14 mitochondrial[source:homolog]
Zm00001d032810	9.25e-72	0.88786	0.411	0.255	1.61176	2.35e-67	1	Zm00001d032810	IDP190	CHY-type/CTCHY-type/RING-type Zinc finger protein[source:homolog]
TF-histone deacetylase102	1.52e-70	0.462833	0.756	0.653	1.15773	3.86e-66	1	Zm00001d011139	HDT102	hdt102;histone deacetylase102: [source: characterized gene (MaizeGDB_09082017)]
Zm00001d030691	3.35e-70	0.379979	0.873	0.812	1.07512	8.49e-66	1	Zm00001d030691	1d030691	60S ribosomal protein L8-3[source:homolog]
TF-bZIP-transcription factor 8	2.63e-69	0.574301	0.503	0.347	1.44957	6.66e-65	1	Zm00001d041920	BZIP8	Transcription factor PosF21 [source: RefGen_v3]
Zm00001d014898	2.72e-69	0.568872	0.513	0.365	1.40548	6.9e-65	1	Zm00001d014898	IDP1604	Clathrin light chain 2[source:homolog]
Zm00001d013109	4.16e-69	0.505051	0.39	0.227	1.71806	1.05e-64	1	Zm00001d013109	CDPK10	cdpk10;calcium-dependent protein kinase 10: [source: characterized gene (MaizeGDB_09082017)]
Zm00001d014419	7.26e-69	0.391763	0.315	0.158	1.99367	1.84e-64	1	Zm00001d014419	cl3515_2	BEST Arabidopsis thaliana protein match is: Chalcone-flavanone isomerase family protein (TAIR:AT5G66230.1); Has 39 Blast hits to 39 proteins in 11 species: Archae - 0; Bacteria - 0; Metazoa - 0; Fungi - 0; Plants - 39; Viruses - 0; Other Eukaryotes /.../ource: NCBI BLink).[source:homolog]
stress-induced protein kinase1	1.06e-68	0.52706	0.597	0.454	1.31498	2.69e-64	1	Zm00001d016783	SPK1	spk1;stress-induced protein kinase1: [source: characterized gene (MaizeGDB_09082017)]
SnRK2 serine threonine protein kinase7	6.82e-68	0.550042	0.5	0.343	1.45773	1.73e-63	1	Zm00001d003659	SNRKII7	Serine/threonine-protein kinase SRK2A[source:homolog]
alpha tubulin6	7.37e-68	0.54324	0.466	0.31	1.50323	1.87e-63	1	Zm00001d021891	TUA6	Tubulin alpha-6 chain [source: RefGen_v3]
opaque endosperm7	8.91e-68	0.517427	0.571	0.42	1.35952	2.26e-63	1	Zm00001d026649	O7	o7;opaque endosperm7: like o1; high lysine content [source: characterized gene (MaizeGDB_09082017)]
receptor for activated C kinase2	1.37e-67	0.421093	0.824	0.743	1.10902	3.47e-63	1	Zm00001d009480	RACK2	Receptor for activated C kinase 1A[source:homolog]
glyceraldehyde-3-phosphate dehydrogenase4	2.04e-67	0.350443	0.962	0.912	1.05482	5.17e-63	1	Zm00001d017121	GPC4	gpc4;glyceraldehyde-3-phosphate dehydrogenase4: C subunit, electrophoretic mobility, coding sequence homology to gpc3, unique 3' untranslated region [source: characterized gene (MaizeGDB_09082017)]
Zm00001d018694	4.94e-67	0.509304	0.62	0.486	1.27572	1.25e-62	1	Zm00001d018694	1d018694	T-complex protein 1 subunit epsilon[source:homolog]
Zm00001d024425	9.62e-67	0.56631	0.724	0.604	1.19868	2.44e-62	1	Zm00001d024425	pza02941	Regulator of Vps4 activity in the MVB pathway protein[source:homolog]
Zm00001d053212	1.45e-66	0.525193	0.427	0.27	1.58148	3.69e-62	1	Zm00001d053212	1d053212	E3 ubiquitin ligase BIG BROTHER-related[source:homolog]
Zm00001d031429	5.05e-66	0.322432	0.926	0.875	1.05829	1.28e-61	1	Zm00001d031429	TIDP3261	pfkB-like carbohydrate kinase family protein[source:homolog]
Zm00001d023379	1.25e-65	0.537411	0.685	0.561	1.22103	3.17e-61	1	Zm00001d023379	PYK2	pyk2;pyruvate kinase2: [source: characterized gene (MaizeGDB_09082017)]
ubiquitin1	8.53e-65	0.394083	0.849	0.764	1.11126	2.16e-60	1	Zm00001d015327	UBI1	ubi1;ubiquitin1: genomic sequence, 7 contiguous direct ubiquitin repeats; transcript specific probe; promoter active in monocots, not in tobacco [source: characterized gene (MaizeGDB_09082017)]
Zm00001d036234	2.96e-64	0.584005	0.545	0.366	1.48907	7.52e-60	1	Zm00001d036234	1d036234	Carboxylic ester hydrolase/ hydrolase, acting on ester bond [source: RefGen_v3]
Zm00001d018872	4.06e-64	0.51537	0.362	0.213	1.69953	1.03e-59	1	Zm00001d018872	IDP336	ankyrin repeat family protein / regulator of chromosome condensation (RCC1) family protein[source:homolog]
ramosa1 enhancer locus2	1.85e-63	0.532124	0.417	0.267	1.5618	4.71e-59	1	Zm00001d024523	REL2	Ramosa 1 enhancer locus 2, Ramosa1 enhancer locus2 [source: RefGen_v3]
Zm00001d041608	2.69e-63	0.542121	0.539	0.384	1.40365	6.82e-59	1	Zm00001d041608	1d041608	Phosphatidylinositol:ceramide inositolphosphotransferase 1[source:homolog]
Zm00001d047993	3.81e-63	0.349699	0.821	0.678	1.21091	9.66e-59	1	Zm00001d047993	SRO6	Probable inactive poly [ADP-ribose] polymerase SRO1[source:homolog]
HMG-transcription factor 9	4.18e-63	0.365224	0.323	0.171	1.88889	1.06e-58	1	Zm00001d016082	HMG9	High mobility group B protein 6[source:homolog]
Zm00001d044434	1.71e-62	0.503672	0.448	0.295	1.51864	4.33e-58	1	Zm00001d044434	1d044434	Probable inactive receptor kinase [source:homolog]
Zm00001d013627	1.79e-62	0.385484	0.778	0.686	1.13411	4.54e-58	1	Zm00001d013627	1d013627	DWNN domain a CCHC-type zinc finger[source:homolog]
60S ribosomal protein L35	2.45e-62	0.273488	0.969	0.95	1.02	6.22e-58	1	Zm00001d016549	RPL35	60S ribosomal protein L35-1[source:homolog]
Zm00001d049500	4.68e-62	0.398724	0.832	0.749	1.11081	1.19e-57	1	Zm00001d049500	1d049500	40S ribosomal protein S3-1[source:homolog]
Zm00001d032725	5.14e-62	0.495007	0.404	0.254	1.59055	1.3e-57	1	Zm00001d032725	si660041a03	Beta-glucosidase GBA2 type family protein[source:homolog]
Zm00001d043845	5.18e-62	0.605836	0.483	0.339	1.42478	1.31e-57	1	Zm00001d043845	1d043845	Glutamate synthase 1 [NADH] chloroplastic[source:homolog]
Zm00001d007831	9.23e-62	0.542334	0.345	0.195	1.76923	2.34e-57	1	Zm00001d007831	1d007831	Bifunctional inhibitor/lipid-transfer protein/seed storage 2S albumin superfamily protein[source:homolog]
Zm00001d012108	9.82e-62	0.504313	0.342	0.2	1.71	2.49e-57	1	Zm00001d012108	umc2616	Nucleotide-diphospho-sugar transferases superfamily protein[source:homolog]
splayed ATPase1	1.27e-61	0.6538	0.347	0.207	1.67633	3.22e-57	1	Zm00001d037346	SYD1	syd1;splayed ATPase1: [source: characterized gene (MaizeGDB_09082017)]
Zm00001d032859	1.46e-61	0.604359	0.505	0.368	1.37228	3.69e-57	1	Zm00001d032859	1d032859	Cell division control protein 48 homolog D[source:homolog]
Zm00001d044033	8.01e-61	0.496558	0.523	0.371	1.4097	2.03e-56	1	Zm00001d044033	AY109934	TRICHOME BIREFRINGENCE-LIKE 20[source:homolog]
Zm00001d027355	1.13e-60	0.51737	0.531	0.378	1.40476	2.88e-56	1	Zm00001d027355	IDP6908	RHOMBOID-like protein 3[source:homolog]
dehydrin13	2.05e-60	0.598641	0.37	0.223	1.65919	5.21e-56	1	Zm00001d033483	DHN13	dhn13;dehydrin13: [source: characterized gene (MaizeGDB_09082017)]
TF-HSF-transcription factor 6	2.07e-60	0.48146	0.512	0.352	1.45455	5.25e-56	1	Zm00001d016674	HSFTF6	Heat shock factor protein 2 [source: RefGen_v3]
aldolase1	2.82e-60	0.279695	0.945	0.897	1.05351	7.15e-56	1	Zm00001d042453	ALD1	ald1;aldolase1: cytosolic aldolase; cDNA and genomic clones; Southern blots give single or double band; promoter functional in transient expression assay [source: characterized gene (MaizeGDB_09082017)]
Zm00001d037603	3.89e-60	0.319099	0.925	0.889	1.04049	9.87e-56	1	Zm00001d037603	1d037603	60S ribosomal protein L18-3[source:homolog]
Zm00001d028243	7.91e-60	0.493309	0.326	0.185	1.76216	2.01e-55	1	Zm00001d028243	1d028243	Glucan endo-13-beta-glucosidase 3[source:homolog]
Zm00001d005698	1.26e-59	0.388837	0.608	0.447	1.36018	3.2e-55	1	Zm00001d005698	1d005698	AN17 [source: RefGen_v3]
Zm00001d039166	4.31e-59	0.561912	0.579	0.446	1.29821	1.09e-54	1	Zm00001d039166	1d039166	Plant cysteine oxidase 2[source:homolog]
Zm00001d007508	4.4e-59	0.48337	0.412	0.269	1.5316	1.12e-54	1	Zm00001d007508	1d007508	T-complex protein 1 subunit theta[source:homolog]
Zm00001d030303	6.78e-59	0.482346	0.391	0.245	1.59592	1.72e-54	1	Zm00001d030303	1d030303	THAUMATIN-LIKE PROTEIN 1[source:homolog]
Zm00001d048157	8.92e-59	0.378435	0.803	0.729	1.10151	2.26e-54	1	Zm00001d048157	1d048157	40S ribosomal protein S3a [source: RefGen_v3]
Zm00001d032603	9.11e-59	0.497271	0.343	0.207	1.657	2.31e-54	1	Zm00001d032603	1d032603	-
Zm00001d052075	9.84e-59	0.361082	0.841	0.765	1.09935	2.5e-54	1	Zm00001d052075	1d052075	60S ribosomal protein L35a-2[source:homolog]
Zm00001d009638	1.56e-58	0.37437	0.836	0.782	1.06905	3.97e-54	1	Zm00001d009638	1d009638	Ketol-acid reductoisomerase chloroplastic[source:homolog]
TF-ZmOrphan177	2.7e-58	0.464808	0.602	0.455	1.32308	6.84e-54	1	Zm00001d034109	Orphan177	Probable protein phosphatase 2C 48[source:homolog]
Zm00001d031090	1.2e-57	0.456848	0.639	0.508	1.25787	3.04e-53	1	Zm00001d031090	1d031090	GTP binding protein [source: RefGen_v3]
Zm00001d012322	6.52e-57	0.539949	0.361	0.215	1.67907	1.65e-52	1	Zm00001d012322	CYP26	cytochrome P450 family 81 subfamily D polypeptide 8[source:homolog]
Zm00001d006296	8.81e-57	0.443084	0.663	0.541	1.22551	2.23e-52	1	Zm00001d006296	TIDP3513	Valine--tRNA ligase mitochondrial 1[source:homolog]
ribosomal protein L13A homolog	1.12e-56	0.314409	0.912	0.874	1.04348	2.84e-52	1	Zm00001d034059	MTA1	60S ribosomal protein L13a-1[source:homolog]
Zm00001d006573	1.6e-56	0.536015	0.501	0.374	1.33957	4.06e-52	1	Zm00001d006573	1d006573	Eukaryotic translation initiation factor 4G[source:homolog]
eukaryotic initiation factor4a	5.23e-56	0.381471	0.787	0.706	1.11473	1.33e-51	1	Zm00001d036480	EIF4A	eif4a;eukaryotic initiation factor4a: [source: characterized gene (MaizeGDB_09082017)]
Zm00001d050193	1.02e-55	0.347199	0.849	0.799	1.06258	2.59e-51	1	Zm00001d050193	1d050193	60S ribosomal protein L7-2[source:homolog]
Zm00001d021741	1.31e-55	0.507071	0.44	0.305	1.44262	3.31e-51	1	Zm00001d021741	1d021741	Eukaryotic translation initiation factor 4G[source:homolog]
Zm00001d053863	2.43e-55	0.272132	0.964	0.949	1.01581	6.17e-51	1	Zm00001d053863	1d053863	60S ribosomal protein L37a-2[source:homolog]
TF-NAC-transcription factor 5	4.9e-55	0.393905	0.513	0.354	1.44915	1.24e-50	1	Zm00001d005208	NACTF5	NAC domain-containing protein 2[source:homolog]
Zm00001d034062	5.42e-55	0.458084	0.54	0.398	1.35678	1.37e-50	1	Zm00001d034062	cl16591_1	PLASMODESMATA CALLOSE-BINDING PROTEIN 2[source:homolog]
Zm00001d005654	6.67e-55	0.438968	0.317	0.18	1.76111	1.69e-50	1	Zm00001d005654	1d005654	-
Zm00001d012591	1.14e-53	0.443138	0.389	0.249	1.56225	2.9e-49	1	Zm00001d012591	1d012591	Probable nucleoredoxin 1[source:homolog]
Zm00001d040257	1.56e-53	0.397978	0.685	0.578	1.18512	3.95e-49	1	Zm00001d040257	1d040257	T-complex protein 1 subunit beta[source:homolog]
TF-C2C2-GATA-transcription factor 24	2.13e-53	0.448859	0.497	0.356	1.39607	5.41e-49	1	Zm00001d018421	GATA24	GATA transcription factor 8[source:homolog]
Zm00001d007865	2.96e-53	0.458311	0.457	0.312	1.46474	7.51e-49	1	Zm00001d007865	1d007865	CSC1-like protein ERD4[source:homolog]
Zm00001d051600	5.35e-53	0.513502	0.376	0.242	1.55372	1.36e-48	1	Zm00001d051600	NCH1	Protein CROWDED NUCLEI 1[source:homolog]
Zm00001d033846	5.74e-53	0.470895	0.338	0.207	1.63285	1.46e-48	1	Zm00001d033846	umc1290	-
Zm00001d032027	7.84e-53	0.420144	0.308	0.179	1.72067	1.99e-48	1	Zm00001d032027	1d032027	THAUMATIN-LIKE PROTEIN 1[source:homolog]
Zm00001d019881	1.24e-52	0.628131	0.381	0.251	1.51793	3.14e-48	1	Zm00001d019881	1d019881	Auxin transport protein BIG[source:homolog]
Zm00001d052354	1.74e-52	0.628949	0.476	0.343	1.38776	4.42e-48	1	Zm00001d052354	1d052354	Vacuolar-sorting receptor 1[source:homolog]
Zm00001d017649	1.89e-52	0.413867	0.561	0.416	1.34856	4.8e-48	1	Zm00001d017649	umc1941	S-ribonuclease binding protein SBP1 [source: RefGen_v3]
TF-HSF-transcription factor 11	2.18e-52	0.521059	0.426	0.286	1.48951	5.54e-48	1	Zm00001d034433	HSFTF11	Heat stress transcription factor A-6b[source:homolog]
Zm00001d031531	3.41e-52	0.532414	0.498	0.37	1.34595	8.64e-48	1	Zm00001d031531	1d031531	-
Zm00001d027680	6.42e-52	0.353657	0.815	0.735	1.10884	1.63e-47	1	Zm00001d027680	pco140232	HR-like lesion-inducing protein-related[source:homolog]
Zm00001d029173	3.26e-51	0.335966	0.818	0.757	1.08058	8.28e-47	1	Zm00001d029173	1d029173	Nascent polypeptide-associated complex alpha subunit-like protein [source: RefGen_v3]
Zm00001d032458	5.39e-51	0.463304	0.529	0.383	1.3812	1.37e-46	1	Zm00001d032458	1d032458	cytochrome P450 family 87 subfamily A polypeptide 6[source:homolog]
Zm00001d006750	1.27e-50	0.290814	0.679	0.555	1.22342	3.21e-46	1	Zm00001d006750	1d006750	GIR1 [source: RefGen_v3]
Zm00001d034005	1.28e-50	0.446394	0.486	0.35	1.38857	3.25e-46	1	Zm00001d034005	1d034005	evolutionarily conserved C-terminal region 2[source:homolog]
Zm00001d044291	2.18e-50	0.493758	0.399	0.267	1.49438	5.53e-46	1	Zm00001d044291	1d044291	actin binding protein family[source:homolog]
Zm00001d031677	3.35e-50	0.308721	0.796	0.686	1.16035	8.49e-46	1	Zm00001d031677	pco070301	MtN19-like protein [source: RefGen_v3]
Zm00001d038570	1.43e-49	0.487375	0.599	0.484	1.2376	3.62e-45	1	Zm00001d038570	1d038570	global transcription factor group B1[source:homolog]
60S ribosomal protein L5-1 homolog a	1.79e-49	0.268875	0.923	0.895	1.03128	4.53e-45	1	Zm00001d042525	RPL5A	rpl5a;60S ribosomal protein L5-1 homolog a: endosperm cDNA 5C05D11 (uaz189), similar to ribosomal protein [source: characterized gene (MaizeGDB_09082017)]
Zm00001d018903	1.8e-49	0.321702	0.86	0.795	1.08176	4.58e-45	1	Zm00001d018903	1d018903	Ribosomal protein L15 [source: RefGen_v3]
TF-myb transcription factor2	2.5e-49	0.499998	0.413	0.287	1.43902	6.33e-45	1	Zm00001d042287	MYB2	CDC5 protein [source: RefGen_v3]
ZeamMp050	2.63e-49	0.336837	0.711	0.581	1.22375	6.68e-45	1	ZeamMp050	ZeamMp050	-
Zm00001d051912	2.66e-49	0.421594	0.346	0.218	1.58716	6.76e-45	1	Zm00001d051912	si614064h02	Probable voltage-gated potassium channel subunit beta[source:homolog]
Zm00001d014585	9.81e-49	0.397496	0.75	0.673	1.11441	2.49e-44	1	Zm00001d014585	pco088018	Cytoplasmic 60S subunit biogenesis factor REI1 homolog 1[source:homolog]
Zm00001d016394	9.87e-49	0.436866	0.418	0.28	1.49286	2.5e-44	1	Zm00001d016394	1d016394	OSJNBa0087H01.6 protein; protein[source:homolog]
chaperone DNA J2	1.08e-48	0.312217	0.839	0.797	1.0527	2.74e-44	1	Zm00001d033210	CDJ2	Chaperone protein dnaJ 3[source:homolog]
Zm00001d006321	1.33e-48	0.475441	0.506	0.385	1.31429	3.38e-44	1	Zm00001d006321	1d006321	Zinc finger protein hangover [source: RefGen_v3]
Zm00001d024571	1.51e-48	0.351043	0.796	0.706	1.12748	3.83e-44	1	Zm00001d024571	1d024571	60S ribosomal protein L34 [source: RefGen_v3]
Zm00001d015121	2.61e-48	0.486033	0.378	0.249	1.51807	6.62e-44	1	Zm00001d015121	1d015121	ADP-ribosylation factor B1B[source:homolog]
Zm00001d051951	2.71e-48	0.502933	0.356	0.231	1.54113	6.88e-44	1	Zm00001d051951	1d051951	casein kinase I[source:homolog]
high mobility group protein1	3.2e-48	0.252758	0.936	0.909	1.0297	8.12e-44	1	Zm00001d014858	HMG1	DNA-binding protein MNB1B [source: RefGen_v3]
Zm00001d017991	3.84e-48	0.291764	0.808	0.657	1.22983	9.74e-44	1	Zm00001d017991	1d017991	-
Zm00001d039908	5.73e-48	0.390311	0.758	0.683	1.10981	1.45e-43	1	Zm00001d039908	1d039908	Ribosomal protein L26 [source: RefGen_v3]
ascorbate peroxidase2	7.13e-48	0.418857	0.708	0.626	1.13099	1.81e-43	1	Zm00001d007234	APX2	apx2;ascorbate peroxidase2: leaf cDNA, similar to plant cytosolic ascorbate peroxidase; sequence distinct from apx1 [source: characterized gene (MaizeGDB_09082017)]
Zm00001d037939	8.37e-48	0.422529	0.418	0.287	1.45645	2.12e-43	1	Zm00001d037939	1d037939	-
Zm00001d013252	9.8e-48	0.339324	0.812	0.741	1.09582	2.49e-43	1	Zm00001d013252	MTA2	60S ribosomal protein L13a-1[source:homolog]
farnesyl pyrophosphate synthase1	1.55e-47	0.559843	0.617	0.522	1.18199	3.92e-43	1	Zm00001d009431	FPS1	fps1;farnesyl pyrophosphate synthase1: endosperm cDNA sequence; two copies detected; up-regulated in endosperm mutants, o2 and fl2 (Li et al. 1996). [source: characterized gene (MaizeGDB_09082017)]
Zm00001d044300	1.76e-47	0.41309	0.39	0.257	1.51751	4.46e-43	1	Zm00001d044300	1d044300	PIF / Ping-Pong family of plant transposases[source:homolog]
Zm00001d051980	1.89e-47	0.470831	0.578	0.462	1.25108	4.78e-43	1	Zm00001d051980	1d051980	Clathrin interactor EPSIN 2[source:homolog]
Zm00001d001831	3.32e-47	0.492901	0.392	0.265	1.47925	8.43e-43	1	Zm00001d001831	1d001831	Pyruvate kinase [source: RefGen_v3]
Zm00001d022134	1.72e-46	0.297089	0.873	0.83	1.05181	4.37e-42	1	Zm00001d022134	1d022134	Elongation factor 1-beta[source:homolog]
Zm00001d046583	3.03e-46	0.290497	0.88	0.832	1.05769	7.69e-42	1	Zm00001d046583	MCH1	40S ribosomal protein S14 [source: RefGen_v3]
Zm00001d028201	3.47e-46	0.381889	0.755	0.672	1.12351	8.8e-42	1	Zm00001d028201	pco109407	SecY protein transport family protein[source:homolog]
Zm00001d032480	4e-46	0.397978	0.346	0.219	1.57991	1.01e-41	1	Zm00001d032480	1d032480	Actin-7[source:homolog]
Zm00001d038851	5.36e-46	0.45105	0.496	0.379	1.30871	1.36e-41	1	Zm00001d038851	NFA102A	Nucleosome assembly protein 1;2[source:homolog]
Zm00001d028755	5.61e-46	0.373212	0.696	0.608	1.14474	1.42e-41	1	Zm00001d028755	1d028755	Ran-binding protein 1 homolog a[source:homolog]
Zm00001d007819	5.76e-46	0.333344	0.795	0.719	1.1057	1.46e-41	1	Zm00001d007819	1d007819	40S ribosomal protein S15-4[source:homolog]
aldolase2	6.89e-46	0.314745	0.776	0.669	1.15994	1.75e-41	1	Zm00001d012103	ALD2	ald2;aldolase2: second aldolase locus initially found by RFLP mapping using an ald1 probe [source: characterized gene (MaizeGDB_09082017)]
Zm00001d012161	7.91e-46	0.255299	0.915	0.891	1.02694	2.01e-41	1	Zm00001d012161	RPL5B	rpl5b;60S ribosomal protein L5-1 homolog b: [source: characterized gene (MaizeGDB_09082017)]
Zm00001d021574	8.06e-46	0.421542	0.655	0.543	1.20626	2.04e-41	1	Zm00001d021574	LAZ1	Protein LAZ1[source:homolog]
TF-AP2-EREBP-transcription factor 118	9.31e-46	0.397052	0.441	0.304	1.45066	2.36e-41	1	Zm00001d008546	EREB118	Putative AP2/EREBP transcription factor superfamily protein isoform 1, Putative AP2/EREBP transcription factor superfamily protein isoform 2 [source: RefGen_v3]
S-adenosyl methionine decarboxylase2	9.55e-46	0.344735	0.804	0.735	1.09388	2.42e-41	1	Zm00001d003157	SAM2	S-adenosylmethionine decarboxylase proenzyme S-adenosylmethionine decarboxylase alpha chain S-adenosylmethionine decarboxylase beta chain [source: RefGen_v3]
Zm00001d031676	2.38e-45	0.570732	0.395	0.272	1.45221	6.05e-41	1	Zm00001d031676	IDP295	Chitin elicitor receptor kinase 1[source:homolog]
Zm00001d029144	5.07e-45	0.426356	0.552	0.439	1.2574	1.29e-40	1	Zm00001d029144	umc1472	Probable nucleolar protein 5-1[source:homolog]
Zm00001d013034	7.49e-45	0.398856	0.675	0.57	1.18421	1.9e-40	1	Zm00001d013034	1d013034	40S ribosomal protein S2-1[source:homolog]
Zm00001d006160	8.22e-45	0.41652	0.434	0.308	1.40909	2.09e-40	1	Zm00001d006160	1d006160	DEAD-box ATP-dependent RNA helicase 7[source:homolog]
Zm00001d023838	9.98e-45	0.406931	0.31	0.191	1.62304	2.53e-40	1	Zm00001d023838	1d023838	Auxilin-related protein 1[source:homolog]
severe depolymerization of actin1	1.27e-44	0.426149	0.384	0.263	1.46008	3.22e-40	1	Zm00001d002190	SDA1	ARM repeat superfamily protein[source:homolog]
Zm00001d021971	2e-44	0.388384	0.365	0.235	1.55319	5.08e-40	1	Zm00001d021971	1d021971	Triacylglycerol lipase [source: RefGen_v3]
Zm00001d044607	7.61e-44	0.554261	0.329	0.215	1.53023	1.93e-39	1	Zm00001d044607	1d044607	-
Zm00001d033104	9.07e-44	0.459014	0.354	0.233	1.51931	2.3e-39	1	Zm00001d033104	PTPN1	Expressed protein; protein[source:homolog]
TF-ZIM-transcription factor 10	1.07e-43	0.354731	0.499	0.364	1.37088	2.72e-39	1	Zm00001d014253	ZIM10	ZIM motif family protein [source: RefGen_v3]
Zm00001d028412	1.19e-43	0.459284	0.364	0.244	1.4918	3.01e-39	1	Zm00001d028412	1d028412	Filament-like plant protein 4[source:homolog]
Zm00001d039112	2.88e-43	0.361162	0.304	0.182	1.67033	7.31e-39	1	Zm00001d039112	1d039112	DUF1645 family protein[source:homolog]
Zm00001d045104	3.16e-43	0.404	0.544	0.432	1.25926	8.01e-39	1	Zm00001d045104	umc1170	Ubiquitin carboxyl-terminal hydrolase [source: RefGen_v3]
Zm00001d003896	3.38e-43	0.349612	0.764	0.696	1.0977	8.58e-39	1	Zm00001d003896	RPL12	60S ribosomal protein L12 [source: RefGen_v3]
Zm00001d005090	4.52e-43	0.479457	0.414	0.3	1.38	1.15e-38	1	Zm00001d005090	1d005090	Clathrin heavy chain 2[source:homolog]
TF-NAC-transcription factor 109	4.93e-43	0.338526	0.693	0.575	1.20522	1.25e-38	1	Zm00001d042609	NACTF109	NAC domain-containing protein 48, NAC transcription factor [source: RefGen_v3]
Zm00001d051885	5.15e-43	0.287426	0.83	0.772	1.07513	1.31e-38	1	Zm00001d051885	1d051885	ATG8-interacting protein 1[source:homolog]
Zm00001d032560	3.37e-42	0.409785	0.503	0.378	1.33069	8.55e-38	1	Zm00001d032560	1d032560	CBS domain-containing protein CBSX5[source:homolog]
Zm00001d008846	7.38e-42	0.563246	0.528	0.418	1.26316	1.87e-37	1	Zm00001d008846	1d008846	Glutaminyl-tRNA synthetase [source: RefGen_v3]
Zm00001d029371	1.35e-41	0.404323	0.382	0.254	1.50394	3.43e-37	1	Zm00001d029371	TRPP14	Probable trehalose-phosphate phosphatase J[source:homolog]
Zm00001d047481	1.8e-41	0.376021	0.596	0.484	1.2314	4.58e-37	1	Zm00001d047481	1d047481	Probable nucleolar protein 5-1[source:homolog]
Zm00001d003259	4.65e-41	0.384825	0.344	0.229	1.50218	1.18e-36	1	Zm00001d003259	1d003259	Galactose oxidase/kelch repeat superfamily protein[source:homolog]
Zm00001d001785	4.8e-41	0.418695	0.458	0.342	1.33918	1.22e-36	1	Zm00001d001785	pco064147	C2 calcium/lipid-binding plant phosphoribosyltransferase family protein[source:homolog]
eucaryotic initiation factor4	7.3e-41	0.333626	0.733	0.667	1.09895	1.85e-36	1	Zm00001d014673	EIF4	eif4;eucaryotic initiation factor4: cDNA; one of two with map sites on chr 5 and chr 6 [source: characterized gene (MaizeGDB_09082017)]
Zm00001d027988	9.58e-41	0.397229	0.614	0.489	1.25562	2.43e-36	1	Zm00001d027988	1d027988	-
Zm00001d007153	1.06e-40	0.349023	0.741	0.657	1.12785	2.69e-36	1	Zm00001d007153	pco074618	Hypoxia-responsive family protein[source:homolog]
Zm00001d044747	7.1e-40	0.390764	0.789	0.708	1.11441	1.8e-35	1	Zm00001d044747	IDP694	B12D protein [source: RefGen_v3]
Zm00001d017752	9.89e-40	0.349193	0.352	0.231	1.52381	2.51e-35	1	Zm00001d017752	1d017752	Transcription factor GT-3b [source: RefGen_v3]
TF-G2-like-transcription factor 44	1.03e-39	0.42214	0.323	0.208	1.55288	2.62e-35	1	Zm00001d034160	GLK44	DNA binding protein [source: RefGen_v3]
Zm00001d002564	1.93e-39	0.394587	0.304	0.187	1.62567	4.89e-35	1	Zm00001d002564	2G050234	Protein DMR6-LIKE OXYGENASE 2[source:homolog]
Zm00001d048424	2.63e-39	0.406923	0.59	0.493	1.19675	6.68e-35	1	Zm00001d048424	1d048424	evolutionarily conserved C-terminal region 2[source:homolog]
Zm00001d016200	2.95e-39	0.387931	0.641	0.542	1.18266	7.47e-35	1	Zm00001d016200	1d016200	-
Zm00001d027519	4.59e-39	0.400396	0.347	0.235	1.4766	1.16e-34	1	Zm00001d027519	1d027519	4-coumarate--CoA ligase-like 5[source:homolog]
Zm00001d041105	7.72e-39	0.439803	0.426	0.313	1.36102	1.96e-34	1	Zm00001d041105	UPL3	E3 ubiquitin-protein ligase UPL1[source:homolog]
Zm00001d044390	9.12e-39	0.42548	0.546	0.437	1.24943	2.31e-34	1	Zm00001d044390	1d044390	Aspartyl protease family protein 2[source:homolog]
zinc finger protein1	1.04e-38	0.406319	0.537	0.432	1.24306	2.64e-34	1	Zm00001d046767	ZNF1	Zinc finger protein1 [source: RefGen_v3]
Zm00001d029174	1.09e-38	0.368511	0.629	0.537	1.17132	2.77e-34	1	Zm00001d029174	pco078604	homolog of nucleolar protein NOP56[source:homolog]
TF-bHLH-transcription factor 103	1.17e-38	0.373818	0.386	0.261	1.47893	2.96e-34	1	Zm00001d033957	BHLH103	Helix-loop-helix DNA-binding domain containing protein [source: RefGen_v3]
Zm00001d037700	1.5e-38	0.386176	0.558	0.453	1.23179	3.8e-34	1	Zm00001d037700	HSP70-14	Heat shock protein 4 [source: RefGen_v3]
Zm00001d023309	2.22e-38	0.453311	0.403	0.292	1.38014	5.64e-34	1	Zm00001d023309	csu25b(P450)	Sterol 14-demethylase[source:homolog]
acyl carrier protein1	2.32e-38	0.330194	0.705	0.619	1.13893	5.88e-34	1	Zm00001d032019	ACPT1	acpt1;acyl carrier protein1: acyl carrier protein (acp) cDNA, encodes 121 aa polypeptide, contains transit peptide sequence [source: characterized gene (MaizeGDB_09082017)]
TF-C3H-transcription factor 37	2.78e-38	0.371504	0.424	0.306	1.38562	7.04e-34	1	Zm00001d010956	C3H7	Zinc finger CCCH domain-containing protein 29[source:homolog]
Zm00001d017984	3.14e-38	0.316997	0.514	0.383	1.34204	7.96e-34	1	Zm00001d017984	1d017984	Probable galacturonosyltransferase-like 9[source:homolog]
Zm00001d021893	3.49e-38	0.419517	0.472	0.362	1.30387	8.86e-34	1	Zm00001d021893	1d021893	ARM repeat superfamily protein[source:homolog]
TF-C2C2-GATA-transcription factor 18	1.02e-37	0.345563	0.45	0.334	1.34731	2.59e-33	1	Zm00001d034751	GATA18	GATA transcription factor 16[source:homolog]
acidic ribosomal protein P2a-2	1.63e-37	0.329463	0.815	0.753	1.08234	4.14e-33	1	Zm00001d009652	ARPP2A-2	arpp2a-2;acidic ribosomal protein P2a-2: [source: characterized gene (MaizeGDB_09082017)]
Zm00001d048411	1.78e-37	0.31855	0.442	0.315	1.40317	4.51e-33	1	Zm00001d048411	1d048411	Metal ion binding protein [source: RefGen_v3]
TF-AP2-EREBP-transcription factor 172	2.13e-37	0.318774	0.312	0.195	1.6	5.4e-33	1	Zm00001d031796	EREB172	AP2 domain containing protein [source: RefGen_v3]
Zm00001d049399	3.74e-37	0.292593	0.817	0.759	1.07642	9.49e-33	1	Zm00001d049399	1d049399	Putative nucleolin-like family protein [source: RefGen_v3]
DNA methyl transferase2	4e-37	0.369379	0.389	0.272	1.43015	1.02e-32	1	Zm00001d026291	MET2	met2;DNA methyl transferase2: [source: characterized gene (MaizeGDB_09082017)]
adenosine 5'-phosphosulfate reductase-like1	4.86e-37	0.359708	0.33	0.212	1.5566	1.23e-32	1	Zm00001d021596	APRL1	aprl1;adenosine 5'-phosphosulfate reductase-like1: [source: characterized gene (MaizeGDB_09082017)]
TF-MYB-related-transcription factor 40	8.57e-37	0.298853	0.82	0.76	1.07895	2.18e-32	1	Zm00001d013777	MYBR40	-
Zm00001d038884	8.76e-37	0.410137	0.436	0.313	1.39297	2.22e-32	1	Zm00001d038884	1d038884	Putative MAPKKK family protein kinase [source: RefGen_v3]
receptor for activated C kinase1	2.14e-36	0.324101	0.792	0.732	1.08197	5.42e-32	1	Zm00001d038923	RACK1	Guanine nucleotide-binding protein beta subunit-like protein [source: RefGen_v3]
Zm00001d017096	2.24e-36	0.480403	0.327	0.225	1.45333	5.67e-32	1	Zm00001d017096	AY111089	Serine/threonine-protein kinase AFC2[source:homolog]
Zm00001d013426	2.32e-36	0.375741	0.337	0.226	1.49115	5.89e-32	1	Zm00001d013426	1d013426	Dynamin-related protein 1C[source:homolog]
Zm00001d014124	2.61e-36	0.341502	0.676	0.594	1.13805	6.61e-32	1	Zm00001d014124	1d014124	Cell division cycle protein 48 [source: RefGen_v3]
Zm00001d052950	4.52e-36	0.364026	0.342	0.23	1.48696	1.15e-31	1	Zm00001d052950	1d052950	Uclacyanin-2 [source: RefGen_v3]
Zm00001d033147	5.62e-36	0.254585	0.851	0.789	1.07858	1.43e-31	1	Zm00001d033147	TIDP3612	60S ribosomal protein L24-2[source:homolog]
Zm00001d036351	2.59e-35	0.472514	0.38	0.277	1.37184	6.58e-31	1	Zm00001d036351	1d036351	Putative glycosyl transferase family protein [source: RefGen_v3]
Zm00001d013066	3.74e-35	0.324208	0.404	0.283	1.42756	9.49e-31	1	Zm00001d013066	HON106A	Histone H1 [source: RefGen_v3]
Zm00001d011451	6.51e-35	0.32127	0.322	0.209	1.54067	1.65e-30	1	Zm00001d011451	1d011451	DUF1645 family protein[source:homolog]
Zm00001d029422	6.88e-35	0.396985	0.313	0.209	1.49761	1.74e-30	1	Zm00001d029422	1d029422	-
Zm00001d031485	7.32e-35	0.308657	0.306	0.194	1.57732	1.86e-30	1	Zm00001d031485	1d031485	-
Zm00001d042367	8.58e-35	0.374178	0.49	0.383	1.27937	2.18e-30	1	Zm00001d042367	pco084514	Selenium-binding protein 3[source:homolog]
Zm00001d021006	1.26e-34	0.374934	0.34	0.229	1.48472	3.19e-30	1	Zm00001d021006	1d021006	MTD1 [source: RefGen_v3]
Zm00001d018957	2.55e-34	0.332302	0.76	0.698	1.08883	6.47e-30	1	Zm00001d018957	1d018957	60S ribosomal protein L4-1[source:homolog]
Zm00001d017381	3.41e-34	0.468585	0.333	0.223	1.49327	8.64e-30	1	Zm00001d017381	umc2600a	(+)-neomenthol dehydrogenase[source:homolog]
Zm00001d016438	4.17e-34	0.343409	0.385	0.273	1.41026	1.06e-29	1	Zm00001d016438	1d016438	3-ketoacyl-CoA synthase [source: RefGen_v3]
Zm00001d039001	6.44e-34	0.428183	0.373	0.265	1.40755	1.63e-29	1	Zm00001d039001	IDP2448a	Expressed protein; protein[source:homolog]
Zm00001d028307	1.23e-33	0.365364	0.409	0.295	1.38644	3.13e-29	1	Zm00001d028307	SRO1	Probable inactive poly [ADP-ribose] polymerase SRO1[source:homolog]
TF-AP2-EREBP-transcription factor 148	1.3e-33	0.346512	0.369	0.254	1.45276	3.3e-29	1	Zm00001d009103	EREB148	Ethylene-responsive factor-like protein 1, Putative AP2/EREBP transcription factor superfamily protein [source: RefGen_v3]
Zm00001d018896	1.91e-33	0.358196	0.544	0.453	1.20088	4.84e-29	1	Zm00001d018896	umc1159	evolutionarily conserved C-terminal region 2[source:homolog]
Zm00001d018440	2.16e-33	0.397478	0.482	0.381	1.26509	5.47e-29	1	Zm00001d018440	1d018440	casein kinase I[source:homolog]
Zm00001d046661	2.52e-33	0.375	0.491	0.384	1.27865	6.38e-29	1	Zm00001d046661	AAAP62	Amino acid transporter-like protein, Amino acid transporter-like protein isoform 1, Amino acid transporter-like protein isoform 2 [source: RefGen_v3]
Zm00001d049619	3.06e-33	0.331411	0.676	0.604	1.11921	7.75e-29	1	Zm00001d049619	umc2282	60S acidic ribosomal protein P0-2[source:homolog]
Zm00001d027527	3.54e-33	0.333535	0.625	0.537	1.16387	8.99e-29	1	Zm00001d027527	1d027527	40S ribosomal protein Sa-1[source:homolog]
Zm00001d039252	6.23e-33	0.385744	0.413	0.318	1.29874	1.58e-28	1	Zm00001d039252	umc2118	cAMP-regulated phosphoprotein 19-related protein[source:homolog]
Zm00001d003508	6.42e-33	0.38685	0.444	0.331	1.34139	1.63e-28	1	Zm00001d003508	1d003508	Steroid nuclear receptor ligand-binding[source:homolog]
Zm00001d053251	7.08e-33	0.495769	0.421	0.325	1.29538	1.8e-28	1	Zm00001d053251	1d053251	Protein ROS1[source:homolog]
Zm00001d037052	7.51e-33	0.250391	0.762	0.697	1.09326	1.9e-28	1	Zm00001d037052	1d037052	Ubiquitin-conjugating enzyme E2 11[source:homolog]
Zm00001d025100	8.47e-33	0.353798	0.545	0.454	1.20044	2.15e-28	1	Zm00001d025100	1d025100	Translation elongation factor EF1A/initiation factor IF2gamma family protein[source:homolog]
Zm00001d013834	8.51e-33	0.345672	0.399	0.291	1.37113	2.16e-28	1	Zm00001d013834	1d013834	AAA-ATPase [source:homolog]
Zm00001d016746	8.54e-33	0.374896	0.333	0.228	1.46053	2.17e-28	1	Zm00001d016746	1d016746	Transducin/WD40 repeat-like superfamily protein[source:homolog]
Zm00001d033906	1.41e-32	0.440989	0.339	0.241	1.40664	3.57e-28	1	Zm00001d033906	1d033906	Endoplasmic oxidoreductin-1 [source: RefGen_v3]
Zm00001d046852	1.59e-32	0.283773	0.651	0.551	1.18149	4.03e-28	1	Zm00001d046852	1d046852	Heptahelical transmembrane protein 2[source:homolog]
Zm00001d003123	1.6e-32	0.383858	0.375	0.27	1.38889	4.06e-28	1	Zm00001d003123	1d003123	LOCATED IN: cytosol chloroplast; EXPRESSED IN: 24 plant structures; EXPRESSED DURING: 14 growth stages; BEST Arabidopsis thaliana protein match is: Tudor/PWWP/MBT superfamily protein (TAIR:AT1G15940.1); Has 137162 Blast hits to 70781 proteins in 29 /.../cies: Archae - 289; Bacteria - 24182; Metazoa - 56725; Fungi - 20130; Plants - 6559; Viruses - 758; Other Eukaryotes - 28519 (source: NCBI BLink)…
importin1	1.62e-32	0.357141	0.498	0.397	1.25441	4.11e-28	1	Zm00001d009850	IMP1	Importin subunit alpha [source: RefGen_v3]
alpha tubulin5	1.77e-32	0.336053	0.337	0.231	1.45887	4.48e-28	1	Zm00001d006651	TUA5	Tubulin alpha-5 chain [source: RefGen_v3]
Zm00001d007581	2.61e-32	0.372784	0.304	0.201	1.51244	6.62e-28	1	Zm00001d007581	HRBP1	hrbp1;harpin binding protein1: [source: characterized gene (MaizeGDB_09082017)]
Zm00001d034205	3.4e-32	0.374919	0.394	0.287	1.37282	8.63e-28	1	Zm00001d034205	1d034205	Probable xyloglucan glycosyltransferase 12[source:homolog]
cellulose synthase5	4.41e-32	0.419331	0.472	0.379	1.24538	1.12e-27	1	Zm00001d034553	CESA5	Cellulose synthase-5 [source: RefGen_v3]
Zm00001d015434	6.01e-32	0.283008	0.433	0.314	1.37898	1.53e-27	1	Zm00001d015434	BBX17	B-box zinc finger family protein [source: RefGen_v3]
general regulatory factor2	8.14e-32	0.372288	0.477	0.383	1.24543	2.06e-27	1	Zm00001d025617	GRF2	grf2;general regulatory factor2: genomic sequence similar to grf1 [source: characterized gene (MaizeGDB_09082017)]
Zm00001d015780	1.47e-31	0.345701	0.328	0.229	1.43231	3.73e-27	1	Zm00001d015780	1d015780	Protein WVD2-like 5[source:homolog]
Zm00001d042084	1.48e-31	0.402527	0.364	0.264	1.37879	3.75e-27	1	Zm00001d042084	1d042084	Villin-2[source:homolog]
Zm00001d021979	1.72e-31	0.423089	0.31	0.211	1.46919	4.37e-27	1	Zm00001d021979	1d021979	interferon-related developmental regulator family protein / IFRD protein family[source:homolog]
Zm00001d046352	1.86e-31	0.308725	0.72	0.658	1.09422	4.71e-27	1	Zm00001d046352	2G059580	Elongation factor 1-gamma 3 [source: RefGen_v3]
Zm00001d038552	1.91e-31	0.285488	0.689	0.598	1.15217	4.85e-27	1	Zm00001d038552	1d038552	-
Zm00001d016591	2.25e-31	0.349622	0.36	0.259	1.38996	5.71e-27	1	Zm00001d016591	1d016591	Serine/threonine-protein kinase PBS1[source:homolog]
Zm00001d009312	3.14e-31	0.423985	0.451	0.357	1.26331	7.97e-27	1	Zm00001d009312	CHR126A	Putative chromatin-remodeling factor family [source: RefGen_v3]
Zm00001d028622	1.39e-30	0.313776	0.71	0.648	1.09568	3.53e-26	1	Zm00001d028622	npi242b	60S ribosomal protein L3-1[source:homolog]
Zm00001d040281	1.57e-30	0.337719	0.735	0.688	1.06831	3.97e-26	1	Zm00001d040281	1d040281	-
Zm00001d027392	1.58e-30	0.440319	0.426	0.327	1.30275	4.01e-26	1	Zm00001d027392	csu589	Callose synthase 9[source:homolog]
Zm00001d017126	1.61e-30	0.332694	0.463	0.353	1.31161	4.08e-26	1	Zm00001d017126	GTE102	Transcription factor GTE8[source:homolog]
Zm00001d053746	2.36e-30	0.287763	0.454	0.338	1.3432	6e-26	1	Zm00001d053746	1d053746	Probable WRKY transcription factor 40[source:homolog]
cellulose synthase6	2.59e-30	0.396154	0.359	0.26	1.38077	6.56e-26	1	Zm00001d034770	CESA6	Cellulose synthase-6 [source: RefGen_v3]
Zm00001d045199	2.85e-30	0.409696	0.398	0.301	1.32226	7.24e-26	1	Zm00001d045199	1d045199	Pre-mRNA-processing-splicing factor 8A[source:homolog]
Zm00001d047812	4.55e-30	0.384205	0.382	0.286	1.33566	1.15e-25	1	Zm00001d047812	1d047812	Oxysterol-binding protein-related protein 3B[source:homolog]
Zm00001d048159	7.65e-30	0.29606	0.728	0.671	1.08495	1.94e-25	1	Zm00001d048159	1d048159	40S ribosomal protein S3a-2[source:homolog]
Zm00001d011086	8.12e-30	0.29426	0.675	0.601	1.12313	2.06e-25	1	Zm00001d011086	uaz233a(act)	Actin-7[source:homolog]
TF-AP2-EREBP-transcription factor 22	1.12e-29	0.312052	0.434	0.323	1.34365	2.85e-25	1	Zm00001d010048	EREB22	Dehydration-responsive element-binding protein 2A[source:homolog]
Zm00001d024828	1.26e-29	0.378944	0.336	0.24	1.4	3.2e-25	1	Zm00001d024828	1d024828	MIF4G domain-containing protein / MA3 domain-containing protein[source:homolog]
Golgi associated protein homolog	1.56e-29	0.270071	0.864	0.822	1.05109	3.95e-25	1	Zm00001d033174	GAP1	gap1;Golgi associated protein homolog: [source: characterized gene (MaizeGDB_09082017)]
cellulose synthase8	1.62e-29	0.368717	0.423	0.327	1.29358	4.1e-25	1	Zm00001d019317	CESA8	Cellulose synthase-8 [source: RefGen_v3]
Zm00001d053964	1.84e-29	0.328385	0.511	0.414	1.2343	4.67e-25	1	Zm00001d053964	ARM4	-
Zm00001d004839	2.72e-29	0.33046	0.654	0.579	1.12953	6.9e-25	1	Zm00001d004839	1d004839	60S ribosomal protein L3-1[source:homolog]
Zm00001d043625	4.04e-29	0.339882	0.555	0.47	1.18085	1.02e-24	1	Zm00001d043625	1d043625	Plasminogen activator inhibitor 1 RNA-binding protein [source: RefGen_v3]
Zm00001d011130	5.17e-29	0.335978	0.565	0.48	1.17708	1.31e-24	1	Zm00001d011130	IDP2365	Nucleosome assembly protein 1;2[source:homolog]
Zm00001d039189	7.81e-29	0.367029	0.327	0.234	1.39744	1.98e-24	1	Zm00001d039189	SMC3	Structural maintenance of chromosomes protein 3[source:homolog]
Zm00001d028579	1.11e-28	0.365494	0.355	0.264	1.3447	2.81e-24	1	Zm00001d028579	1d028579	splicing factor PWI domain-containing protein[source:homolog]
Zm00001d033787	2.05e-28	0.36542	0.307	0.214	1.43458	5.21e-24	1	Zm00001d033787	1d033787	UV-B-induced protein chloroplastic[source:homolog]
Zm00001d007446	2.21e-28	0.375818	0.463	0.371	1.24798	5.62e-24	1	Zm00001d007446	TIDP3666	14-3-3-like protein [source: RefGen_v3]
Zm00001d029872	2.28e-28	0.427288	0.371	0.276	1.3442	5.79e-24	1	Zm00001d029872	1d029872	Oxysterol-binding protein-related protein 2A[source:homolog]
Zm00001d012525	2.48e-28	0.352204	0.356	0.261	1.36398	6.28e-24	1	Zm00001d012525	1d012525	Protein MOR1[source:homolog]
Zm00001d012770	3.35e-28	0.262154	0.771	0.71	1.08592	8.5e-24	1	Zm00001d012770	1d012770	Putative translation elongation factor family protein [source: RefGen_v3]
Zm00001d035838	4.55e-28	0.312183	0.687	0.621	1.10628	1.15e-23	1	Zm00001d035838	1d035838	60S ribosomal protein L39-1[source:homolog]
Zm00001d035551	5.37e-28	0.354493	0.47	0.385	1.22078	1.36e-23	1	Zm00001d035551	RS2Z35	Serine/arginine-rich splicing factor RS2Z32[source:homolog]
Zm00001d013751	5.89e-28	0.297311	0.656	0.582	1.12715	1.49e-23	1	Zm00001d013751	1d013751	UDP-arabinopyranose mutase 3[source:homolog]
Zm00001d034501	7.67e-28	0.358118	0.509	0.415	1.22651	1.95e-23	1	Zm00001d034501	1d034501	AAA-ATPase ASD mitochondrial[source:homolog]
Zm00001d003265	7.87e-28	0.363153	0.542	0.457	1.186	2e-23	1	Zm00001d003265	1d003265	Topoisomerase-like protein [source: RefGen_v3]
Zm00001d037606	8.86e-28	0.334939	0.364	0.269	1.35316	2.25e-23	1	Zm00001d037606	IMP2	Importin subunit alpha [source: RefGen_v3]
Zm00001d002275	1.94e-27	0.425136	0.379	0.287	1.32056	4.93e-23	1	Zm00001d002275	MRPA5	ABC transporter C family member 2[source:homolog]
Zm00001d044121	2.47e-27	0.402635	0.307	0.22	1.39545	6.25e-23	1	Zm00001d044121	1d044121	auxin-like 1 protein[source:homolog]
nana plant2	2.47e-27	0.389927	0.472	0.388	1.21649	6.27e-23	1	Zm00001d014887	NA2	na2;nana plant2: like na1 [source: characterized gene (MaizeGDB_09082017)]
Zm00001d007960	3.17e-27	0.318017	0.614	0.547	1.12249	8.05e-23	1	Zm00001d007960	pco099347	T-complex protein 1 subunit epsilon[source:homolog]
Zm00001d039401	3.21e-27	0.359113	0.386	0.294	1.31293	8.13e-23	1	Zm00001d039401	1d039401	CID11 [source: RefGen_v3]
Zm00001d028339	3.27e-27	0.365964	0.313	0.223	1.40359	8.28e-23	1	Zm00001d028339	1d028339	Whole genome shotgun sequence of line PN40024 scaffold_7.assembly12x (Fragment)[source:homolog]
Zm00001d016401	3.39e-27	0.259088	0.575	0.479	1.20042	8.61e-23	1	Zm00001d016401	1d016401	-
calnexin homolog2	4.15e-27	0.368785	0.415	0.319	1.30094	1.05e-22	1	Zm00001d025305	CLX2	clx2;calnexin homolog2: [source: characterized gene (MaizeGDB_09082017)]
phosphogluconate dehydrogenase3	5.13e-27	0.339638	0.504	0.416	1.21154	1.3e-22	1	Zm00001d049187	PGD3	pgd3;phosphogluconate dehydrogenase3: single copy cDNA, csu843, similar to alfalfa enzyme; pentose phosphate pathway [source: characterized gene (MaizeGDB_09082017)]
eukaryotic initiation factor3	8.73e-27	0.34334	0.503	0.424	1.18632	2.21e-22	1	Zm00001d039518	EIF3	eif3;eukaryotic initiation factor3: cDNA encodes a protein homologous to the large subunit (eIF3) of the eukaryotic initiation factor essential to protein initiation [source: characterized gene (MaizeGDB_09082017)]
glutathione transferase6	9.9e-27	0.271997	0.698	0.593	1.17707	2.51e-22	1	Zm00001d018809	GST6	gst6;glutathione transferase6: cDNA, functionally expressed in E. coli [source: characterized gene (MaizeGDB_09082017)]
stearoyl-acyl-carrier-protein desaturase1	1.24e-26	0.336298	0.412	0.319	1.29154	3.15e-22	1	Zm00001d042344	SACD1	sacd1;stearoyl-acyl-carrier-protein desaturase1: encodes Stearoyl-acyl carrier protein desaturase [source: characterized gene (MaizeGDB_09082017)]
Zm00001d006041	2.39e-26	0.337813	0.431	0.34	1.26765	6.07e-22	1	Zm00001d006041	1d006041	Proton pump-interactor 1[source:homolog]
Zm00001d047923	2.81e-26	0.344838	0.338	0.245	1.37959	7.12e-22	1	Zm00001d047923	pco065609(689)	Putative DUF869 domain containing family protein [source: RefGen_v3]
Zm00001d052314	4.56e-26	0.32221	0.473	0.386	1.22539	1.16e-21	1	Zm00001d052314	pco090876	Ubiquitin-activating enzyme E1 2[source:homolog]
Zm00001d039316	7.69e-26	0.330749	0.58	0.497	1.167	1.95e-21	1	Zm00001d039316	1d039316	Reticulon-like protein B4[source:homolog]
Zm00001d001862	1.94e-25	0.271993	0.491	0.398	1.23367	4.92e-21	1	Zm00001d001862	1d001862	-
Zm00001d028966	2.07e-25	0.415388	0.529	0.45	1.17556	5.25e-21	1	Zm00001d028966	1d028966	ELMO/CED-12 family protein[source:homolog]
Zm00001d020101	2.54e-25	0.425794	0.326	0.244	1.33607	6.44e-21	1	Zm00001d020101	1d020101	Receptor-like protein kinase HSL1[source:homolog]
TF-Zm00001d025981	3.11e-25	0.375636	0.322	0.238	1.35294	7.89e-21	1	Zm00001d025981	1d025981	RNA-binding (RRM/RBD/RNP motifs) family protein[source:homolog]
Zm00001d048609	1.01e-24	0.310818	0.481	0.398	1.20854	2.57e-20	1	Zm00001d048609	AY109715	Serine/arginine-rich SC35-like splicing factor SCL30[source:homolog]
Zm00001d011543	1.49e-24	0.258982	0.393	0.296	1.3277	3.79e-20	1	Zm00001d011543	umc2199	Grx_I1-glutaredoxin subgroup III [source: RefGen_v3]
Zm00001d031701	1.67e-24	0.254009	0.764	0.721	1.05964	4.24e-20	1	Zm00001d031701	1d031701	60S ribosomal protein L38[source:homolog]
Zm00001d011816	2.23e-24	0.273631	0.653	0.59	1.10678	5.65e-20	1	Zm00001d011816	1d011816	40S ribosomal protein S10-1[source:homolog]
Zm00001d046949	4.7e-24	0.345291	0.306	0.223	1.3722	1.19e-19	1	Zm00001d046949	1d046949	Haloacid dehalogenase-like hydrolase (HAD) superfamily protein[source:homolog]
Zm00001d053213	4.82e-24	0.281589	0.437	0.343	1.27405	1.22e-19	1	Zm00001d053213	1d053213	Chaperone protein dnaJ 11 chloroplastic[source:homolog]
Zm00001d008762	7.14e-24	0.341318	0.411	0.332	1.23795	1.81e-19	1	Zm00001d008762	1d008762	Ribosome biogenesis regulatory protein homolog[source:homolog]
Zm00001d053822	9.82e-24	0.305053	0.343	0.26	1.31923	2.49e-19	1	Zm00001d053822	1d053822	OTU-like cysteine protease family protein[source:homolog]
Zm00001d021788	1.58e-23	0.336321	0.326	0.24	1.35833	4e-19	1	Zm00001d021788	ELFA6	Elongation factor 1-alpha [source: RefGen_v3]
Zm00001d041186	1.76e-23	0.343495	0.442	0.364	1.21429	4.46e-19	1	Zm00001d041186	AY110151	Protein kinase family protein[source:homolog]
Zm00001d026254	2.47e-23	0.252861	0.799	0.766	1.04308	6.26e-19	1	Zm00001d026254	1d026254	60S ribosomal protein L7-2[source:homolog]
Zm00001d022236	2.5e-23	0.308774	0.358	0.275	1.30182	6.35e-19	1	Zm00001d022236	1d022236	Exosome complex component RRP41-like[source:homolog]
Zm00001d053625	2.92e-23	0.299976	0.576	0.512	1.125	7.4e-19	1	Zm00001d053625	uaz270(357)	Alba DNA/RNA-binding protein[source:homolog]
Zm00001d012635	3.23e-23	0.298027	0.424	0.34	1.24706	8.19e-19	1	Zm00001d012635	1d012635	-
Zm00001d039710	3.93e-23	0.285788	0.39	0.302	1.29139	9.97e-19	1	Zm00001d039710	1d039710	Thioredoxin H-type [source: RefGen_v3]
Zm00001d004159	4.69e-23	0.449128	0.326	0.246	1.3252	1.19e-18	1	Zm00001d004159	1d004159	SNARE-interacting protein KEULE[source:homolog]
Zm00001d003147	5.53e-23	0.295284	0.413	0.329	1.25532	1.4e-18	1	Zm00001d003147	1d003147	Eukaryotic translation initiation factor isoform 4G-2[source:homolog]
Zm00001d004837	7.4e-23	0.319245	0.573	0.504	1.1369	1.88e-18	1	Zm00001d004837	1d004837	Alba DNA/RNA-binding protein[source:homolog]
Zm00001d039299	7.69e-23	0.264046	0.668	0.609	1.09688	1.95e-18	1	Zm00001d039299	1d039299	40S ribosomal protein S15a-1[source:homolog]
Zm00001d050606	8.62e-23	0.310858	0.523	0.451	1.15965	2.19e-18	1	Zm00001d050606	cl152_1	TUDOR-SN protein 1[source:homolog]
Zm00001d033745	1e-22	0.285546	0.355	0.267	1.32959	2.55e-18	1	Zm00001d033745	1d033745	Probable inactive receptor kinase [source:homolog]
RNA recognition water-stress protein1	1.28e-22	0.351212	0.452	0.381	1.18635	3.25e-18	1	Zm00001d002781	RWS1	rws1;RNA recognition water-stress protein1: water-stress protein, with RNA recognition motif [source: characterized gene (MaizeGDB_09082017)]
Zm00001d023795	1.38e-22	0.355351	0.417	0.334	1.2485	3.49e-18	1	Zm00001d023795	UPL12	E3 ubiquitin-protein ligase UPL1[source:homolog]
TF-C2C2-GATA-transcription factor 11	1.4e-22	0.304394	0.413	0.329	1.25532	3.56e-18	1	Zm00001d002811	GATA11	GATA zinc finger family protein [source: RefGen_v3]
Zm00001d018961	1.74e-22	0.275314	0.398	0.311	1.27974	4.41e-18	1	Zm00001d018961	MMP18	Pyruvate kinase [source: RefGen_v3]
Zm00001d026278	1.97e-22	0.251627	0.74	0.702	1.05413	5.01e-18	1	Zm00001d026278	1d026278	Whole genome shotgun sequence of line PN40024 scaffold_11.assembly12x (Fragment)[source:homolog]
Zm00001d014749	2.55e-22	0.292413	0.631	0.572	1.10315	6.47e-18	1	Zm00001d014749	1d014749	60S ribosomal protein L30-2[source:homolog]
glutathione transferase22	2.57e-22	0.260515	0.666	0.583	1.14237	6.51e-18	1	Zm00001d024963	GST22	gst22;glutathione transferase22: [source: characterized gene (MaizeGDB_09082017)]
Zm00001d006250	2.88e-22	0.289542	0.452	0.372	1.21505	7.3e-18	1	Zm00001d006250	1d006250	Alba DNA/RNA-binding protein[source:homolog]
Zm00001d030011	3.06e-22	0.292993	0.553	0.49	1.12857	7.77e-18	1	Zm00001d030011	1d030011	Eukaryotic translation initiation factor 3 subunit B[source:homolog]
Zm00001d006753	3.18e-22	0.327317	0.407	0.323	1.26006	8.06e-18	1	Zm00001d006753	AAS2	Indole-3-acetic acid amido synthetase [source: RefGen_v3]
calcium dependent protein kinase1	3.71e-22	0.291078	0.356	0.273	1.30403	9.41e-18	1	Zm00001d014773	CDPK1	cdpk1;calcium dependent protein kinase1: sequence and motifs similar to calcium-dependent protein kinases, but CDPK1 has high activity in absence of calcium, and is not activated by calcium (Furumoto 1996). [source: characterized gene (MaizeGDB_09082017)]
Zm00001d007097	3.72e-22	0.322592	0.332	0.252	1.31746	9.42e-18	1	Zm00001d007097	umc2615	Protein EARLY RESPONSIVE TO DEHYDRATION 15[source:homolog]
Zm00001d034761	3.95e-22	0.308794	0.37	0.289	1.28028	1e-17	1	Zm00001d034761	ACT7	Actin-7[source:homolog]
Zm00001d018522	4.19e-22	0.352215	0.364	0.289	1.25952	1.06e-17	1	Zm00001d018522	pco063423	ABC transporter F family member 3[source:homolog]
Zm00001d044510	4.85e-22	0.342815	0.322	0.244	1.31967	1.23e-17	1	Zm00001d044510	IDP1480	DEAD-box ATP-dependent RNA helicase 14[source:homolog]
Zm00001d022275	5.09e-22	0.300232	0.309	0.227	1.36123	1.29e-17	1	Zm00001d022275	1d022275	Novel plant SNARE 13[source:homolog]
Zm00001d047469	5.41e-22	0.32482	0.314	0.236	1.33051	1.37e-17	1	Zm00001d047469	1d047469	Putative nucleolar-protein-domain family protein [source: RefGen_v3]
elongation initiation factor2	5.81e-22	0.299598	0.595	0.533	1.11632	1.47e-17	1	Zm00001d021815	EIF2	eif2;elongation initiation factor2: etiolated leaf cDNA 6C02E11(uaz224) similar to eIF-2 gamma chain [source: characterized gene (MaizeGDB_09082017)]
Zm00001d025707	6.04e-22	0.316574	0.4	0.312	1.28205	1.53e-17	1	Zm00001d025707	1d025707	BTB/POZ and TAZ domain-containing protein 2[source:homolog]
Zm00001d013778	6.59e-22	0.299859	0.357	0.276	1.29348	1.67e-17	1	Zm00001d013778	1d013778	Lysine--tRNA ligase [source: RefGen_v3]
umc115	7.33e-22	0.28798	0.312	0.233	1.33906	1.86e-17	1	Zm00001d027851	umc115	-
Zm00001d006621	7.65e-22	0.318014	0.303	0.222	1.36486	1.94e-17	1	Zm00001d006621	CDPK32	Calcium-dependent protein kinase 7[source:homolog]
Zm00001d039611	1.11e-21	0.299645	0.453	0.382	1.18586	2.8e-17	1	Zm00001d039611	pco078628	Ribosome biogenesis regulatory protein homolog[source:homolog]
Zm00001d041597	1.32e-21	0.29783	0.341	0.262	1.30153	3.35e-17	1	Zm00001d041597	cl5890_1b	Prefoldin subunit 3 [source: RefGen_v3]
Zm00001d040567	3e-21	0.254169	0.394	0.304	1.29605	7.61e-17	1	Zm00001d040567	1d040567	CBL-interacting serine/threonine-protein kinase 1[source:homolog]
Zm00001d002169	4.09e-21	0.307842	0.421	0.346	1.21676	1.04e-16	1	Zm00001d002169	1d002169	Eukaryotic translation initiation factor 3 subunit C[source:homolog]
Zm00001d025963	5.43e-21	0.348121	0.33	0.253	1.30435	1.38e-16	1	Zm00001d025963	pco146582	Sphingoid long-chain bases kinase 1[source:homolog]
Zm00001d022462	6.18e-21	0.290297	0.606	0.547	1.10786	1.57e-16	1	Zm00001d022462	1d022462	60S ribosomal protein L18-3[source:homolog]
Zm00001d048158	6.74e-21	0.287573	0.565	0.5	1.13	1.71e-16	1	Zm00001d048158	1d048158	40S ribosomal protein S3a-2[source:homolog]
Zm00001d017783	7.46e-21	0.35645	0.395	0.317	1.24606	1.89e-16	1	Zm00001d017783	1d017783	AAA-type ATPase family protein[source:homolog]
Zm00001d028820	2.81e-20	0.264106	0.622	0.551	1.12886	7.13e-16	1	Zm00001d028820	1d028820	Chaperone DnaJ-domain superfamily protein[source:homolog]
Zm00001d001883	2.84e-20	0.299292	0.503	0.431	1.16705	7.19e-16	1	Zm00001d001883	PAO6	-
TF-math-btb16	4.39e-20	0.296309	0.373	0.292	1.2774	1.11e-15	1	Zm00001d007068	MAB16	mab16;math-btb16: [source: characterized gene (MaizeGDB_09082017)]
Zm00001d007027	4.45e-20	0.252569	0.322	0.241	1.3361	1.13e-15	1	Zm00001d007027	1d007027	Ubiquitin-protein ligase CIP8 [source: RefGen_v3]
isopentenyl pyrophosphate isomerase1	4.65e-20	0.29984	0.585	0.525	1.11429	1.18e-15	1	Zm00001d021709	IPPI1	ippi1;isopentenyl pyrophosphate isomerase1: part of multigene family encoding isopentenyl pyrophosphate isomerase [source: characterized gene (MaizeGDB_09082017)]
Zm00001d038021	5.61e-20	0.286146	0.386	0.311	1.24116	1.42e-15	1	Zm00001d038021	1d038021	ARM repeat superfamily protein[source:homolog]
Zm00001d008982	5.95e-20	0.282111	0.323	0.244	1.32377	1.51e-15	1	Zm00001d008982	1d008982	Reticulon-like protein B4[source:homolog]
Zm00001d003220	5.96e-20	0.308716	0.385	0.311	1.23794	1.51e-15	1	Zm00001d003220	1d003220	ATP/GTP binding protein [source: RefGen_v3]
PHD-transcription factor 17	7.42e-20	0.384638	0.31	0.239	1.29707	1.88e-15	1	Zm00001d010974	PHD17	E3 SUMO-protein ligase SIZ1[source:homolog]
Zm00001d013056	9.1e-20	0.300437	0.491	0.422	1.16351	2.31e-15	1	Zm00001d013056	1d013056	DEAD-box ATP-dependent RNA helicase 51[source:homolog]
Zm00001d027318	9.51e-20	0.284036	0.44	0.368	1.19565	2.41e-15	1	Zm00001d027318	BTF3	btf3;BTF3 homolog: putative transcription factor, homology of mRNA to rice AY224525, identified by yeast two-hybrid assays as a gene for proteins interacting with cell cycling components (TIGR TC338706) [source: characterized gene (MaizeGDB_09082017)]
Zm00001d027612	1.21e-19	0.282609	0.44	0.368	1.19565	3.08e-15	1	Zm00001d027612	1d027612	Glutamate--tRNA ligase cytoplasmic[source:homolog]
Ribosomal protein S1-like1	1.22e-19	0.312653	0.357	0.285	1.25263	3.09e-15	1	Zm00001d019108	RPS1	rps1;Ribosomal protein S1-like1: cDNA [source: characterized gene (MaizeGDB_09082017)]
TF-bZIP-transcription factor 75	1.3e-19	0.33681	0.324	0.247	1.31174	3.29e-15	1	Zm00001d012296	BZIP75	ABA response element binding factor, Putative bZIP transcription factor superfamily protein [source: RefGen_v3]
Zm00001d018001	2.14e-19	0.304931	0.419	0.347	1.20749	5.43e-15	1	Zm00001d018001	NBCS16	Nucleobase-ascorbate transporter 6[source:homolog]
Zm00001d053090	3.78e-19	0.269204	0.631	0.582	1.08419	9.58e-15	1	Zm00001d053090	pza03081	14-3-3-like protein [source: RefGen_v3]
Zm00001d047912	4.03e-19	0.325225	0.371	0.302	1.22848	1.02e-14	1	Zm00001d047912	cl3374_1	Translation initiation factor IF-2[source:homolog]
Zm00001d050526	6.57e-19	0.287899	0.3	0.226	1.32743	1.67e-14	1	Zm00001d050526	1d050526	Importin beta-like SAD2[source:homolog]
Zm00001d013410	9.39e-19	0.294213	0.342	0.269	1.27138	2.38e-14	1	Zm00001d013410	ACT5	Actin-1 [source: RefGen_v3]
Zm00001d039138	1.41e-18	0.301085	0.306	0.235	1.30213	3.58e-14	1	Zm00001d039138	TIDP2736	GBF-interacting protein 1[source:homolog]
Zm00001d039594	2.55e-18	0.255977	0.322	0.249	1.29317	6.47e-14	1	Zm00001d039594	1d039594	FRIGIDA-like protein 4a[source:homolog]
Zm00001d035139	2.8e-18	0.2598	0.36	0.288	1.25	7.11e-14	1	Zm00001d035139	1d035139	MA3 domain-containing protein[source:homolog]
Zm00001d015065	3.11e-18	0.290454	0.323	0.252	1.28175	7.89e-14	1	Zm00001d015065	5G872147	-
respiratory burst oxidase4	3.86e-18	0.320127	0.386	0.315	1.2254	9.79e-14	1	Zm00001d052653	RBOH4	rboh4;respiratory burst oxidase4: [source: characterized gene (MaizeGDB_09082017)]
Zm00001d044222	4e-18	0.270501	0.357	0.285	1.25263	1.01e-13	1	Zm00001d044222	pco068905	tetratricopeptide repeat (TPR)-containing protein[source:homolog]
Zm00001d037111	4.62e-18	0.280905	0.614	0.549	1.1184	1.17e-13	1	Zm00001d037111	1d037111	40S ribosomal protein S17-1[source:homolog]
trehalase1	4.98e-18	0.266354	0.331	0.254	1.30315	1.26e-13	1	Zm00001d029654	TRE1	tre1;trehalase1: [source: characterized gene (MaizeGDB_09082017)]
acetyl-CoA carboxylase2	6.9e-18	0.311127	0.457	0.395	1.15696	1.75e-13	1	Zm00001d004125	ACC2	acc2;acetyl-CoA carboxylase2: graminicide (e.g., sethoxydim, haloxyfop) resistance; encodes acetyl-CoA carboxylase [source: characterized gene (MaizeGDB_09082017)]
Zm00001d052721	7.79e-18	0.303029	0.303	0.233	1.30043	1.98e-13	1	Zm00001d052721	1d052721	Ubiquitin family protein [source: RefGen_v3]
Zm00001d009708	9.15e-18	0.267907	0.513	0.439	1.16856	2.32e-13	1	Zm00001d009708	CDPK23	Putative calcium-dependent protein kinase family protein [source: RefGen_v3]
Zm00001d008333	1e-17	0.281019	0.351	0.282	1.24468	2.54e-13	1	Zm00001d008333	1d008333	Syntaxin-22[source:homolog]
Zm00001d054084	1.1e-17	0.265895	0.549	0.492	1.11585	2.8e-13	1	Zm00001d054084	pco113532	60S ribosomal protein L9-1[source:homolog]
Zm00001d050245	1.2e-17	0.300594	0.365	0.297	1.22896	3.05e-13	1	Zm00001d050245	cl30924_1	Serine/arginine-rich splicing factor SR45a[source:homolog]
Zm00001d030968	1.42e-17	0.257127	0.526	0.465	1.13118	3.6e-13	1	Zm00001d030968	1d030968	Flowering locus K homology domain[source:homolog]
trehalose-6-phosphate synthase10	1.8e-17	0.251097	0.3	0.226	1.32743	4.57e-13	1	Zm00001d052060	TRPS10	trps10;trehalose-6-phosphate synthase10: [source: characterized gene (MaizeGDB_09082017)]
Zm00001d007810	1.99e-17	0.262406	0.557	0.508	1.09646	5.05e-13	1	Zm00001d007810	IDP661	40S ribosomal protein S15-4[source:homolog]
Zm00001d021126	2.25e-17	0.271496	0.363	0.294	1.23469	5.7e-13	1	Zm00001d021126	1d021126	Ankyrin repeat domain-containing protein 2A[source:homolog]
Zm00001d008289	2.82e-17	0.264953	0.396	0.326	1.21472	7.16e-13	1	Zm00001d008289	1d008289	La-related protein 1A[source:homolog]
Zm00001d018944	3.07e-17	0.268377	0.343	0.273	1.25641	7.79e-13	1	Zm00001d018944	TIDP2658	Peptidyl-prolyl cis-trans isomerase CYP63[source:homolog]
Zm00001d029530	3.61e-17	0.281273	0.376	0.309	1.21683	9.15e-13	1	Zm00001d029530	1d029530	binding[source:homolog]
Zm00001d046624	4.08e-17	0.309927	0.404	0.337	1.19881	1.04e-12	1	Zm00001d046624	2G145104	Probable E3 ubiquitin ligase SUD1[source:homolog]
Zm00001d031703	4.1e-17	0.316931	0.394	0.333	1.18318	1.04e-12	1	Zm00001d031703	1d031703	60S ribosomal protein L7-1[source:homolog]
Zm00001d044698	4.3e-17	0.2598	0.356	0.288	1.23611	1.09e-12	1	Zm00001d044698	1d044698	ATP-dependent RNA helicase [source: RefGen_v3]
Zm00001d021196	6.24e-17	0.2821	0.351	0.282	1.24468	1.58e-12	1	Zm00001d021196	umc1481	DEAD-box ATP-dependent RNA helicase 7[source:homolog]
Zm00001d034319	9.23e-17	0.275582	0.446	0.381	1.1706	2.34e-12	1	Zm00001d034319	pza00978	Dihydroceramide fatty acyl 2-hydroxylase FAH1[source:homolog]
Zm00001d046569	1.52e-16	0.257495	0.341	0.272	1.25368	3.85e-12	1	Zm00001d046569	pco069828	Protein kinase superfamily protein with octicosapeptide/Phox/Bem1p domain[source:homolog]
Zm00001d009745	1.55e-16	0.279393	0.356	0.291	1.22337	3.93e-12	1	Zm00001d009745	1d009745	DNA damage-binding protein 1a[source:homolog]
Zm00001d034688	1.73e-16	0.260394	0.547	0.496	1.10282	4.38e-12	1	Zm00001d034688	IDP772	-
Zm00001d024815	2.51e-16	0.257769	0.545	0.499	1.09218	6.36e-12	1	Zm00001d024815	pco134590	CONTAINS InterPro DOMAIN/s: P60-like (InterPro:IPR011687) Tumour suppressor protein Gltscr2 (InterPro:IPR011211); Has 709 Blast hits to 643 proteins in 201 species: Archae - 0; Bacteria - 32; Metazoa - 224; Fungi - 154; Plants - 45; Viruses - 0; Ot /.../karyotes - 254 (source: NCBI BLink).[source:homolog]
fertilization independent endosperm1	3.23e-16	0.262744	0.429	0.364	1.17857	8.21e-12	1	Zm00001d049608	FIE1	Polycomb group protein FIE1 [source: RefGen_v3]
Zm00001d022286	5.59e-16	0.298393	0.346	0.284	1.21831	1.42e-11	1	Zm00001d022286	1d022286	DExH-box ATP-dependent RNA helicase DExH12[source:homolog]
Zm00001d039005	6.46e-16	0.280504	0.386	0.323	1.19505	1.64e-11	1	Zm00001d039005	1d039005	Guanylate-binding family protein[source:homolog]
Zm00001d015568	7.31e-16	0.297171	0.447	0.393	1.1374	1.85e-11	1	Zm00001d015568	1d015568	Nucleolin [source: RefGen_v3]
Zm00001d016402	8.57e-16	0.271348	0.361	0.298	1.21141	2.17e-11	1	Zm00001d016402	1d016402	Coatomer subunit beta'-3[source:homolog]
Zm00001d036283	2.02e-15	0.290179	0.44	0.384	1.14583	5.11e-11	1	Zm00001d036283	magi7438	Late embryogenesis abundant protein group 2[source:homolog]
Zm00001d039043	2.23e-15	0.304288	0.468	0.413	1.13317	5.65e-11	1	Zm00001d039043	1d039043	Aspartic proteinase A1[source:homolog]
Zm00001d032531	2.78e-15	0.279234	0.406	0.348	1.16667	7.05e-11	1	Zm00001d032531	1d032531	Membrane steroid-binding protein 1[source:homolog]
IWS1/SPN1-transcription factor 1	3.59e-15	0.278496	0.34	0.278	1.22302	9.1e-11	1	Zm00001d034606	IWS1	Transcription factor IIS protein[source:homolog]
Zm00001d045557	3.92e-15	0.292226	0.388	0.323	1.20124	9.94e-11	1	Zm00001d045557	ufg71	Putative cellulose synthase-like family protein [source: RefGen_v3]
Zm00001d014865	4.31e-15	0.27155	0.332	0.267	1.24345	1.09e-10	1	Zm00001d014865	1d014865	Callose synthase 3[source:homolog]
Zm00001d014609	1.14e-14	0.285506	0.308	0.248	1.24194	2.89e-10	1	Zm00001d014609	1d014609	RING/U-box superfamily protein[source:homolog]
Zm00001d013543	1.18e-14	0.29165	0.376	0.317	1.18612	2.99e-10	1	Zm00001d013543	TIDP3245	Glycine-rich RNA-binding protein RZ1C[source:homolog]
Zm00001d004473	1.33e-14	0.25092	0.468	0.412	1.13592	3.37e-10	1	Zm00001d004473	1d004473	Pyruvate dehydrogenase E1 component subunit alpha-3 chloroplastic[source:homolog]
Zm00001d014897	1.36e-14	0.29267	0.365	0.307	1.18893	3.44e-10	1	Zm00001d014897	umc1373	proline-rich spliceosome-associated (PSP) family protein[source:homolog]
Zm00001d033168	1.51e-14	0.30641	0.32	0.264	1.21212	3.82e-10	1	Zm00001d033168	1d033168	-
Zm00001d001856	1.93e-14	0.27301	0.359	0.302	1.18874	4.88e-10	1	Zm00001d001856	1d001856	Anamorsin homolog[source:homolog]
Zm00001d028536	2.9e-14	0.282775	0.347	0.291	1.19244	7.36e-10	1	Zm00001d028536	pco121713	Anthranilate synthase alpha subunit 2 chloroplastic[source:homolog]
Zm00001d042302	3.46e-14	0.276428	0.392	0.331	1.18429	8.77e-10	1	Zm00001d042302	1d042302	DEK domain-containing chromatin associated protein[source:homolog]
alanine aminotransferase5	5.4e-14	0.265725	0.456	0.4	1.14	1.37e-09	1	Zm00001d014258	ALT4	alt5;alanine aminotransferase5: putative alanine aminotransferase; found in embryo (Davidson 2011), not reported in seedling leaf (Tausta et al 2014) [source: characterized gene (MaizeGDB_09082017)]
Zm00001d030110	7.05e-14	0.329461	0.434	0.377	1.15119	1.79e-09	1	Zm00001d030110	SRO2	Probable inactive poly [ADP-ribose] polymerase SRO1[source:homolog]
ras-related protein RHN1	1.38e-13	0.260415	0.347	0.286	1.21329	3.5e-09	1	Zm00001d031179	RHN1	rhn1;ras-related protein RHN1: [source: characterized gene (MaizeGDB_09082017)]
Zm00001d018867	1.44e-13	0.265712	0.326	0.267	1.22097	3.66e-09	1	Zm00001d018867	1d018867	Syntaxin 132 [source: RefGen_v3]
umc32a	1.55e-13	0.265884	0.382	0.33	1.15758	3.93e-09	1	Zm00001d039285	umc32a	Probable ubiquitin-conjugating enzyme E2 25[source:homolog]
Zm00001d007767	2.32e-13	0.252544	0.338	0.28	1.20714	5.88e-09	1	Zm00001d007767	pco097999	Vesicle-associated membrane protein 722[source:homolog]
Zm00001d021882	3e-13	0.310626	0.331	0.275	1.20364	7.6e-09	1	Zm00001d021882	1d021882	-
Zm00001d006455	6.23e-13	0.26264	0.31	0.256	1.21094	1.58e-08	1	Zm00001d006455	1d006455	Transducin/WD40 repeat-like superfamily protein[source:homolog]
Zm00001d014658	8.49e-13	0.268562	0.305	0.246	1.23984	2.15e-08	1	Zm00001d014658	MPK5	Mitogen-activated protein kinase 1[source:homolog]
Zm00001d022629	1.36e-12	0.273928	0.348	0.296	1.17568	3.45e-08	1	Zm00001d022629	1d022629	Proteasome subunit alpha type [source: RefGen_v3]
Zm00001d040278	1.51e-12	0.261376	0.414	0.363	1.1405	3.82e-08	1	Zm00001d040278	umc2261	GTP-binding protein SAR1B[source:homolog]
TF-Zm00001d050551	4.11e-12	0.256176	0.346	0.297	1.16498	1.04e-07	1	Zm00001d050551	1d050551	ubiquitin-associated (UBA)/TS-N domain-containing protein[source:homolog]
Zm00001d014343	4.65e-12	0.3159	0.416	0.375	1.10933	1.18e-07	1	Zm00001d014343	1d014343	U1 snRNP [source: RefGen_v3]
Zm00001d009695	7.34e-12	0.250336	0.306	0.254	1.20472	1.86e-07	1	Zm00001d009695	1d009695	RNA-binding (RRM/RBD/RNP motifs) family protein[source:homolog]
Zm00001d032992	1.03e-11	0.252134	0.409	0.353	1.15864	2.61e-07	1	Zm00001d032992	PME26	Pectinesterase 31[source:homolog]
Zm00001d019547	3.55e-11	0.275123	0.378	0.327	1.15596	9e-07	1	Zm00001d019547	1d019547	Putative E3 ubiquitin-protein ligase XBAT35[source:homolog]
Zm00001d036477	1.21e-10	0.312688	0.372	0.33	1.12727	3.06e-06	1	Zm00001d036477	TIDP2982	UDP-sugar pyrophosphorylase[source:homolog]
Zm00001d013528	2.71e-10	0.263865	0.326	0.283	1.15194	6.87e-06	1	Zm00001d013528	1d013528	BEST Arabidopsis thaliana protein match is: glycine-rich protein (TAIR:AT1G27090.1); Has 51 Blast hits to 50 proteins in 15 species: Archae - 0; Bacteria - 2; Metazoa - 0; Fungi - 0; Plants - 47; Viruses - 0; Other Eukaryotes - 2 (source: NCBI BLink).[source:homolog]
Zm00001d029783	3.17e-10	0.321279	0.451	0.409	1.10269	8.03e-06	1	Zm00001d029783	1d029783	Expansin-like A2[source:homolog]
Zm00001d051599	3.46e-10	0.317942	0.316	0.272	1.16176	8.76e-06	1	Zm00001d051599	umc2070	RabGAP/TBC domain-containing protein[source:homolog]
Zm00001d033651	3.82e-10	0.273512	0.456	0.423	1.07801	9.7e-06	1	Zm00001d033651	pco134646	Beta-glucosidase [source: RefGen_v3]
Zm00001d012909	8.37e-06	0.287996	0.375	0.345	1.08696	0.212232	1	Zm00001d012909	pco095801	soluble epoxide hydrolase[source:homolog]
Zm00001d053108	0	4.5735	0.955	0.153	6.24183	0	2	Zm00001d053108	1d053108	-
Zm00001d024659	0	4.38453	0.965	0.104	9.27885	0	2	Zm00001d024659	gpm832	-
basal endosperm transfer layer3	0	4.27214	0.928	0.117	7.93162	0	2	Zm00001d041671	BETL3	BETL3 protein [source: RefGen_v3]
Zm00001d048920	0	4.27034	0.913	0.101	9.0396	0	2	Zm00001d048920	gpm549	-
Zm00001d007447	0	4.2569	0.95	0.126	7.53968	0	2	Zm00001d007447	1d007447	-
Zm00001d053113	0	4.17657	0.931	0.15	6.20667	0	2	Zm00001d053113	1d053113	-
Zm00001d007470	0	3.81225	0.589	0.068	8.66176	0	2	Zm00001d007470	1d007470	-
Zm00001d018951	0	3.79015	0.953	0.184	5.17935	0	2	Zm00001d018951	1d018951	-
basal layer antifungal protein2	0	3.65138	0.949	0.133	7.13534	0	2	Zm00001d049576	BAP2	-
Zm00001d042226	0	3.62854	0.712	0.085	8.37647	0	2	Zm00001d042226	1d042226	-
Zm00001d053095	0	3.6102	0.9	0.089	10.1124	0	2	Zm00001d053095	1d053095	-
Zm00001d042229	0	3.60091	0.844	0.137	6.16058	0	2	Zm00001d042229	1d042229	-
Zm00001d024615	0	3.60022	0.779	0.085	9.16471	0	2	Zm00001d024615	BAP3A	Basal layer antifungal peptide [source: RefGen_v3]
Zm00001d002276	0	3.57526	0.889	0.054	16.463	0	2	Zm00001d002276	1d002276	-
Zm00001d007444	0	3.56455	0.899	0.125	7.192	0	2	Zm00001d007444	1d007444	-
Zm00001d053785	0	3.49428	0.995	0.4	2.4875	0	2	Zm00001d053785	1d053785	Defensin-like protein 6[source:homolog]
Zm00001d048630	0	3.35077	0.828	0.098	8.44898	0	2	Zm00001d048630	gpm833	-
Zm00001d001466	0	3.29611	0.721	0.037	19.4865	0	2	Zm00001d001466	1d001466	-
Zm00001d048622	0	3.27592	0.881	0.095	9.27368	0	2	Zm00001d048622	1d048622	-
Zm00001d007187	0	3.19648	0.985	0.509	1.93517	0	2	Zm00001d007187	1d007187	hydroxyproline-rich glycoprotein family protein[source:homolog]
Zm00001d018459	0	3.10987	0.795	0.08	9.9375	0	2	Zm00001d018459	1d018459	-
Zm00001d026715	0	3.10421	0.716	0.04	17.9	0	2	Zm00001d026715	1d026715	-
basal endosperm transfer layer10	0	3.09204	0.847	0.092	9.20652	0	2	Zm00001d042231	BETL10	betl10;basal endosperm transfer layer10: endosperm transfer cell specific protein, regulated by mrp1 myp related protein 1; probe IDP277 [source: characterized gene (MaizeGDB_09082017)]
maternally expressed gene3	0	2.94439	0.773	0.079	9.78481	0	2	Zm00001d019027	MEG3	meg3;maternally expressed gene3: Maternally transmitted alleles preferentially expressed in endosperm [source: characterized gene (MaizeGDB_09082017)]
Zm00001d052759	0	2.94146	0.978	0.285	3.43158	0	2	Zm00001d052759	pco073740	Nonspecific lipid-transfer protein [source: RefGen_v3]
Zm00001d030707	0	2.93171	0.868	0.078	11.1282	0	2	Zm00001d030707	1d030707	GDSL esterase/lipase [source:homolog]
Zm00001d019453	0	2.87564	0.858	0.226	3.79646	0	2	Zm00001d019453	1d019453	-
beta expansin7	0	2.86135	0.909	0.2	4.545	0	2	Zm00001d029906	EXPB7	Beta-expansin 7 [source: RefGen_v3]
basal endosperm transfer layer9	0	2.83835	0.696	0.069	10.087	0	2	Zm00001d041822	BETL9	betl9;basal endosperm transfer layer9: endosperm transfer cell specific protein regulated by mrp1 myb related protein1; RFLP gpm92 [source: characterized gene (MaizeGDB_09082017)]
Zm00001d010632	0	2.8201	0.704	0.042	16.7619	0	2	Zm00001d010632	1d010632	-
Zm00001d030720	0	2.77746	0.911	0.162	5.62346	0	2	Zm00001d030720	1d030720	GDSL esterase/lipase [source:homolog]
maternally expressed gene13	0	2.75666	0.591	0.074	7.98649	0	2	Zm00001d019019	MEG13	meg13;maternally expressed gene13: [source: characterized gene (MaizeGDB_09082017)]
TF-MYB-related-transcription factor 29	0	2.68552	0.765	0.042	18.2143	0	2	Zm00001d006791	MYBR29	Duplicated homeodomain-like superfamily protein[source:homolog]
Zm00001d027072	0	2.65501	0.588	0.045	13.0667	0	2	Zm00001d027072	1d027072	-
Zm00001d043357	0	2.62905	0.799	0.058	13.7759	0	2	Zm00001d043357	1d043357	Blue copper protein [source: RefGen_v3]
cystatin8	0	2.6247	0.668	0.068	9.82353	0	2	Zm00001d029631	PSEI8	psei8;cystatin8: [source: characterized gene (MaizeGDB_09082017)]
maternally expressed gene6	0	2.56902	0.588	0.068	8.64706	0	2	Zm00001d019030	MEG1	-
Zm00001d007471	0	2.51239	0.483	0.037	13.0541	0	2	Zm00001d007471	1d007471	-
TF-ZmOrphan213	0	2.4982	0.732	0.051	14.3529	0	2	Zm00001d032381	TCRR2	Two-component response regulator ARR16[source:homolog]
Zm00001d045385	0	2.49561	0.768	0.132	5.81818	0	2	Zm00001d045385	1d045385	-
php20075a(gast)	0	2.42223	0.792	0.072	11	0	2	Zm00001d023290	php20075a(gast)	php20075a(gast); NCBI: GAST1 protein [source: characterized gene (MaizeGDB_09082017)]
Zm00001d024610	0	2.31753	0.68	0.068	10	0	2	Zm00001d024610	1d024610	-
Zm00001d021920	0	2.28781	0.755	0.068	11.1029	0	2	Zm00001d021920	1d021920	-
Zm00001d010592	0	2.28186	0.61	0.047	12.9787	0	2	Zm00001d010592	1d010592	-
Zm00001d032448	0	2.13321	0.832	0.198	4.20202	0	2	Zm00001d032448	1d032448	-
Zm00001d008750	0	1.9145	0.615	0.051	12.0588	0	2	Zm00001d008750	1d008750	Aspartic proteinase CDR1[source:homolog]
TF-transfer cell response regulator1	0	1.91308	0.453	0.024	18.875	0	2	Zm00001d050200	TCRR1	tcrr1;transfer cell response regulator1: basal endosperm transfer cell specific transcript; encoded protein is found other cells, the conducting cells above the transfer layer, and immature cells adjacent to the transfer layer [source: characterized gene (MaizeGDB_09082017)]
Zm00001d048896	0	1.83684	0.664	0.079	8.40506	0	2	Zm00001d048896	1d048896	-
Zm00001d025241	0	1.76895	0.631	0.078	8.08974	0	2	Zm00001d025241	1d025241	farnesylated protein 3[source:homolog]
Zm00001d024549	0	1.75924	0.392	0.025	15.68	0	2	Zm00001d024549	1d024549	-
cysteine protease4	0	1.74291	0.689	0.096	7.17708	0	2	Zm00001d021615	CCP4	Cathepsin B-like cysteine proteinase 3 [source: RefGen_v3]
Zm00001d048633	0	1.72594	0.496	0.031	16	0	2	Zm00001d048633	1d048633	-
Zm00001d024620	0	1.66117	0.553	0.05	11.06	0	2	Zm00001d024620	1d024620	-
umc2186	0	1.66033	0.792	0.376	2.10638	0	2	Zm00001d001852	umc2186	Gibberellin-regulated protein 2 [source: RefGen_v3]
TF-Myb related protein1	0	1.57082	0.447	0.015	29.8	0	2	Zm00001d010889	MRP1	Myb protein1 [source: RefGen_v3]
Zm00001d050935	0	1.46617	0.768	0.299	2.56856	0	2	Zm00001d050935	1d050935	Hypoxia induced protein conserved region containing protein [source: RefGen_v3]
Zm00001d024617	0	1.41825	0.448	0.042	10.6667	0	2	Zm00001d024617	BAP3B	Basal layer antifungal peptide [source: RefGen_v3]
Zm00001d053114	0	1.36877	0.429	0.022	19.5	0	2	Zm00001d053114	1d053114	-
calcium exchanger3	0	1.36719	0.585	0.068	8.60294	0	2	Zm00001d044533	CAX3	cax3;calcium exchanger3: Expression affected by ABP4, auxin, and Ca++. Homolog of Arabidopsis CAX1 involved in auxin transduction pathway. [source: characterized gene (MaizeGDB_09082017)]
Zm00001d021843	0	1.34565	0.921	0.59	1.56102	0	2	Zm00001d021843	1d021843	-
Zm00001d048610	0	1.33895	0.44	0.01	44	0	2	Zm00001d048610	1d048610	-
Zm00001d018404	0	1.29267	0.544	0.047	11.5745	0	2	Zm00001d018404	1d018404	Heparanase-like protein 3[source:homolog]
TF-Homeobox-transcription factor 118	0	1.22022	0.484	0.02	24.2	0	2	Zm00001d043231	HB118	Homeodomain leucine zipper family IV protein [source: RefGen_v3]
sugars will eventually be exported transporter4c	0	1.16839	0.604	0.185	3.26486	0	2	Zm00001d015912	SWEET4C	sweet4c;sugars will eventually be exported transporter4c: Mutants are defective in seed filling [source: characterized gene (MaizeGDB_09082017)]
BURP domain-containing protein-RD22-like3	0	1.15973	0.453	0.043	10.5349	0	2	Zm00001d018837	BURP3	burp3;BURP domain-containing protein-RD22-like3: [source: characterized gene (MaizeGDB_09082017)]
Zm00001d015384	0	1.15321	0.459	0.018	25.5	0	2	Zm00001d015384	1d015384	-
Zm00001d053600	0	1.0244	0.336	0.012	28	0	2	Zm00001d053600	1d053600	-
Zm00001d021401	0	1.01513	0.728	0.377	1.93103	0	2	Zm00001d021401	1d021401	Signal peptidase complex subunit 3B[source:homolog]
phytosulfokine peptide precursor1	0	0.950951	0.997	0.963	1.03531	0	2	Zm00001d018727	PSK1	psk1;phytosulfokine peptide precursor1: cDNA from inbred LC, very similar to rice PSK4; similarity to maize psk3 less but closer than to psk2 or psk4 [source: characterized gene (MaizeGDB_09082017)]
GRMZM2G147226	0	0.949912	0.56	0.188	2.97872	0	2	Zm00001d011975	2G147226	ENTH/VHS family protein[source:homolog]
Zm00001d007466	0	0.946421	0.354	0.024	14.75	0	2	Zm00001d007466	1d007466	-
Zm00001d053098	0	0.929606	0.391	0.027	14.4815	0	2	Zm00001d053098	1d053098	-
Zm00001d015006	0	0.92559	0.617	0.236	2.61441	0	2	Zm00001d015006	AY104079	Signal peptide peptidase[source:homolog]
Zm00001d044095	0	0.838423	0.358	0.03	11.9333	0	2	Zm00001d044095	CAH3	Beta carbonic anhydrase 4[source:homolog]
Zm00001d006320	0	0.829257	0.566	0.189	2.99471	0	2	Zm00001d006320	1d006320	Signal peptidase complex subunit 3B[source:homolog]
TF-Homeobox-transcription factor 96	0	0.825132	0.362	0.033	10.9697	0	2	Zm00001d004230	HB96	Homeodomain leucine zipper family IV protein [source: RefGen_v3]
Zm00001d043716	0	0.806638	0.354	0.018	19.6667	0	2	Zm00001d043716	1d043716	Probable mannan synthase 7[source:homolog]
Zm00001d003446	0	0.800526	0.396	0.056	7.07143	0	2	Zm00001d003446	IDP2449	Gamma-glutamyltranspeptidase 1 [source: RefGen_v3]
Zm00001d037089	0	0.795091	0.327	0.018	18.1667	0	2	Zm00001d037089	1d037089	Putative cytochrome P450 superfamily protein [source: RefGen_v3]
Zm00001d024611	0	0.775324	0.316	0.015	21.0667	0	2	Zm00001d024611	1d024611	-
Zm00001d049224	0	0.764604	0.375	0.053	7.07547	0	2	Zm00001d049224	1d049224	CRP7 - Cysteine-rich family protein precursor expressed[source:homolog]
embryo-sac basal-endosperm-layer embryo-surrounding-region2	0	0.759354	0.318	0.027	11.7778	0	2	Zm00001d037133	EBE2	ebe2;embryo-sac basal-endosperm-layer embryo-surrounding-region2: like ebe1 [source: characterized gene (MaizeGDB_09082017)]
TF-AP2-EREBP-transcription factor 108	0	0.72145	0.348	0.027	12.8889	0	2	Zm00001d031499	EREB108	-
Zm00001d043323	0	0.716851	0.32	0.024	13.3333	0	2	Zm00001d043323	COPT2	Copper transporter 1 [source: RefGen_v3]
hexokinase8	0	0.695002	0.303	0.018	16.8333	0	2	Zm00001d037861	HEX8	hex8;hexokinase8: [source: characterized gene (MaizeGDB_09082017)]
Zm00001d039914	0	0.685323	0.428	0.107	4	0	2	Zm00001d039914	1d039914	Metallothionein-like protein type 2 [source: RefGen_v3]
Zm00001d015010	0	0.651407	0.318	0.03	10.6	0	2	Zm00001d015010	1d015010	Protein trichome birefringence-like 12[source:homolog]
Zm00001d031331	0	0.646913	0.331	0.064	5.17188	0	2	Zm00001d031331	1d031331	ankyrin repeat family protein[source:homolog]
Zm00001d026556	4.29e-306	0.639509	0.343	0.071	4.83099	1.09e-301	2	Zm00001d026556	1d026556	Plant cysteine oxidase 3[source:homolog]
Zm00001d008258	2.81e-284	0.581931	0.355	0.082	4.32927	7.12e-280	2	Zm00001d008258	1d008258	-
Zm00001d049049	9.89e-283	0.816935	0.542	0.191	2.8377	2.51e-278	2	Zm00001d049049	pco109318	Pyruvate kinase [source: RefGen_v3]
Zm00001d035288	9.07e-279	0.936654	0.878	0.672	1.30655	2.3e-274	2	Zm00001d035288	1d035288	Membrane protein [source: RefGen_v3]
Zm00001d044231	7.92e-274	0.920859	0.668	0.324	2.06173	2.01e-269	2	Zm00001d044231	1d044231	Protein transport protein Sec61 subunit beta[source:homolog]
alcohol dehydrogenase2	3.05e-270	0.541297	0.363	0.086	4.22093	7.74e-266	2	Zm00001d049059	ADH2	adh2;alcohol dehydrogenase2: electrophoretic mobility, null alleles are known; dimeric, intra/interlocus hybrid bands occur; SSRs nc004, phi021 [source: characterized gene (MaizeGDB_09082017)]
TF-C2C2-Dof-transcription factor 36	4.63e-270	0.501036	0.317	0.065	4.87692	1.17e-265	2	Zm00001d029512	DOF36	Dof zinc finger protein DOF4.6[source:homolog]
Zm00001d045127	1.88e-268	0.641462	0.442	0.131	3.37405	4.76e-264	2	Zm00001d045127	umc1238	-
Zm00001d052171	3.86e-263	0.549335	0.35	0.083	4.21687	9.79e-259	2	Zm00001d052171	CNR1	Cell number regulator 1 [source: RefGen_v3]
Zm00001d013642	8.86e-258	0.782221	0.895	0.761	1.17608	2.25e-253	2	Zm00001d013642	pco116042	Probable signal peptidase complex subunit 1[source:homolog]
Zm00001d040446	7.09e-251	1.06681	0.837	0.492	1.70122	1.8e-246	2	Zm00001d040446	phm15899	Pyruvate kinase [source: RefGen_v3]
Zm00001d028775	1.27e-250	0.87365	0.553	0.22	2.51364	3.21e-246	2	Zm00001d028775	IDP643	Thioredoxin superfamily protein[source:homolog]
Zm00001d037926	1.21e-243	0.920677	0.79	0.495	1.59596	3.07e-239	2	Zm00001d037926	MN6	Peptidase S24/S26A/S26B/S26C family protein[source:homolog]
Zm00001d029341	7.21e-239	0.739775	0.532	0.201	2.64677	1.83e-234	2	Zm00001d029341	1d029341	Aldose 1-epimerase [source: RefGen_v3]
Zm00001d039158	2.86e-237	0.870794	0.69	0.357	1.93277	7.24e-233	2	Zm00001d039158	TIDP2987	-
Zm00001d009908	1.94e-234	0.784262	0.527	0.204	2.58333	4.93e-230	2	Zm00001d009908	umc2355	UDP-glucuronic acid decarboxylase 4[source:homolog]
protein disulfide isomerase6	4.73e-234	0.861454	0.695	0.343	2.02624	1.2e-229	2	Zm00001d040766	PDI6	pdi6;protein disulfide isomerase6: [source: characterized gene (MaizeGDB_09082017)]
Zm00001d003539	3.81e-231	0.865085	0.724	0.406	1.78325	9.65e-227	2	Zm00001d003539	1d003539	-
Zm00001d042207	2.66e-221	0.583693	0.403	0.123	3.27642	6.74e-217	2	Zm00001d042207	1d042207	Esterase PIR7B [source: RefGen_v3]
Zm00001d033479	4.37e-218	0.776501	0.845	0.646	1.30805	1.11e-213	2	Zm00001d033479	umc2510	Signal peptidase complex subunit 1 [source: RefGen_v3]
Zm00001d001789	1.05e-215	0.584135	0.432	0.146	2.9589	2.66e-211	2	Zm00001d001789	PMM1	Phosphomannomutase[source:homolog]
Zm00001d013290	2.13e-212	0.846304	0.804	0.524	1.53435	5.41e-208	2	Zm00001d013290	1d013290	Transmembrane emp24 domain-containing protein p24beta3[source:homolog]
Zm00001d006699	7.15e-212	0.819037	0.765	0.48	1.59375	1.81e-207	2	Zm00001d006699	1d006699	Ribosome associated membrane protein RAMP4[source:homolog]
GRMZM2G046532	1.04e-206	0.719609	0.989	0.931	1.0623	2.63e-202	2	Zm00001d019277	2G046532	Defensin-like protein 6[source:homolog]
elongation factor 1-alpha10	2.18e-206	0.840127	0.865	0.647	1.33694	5.53e-202	2	Zm00001d036904	ELFA10	elfa10;elongation factor 1-alpha10: [source: characterized gene (MaizeGDB_09082017)]
Zm00001d010255	7.54e-200	0.665957	0.469	0.178	2.63483	1.91e-195	2	Zm00001d010255	1d010255	Guanosine nucleotide diphosphate dissociation inhibitor 2[source:homolog]
Zm00001d051869	4.74e-199	0.809425	0.726	0.448	1.62054	1.2e-194	2	Zm00001d051869	pco097726a	-
Zm00001d045404	7.67e-198	0.692731	0.552	0.233	2.3691	1.95e-193	2	Zm00001d045404	1d045404	Acid phosphatase 1 [source: RefGen_v3]
Zm00001d049077	1.87e-192	0.628422	0.545	0.228	2.39035	4.75e-188	2	Zm00001d049077	1d049077	Probable indole-3-pyruvate monooxygenase YUCCA11[source:homolog]
TF-MYB-transcription factor 73	1.16e-189	0.532019	0.388	0.127	3.05512	2.93e-185	2	Zm00001d033265	MYB73	MYB-type transcription factor [source: RefGen_v3]
ribosomal protein S22 homolog	3.86e-177	0.633461	0.892	0.739	1.20704	9.8e-173	2	Zm00001d045448	RPS22A	40S ribosomal protein S20-1[source:homolog]
Zm00001d007967	2.27e-174	0.570581	0.963	0.761	1.26544	5.77e-170	2	Zm00001d007967	1d007967	-
Zm00001d011185	1.35e-172	0.740782	0.705	0.439	1.60592	3.42e-168	2	Zm00001d011185	1d011185	Protein transport protein Sec61 subunit beta[source:homolog]
enolase1	1.01e-171	0.578244	0.984	0.888	1.10811	2.55e-167	2	Zm00001d045431	ENO1	Enolase 1 [source: RefGen_v3]
Zm00001d030690	2.15e-170	0.699253	0.824	0.595	1.38487	5.44e-166	2	Zm00001d030690	1d030690	translocon-associated protein beta (TRAPB) family protein[source:homolog]
calcium pump1	1.05e-169	0.691796	0.561	0.263	2.13308	2.67e-165	2	Zm00001d011013	CAP1	Calcium pump1 [source: RefGen_v3]
Zm00001d047797	8.59e-169	0.606048	0.573	0.272	2.10662	2.18e-164	2	Zm00001d047797	umc2371	UDP-glucuronic acid decarboxylase 5[source:homolog]
Zm00001d012537	8.68e-167	0.699613	0.669	0.358	1.86872	2.2e-162	2	Zm00001d012537	1d012537	ADP-ribosylation factor A1F[source:homolog]
protein disulfide isomerase8	2.48e-163	0.673104	0.634	0.332	1.90964	6.3e-159	2	Zm00001d020687	PDI8	pdi8;protein disulfide isomerase8: [source: characterized gene (MaizeGDB_09082017)]
Zm00001d005498	4.49e-157	0.511647	0.434	0.172	2.52326	1.14e-152	2	Zm00001d005498	cl4750_1	Guanosine nucleotide diphosphate dissociation inhibitor 2[source:homolog]
Zm00001d005460	1.82e-156	0.735513	0.696	0.401	1.73566	4.61e-152	2	Zm00001d005460	CRT4	Calreticulin-2[source:homolog]
Zm00001d010566	7.58e-153	0.668551	0.851	0.701	1.21398	1.92e-148	2	Zm00001d010566	1d010566	40S ribosomal protein S23-2[source:homolog]
Zm00001d045085	1.68e-152	0.452626	0.351	0.122	2.87705	4.25e-148	2	Zm00001d045085	1d045085	Serine carboxypeptidase-like 29[source:homolog]
Zm00001d002944	6.67e-152	0.587926	0.505	0.229	2.20524	1.69e-147	2	Zm00001d002944	umc2627	Dolichyl-diphosphooligosaccharide--protein glycosyltransferase 67 kDasubunit [source: RefGen_v3]
Zm00001d003796	8.98e-149	0.676968	0.515	0.251	2.05179	2.28e-144	2	Zm00001d003796	1d003796	Probable serine/threonine-protein phosphatase 2A regulatory subunit B'' subunit TON2[source:homolog]
Zm00001d050179	5.76e-148	0.461248	0.435	0.182	2.39011	1.46e-143	2	Zm00001d050179	pco104634	Pollen Ole e 1 allergen and extensin family protein[source:homolog]
Zm00001d046900	7.41e-148	0.665751	0.722	0.465	1.55269	1.88e-143	2	Zm00001d046900	1d046900	Grx_C4-glutaredoxin subgroup I [source: RefGen_v3]
Zm00001d039870	3.52e-147	0.40088	0.354	0.127	2.7874	8.93e-143	2	Zm00001d039870	1d039870	RHOMBOID-like protein 1[source:homolog]
Zm00001d053211	1.85e-146	0.54356	0.489	0.22	2.22273	4.7e-142	2	Zm00001d053211	1d053211	ER lumen protein retaining receptor family protein[source:homolog]
Zm00001d030166	1.48e-143	0.360784	0.327	0.112	2.91964	3.76e-139	2	Zm00001d030166	1d030166	Glycosyltransferase-like KOBITO 1[source:homolog]
Zm00001d009868	6.96e-141	0.691505	0.905	0.747	1.21151	1.77e-136	2	Zm00001d009868	ELFA1	elfa1;elongation factor alpha1: (was csu116) multiple copies; leaf cDNA csu116, partial sequence identical to a tomato elongation factor [source: characterized gene (MaizeGDB_09082017)]
Zm00001d049674	7.13e-140	0.508717	0.967	0.9	1.07444	1.81e-135	2	Zm00001d049674	1d049674	60S acidic ribosomal protein P1-3[source:homolog]
Zm00001d014969	8.93e-140	0.503877	0.967	0.923	1.04767	2.27e-135	2	Zm00001d014969	1d014969	Ribosomal protein L37 [source: RefGen_v3]
Zm00001d041569	5.16e-139	0.636121	0.807	0.594	1.35859	1.31e-134	2	Zm00001d041569	1d041569	translocon-associated protein beta (TRAPB) family protein[source:homolog]
Zm00001d036136	5.4e-139	0.442922	0.768	0.476	1.61345	1.37e-134	2	Zm00001d036136	1d036136	-
Zm00001d042512	5.08e-138	0.510851	0.497	0.236	2.10593	1.29e-133	2	Zm00001d042512	1d042512	Ribonuclease 2[source:homolog]
Zm00001d019344	1.29e-137	0.361532	0.334	0.121	2.76033	3.26e-133	2	Zm00001d019344	1d019344	-
Zm00001d042966	2.15e-137	0.450673	0.98	0.935	1.04813	5.45e-133	2	Zm00001d042966	pza03733	40S ribosomal protein S23-2[source:homolog]
Zm00001d016559	3.58e-136	0.556456	0.563	0.289	1.9481	9.09e-132	2	Zm00001d016559	umc1092	Ubiquitin-activating enzyme E1 domain-containing protein 1 [source: RefGen_v3]
Zm00001d023749	3.57e-135	0.57935	0.558	0.285	1.95789	9.07e-131	2	Zm00001d023749	pco126705	Prolyl endopeptidase [source: RefGen_v3]
Zm00001d015473	1.66e-134	0.568192	0.867	0.708	1.22458	4.21e-130	2	Zm00001d015473	1d015473	Protein transport protein SEC61 gamma subunit [source: RefGen_v3]
Zm00001d035153	4.29e-133	0.375708	0.334	0.122	2.7377	1.09e-128	2	Zm00001d035153	1d035153	-
Zm00001d045336	2.25e-132	0.436526	0.464	0.209	2.2201	5.7e-128	2	Zm00001d045336	1d045336	LOCATED IN: endoplasmic reticulum plasma membrane; EXPRESSED IN: 23 plant structures; EXPRESSED DURING: 14 growth stages; CONTAINS InterPro DOMAIN/s: Saposin B (InterPro:IPR008139); Has 137 Blast hits to 137 proteins in 50 species: Archae - 2; Bact /.../ 0; Metazoa - 41; Fungi - 10; Plants - 36; Viruses - 0; Other Eukaryotes - 48 (source: NCBI BLink).[source:homolog]
Zm00001d006510	2.38e-132	0.544248	0.933	0.85	1.09765	6.04e-128	2	Zm00001d006510	1d006510	60S ribosomal protein L44 [source: RefGen_v3]
Zm00001d045146	2.97e-132	0.490866	0.506	0.248	2.04032	7.54e-128	2	Zm00001d045146	1d045146	Hydroxyproline O-galactosyltransferase HPGT3[source:homolog]
Zm00001d005642	8.96e-132	0.517578	0.948	0.91	1.04176	2.27e-127	2	Zm00001d005642	1d005642	60S ribosomal protein L35a-2[source:homolog]
aldolase2	1.75e-131	0.686102	0.87	0.657	1.3242	4.45e-127	2	Zm00001d012103	ALD2	ald2;aldolase2: second aldolase locus initially found by RFLP mapping using an ald1 probe [source: characterized gene (MaizeGDB_09082017)]
protein disulfide isomerase1	2.15e-129	0.713547	0.769	0.541	1.42144	5.46e-125	2	Zm00001d049099	PDI1	pdi1;protein disulfide isomerase1: single copy cDNA, SSR umc1550 [source: characterized gene (MaizeGDB_09082017)]
Zm00001d007633	7.17e-129	0.574071	0.87	0.741	1.17409	1.82e-124	2	Zm00001d007633	1d007633	Ribosome associated membrane protein RAMP4[source:homolog]
Zm00001d026578	3.01e-126	0.417312	0.965	0.926	1.04212	7.64e-122	2	Zm00001d026578	1d026578	60S acidic ribosomal protein P2-5[source:homolog]
Zm00001d036401	4.1e-125	0.587094	0.674	0.408	1.65196	1.04e-120	2	Zm00001d036401	SHPL2	Endoplasmin homolog[source:homolog]
Zm00001d039430	1.79e-123	0.577034	0.852	0.638	1.33542	4.53e-119	2	Zm00001d039430	1d039430	Early nodulin 20 [source: RefGen_v3]
Zm00001d048368	2.17e-123	0.509261	0.959	0.908	1.05617	5.51e-119	2	Zm00001d048368	IDP65	60S ribosomal protein L23[source:homolog]
Zm00001d047790	5.82e-123	0.385714	0.326	0.121	2.69421	1.48e-118	2	Zm00001d047790	1d047790	Polyadenylate-binding protein 7[source:homolog]
Zm00001d003729	4.55e-121	0.3339	0.348	0.137	2.54015	1.15e-116	2	Zm00001d003729	1d003729	SWIb domain-containing protein [source: RefGen_v3]
elongation factor 1-alpha9	1.66e-120	0.532418	0.951	0.883	1.07701	4.22e-116	2	Zm00001d046449	ELFA9	elfa9;elongation factor 1-alpha9: shares 89-99% nucleotide sequence identity with genes elf1a to alf1g (aka clones eEF1Aa to eEF1Ag). [source: characterized gene (MaizeGDB_09082017)]
Zm00001d042535	1.04e-119	0.541169	0.559	0.312	1.79167	2.65e-115	2	Zm00001d042535	1d042535	selenoprotein family protein[source:homolog]
Zm00001d011767	2.27e-118	0.433727	0.453	0.212	2.13679	5.76e-114	2	Zm00001d011767	1d011767	DnaJ subfamily C member 7 [source: RefGen_v3]
Zm00001d008999	1.16e-115	0.454055	0.322	0.128	2.51562	2.95e-111	2	Zm00001d008999	1d008999	Thioesterase superfamily protein[source:homolog]
TF-AP2-EREBP-transcription factor 14	2.72e-115	0.614263	0.708	0.454	1.55947	6.91e-111	2	Zm00001d052087	EREB14	Ethylene-responsive transcription factor RAP2-2[source:homolog]
Zm00001d014732	1.14e-114	0.561177	0.707	0.466	1.51717	2.88e-110	2	Zm00001d014732	1d014732	Peptidyl-prolyl cis-trans isomerase, microsomal [source: RefGen_v3]
Zm00001d019062	2.73e-114	0.408205	0.374	0.159	2.3522	6.92e-110	2	Zm00001d019062	MHA3	mha3;membrane H(+)-ATPase3: [source: characterized gene (MaizeGDB_09082017)]
Zm00001d042372	6.41e-112	0.589067	0.696	0.478	1.45607	1.63e-107	2	Zm00001d042372	1d042372	Peptidyl-prolyl cis-trans isomerase [source: RefGen_v3]
Zm00001d021445	9e-111	0.458359	0.943	0.888	1.06194	2.28e-106	2	Zm00001d021445	1d021445	60S ribosomal protein L14-1[source:homolog]
Zm00001d003493	4.86e-110	0.570682	0.536	0.29	1.84828	1.23e-105	2	Zm00001d003493	ANPH1	rpl32;ribosomal protein L32 homolog32: partial cDNA sequence homologous to ribosomal protein L32 [source: characterized gene (MaizeGDB_09082017)]
Zm00001d037489	3.68e-109	0.511348	0.907	0.788	1.15102	9.33e-105	2	Zm00001d037489	RPL23A	60S ribosomal protein L23a-1[source:homolog]
Zm00001d016659	1.53e-108	0.366775	0.359	0.153	2.34641	3.88e-104	2	Zm00001d016659	pco084078	Acetyl-coenzyme A synthetase chloroplastic/glyoxysomal[source:homolog]
Zm00001d038374	7.53e-108	0.514025	0.955	0.904	1.05642	1.91e-103	2	Zm00001d038374	magi92568	60S ribosomal protein L36 [source: RefGen_v3]
Zm00001d028396	2.64e-107	0.51593	0.504	0.264	1.90909	6.71e-103	2	Zm00001d028396	1d028396	26S proteasome non-ATPase regulatory subunit 4 homolog[source:homolog]
Zm00001d012992	3.93e-107	0.422365	0.932	0.885	1.05311	9.96e-103	2	Zm00001d012992	1d012992	40S ribosomal protein S26-3[source:homolog]
ribosomal protein L44	4.23e-107	0.51524	0.931	0.884	1.05317	1.07e-102	2	Zm00001d021652	RPL44	rpl44;ribosomal protein L44: vegetative meristem cDNA 7C02A07 [source: characterized gene (MaizeGDB_09082017)]
triose phosphate isomerase3	2.48e-106	0.739614	0.859	0.681	1.26138	6.28e-102	2	Zm00001d008619	TPI3	tpi3;triose phosphate isomerase3: electrophoretic mobility; cytosolic; dimeric; intra/interlocus hybrids occur with Tpi4 & Tpi5 [source: characterized gene (MaizeGDB_09082017)]
Zm00001d002625	1.8e-104	0.33853	0.349	0.147	2.37415	4.58e-100	2	Zm00001d002625	1d002625	Probable methyltransferase PMT15[source:homolog]
Zm00001d026079	3.5e-103	0.349937	0.41	0.19	2.15789	8.89e-99	2	Zm00001d026079	1d026079	Probable methyltransferase PMT15[source:homolog]
Zm00001d027022	6.81e-103	0.569671	0.546	0.304	1.79605	1.73e-98	2	Zm00001d027022	1d027022	-
Zm00001d036978	1.56e-102	0.442203	0.474	0.24	1.975	3.97e-98	2	Zm00001d036978	1d036978	HAD superfamily subfamily IIIB acid phosphatase[source:homolog]
phosphohexose isomerase1	3.29e-102	0.562599	0.603	0.36	1.675	8.34e-98	2	Zm00001d034256	PHI1	phi1;phosphohexose isomerase1: electrophoretic mobility; null allele is known; cytosolic; dimeric; intralocus hybrid bands occur; cDNA clone pGPI1a (Lal & Sachs, 1995) [source: characterized gene (MaizeGDB_09082017)]
acidic ribosomal protein P2a	5.51e-101	0.403061	0.959	0.895	1.07151	1.4e-96	2	Zm00001d009653	ARPP2A	60S acidic ribosomal protein P2A [source: RefGen_v3]
Zm00001d008259	5.77e-101	0.463785	0.886	0.782	1.13299	1.46e-96	2	Zm00001d008259	1d008259	-
TF-ZmOrphan85	6.69e-101	0.332557	0.362	0.159	2.27673	1.7e-96	2	Zm00001d021390	Orphan85	Probable protein phosphatase 2C 21[source:homolog]
ribosomal protein13	1.8e-99	0.459732	0.913	0.784	1.16454	4.57e-95	2	Zm00001d049666	RPS13	rps13;ribosomal protein13: cytoplasmic, complete amino acid sequence, deduced from cDNA, has 73% homology with rat cytoplasmic RPS13, small muligene family [source: characterized gene (MaizeGDB_09082017)]
Zm00001d034768	5.34e-99	0.584412	0.766	0.551	1.3902	1.35e-94	2	Zm00001d034768	umc1331	Glycine-rich RNA-binding protein RZ1A[source:homolog]
Zm00001d020511	8.14e-99	0.526962	0.801	0.6	1.335	2.06e-94	2	Zm00001d020511	1d020511	Ubiquitin-NEDD8-like protein RUB1[source:homolog]
Zm00001d034805	1.66e-98	0.314848	0.415	0.196	2.11735	4.22e-94	2	Zm00001d034805	1d034805	translocation protein-related[source:homolog]
Zm00001d037509	1.35e-96	0.326843	0.395	0.183	2.15847	3.41e-92	2	Zm00001d037509	AY105479	-
Zm00001d017882	2.19e-96	0.26699	0.31	0.125	2.48	5.54e-92	2	Zm00001d017882	IDP89	KH domain-containing protein [source:homolog]
Zm00001d033795	1.98e-95	0.334811	0.316	0.133	2.37594	5.02e-91	2	Zm00001d033795	1d033795	Dihydroxyacetone kinase[source:homolog]
rps11	4.45e-95	0.434827	0.954	0.888	1.07432	1.13e-90	2	Zm00001d002339	uaz251b(rpS11)	40S ribosomal protein S11 [source: RefGen_v3]
Zm00001d021021	7.28e-95	0.451197	0.514	0.28	1.83571	1.85e-90	2	Zm00001d021021	pco107138	Peptidyl-prolyl cis-trans isomerase [source: RefGen_v3]
Zm00001d042725	3.81e-94	0.467812	0.896	0.804	1.11443	9.67e-90	2	Zm00001d042725	AY106026	Sm-like protein LSM3B[source:homolog]
Zm00001d043086	5.44e-94	0.533977	0.837	0.658	1.27204	1.38e-89	2	Zm00001d043086	1d043086	23-bisphosphoglycerate-independent phosphoglycerate mutase 1[source:homolog]
Zm00001d049858	3.65e-92	0.494291	0.776	0.598	1.29766	9.26e-88	2	Zm00001d049858	1d049858	Import inner membrane translocase subunit Tim8, Mitochondrial import inner membrane translocase subunit Tim8 [source: RefGen_v3]
monodehydroascorbate reductase homolog1	8.7e-91	0.430326	0.53	0.301	1.7608	2.21e-86	2	Zm00001d005347	DAR1	dar1;monodehydroascorbate reductase homolog1: leaf cDNA csu196 sequence similar to cucumber monodehydroascorbate reductase (NADH) [source: characterized gene (MaizeGDB_09082017)]
Zm00001d021943	1.09e-90	0.360112	0.385	0.182	2.11538	2.77e-86	2	Zm00001d021943	1d021943	-
Zm00001d009657	1.54e-90	0.471917	0.863	0.778	1.10925	3.9e-86	2	Zm00001d009657	1d009657	60S acidic ribosomal protein P2-5[source:homolog]
Zm00001d019357	2.21e-88	0.380419	0.418	0.211	1.98104	5.61e-84	2	Zm00001d019357	1d019357	-
Zm00001d009445	2.29e-88	0.411308	0.541	0.314	1.72293	5.8e-84	2	Zm00001d009445	1d009445	double-stranded DNA-binding family protein[source:homolog]
ribosomal protein S24	1.03e-87	0.567274	0.704	0.52	1.35385	2.62e-83	2	Zm00001d016276	RPS24	rps24;ribosomal protein S24: endosperm cDNA 5C01E10, similar to animal ribosomal protein [source: characterized gene (MaizeGDB_09082017)]
Zm00001d040435	2.45e-87	0.461092	0.756	0.584	1.29452	6.22e-83	2	Zm00001d040435	pco153932	-
Zm00001d045555	2.72e-87	0.467012	0.774	0.601	1.28785	6.89e-83	2	Zm00001d045555	FDAD1	fdad1;false DAD1: similar to Oryza and Hordeum Defender against apoptotic cell death protein (DAD-1, DAD-2 respectively) [source: characterized gene (MaizeGDB_09082017)]
Zm00001d036748	8.47e-87	0.419346	0.572	0.336	1.70238	2.15e-82	2	Zm00001d036748	1d036748	ER membrane protein complex subunit 7 homolog[source:homolog]
translationally controlled tumor1	5.13e-86	0.42848	0.872	0.743	1.17362	1.3e-81	2	Zm00001d014954	TCT1	tct1;translationally controlled tumor1: vegetative meristem cDNA 7C02C06 similar to protein conserved in yeast, plants and mammals [source: characterized gene (MaizeGDB_09082017)]
Zm00001d012458	9.03e-86	0.32228	0.42	0.211	1.99052	2.29e-81	2	Zm00001d012458	1d012458	SelT-like protein[source:homolog]
Zm00001d039221	5.53e-85	0.341387	0.422	0.215	1.96279	1.4e-80	2	Zm00001d039221	NDPK4	Nucleoside diphosphate kinase [source: RefGen_v3]
Zm00001d026297	5.85e-85	0.28121	0.959	0.842	1.13895	1.48e-80	2	Zm00001d026297	1d026297	Proline-rich family protein [source: RefGen_v3]
TF-double B-box zinc finger protein11	1.67e-84	0.470154	0.868	0.728	1.19231	4.23e-80	2	Zm00001d045323	DBB11	prf5;Profilin homolog5: Deduced amino acid sequence shares 95% identity with PRF4 (aka ZmPRO4) and 79-80% identity with other maize profilins PRF1, PRF2 and PRF3. [source: characterized gene (MaizeGDB_09082017)]
Zm00001d021306	3.74e-84	0.389643	0.462	0.247	1.87045	9.48e-80	2	Zm00001d021306	1d021306	ER lumen protein retaining receptor family protein[source:homolog]
Zm00001d014128	3.97e-84	0.448449	0.359	0.173	2.07514	1.01e-79	2	Zm00001d014128	1d014128	Heavy metal-associated isoprenylated plant protein 3[source:homolog]
TF-bZIP transcription factor60	4.29e-84	0.393577	0.563	0.32	1.75937	1.09e-79	2	Zm00001d046718	BZIP60	bZIP transcription factor 60[source:homolog]
Zm00001d006219	5.61e-84	0.266709	0.321	0.143	2.24476	1.42e-79	2	Zm00001d006219	1d006219	ER lumen protein retaining receptor family protein[source:homolog]
Zm00001d032031	1.01e-83	0.39739	0.443	0.232	1.90948	2.57e-79	2	Zm00001d032031	1d032031	ER lumen protein retaining receptor family protein[source:homolog]
brown midrib3	1.19e-83	0.291859	0.363	0.171	2.12281	3.02e-79	2	Zm00001d049541	BM3	Flavone 3'-O-methyltransferase 1[source:homolog]
Zm00001d029418	2.14e-83	0.435285	0.884	0.804	1.0995	5.43e-79	2	Zm00001d029418	IDP3943	Ribosomal protein L37 [source: RefGen_v3]
Zm00001d046467	5.48e-83	0.331361	0.315	0.141	2.23404	1.39e-78	2	Zm00001d046467	1d046467	UDP-galactose/UDP-glucose transporter 3[source:homolog]
Binding protein homolog1	6.3e-82	0.392605	0.421	0.215	1.95814	1.6e-77	2	Zm00001d014993	BIP1	Luminal-binding protein 2 [source: RefGen_v3]
Zm00001d037522	6.35e-81	0.31333	0.379	0.188	2.01596	1.61e-76	2	Zm00001d037522	ERG28	Erg28 like protein [source: RefGen_v3]
Zm00001d020257	1.17e-80	0.401375	0.425	0.216	1.96759	2.97e-76	2	Zm00001d020257	1d020257	Heavy metal transport/detoxification superfamily protein[source:homolog]
Zm00001d002775	7.07e-80	0.299239	0.352	0.167	2.10778	1.79e-75	2	Zm00001d002775	AC212835.3_FG007	CONTAINS InterPro DOMAIN/s: Endoribonuclease XendoU (InterPro:IPR018998); Has 943 Blast hits to 770 proteins in 162 species: Archae - 0; Bacteria - 61; Metazoa - 472; Fungi - 40; Plants - 78; Viruses - 35; Other Eukaryotes - 257 (source: NCBI BLink).[source:homolog]
Zm00001d039090	1.56e-79	0.518975	0.892	0.757	1.17834	3.96e-75	2	Zm00001d039090	1d039090	GTP-binding nuclear protein Ran-2[source:homolog]
Zm00001d021392	2.47e-78	0.4002	0.504	0.285	1.76842	6.26e-74	2	Zm00001d021392	1d021392	Transmembrane 9 superfamily member 9[source:homolog]
Zm00001d041685	1.64e-77	0.381092	0.533	0.319	1.67085	4.16e-73	2	Zm00001d041685	1d041685	RALF [source: RefGen_v3]
Zm00001d041108	4.08e-77	0.250958	0.344	0.164	2.09756	1.04e-72	2	Zm00001d041108	IDP319	Probable Ufm1-specific protease[source:homolog]
Zm00001d046929	6.03e-77	0.464723	0.726	0.547	1.32724	1.53e-72	2	Zm00001d046929	1d046929	Protein transport protein Sec61 subunit gamma-3[source:homolog]
Zm00001d023943	8.28e-77	0.355252	0.489	0.273	1.79121	2.1e-72	2	Zm00001d023943	1d023943	Coatomer subunit delta[source:homolog]
Zm00001d020201	2.04e-76	0.368595	0.96	0.919	1.04461	5.17e-72	2	Zm00001d020201	pco131134	60S ribosomal protein L35a-2[source:homolog]
Zm00001d051405	4.65e-76	0.338662	0.463	0.255	1.81569	1.18e-71	2	Zm00001d051405	1d051405	transmembrane protein[source:homolog]
ribosomal protein L10 homolog	1.43e-75	0.363285	0.413	0.219	1.88584	3.63e-71	2	Zm00001d044615	RPL10	rpl10;ribosomal protein L10 homolog: endosperm cDNA 5C01D03 (uaz198), similar to yeast acidic ribosomal protein [source: characterized gene (MaizeGDB_09082017)]
elongation factor alpha1	3.97e-75	0.523075	0.772	0.562	1.37367	1.01e-70	2	Zm00001d037905	ELFA11	elfa11;elongation factor alpha11: [source: characterized gene (MaizeGDB_09082017)]
Zm00001d034829	7.26e-75	0.333294	0.346	0.167	2.07186	1.84e-70	2	Zm00001d034829	1d034829	Pirin-like protein 2[source:homolog]
Zm00001d009870	1.64e-74	0.465745	0.867	0.716	1.21089	4.16e-70	2	Zm00001d009870	1d009870	Elongation factor 1-alpha [source: RefGen_v3]
malate dehydrogenase4	1e-73	0.381542	0.964	0.905	1.06519	2.54e-69	2	Zm00001d032695	MDH4	Malate dehydrogenase, cytoplasmic [source: RefGen_v3]
Zm00001d036018	1.98e-73	0.448035	0.784	0.643	1.21928	5.02e-69	2	Zm00001d036018	1d036018	V-type proton ATPase subunit e1[source:homolog]
Zm00001d025020	1.12e-72	0.428978	0.658	0.441	1.49206	2.85e-68	2	Zm00001d025020	1d025020	HR-like lesion-inducing protein-related[source:homolog]
protein disulfide isomerase12	1.9e-72	0.299342	0.409	0.217	1.88479	4.82e-68	2	Zm00001d006512	PDI12	pdi12;protein disulfide isomerase12: [source: characterized gene (MaizeGDB_09082017)]
Zm00001d004009	2.19e-72	0.422253	0.785	0.613	1.28059	5.56e-68	2	Zm00001d004009	1d004009	60S ribosomal protein L37a-2[source:homolog]
Zm00001d000919	2.2e-72	0.256956	0.318	0.148	2.14865	5.57e-68	2	Zm00001d000919	1d000919	-
Zm00001d048271	3.72e-72	0.425633	0.676	0.463	1.46004	9.43e-68	2	Zm00001d048271	1d048271	Proteasome subunit alpha type [source: RefGen_v3]
Zm00001d022063	4.86e-72	0.263668	0.376	0.191	1.96859	1.23e-67	2	Zm00001d022063	1d022063	-
Zm00001d052690	8.97e-72	0.291031	0.31	0.144	2.15278	2.27e-67	2	Zm00001d052690	1d052690	UPF0481 protein [source:homolog]
Zm00001d047067	1.33e-71	0.321794	0.336	0.165	2.03636	3.37e-67	2	Zm00001d047067	1d047067	chloroplast chaperonin 10[source:homolog]
TF-S1Fa-like-transcription factor 1	1.64e-71	0.430624	0.683	0.491	1.39104	4.16e-67	2	Zm00001d003822	S1FA1	DNA-binding protein S1FA [source: RefGen_v3]
Zm00001d042772	3.37e-71	0.435189	0.878	0.734	1.19619	8.56e-67	2	Zm00001d042772	1d042772	Ribosomal protein [source: RefGen_v3]
Zm00001d035540	4.15e-71	0.302264	0.435	0.236	1.84322	1.05e-66	2	Zm00001d035540	1d035540	-
Zm00001d024319	1.64e-70	0.335685	0.486	0.277	1.75451	4.17e-66	2	Zm00001d024319	umc1345	26S proteasome non-ATPase regulatory subunit 8 homolog A[source:homolog]
Zm00001d051650	1.58e-69	0.258553	0.343	0.171	2.00585	4e-65	2	Zm00001d051650	1d051650	Sucrose cleavage protein-like protein [source: RefGen_v3]
elongation factor alpha2	4.9e-69	0.410206	0.894	0.789	1.13308	1.24e-64	2	Zm00001d037875	ELFA2	elfa2;elongation factor alpha2: belongs to a gene family that includes genes elf1a-g (aka clones eEF1Aa-g) with highly conserved coding sequences. [source: characterized gene (MaizeGDB_09082017)]
Zm00001d053576	9.55e-69	0.397885	0.56	0.349	1.60458	2.42e-64	2	Zm00001d053576	rz476a	Probable elongation factor 1-gamma 2[source:homolog]
Zm00001d040178	1.85e-68	0.319059	0.402	0.216	1.86111	4.68e-64	2	Zm00001d040178	IDP2442	RER1A protein [source: RefGen_v3]
Zm00001d016059	2.28e-68	0.400648	0.723	0.546	1.32418	5.78e-64	2	Zm00001d016059	1d016059	-
Zm00001d048787	3.03e-68	0.423198	0.872	0.767	1.1369	7.68e-64	2	Zm00001d048787	IDP483	40S ribosomal protein S29[source:homolog]
Zm00001d014073	1.53e-67	0.398172	0.793	0.647	1.22566	3.88e-63	2	Zm00001d014073	pco134753	60S ribosomal protein L23[source:homolog]
Zm00001d041852	2e-67	0.353254	0.532	0.324	1.64198	5.08e-63	2	Zm00001d041852	1d041852	Transmembrane 9 superfamily member 1[source:homolog]
Zm00001d017036	8.17e-67	0.399466	0.571	0.359	1.59053	2.07e-62	2	Zm00001d017036	GPX11	Glycerophosphodiester phosphodiesterase GDPDL3[source:homolog]
rps8-Zm00001d053636	9.3e-67	0.414771	0.797	0.644	1.23758	2.36e-62	2	Zm00001d053636	RPS8	40S ribosomal protein S8 [source: RefGen_v3]
Zm00001d028958	9.94e-67	0.28705	0.409	0.219	1.86758	2.52e-62	2	Zm00001d028958	1d028958	Endoplasmic reticulum vesicle transporter protein[source:homolog]
Zm00001d006057	1.02e-66	0.267503	0.318	0.155	2.05161	2.58e-62	2	Zm00001d006057	gpm566c	O-fucosyltransferase family protein[source:homolog]
Zm00001d026214	5.63e-66	0.364089	0.578	0.364	1.58791	1.43e-61	2	Zm00001d026214	pco068000	Secretory carrier-associated membrane protein 4[source:homolog]
Zm00001d028782	7.79e-66	0.374045	0.557	0.352	1.58239	1.98e-61	2	Zm00001d028782	1d028782	Eukaryotic translation initiation factor 2 subunit alpha[source:homolog]
Zm00001d033805	9.16e-66	0.288226	0.354	0.179	1.97765	2.32e-61	2	Zm00001d033805	gpm277	Glutamate decarboxylase 1[source:homolog]
Zm00001d004052	2.74e-65	0.346935	0.95	0.904	1.05088	6.95e-61	2	Zm00001d004052	1d004052	60S ribosomal protein L35 [source: RefGen_v3]
Zm00001d014895	2.67e-64	0.312073	0.431	0.24	1.79583	6.76e-60	2	Zm00001d014895	1d014895	Putative integral membrane protein conserved region (DUF2404)[source:homolog]
Zm00001d026346	3.25e-64	0.31469	0.407	0.226	1.80088	8.25e-60	2	Zm00001d026346	cl862_1(759)	Polyadenylate-binding protein RBP45C[source:homolog]
Zm00001d011149	3.55e-64	0.260492	0.327	0.162	2.01852	9e-60	2	Zm00001d011149	pco088497	DEAD-box ATP-dependent RNA helicase 56[source:homolog]
Zm00001d012770	3.47e-63	0.420492	0.835	0.702	1.18946	8.79e-59	2	Zm00001d012770	1d012770	Putative translation elongation factor family protein [source: RefGen_v3]
Zm00001d036442	3.88e-63	0.344221	0.61	0.399	1.52882	9.85e-59	2	Zm00001d036442	1d036442	Peptidyl-prolyl cis-trans isomerase CYP20-1[source:homolog]
Zm00001d038012	9.37e-63	0.284481	0.382	0.207	1.84541	2.38e-58	2	Zm00001d038012	pco139210	DUF538 family protein[source:homolog]
Zm00001d047727	8.08e-62	0.383951	0.549	0.339	1.61947	2.05e-57	2	Zm00001d047727	umc2343	Ran-binding protein 1 [source: RefGen_v3]
nucleoredoxin1	3.25e-61	0.259871	0.312	0.155	2.0129	8.24e-57	2	Zm00001d029457	NRX1	nrx1;nucleoredoxin1: single copy cDNA sequence; thioredoxin-like [source: characterized gene (MaizeGDB_09082017)]
calreticulin2	1.91e-60	0.415761	0.737	0.536	1.375	4.84e-56	2	Zm00001d019283	CRT2	Calreticulin [source: RefGen_v3]
Zm00001d044102	2.22e-60	0.28138	0.36	0.193	1.86528	5.62e-56	2	Zm00001d044102	1d044102	Zn-dependent exopeptidases superfamily protein[source:homolog]
Zm00001d031988	3.59e-60	0.324632	0.477	0.279	1.70968	9.11e-56	2	Zm00001d031988	1d031988	Transmembrane 9 superfamily member 9[source:homolog]
Zm00001d050256	9.02e-60	0.272514	0.442	0.254	1.74016	2.29e-55	2	Zm00001d050256	1d050256	AP-4 complex subunit sigma[source:homolog]
Zm00001d031651	2.64e-59	0.34824	0.673	0.466	1.44421	6.69e-55	2	Zm00001d031651	1d031651	Mitochondrial import inner membrane translocase subunit Tim8 [source: RefGen_v3]
TF-SF1 binding protein candidate1	2.54e-58	0.312134	0.884	0.814	1.086	6.45e-54	2	Zm00001d025339	SFB1	sfb1;SF1 binding protein candidate1: endosperm cDNA 5C09C08 similar to spinach transcription factor [source: characterized gene (MaizeGDB_09082017)]
high mobility group protein3	3.71e-58	0.348285	0.93	0.835	1.11377	9.41e-54	2	Zm00001d051427	HMG3	hmg3;high mobility group protein3: [source: characterized gene (MaizeGDB_09082017)]
Zm00001d012598	3.78e-58	0.346862	0.904	0.849	1.06478	9.58e-54	2	Zm00001d012598	1d012598	40S ribosomal protein S25-2[source:homolog]
Zm00001d009417	4.43e-58	0.336745	0.917	0.859	1.06752	1.12e-53	2	Zm00001d009417	1d009417	60S ribosomal protein L28-1[source:homolog]
Zm00001d008757	5.65e-58	0.342791	0.665	0.472	1.4089	1.43e-53	2	Zm00001d008757	TIDP3728	Proteasome component (PCI) domain protein[source:homolog]
protein disulfide isomerase7	7.97e-58	0.408502	0.701	0.505	1.38812	2.02e-53	2	Zm00001d037590	PDI7	pdi7;protein disulfide isomerase7: [source: characterized gene (MaizeGDB_09082017)]
Zm00001d017850	4.38e-57	0.338851	0.918	0.904	1.01549	1.11e-52	2	Zm00001d017850	1d017850	60S ribosomal protein L31 [source: RefGen_v3]
Zm00001d014355	6.41e-57	0.438219	0.776	0.665	1.16692	1.63e-52	2	Zm00001d014355	1d014355	60S ribosomal protein L27-2[source:homolog]
Zm00001d012277	1.33e-56	0.256546	0.355	0.191	1.85864	3.37e-52	2	Zm00001d012277	1d012277	Actin-7[source:homolog]
Zm00001d018410	1.54e-56	0.29539	0.957	0.914	1.04705	3.9e-52	2	Zm00001d018410	gpm447	40S ribosomal protein S30 [source: RefGen_v3]
Zm00001d049835	2.34e-56	0.272811	0.351	0.187	1.87701	5.94e-52	2	Zm00001d049835	1d049835	Transmembrane emp24 domain-containing protein p24beta2[source:homolog]
Zm00001d052153	3.53e-56	0.353801	0.475	0.29	1.63793	8.96e-52	2	Zm00001d052153	1d052153	YbaK/aminoacyl-tRNA synthetase-associated domain[source:homolog]
Zm00001d022115	4.32e-56	0.279284	0.477	0.287	1.66202	1.1e-51	2	Zm00001d022115	AY108844	signal recognition particle-related / SRP-related[source:homolog]
protein disulfide isomerase9	5.17e-56	0.352298	0.557	0.375	1.48533	1.31e-51	2	Zm00001d028726	PDI9	pdi9;protein disulfide isomerase9: [source: characterized gene (MaizeGDB_09082017)]
Zm00001d022595	7.11e-56	0.367147	0.761	0.628	1.21178	1.8e-51	2	Zm00001d022595	pco129709	Yos1-like protein[source:homolog]
Zm00001d029030	1.84e-55	0.356362	0.688	0.521	1.32054	4.68e-51	2	Zm00001d029030	1d029030	Yos1-like protein[source:homolog]
Zm00001d016358	3.18e-55	0.392022	0.71	0.532	1.33459	8.06e-51	2	Zm00001d016358	rz476b	Probable elongation factor 1-gamma 2[source:homolog]
Zm00001d054017	6.83e-55	0.286778	0.539	0.345	1.56232	1.73e-50	2	Zm00001d054017	1d054017	Signal peptide peptidase[source:homolog]
Zm00001d008278	1.53e-54	0.364487	0.85	0.737	1.15332	3.89e-50	2	Zm00001d008278	1d008278	Calmodulin-7[source:homolog]
Zm00001d037422	3.27e-54	0.276262	0.517	0.327	1.58104	8.28e-50	2	Zm00001d037422	SPR9	Signal recognition particle 9 kDa protein [source: RefGen_v3]
Zm00001d005334	3.9e-54	0.36543	0.85	0.726	1.1708	9.9e-50	2	Zm00001d005334	1d005334	Ubiquitin-60S ribosomal protein L40-1[source:homolog]
Zm00001d021421	9.41e-54	0.378649	0.868	0.727	1.19395	2.39e-49	2	Zm00001d021421	UGP2	ugp2;UDP-glucose pyrophosphorylase2: second locus with homology to T14797 [source: characterized gene (MaizeGDB_09082017)]
Zm00001d052108	9.84e-54	0.288328	0.557	0.358	1.55587	2.49e-49	2	Zm00001d052108	pco123975	UMP-CMP kinase family protein, UMP-CMP kinase family protein isoform 1, UMP-CMP kinase family protein isoform 2, UMP-CMP kinase family protein isoform 3, UMP-CMP kinase family protein isoform 4 [source: RefGen_v3]
SGT1 disease resistance protein homolog1	9.04e-53	0.327886	0.574	0.383	1.49869	2.29e-48	2	Zm00001d044172	SRPH1	srph1;SGT1 disease resistance protein homolog1: interacts with RACK1 protein involved in disease resistance (Wang et al 2014) [source: characterized gene (MaizeGDB_09082017)]
TF-NAC-transcription factor 61	1.25e-52	0.284768	0.416	0.241	1.72614	3.18e-48	2	Zm00001d024543	NACTF61	Protein NTM1-like 9[source:homolog]
Zm00001d031986	2.85e-52	0.308872	0.523	0.33	1.58485	7.23e-48	2	Zm00001d031986	1d031986	Transmembrane 9 superfamily member 9[source:homolog]
ribosomal protein S11	5.89e-52	0.305326	0.942	0.899	1.04783	1.49e-47	2	Zm00001d026286	RPS11	rps11;ribosomal protein S11: cDNA sequenced; homology to rps11; two bands hybridize in Southerns [source: characterized gene (MaizeGDB_09082017)]
Zm00001d009579	5.93e-52	0.360691	0.797	0.651	1.22427	1.51e-47	2	Zm00001d009579	pco154872	60S ribosomal protein L18a [source: RefGen_v3]
Zm00001d034833	1.47e-51	0.30581	0.471	0.293	1.60751	3.73e-47	2	Zm00001d034833	1d034833	Protein prenylyltransferase superfamily protein[source:homolog]
Zm00001d041727	2.34e-51	0.263617	0.967	0.942	1.02654	5.95e-47	2	Zm00001d041727	1d041727	40S ribosomal protein S29[source:homolog]
Zm00001d049553	3.97e-51	0.296938	0.428	0.255	1.67843	1.01e-46	2	Zm00001d049553	pco066310	Vesicle-associated protein 1-1[source:homolog]
Zm00001d047443	4.21e-51	0.319866	0.55	0.362	1.51934	1.07e-46	2	Zm00001d047443	pco122547b	Transmembrane protein 85[source:homolog]
Zm00001d005238	1.17e-50	0.350938	0.57	0.391	1.4578	2.96e-46	2	Zm00001d005238	1d005238	Eukaryotic translation initiation factor 3 subunit E [source: RefGen_v3]
Zm00001d019754	3.21e-50	0.289582	0.466	0.289	1.61246	8.15e-46	2	Zm00001d019754	1d019754	Short-chain dehydrogenase TIC 32 chloroplastic[source:homolog]
ribosomal proteinS12 (homolog)	4.71e-50	0.311848	0.903	0.828	1.09058	1.19e-45	2	Zm00001d019219	RPS12	rps12;ribosomal proteinS12 (homolog): endosperm cDNA 5C08C03 similar to rodent ribosomal protein [source: characterized gene (MaizeGDB_09082017)]
Zm00001d043905	5.63e-50	0.389811	0.723	0.562	1.28648	1.43e-45	2	Zm00001d043905	1d043905	Ubiquitin-conjugating enzyme E2 36[source:homolog]
Zm00001d010631	9.76e-50	0.322397	0.925	0.899	1.02892	2.48e-45	2	Zm00001d010631	1d010631	60S ribosomal protein L24, 60S ribosomal protein L24 isoform 1, 60S ribosomal protein L24 isoform 2, 60S ribosomal protein L24 isoform 3 [source: RefGen_v3]
Zm00001d019106	1.42e-49	0.260466	0.452	0.272	1.66176	3.61e-45	2	Zm00001d019106	1d019106	Coatomer subunit gamma [source: RefGen_v3]
alanine aminotransferase5	1.67e-49	0.277815	0.584	0.384	1.52083	4.24e-45	2	Zm00001d014258	ALT4	alt5;alanine aminotransferase5: putative alanine aminotransferase; found in embryo (Davidson 2011), not reported in seedling leaf (Tausta et al 2014) [source: characterized gene (MaizeGDB_09082017)]
Zm00001d044390	4.06e-49	0.306808	0.619	0.428	1.44626	1.03e-44	2	Zm00001d044390	1d044390	Aspartyl protease family protein 2[source:homolog]
Zm00001d054065	7.6e-48	0.275292	0.902	0.841	1.07253	1.93e-43	2	Zm00001d054065	1d054065	60S ribosomal protein L37-3[source:homolog]
Zm00001d035720	9.04e-48	0.377737	0.79	0.629	1.25596	2.29e-43	2	Zm00001d035720	ACT3	Actin-7[source:homolog]
Zm00001d026647	9.44e-48	0.253375	0.475	0.296	1.60473	2.39e-43	2	Zm00001d026647	IDP361	DNA mismatch repair protein MSH3[source:homolog]
Zm00001d004172	1.76e-47	0.317309	0.559	0.372	1.50269	4.46e-43	2	Zm00001d004172	1d004172	Putative translation elongation/initiation factor family protein [source: RefGen_v3]
Zm00001d029543	2.42e-47	0.2588	0.958	0.913	1.04929	6.14e-43	2	Zm00001d029543	1d029543	40S ribosomal protein S19-3[source:homolog]
Zm00001d018194	2.14e-46	0.266078	0.553	0.366	1.51093	5.44e-42	2	Zm00001d018194	cl33987_1	Transmembrane emp24 domain-containing protein 10 [source: RefGen_v3]
Zm00001d049155	3.91e-46	0.301228	0.493	0.316	1.56013	9.91e-42	2	Zm00001d049155	1d049155	Sec23/Sec24 protein transport family protein[source:homolog]
Zm00001d051929	2.31e-45	0.301592	0.903	0.834	1.08273	5.86e-41	2	Zm00001d051929	1d051929	60S ribosomal protein L23[source:homolog]
Zm00001d022174	3.3e-45	0.292155	0.881	0.783	1.12516	8.38e-41	2	Zm00001d022174	1d022174	Dolichyl-diphosphooligosaccharide--protein glycosyltransferase subunit 4B[source:homolog]
Zm00001d038955	3.54e-45	0.262575	0.452	0.283	1.59717	8.99e-41	2	Zm00001d038955	1d038955	Dynamin-related protein 1A[source:homolog]
Zm00001d036964	4.07e-45	0.309027	0.68	0.513	1.32554	1.03e-40	2	Zm00001d036964	1d036964	Protein NEF1[source:homolog]
Zm00001d038865	4.95e-45	0.251101	0.964	0.941	1.02444	1.26e-40	2	Zm00001d038865	pco068622	60S ribosomal protein L28-1[source:homolog]
translocon-associated protein homolog1	7.84e-45	0.312574	0.676	0.503	1.34394	1.99e-40	2	Zm00001d014785	TAP1	tap1;translocon-associated protein homolog1: vegetative meristem cDNA 7C02D06, similar to endoplasmic reticulum protein [source: characterized gene (MaizeGDB_09082017)]
Zm00001d039305	2.22e-44	0.332615	0.518	0.342	1.51462	5.64e-40	2	Zm00001d039305	IDP703	RNA polymerase I-associated factor PAF67[source:homolog]
Zm00001d035722	3.27e-44	0.362651	0.705	0.537	1.31285	8.29e-40	2	Zm00001d035722	1d035722	Actin-7[source:homolog]
Zm00001d051860	3.32e-44	0.366676	0.799	0.725	1.10207	8.42e-40	2	Zm00001d051860	1d051860	-
proliferating cell nuclear antigen1	6.86e-44	0.306231	0.531	0.35	1.51714	1.74e-39	2	Zm00001d018415	PCNA1	Proliferating cell nuclear antigen [source: RefGen_v3]
cystatin1	7.92e-44	0.330803	0.728	0.583	1.24871	2.01e-39	2	Zm00001d043175	PSEI1	Cystatin-1 [source: RefGen_v3]
Zm00001d025857	2.37e-42	0.347027	0.828	0.751	1.10253	6e-38	2	Zm00001d025857	1d025857	60S ribosomal protein L14-1[source:homolog]
Zm00001d025772	3.55e-42	0.254767	0.923	0.868	1.06336	9.01e-38	2	Zm00001d025772	1d025772	ATP synthase E chain[source:homolog]
Zm00001d049416	4.06e-42	0.310634	0.441	0.279	1.58065	1.03e-37	2	Zm00001d049416	pco104090a	Polyadenylate-binding protein RBP45C[source:homolog]
Zm00001d029597	5.83e-42	0.261423	0.636	0.454	1.40088	1.48e-37	2	Zm00001d029597	1d029597	Leucine-rich repeat (LRR) family protein[source:homolog]
Zm00001d007815	8.33e-42	0.293284	0.807	0.663	1.21719	2.11e-37	2	Zm00001d007815	1d007815	40S ribosomal protein S15-4[source:homolog]
Zm00001d010030	1.57e-40	0.337474	0.855	0.786	1.08779	3.98e-36	2	Zm00001d010030	1d010030	60S ribosomal protein L29-1[source:homolog]
Zm00001d019750	2.29e-40	0.312335	0.668	0.493	1.35497	5.82e-36	2	Zm00001d019750	1d019750	Calcium-dependent lipid-binding (CaLB domain) family protein[source:homolog]
RPL17	2.3e-40	0.310895	0.832	0.723	1.15076	5.85e-36	2	Zm00001d049815	RPL17B	rpl17b;ribosomal protein L17b: [source: characterized gene (MaizeGDB_09082017)]
Zm00001d013282	2.58e-40	0.275091	0.871	0.808	1.07797	6.54e-36	2	Zm00001d013282	RPS27C	rps27c;ribosomal protein S27c: [source: characterized gene (MaizeGDB_09082017)]
Zm00001d049552	3.4e-40	0.339994	0.838	0.758	1.10554	8.62e-36	2	Zm00001d049552	1d049552	60S ribosomal protein L34-3[source:homolog]
Zm00001d010500	4.62e-40	0.301603	0.644	0.478	1.34728	1.17e-35	2	Zm00001d010500	1d010500	ERBB-3 BINDING PROTEIN 1[source:homolog]
Zm00001d010016	5e-40	0.293233	0.734	0.577	1.2721	1.27e-35	2	Zm00001d010016	1d010016	60S ribosomal protein L11-1[source:homolog]
Zm00001d044747	7.22e-40	0.371558	0.808	0.706	1.14448	1.83e-35	2	Zm00001d044747	IDP694	B12D protein [source: RefGen_v3]
Zm00001d019164	8.17e-40	0.254196	0.448	0.284	1.57746	2.07e-35	2	Zm00001d019164	1d019164	Dolichyl-diphosphooligosaccharide--protein glycosyltransferase 48 kDa subunit[source:homolog]
Zm00001d017047	8.45e-40	0.358127	0.847	0.707	1.19802	2.14e-35	2	Zm00001d017047	1d017047	60S ribosomal protein L6 [source: RefGen_v3]
Zm00001d037992	1.25e-39	0.283938	0.657	0.49	1.34082	3.17e-35	2	Zm00001d037992	1d037992	ERBB-3 BINDING PROTEIN 1[source:homolog]
Zm00001d053232	1.35e-39	0.266682	0.419	0.265	1.58113	3.43e-35	2	Zm00001d053232	1d053232	26S proteasome non-ATPase regulatory subunit 3 homolog A[source:homolog]
Zm00001d021018	1.42e-38	0.325301	0.877	0.827	1.06046	3.61e-34	2	Zm00001d021018	1d021018	60S ribosomal protein L32-1[source:homolog]
Zm00001d014058	1.63e-37	0.271795	0.495	0.335	1.47761	4.15e-33	2	Zm00001d014058	pco101966	Heterogeneous nuclear ribonucleoprotein 1[source:homolog]
Zm00001d002244	2.02e-37	0.307272	0.725	0.553	1.31103	5.12e-33	2	Zm00001d002244	1d002244	Polyadenylate-binding protein RBP45C[source:homolog]
Zm00001d027618	2.05e-37	0.297885	0.727	0.567	1.28219	5.2e-33	2	Zm00001d027618	pco098394	60S ribosomal protein L21-1[source:homolog]
ribosomal proteinS6	2.42e-37	0.260602	0.894	0.795	1.12453	6.14e-33	2	Zm00001d022180	RPS6A	rps6;ribosomal proteinS6: mature mRNA stored in embryo axes [source: characterized gene (MaizeGDB_09082017)]
Zm00001d037732	1.18e-36	0.291071	0.769	0.635	1.21102	3e-32	2	Zm00001d037732	RPL17D	60S ribosomal protein L17-2[source:homolog]
TF-ZmOrphan83	2.27e-36	0.271966	0.589	0.413	1.42615	5.75e-32	2	Zm00001d047679	Orphan83	csu634; protein phosphatase 2C-like (Alexandrov et al.) [source: characterized gene (MaizeGDB_09082017)]
ubiquitin3	2.86e-36	0.293852	0.668	0.508	1.31496	7.27e-32	2	Zm00001d036717	UBI3	ubi3;ubiquitin3: candidate gene for major plant and ear height QTL [source: characterized gene (MaizeGDB_09082017)]
Zm00001d007758	3.3e-36	0.263977	0.542	0.373	1.45308	8.36e-32	2	Zm00001d007758	1d007758	Coatomer subunit gamma [source: RefGen_v3]
Zm00001d039091	1.12e-35	0.387518	0.94	0.867	1.0842	2.83e-31	2	Zm00001d039091	1d039091	GTP-binding nuclear protein Ran-2[source:homolog]
Zm00001d047713	1.21e-35	0.276434	0.69	0.51	1.35294	3.08e-31	2	Zm00001d047713	1d047713	Eukaryotic translation initiation factor 2 subunit alpha[source:homolog]
Zm00001d032496	1.21e-35	0.268768	0.673	0.526	1.27947	3.08e-31	2	Zm00001d032496	1d032496	C2H2-like zinc finger protein[source:homolog]
Zm00001d013751	3.72e-35	0.25465	0.728	0.573	1.27051	9.44e-31	2	Zm00001d013751	1d013751	UDP-arabinopyranose mutase 3[source:homolog]
Zm00001d014436	4.48e-35	0.275403	0.509	0.349	1.45845	1.14e-30	2	Zm00001d014436	1d014436	26S proteasome non-ATPase regulatory subunit 13 homolog A[source:homolog]
Zm00001d054107	1.34e-34	0.298605	0.674	0.52	1.29615	3.39e-30	2	Zm00001d054107	1d054107	FAM10 family protein [source:homolog]
Zm00001d011741	3.76e-34	0.25797	0.936	0.896	1.04464	9.53e-30	2	Zm00001d011741	pco066882b	40S ribosomal protein S24 [source: RefGen_v3]
Zm00001d014749	6.44e-34	0.277201	0.716	0.562	1.27402	1.63e-29	2	Zm00001d014749	1d014749	60S ribosomal protein L30-2[source:homolog]
Zm00001d032123	8.77e-34	0.250911	0.673	0.514	1.30934	2.22e-29	2	Zm00001d032123	1d032123	Splicing factor 3B subunit 5/RDS3 complex subunit 10[source:homolog]
glutamate-oxaloacetate transaminase1	1.18e-33	0.296699	0.818	0.692	1.18208	2.98e-29	2	Zm00001d043382	GOT1	got1;glutamate-oxaloacetate transaminase1: electrophoretic mobility; null allele is known; glyoxysomal; dimeric; intralocus hybrid bands occur [source: characterized gene (MaizeGDB_09082017)]
Zm00001d006287	7e-33	0.270548	0.762	0.633	1.20379	1.78e-28	2	Zm00001d006287	1d006287	60S ribosomal protein L14-1[source:homolog]
Zm00001d030509	5.29e-32	0.26435	0.731	0.604	1.21026	1.34e-27	2	Zm00001d030509	pco144716	Pollen Ole e 1 allergen and extensin family protein[source:homolog]
Zm00001d037877	5.96e-32	0.268866	0.893	0.791	1.12895	1.51e-27	2	Zm00001d037877	ELFA12	Elongation factor 1-alpha [source: RefGen_v3]
Zm00001d024274	9.05e-32	0.252078	0.648	0.485	1.33608	2.3e-27	2	Zm00001d024274	AY105746	Obg-like ATPase 1[source:homolog]
glutamate-oxaloacetic transaminase3	6.67e-31	0.255323	0.83	0.694	1.19597	1.69e-26	2	Zm00001d016198	GOT3	got3;glutamate-oxaloacetic transaminase3: electrophoretic mobility; null allele is known; mitochondrial; dimeric; intralocus hybrid bands occur [source: characterized gene (MaizeGDB_09082017)]
rps8-Zm00001d053632	2.31e-29	0.257136	0.743	0.602	1.23422	5.86e-25	2	Zm00001d053632	RPS8	40S ribosomal protein S8 [source: RefGen_v3]
Zm00001d007824	9.21e-29	0.277075	0.843	0.74	1.13919	2.34e-24	2	Zm00001d007824	1d007824	60S ribosomal protein L4-1[source:homolog]
Zm00001d011565	2.31e-27	0.252077	0.796	0.662	1.20242	5.87e-23	2	Zm00001d011565	1d011565	Putative ubiquitin-conjugating enzyme family, Ubiquitin-conjugating enzyme E2 N [source: RefGen_v3]
Zm00001d045889	1.01e-26	0.260938	0.785	0.67	1.17164	2.55e-22	2	Zm00001d045889	magi104697	60S ribosomal protein L31 [source: RefGen_v3]
Zm00001d027037	1.08e-22	0.270558	0.682	0.543	1.25599	2.73e-18	2	Zm00001d027037	1d027037	-
sorbitol dehydrogenase homolog1	2.37e-14	0.357901	0.96	0.93	1.03226	6.01e-10	2	Zm00001d031727	SODH1	Sorbitol dehydrogenase [source: RefGen_v3]
Zm00001d007967	0	1.82232	0.98	0.763	1.2844	0	3	Zm00001d007967	1d007967	-
aleurone9	0	1.6004	0.999	0.931	1.07304	0	3	Zm00001d012572	AL9	al9;aleurone9: aleurone specific cDNA, unknown function [source: characterized gene (MaizeGDB_09082017)]
Zm00001d024120	0	1.50167	0.714	0.26	2.74615	0	3	Zm00001d024120	1d024120	O-methyltransferase ZRP4[source:homolog]
Zm00001d033186	0	0.906356	0.989	0.935	1.05775	0	3	Zm00001d033186	ufg10	Mitochondrial import receptor subunit TOM5 homolog[source:homolog]
Zm00001d013785	2.66e-302	0.884172	0.939	0.785	1.19618	6.75e-298	3	Zm00001d013785	umc1597	Whole genome shotgun sequence of line PN40024 scaffold_14.assembly12x (Fragment)[source:homolog]
Zm00001d003653	5.95e-298	0.817588	0.964	0.886	1.08804	1.51e-293	3	Zm00001d003653	1d003653	SLL1 protein[source:homolog]
Zm00001d035948	4.04e-297	0.867883	0.962	0.848	1.13443	1.03e-292	3	Zm00001d035948	1d035948	ATOZI1, ATOZI1 isoform 1, ATOZI1 isoform 2, ATOZI1 isoform 3 [source: RefGen_v3]
Zm00001d033909	1.38e-294	1.66076	0.874	0.511	1.71037	3.49e-290	3	Zm00001d033909	1d033909	Expressed protein; protein[source:homolog]
Zm00001d007059	8.16e-278	0.798675	0.957	0.851	1.12456	2.07e-273	3	Zm00001d007059	1d007059	COX VIIa-like protein [source: RefGen_v3]
protein kinase inhibitor1	4.41e-270	0.930757	0.91	0.74	1.22973	1.12e-265	3	Zm00001d028963	PKI1	14 kDa zinc-binding protein [source: RefGen_v3]
Zm00001d022438	1.51e-262	0.841894	0.933	0.802	1.16334	3.84e-258	3	Zm00001d022438	1d022438	Ubiquinol-cytochrome c reductase complex 6.7 kDa protein [source: RefGen_v3]
Zm00001d011278	4.51e-258	0.828618	0.928	0.782	1.1867	1.14e-253	3	Zm00001d011278	1d011278	Mitochondrial ATP synthase subunit G protein[source:homolog]
Zm00001d013041	6.31e-250	0.887726	0.889	0.673	1.32095	1.6e-245	3	Zm00001d013041	CYBC7	Cytochrome b-c1 complex subunit 7 [source: RefGen_v3]
Zm00001d014519	2.18e-244	0.733633	0.98	0.967	1.01344	5.54e-240	3	Zm00001d014519	1d014519	Translation machinery associated TMA7[source:homolog]
Zm00001d044441	1.84e-242	0.885922	0.895	0.722	1.23961	4.66e-238	3	Zm00001d044441	pco133953a	ATP synthase epsilon chain, mitochondrial [source: RefGen_v3]
Zm00001d038839	2.61e-237	0.830348	0.912	0.771	1.18288	6.62e-233	3	Zm00001d038839	pco064868	NADH dehydrogenase [ubiquinone] 1 beta subcomplex subunit 2[source:homolog]
acidic ribosomal protein P2b (rpp2b)	5.44e-232	0.980122	0.805	0.521	1.54511	1.38e-227	3	Zm00001d010128	ARPP2B	arpp2b;acidic ribosomal protein P2b (rpp2b): [source: characterized gene (MaizeGDB_09082017)]
Zm00001d051055	3.8e-229	0.805066	0.911	0.743	1.22611	9.64e-225	3	Zm00001d051055	1d051055	Cytochrome c oxidase polypeptide VIb, Cytochrome c oxidase polypeptide VIb isoform 1, Cytochrome c oxidase polypeptide VIb isoform 2 [source: RefGen_v3]
Zm00001d009774	3e-217	0.930622	0.803	0.52	1.54423	7.62e-213	3	Zm00001d009774	pco069028	Nucleoside diphosphate kinase [source: RefGen_v3]
glutaredoxin homolog1	1.86e-216	0.867521	0.937	0.818	1.14548	4.73e-212	3	Zm00001d003081	GRX1	grx1;glutaredoxin homolog1: leaf cDNA csu40, similar to E. coli glutaredoxin [source: characterized gene (MaizeGDB_09082017)]
cytochrome c reductase1	4e-213	0.818225	0.908	0.794	1.14358	1.02e-208	3	Zm00001d034528	CCR1	ccr1;cytochrome c reductase1: single copy leaf cDNA csu576 [source: characterized gene (MaizeGDB_09082017)]
Zm00001d044391	1.44e-212	0.714565	0.928	0.792	1.17172	3.65e-208	3	Zm00001d044391	pco141739	Mitochondrial ATP synthase subunit G protein[source:homolog]
Zm00001d004997	9.24e-210	0.848709	0.892	0.717	1.24407	2.34e-205	3	Zm00001d004997	CCR2	Ubiquinol-cytochrome c reductase complex 8.0 kDa protein [source: RefGen_v3]
Zm00001d038218	4.96e-208	0.698961	0.986	0.96	1.02708	1.26e-203	3	Zm00001d038218	1d038218	Cytochrome c-2[source:homolog]
Zm00001d022421	1.11e-206	0.780984	1	0.96	1.04167	2.8e-202	3	Zm00001d022421	1d022421	hydroxyproline-rich glycoprotein family protein[source:homolog]
Zm00001d016722	2.88e-205	0.807447	0.879	0.702	1.25214	7.31e-201	3	Zm00001d016722	1d016722	Cytochrome b-c1 complex subunit 6 [source: RefGen_v3]
Zm00001d033537	2.22e-204	0.744261	0.937	0.822	1.1399	5.62e-200	3	Zm00001d033537	1d033537	Cox19-like CHCH family protein[source:homolog]
subtilisin1	2.15e-202	0.965887	0.757	0.393	1.92621	5.45e-198	3	Zm00001d023684	SBT1	sbt1;subtilisin1: expressed exclusively in the in the aleurone layer of the maize kernel within a short developmental time frame [source: characterized gene (MaizeGDB_09082017)]
Zm00001d018134	3.71e-195	0.758126	0.886	0.715	1.23916	9.41e-191	3	Zm00001d018134	pco108516	Peptidyl-prolyl cis-trans isomerase FKBP12[source:homolog]
Zm00001d031825	4.73e-195	0.692711	0.949	0.852	1.11385	1.2e-190	3	Zm00001d031825	1d031825	ATP synthase subunit d mitochondrial[source:homolog]
phospholipid transfer protein homolog1	7.7e-195	0.962716	0.327	0.089	3.67416	1.95e-190	3	Zm00001d023343	PLT1	Non-specific lipid-transfer protein [source: RefGen_v3]
Zm00001d037485	7.89e-191	0.643871	0.952	0.881	1.08059	2e-186	3	Zm00001d037485	1d037485	Cytochrome b-c1 complex subunit 8 protein[source:homolog]
Zm00001d012127	7.26e-190	0.705823	0.912	0.781	1.16773	1.84e-185	3	Zm00001d012127	IDP771	-
Zm00001d034218	2.87e-183	0.794582	0.856	0.715	1.1972	7.27e-179	3	Zm00001d034218	1d034218	Cytochrome c oxidase subunit 6a mitochondrial[source:homolog]
Zm00001d041917	3.85e-182	0.881292	0.739	0.455	1.62418	9.77e-178	3	Zm00001d041917	1d041917	Cytochrome b-c1 complex subunit 6 [source: RefGen_v3]
Zm00001d051595	1.21e-181	0.688619	0.945	0.802	1.1783	3.08e-177	3	Zm00001d051595	pco090977	ATP synthase subunit O mitochondrial[source:homolog]
Zm00001d005695	2.11e-177	0.788756	0.85	0.676	1.2574	5.35e-173	3	Zm00001d005695	1d005695	Succinate dehydrogenase subunit 7A mitochondrial[source:homolog]
Zm00001d022354	1.64e-176	0.800023	0.848	0.628	1.35032	4.15e-172	3	Zm00001d022354	1d022354	cytochrome-c oxidases;electron carriers[source:homolog]
Zm00001d024393	1.17e-175	0.93937	0.716	0.425	1.68471	2.96e-171	3	Zm00001d024393	IGPS3	Indole-3-glycerol phosphate synthase chloroplastic[source:homolog]
histidine-containing phosphotransfer protein3	1.16e-174	1.00593	0.779	0.466	1.67167	2.93e-170	3	Zm00001d049952	HP3	hp3;histidine-containing phosphotransfer protein3: [source: characterized gene (MaizeGDB_09082017)]
Zm00001d021536	2.78e-174	0.770007	0.841	0.66	1.27424	7.06e-170	3	Zm00001d021536	1d021536	-
elongation initiation factor5A	6.66e-174	0.580706	0.972	0.918	1.05882	1.69e-169	3	Zm00001d006760	EIF5A	Eukaryotic translation initiation factor 5A [source: RefGen_v3]
pyruvate, orthophosphate dikinase2	2.15e-172	0.897855	0.882	0.568	1.55282	5.44e-168	3	Zm00001d010321	PDK2	pdk2;pyruvate, orthophosphate dikinase2: cytosolic [source: characterized gene (MaizeGDB_09082017)]
Zm00001d025772	3.45e-171	0.619628	0.949	0.866	1.09584	8.76e-167	3	Zm00001d025772	1d025772	ATP synthase E chain[source:homolog]
Zm00001d011766	3.93e-170	0.691972	0.876	0.726	1.20661	9.96e-166	3	Zm00001d011766	pco124021	Nucleic acid-binding OB-fold-like protein[source:homolog]
histidine-containing phosphotransfer protein1	2.82e-168	0.961832	0.906	0.686	1.3207	7.14e-164	3	Zm00001d031961	HP1	Histidine-containing phosphotransfer protein 1[source:homolog]
nucleotide diphosphate kinase1	5.43e-167	0.625531	0.967	0.904	1.06969	1.38e-162	3	Zm00001d021526	NDK1	Nucleoside diphosphate kinase family protein[source:homolog]
Zm00001d025924	6.62e-165	0.84873	0.756	0.434	1.74194	1.68e-160	3	Zm00001d025924	1d025924	(+)-neomenthol dehydrogenase[source:homolog]
Zm00001d031975	3.28e-162	0.590134	0.949	0.876	1.08333	8.32e-158	3	Zm00001d031975	pco090267	Fb14 [source: RefGen_v3]
adenine nucleotide translocator1	1.05e-160	0.59132	0.98	0.915	1.07104	2.65e-156	3	Zm00001d017857	ANT1	ant1;adenine nucleotide translocator1: leaf cDNA, open reading frame encodes 40,519 Da polypeptide; single site (5L, MNL 67) contradicted by two sites probed in Tropical Maize F2's by p-csuh26 [source: characterized gene (MaizeGDB_09082017)]
Zm00001d037663	1.09e-158	0.698333	0.872	0.73	1.19452	2.77e-154	3	Zm00001d037663	NAD6	NADH-ubiquinone oxidoreductase 10.5 kDa subunit, NADH-ubiquinone oxidoreductase subunit [source: RefGen_v3]
Zm00001d010236	4.27e-155	0.762998	0.823	0.611	1.34697	1.08e-150	3	Zm00001d010236	1d010236	Cytochrome c [source: RefGen_v3]
mitochondrial phosphate transporter1	3.6e-154	0.793896	0.791	0.533	1.48405	9.13e-150	3	Zm00001d018183	MPT1	mpt1;mitochondrial phosphate transporter1: cDNA sequence [source: characterized gene (MaizeGDB_09082017)]
Zm00001d034698	1.46e-152	0.72196	0.8	0.591	1.35364	3.71e-148	3	Zm00001d034698	pco107818	Mitochondrial import inner membrane translocase subunit Tim10 [source: RefGen_v3]
Zm00001d022307	3.59e-151	0.679998	0.904	0.775	1.16645	9.11e-147	3	Zm00001d022307	1d022307	10 kDa chaperonin[source:homolog]
Zm00001d013907	1.17e-150	0.619792	0.698	0.385	1.81299	2.98e-146	3	Zm00001d013907	1d013907	Nonspecific lipid-transfer protein [source: RefGen_v3]
adenylosuccinate synthetase	2.59e-149	0.735602	0.784	0.535	1.46542	6.56e-145	3	Zm00001d027871	ADSS1	adss1;adenylosuccinate synthetase: [source: characterized gene (MaizeGDB_09082017)]
Zm00001d014417	1.08e-146	0.736507	0.819	0.639	1.28169	2.75e-142	3	Zm00001d014417	1d014417	-
Zm00001d048091	1.23e-145	0.696814	0.842	0.612	1.37582	3.11e-141	3	Zm00001d048091	IDP1465	ATP synthase subunit gamma mitochondrial[source:homolog]
Zm00001d038057	4.67e-145	0.664829	0.847	0.662	1.27946	1.19e-140	3	Zm00001d038057	1d038057	Acyl carrier protein [source: RefGen_v3]
Zm00001d050384	2.82e-144	0.633944	0.897	0.775	1.15742	7.14e-140	3	Zm00001d050384	pco079496	-
ATP synthase2	2.06e-142	0.653278	0.936	0.816	1.14706	5.22e-138	3	Zm00001d038929	ATP2	atp2;ATP synthase2: cDNA clone [source: characterized gene (MaizeGDB_09082017)]
Zm00001d033535	8.23e-142	0.509365	0.975	0.944	1.03284	2.09e-137	3	Zm00001d033535	1d033535	Cox19-like CHCH family protein[source:homolog]
Zm00001d014772	9.67e-142	0.691962	0.82	0.639	1.28326	2.45e-137	3	Zm00001d014772	1d014772	NADH ubiquinone oxidoreductase B22-like subunit [source: RefGen_v3]
Zm00001d043606	1.35e-141	0.551683	0.963	0.916	1.05131	3.43e-137	3	Zm00001d043606	1d043606	40S ribosomal protein S24 [source: RefGen_v3]
Zm00001d051929	2.72e-141	0.625792	0.921	0.834	1.10432	6.91e-137	3	Zm00001d051929	1d051929	60S ribosomal protein L23[source:homolog]
glutamate-oxaloacetic transaminase3	5.06e-140	0.698762	0.874	0.692	1.26301	1.28e-135	3	Zm00001d016198	GOT3	got3;glutamate-oxaloacetic transaminase3: electrophoretic mobility; null allele is known; mitochondrial; dimeric; intralocus hybrid bands occur [source: characterized gene (MaizeGDB_09082017)]
small ubiquitin-related modifier1a	2.65e-138	0.521028	0.939	0.873	1.0756	6.72e-134	3	Zm00001d012042	SUMO1A	Small ubiquitin-related modifier 2[source:homolog]
Zm00001d023964	1.65e-136	0.684803	0.644	0.336	1.91667	4.18e-132	3	Zm00001d023964	1d023964	Serine carboxypeptidase-like 20[source:homolog]
csu849(atpb)	1.61e-135	0.622659	0.941	0.812	1.15887	4.08e-131	3	Zm00001d009488	csu849(atpb)	csu849(atpb); zEST00849 Maize Leaf, Stratagene #937005 Zea mays cDNA clone csuh00849 5- end similar to mitochondrial ATP synthase beta subunit, mRNA sequence [source: characterized gene (MaizeGDB_09082017)]
Zm00001d016787	3.91e-135	0.663243	0.844	0.651	1.29647	9.91e-131	3	Zm00001d016787	cl6208_1	SLL1 protein[source:homolog]
Zm00001d050696	7.73e-133	0.705079	0.733	0.505	1.45149	1.96e-128	3	Zm00001d050696	1d050696	Cytochrome b-c1 complex subunit 6 [source: RefGen_v3]
Zm00001d048163	2.19e-132	0.685491	0.705	0.467	1.50964	5.56e-128	3	Zm00001d048163	pco080082	Acyl carrier protein [source: RefGen_v3]
Zm00001d011136	6.09e-132	0.62369	0.832	0.638	1.30408	1.55e-127	3	Zm00001d011136	1d011136	NADH dehydrogenase [ubiquinone] 1 beta subcomplex subunit 2[source:homolog]
Zm00001d011786	7.31e-132	0.746561	0.784	0.617	1.27066	1.85e-127	3	Zm00001d011786	phm15278	Cytochrome B5 isoform D[source:homolog]
Zm00001d012577	1.79e-127	0.613874	0.906	0.71	1.27606	4.55e-123	3	Zm00001d012577	1d012577	-
Zm00001d001880	2.52e-127	0.5437	0.928	0.841	1.10345	6.4e-123	3	Zm00001d001880	1d001880	Whole genome shotgun sequence of line PN40024 scaffold_63.assembly12x (Fragment)[source:homolog]
Zm00001d022324	6.12e-126	0.675277	0.818	0.587	1.39353	1.55e-121	3	Zm00001d022324	1d022324	Gamma carbonic anhydrase 2 mitochondrial[source:homolog]
malate dehydrogenase2	1.52e-124	0.604547	0.888	0.716	1.24022	3.86e-120	3	Zm00001d039089	MDH2	Malate dehydrogenase [source: RefGen_v3]
Zm00001d018187	2.01e-124	0.690767	0.753	0.504	1.49405	5.1e-120	3	Zm00001d018187	1d018187	Mitochondrial phosphate carrier protein 3 mitochondrial[source:homolog]
Zm00001d038508	4.23e-123	0.575065	0.903	0.799	1.13016	1.07e-118	3	Zm00001d038508	1d038508	NADH dehydrogenase [ubiquinone] 1 alpha subcomplex subunit 1[source:homolog]
Zm00001d033301	9.87e-123	0.444667	0.961	0.932	1.03112	2.5e-118	3	Zm00001d033301	1d033301	-
hexokinase5	1.23e-120	0.646968	0.547	0.272	2.01103	3.11e-116	3	Zm00001d043511	HEX5	hex5;hexokinase5: [source: characterized gene (MaizeGDB_09082017)]
Zm00001d006421	1.27e-120	0.658791	0.687	0.438	1.56849	3.22e-116	3	Zm00001d006421	1d006421	-
Zm00001d041352	9.96e-118	0.546778	0.886	0.784	1.1301	2.53e-113	3	Zm00001d041352	1d041352	Adenine phosphoribosyltransferase 1 chloroplastic[source:homolog]
thiamine biosynthesis2	1.92e-115	0.759348	0.856	0.645	1.32713	4.86e-111	3	Zm00001d044228	THI2	thi2;thiamine biosynthesis2: cDNA closely similar to sequence of thi1, which complements yeast thi4thiamine auxotroph; progressive elimination of leaf blade, successive younger leaves most affected; generally tasselless [source: characterized gene (MaizeGDB_09082017)]
Zm00001d042600	3.01e-114	0.614762	0.523	0.283	1.84806	7.63e-110	3	Zm00001d042600	1d042600	Cytochrome c-2[source:homolog]
Zm00001d008620	3.47e-114	1.08101	0.785	0.562	1.3968	8.79e-110	3	Zm00001d008620	1d008620	Metallothionein-like protein 2A[source:homolog]
Zm00001d026680	7.4e-113	0.614465	0.83	0.636	1.30503	1.88e-108	3	Zm00001d026680	1d026680	Soluble inorganic pyrophosphatase 1[source:homolog]
Zm00001d022489	8.51e-113	0.661084	0.737	0.53	1.39057	2.16e-108	3	Zm00001d022489	1d022489	V-type proton ATPase subunit F [source: RefGen_v3]
blue fluorescent1	9.88e-112	0.655931	0.646	0.39	1.65641	2.5e-107	3	Zm00001d048461	BF1	bf1;blue fluorescent1: homozygous Bf1 seedlings, and homozygous or heterozygous anthers, fluoresce blue under ultraviolet light; anthranilic acid accumulates, anthranilate synthase has altered inhibition kinetics [source: characterized gene (MaizeGDB_09082017)]
ferric-chelate reductase (NADH)1	1.02e-111	0.626437	0.701	0.452	1.55088	2.59e-107	3	Zm00001d043098	FCR1	fcr1;ferric-chelate reductase (NADH)1: member of a multi-gene family [source: characterized gene (MaizeGDB_09082017)]
Zm00001d021626	1.96e-111	0.618968	0.799	0.614	1.3013	4.98e-107	3	Zm00001d021626	1d021626	Reactive Intermediate Deaminase A chloroplastic[source:homolog]
Zm00001d046700	4.41e-111	0.572273	0.579	0.314	1.84395	1.12e-106	3	Zm00001d046700	1d046700	NAD(P)-binding Rossmann-fold superfamily protein[source:homolog]
Zm00001d028641	4.53e-111	0.552356	0.854	0.713	1.19776	1.15e-106	3	Zm00001d028641	1d028641	-
Zm00001d044021	6.33e-111	0.509825	0.404	0.178	2.26966	1.6e-106	3	Zm00001d044021	1d044021	Isocitrate dehydrogenase [NADP] [source: RefGen_v3]
Zm00001d003159	3.13e-110	0.50611	0.913	0.845	1.08047	7.95e-106	3	Zm00001d003159	1d003159	ATP synthase E chain[source:homolog]
Zm00001d021375	4.81e-110	0.59162	0.814	0.649	1.25424	1.22e-105	3	Zm00001d021375	1d021375	-
Zm00001d017493	6.98e-110	0.796914	0.823	0.61	1.34918	1.77e-105	3	Zm00001d017493	1d017493	Expansin-B4[source:homolog]
Zm00001d034520	3.11e-109	0.633595	0.702	0.471	1.49045	7.88e-105	3	Zm00001d034520	IDP538	Brain protein 44-like protein [source: RefGen_v3]
umc1664	2.95e-107	0.561906	0.717	0.417	1.71942	7.48e-103	3	Zm00001d031636	LTPG1	Lipid transfer protein [source: RefGen_v3]
defensin-like protein2	6.02e-107	0.767384	0.664	0.398	1.66834	1.53e-102	3	Zm00001d024302	DEF2	Defensin-like protein 2 [source: RefGen_v3]
Zm00001d008242	4.03e-106	0.632207	0.778	0.556	1.39928	1.02e-101	3	Zm00001d008242	1d008242	Mitochondrial import receptor subunit TOM40-1[source:homolog]
Zm00001d027502	9.84e-105	0.605545	0.664	0.42	1.58095	2.5e-100	3	Zm00001d027502	1d027502	Adenylate kinase 1 chloroplastic[source:homolog]
Zm00001d017271	1.69e-104	0.549515	0.898	0.768	1.16927	4.29e-100	3	Zm00001d017271	1d017271	Adenosine kinase 2[source:homolog]
Zm00001d022174	6.89e-104	0.521052	0.907	0.782	1.15985	1.75e-99	3	Zm00001d022174	1d022174	Dolichyl-diphosphooligosaccharide--protein glycosyltransferase subunit 4B[source:homolog]
Zm00001d032588	2.16e-102	0.593433	0.761	0.559	1.36136	5.49e-98	3	Zm00001d032588	TIDP2767	Succinate dehydrogenase subunit 3-2 mitochondrial[source:homolog]
Zm00001d039505	1.23e-101	0.627199	0.673	0.44	1.52955	3.12e-97	3	Zm00001d039505	1d039505	Probable mitochondrial-processing peptidase subunit alpha-2 chloroplastic/mitochondrial[source:homolog]
Zm00001d047720	1.59e-101	0.594586	0.733	0.512	1.43164	4.04e-97	3	Zm00001d047720	1d047720	NADH dehydrogenase [ubiquinone] 1 alpha subcomplex subunit 8-B[source:homolog]
Zm00001d010920	2.11e-101	0.641065	0.862	0.674	1.27893	5.35e-97	3	Zm00001d010920	SAMS1	S-adenosylmethionine synthase [source: RefGen_v3]
cysteine synthase1	2.38e-101	0.512909	0.512	0.271	1.8893	6.03e-97	3	Zm00001d008379	CYS1	cys1;cysteine synthase1: vegetative meristem cDNA 7C02B02 [source: characterized gene (MaizeGDB_09082017)]
Zm00001d049507	3.99e-101	0.499176	0.874	0.744	1.17473	1.01e-96	3	Zm00001d049507	1d049507	NADH dehydrogenase [ubiquinone] iron-sulfur protein 6 mitochondrial[source:homolog]
Zm00001d047262	7.37e-100	0.573288	0.634	0.396	1.60101	1.87e-95	3	Zm00001d047262	IDP756	Putative ribosomal protein S8 family protein [source: RefGen_v3]
Zm00001d039656	3.28e-99	0.578484	0.71	0.477	1.48847	8.31e-95	3	Zm00001d039656	1d039656	NADH-cytochrome b5 reductase-like protein [source: RefGen_v3]
Zm00001d011286	7.66e-99	0.562445	0.56	0.323	1.73375	1.94e-94	3	Zm00001d011286	1d011286	Pop3 peptide [source: RefGen_v3]
Zm00001d049922	4.36e-96	0.537012	0.308	0.125	2.464	1.11e-91	3	Zm00001d049922	1d049922	Retinoid-inducible serine carboxypeptidase, mRNA [source: RefGen_v3]
Zm00001d007031	4.75e-96	0.572321	0.814	0.643	1.26594	1.2e-91	3	Zm00001d007031	1d007031	Chaperonin [source: RefGen_v3]
Zm00001d028773	1.06e-95	0.546336	0.787	0.608	1.29441	2.69e-91	3	Zm00001d028773	1d028773	NADH dehydrogenase [ubiquinone] 1 alpha subcomplex subunit 8-B[source:homolog]
Zm00001d024333	4.86e-95	0.509765	0.408	0.195	2.09231	1.23e-90	3	Zm00001d024333	1d024333	Mitochondrial pyruvate carrier 4[source:homolog]
Zm00001d013223	1.74e-94	0.586185	0.609	0.38	1.60263	4.41e-90	3	Zm00001d013223	ASD1	Retrovirus-related Pol polyprotein LINE-1[source:homolog]
phytosulfokine peptide precursor1	4.16e-94	0.459394	0.995	0.964	1.03216	1.05e-89	3	Zm00001d018727	PSK1	psk1;phytosulfokine peptide precursor1: cDNA from inbred LC, very similar to rice PSK4; similarity to maize psk3 less but closer than to psk2 or psk4 [source: characterized gene (MaizeGDB_09082017)]
Zm00001d020438	1.35e-93	0.553681	0.606	0.382	1.58639	3.43e-89	3	Zm00001d020438	1d020438	Peptidyl-prolyl cis-trans isomerase NIMA-interacting 4 [source: RefGen_v3]
Zm00001d049959	3.07e-93	0.589655	0.771	0.558	1.38172	7.8e-89	3	Zm00001d049959	1d049959	Cytochrome c1 1 heme protein mitochondrial[source:homolog]
Zm00001d044459	9.75e-93	0.570285	0.713	0.492	1.44919	2.47e-88	3	Zm00001d044459	1d044459	Cytochrome c oxidase polypeptide Vb [source: RefGen_v3]
Zm00001d043249	2.62e-92	0.596097	0.681	0.443	1.53725	6.65e-88	3	Zm00001d043249	csu690	NAD(P)H dehydrogenase (quinone) FQR1[source:homolog]
Zm00001d012930	4.04e-92	0.576	0.69	0.49	1.40816	1.02e-87	3	Zm00001d012930	pco107819	Mitochondrial import inner membrane translocase subunit Tim10 [source: RefGen_v3]
adenine nucleotide translocator2	5.44e-92	0.474386	0.924	0.808	1.14356	1.38e-87	3	Zm00001d051685	ANT2	ADP,ATP carrier protein 2, mitochondrial [source: RefGen_v3]
Zm00001d005253	4.47e-91	0.51895	0.578	0.348	1.66092	1.13e-86	3	Zm00001d005253	2G124103	V-type proton ATPase subunit G1[source:homolog]
succinate dehydrogenase7	6.02e-91	0.557631	0.583	0.346	1.68497	1.53e-86	3	Zm00001d035136	SUDH7	sudh7;succinate dehydrogenase7: [source: characterized gene (MaizeGDB_09082017)]
Zm00001d029238	9.61e-91	0.613808	0.603	0.376	1.60372	2.44e-86	3	Zm00001d029238	MSR6	Peptide methionine sulfoxide reductase B5[source:homolog]
Zm00001d015460	8.55e-90	0.529068	0.809	0.656	1.23323	2.17e-85	3	Zm00001d015460	pza03049	Probable small nuclear ribonucleoprotein F[source:homolog]
Zm00001d042025	1.93e-89	0.567289	0.859	0.745	1.15302	4.89e-85	3	Zm00001d042025	1d042025	Ubiquitin-fold modifier 1 [source: RefGen_v3]
succinate dehydrogenase1	1.2e-88	0.586522	0.642	0.413	1.55448	3.06e-84	3	Zm00001d018758	SUDH1	sudh1;succinate dehydrogenase1: [source: characterized gene (MaizeGDB_09082017)]
Zm00001d038776	3.35e-88	0.545002	0.732	0.512	1.42969	8.5e-84	3	Zm00001d038776	pco071606	Probable mitochondrial-processing peptidase subunit alpha-2 chloroplastic/mitochondrial[source:homolog]
Zm00001d026589	5.52e-88	0.523558	0.791	0.612	1.29248	1.4e-83	3	Zm00001d026589	1d026589	Whole genome shotgun sequence of line PN40024 scaffold_63.assembly12x (Fragment)[source:homolog]
Zm00001d049077	5.67e-88	0.631322	0.456	0.244	1.86885	1.44e-83	3	Zm00001d049077	1d049077	Probable indole-3-pyruvate monooxygenase YUCCA11[source:homolog]
Zm00001d018403	8.05e-88	0.501308	0.793	0.629	1.26073	2.04e-83	3	Zm00001d018403	1d018403	Proteasome maturation factor UMP1[source:homolog]
Zm00001d029084	1.47e-86	0.508626	0.511	0.285	1.79298	3.74e-82	3	Zm00001d029084	1d029084	Fumarate hydratase 1 mitochondrial[source:homolog]
ribosomal protein S11	1.54e-86	0.484778	0.945	0.899	1.05117	3.9e-82	3	Zm00001d026286	RPS11	rps11;ribosomal protein S11: cDNA sequenced; homology to rps11; two bands hybridize in Southerns [source: characterized gene (MaizeGDB_09082017)]
Zm00001d017833	8.87e-86	0.536517	0.618	0.388	1.59278	2.25e-81	3	Zm00001d017833	1d017833	Ribose-phosphate pyrophosphokinase 4 [source: RefGen_v3]
NADH ubiquinone oxidoreductase1	1.44e-85	0.491119	0.851	0.717	1.18689	3.64e-81	3	Zm00001d028918	NAD1	nad1;NADH ubiquinone oxidoreductase1: endosperm cDNA 5C05D10 (uaz266), similar to a NADH-ubiquinone oxidoreductase subunit [source: characterized gene (MaizeGDB_09082017)]
eukaryotic translation initiation factor 5A	6.01e-85	0.408613	0.94	0.869	1.0817	1.52e-80	3	Zm00001d022042	TIF5A	Eukaryotic translation initiation factor 5A [source: RefGen_v3]
Zm00001d008224	1.77e-84	0.631593	0.597	0.38	1.57105	4.49e-80	3	Zm00001d008224	1d008224	DNA-binding protein [source: RefGen_v3]
Zm00001d033589	8.61e-84	0.366732	0.302	0.13	2.32308	2.19e-79	3	Zm00001d033589	1d033589	Ribosomal protein S21 family protein[source:homolog]
Zm00001d012598	1.02e-83	0.453939	0.922	0.848	1.08726	2.58e-79	3	Zm00001d012598	1d012598	40S ribosomal protein S25-2[source:homolog]
superoxide dismutase4	6.1e-83	0.593307	0.797	0.625	1.2752	1.55e-78	3	Zm00001d029170	SOD4	Superoxide dismutase [Cu-Zn] 4A [source: RefGen_v3]
Zm00001d010491	6.39e-83	0.50356	0.599	0.374	1.6016	1.62e-78	3	Zm00001d010491	1d010491	Succinate dehydrogenase subunit 4 mitochondrial[source:homolog]
Zm00001d006510	1.91e-82	0.4327	0.918	0.853	1.0762	4.85e-78	3	Zm00001d006510	1d006510	60S ribosomal protein L44 [source: RefGen_v3]
Zm00001d043086	1.21e-80	0.539658	0.828	0.663	1.24887	3.08e-76	3	Zm00001d043086	1d043086	23-bisphosphoglycerate-independent phosphoglycerate mutase 1[source:homolog]
sucrose synthase1	1.36e-80	0.644954	0.462	0.242	1.90909	3.45e-76	3	Zm00001d047253	SUS1	sus1;sucrose synthase1: (was sus2, css1) sucrose synthase-1 (SUS1) of embryo and other tissues, compare sh1; SSRs phi016, 032, 042 [source: characterized gene (MaizeGDB_09082017)]
uncoupling protein homolog3	4.78e-80	0.48218	0.624	0.395	1.57975	1.21e-75	3	Zm00001d048583	UCP3	ucp3;uncoupling protein homolog3: [source: characterized gene (MaizeGDB_09082017)]
Zm00001d012890	5.18e-80	0.519865	0.761	0.584	1.30308	1.31e-75	3	Zm00001d012890	1d012890	Mitochondrial ribosomal protein L27[source:homolog]
Zm00001d034793	6.27e-80	0.479143	0.812	0.651	1.24731	1.59e-75	3	Zm00001d034793	pco124606	-
Zm00001d022308	1.12e-79	0.497755	0.595	0.38	1.56579	2.83e-75	3	Zm00001d022308	1d022308	-
Zm00001d009640	1.6e-79	0.507853	0.734	0.53	1.38491	4.06e-75	3	Zm00001d009640	1d009640	Malate dehydrogenase 2 mitochondrial[source:homolog]
Zm00001d025857	1.94e-79	0.480076	0.856	0.75	1.14133	4.92e-75	3	Zm00001d025857	1d025857	60S ribosomal protein L14-1[source:homolog]
Zm00001d028207	2.72e-79	0.523487	0.773	0.586	1.31911	6.9e-75	3	Zm00001d028207	1d028207	ATP synthase subunit gamma mitochondrial[source:homolog]
Zm00001d026588	5.83e-79	0.441048	0.871	0.754	1.15517	1.48e-74	3	Zm00001d026588	1d026588	Whole genome shotgun sequence of line PN40024 scaffold_63.assembly12x (Fragment)[source:homolog]
Zm00001d047282	6.92e-79	0.507666	0.8	0.672	1.19048	1.76e-74	3	Zm00001d047282	TIDP2933	Protein SPIRAL1[source:homolog]
voltage-dependent anion channel protein1a	8.66e-79	0.487653	0.863	0.699	1.23462	2.2e-74	3	Zm00001d005649	VDAC1A	vdac1a;voltage-dependent anion channel protein1a: [source: characterized gene (MaizeGDB_09082017)]
Zm00001d015569	8.96e-79	0.536373	0.633	0.388	1.63144	2.27e-74	3	Zm00001d015569	VPP7	Vacuolar H+-translocating inorganic pyrophosphatase [source: RefGen_v3]
Zm00001d033837	9.51e-79	0.411611	0.325	0.148	2.19595	2.41e-74	3	Zm00001d033837	IDP738	Sec14p-like phosphatidylinositol transfer family protein[source:homolog]
Zm00001d019467	1.32e-78	0.522692	0.616	0.386	1.59585	3.35e-74	3	Zm00001d019467	1d019467	Spermidine synthase 2[source:homolog]
Zm00001d015301	1.44e-78	0.501148	0.833	0.696	1.19684	3.64e-74	3	Zm00001d015301	1d015301	60S ribosomal protein L37a-2[source:homolog]
Zm00001d011565	2.85e-78	0.494901	0.814	0.663	1.22775	7.22e-74	3	Zm00001d011565	1d011565	Putative ubiquitin-conjugating enzyme family, Ubiquitin-conjugating enzyme E2 N [source: RefGen_v3]
Zm00001d052424	5.95e-78	0.443686	0.631	0.371	1.70081	1.51e-73	3	Zm00001d052424	PMEI47	protein; Pectinesterase inhibitor domain containing protein expressed[source:homolog]
Zm00001d030618	6.11e-78	0.528643	0.652	0.451	1.44568	1.55e-73	3	Zm00001d030618	1d030618	Cytochrome c oxidase subunit 5C[source:homolog]
allene oxide cyclase1	1.15e-77	0.464399	0.398	0.196	2.03061	2.91e-73	3	Zm00001d029594	AOC1	aoc1;allene oxide cyclase1: jasmonate pathway gene induced by herbivory [source: characterized gene (MaizeGDB_09082017)]
Zm00001d048102	2.45e-77	0.519449	0.803	0.614	1.30782	6.22e-73	3	Zm00001d048102	umc2207	Peptidase beta subunit [source: RefGen_v3]
Zm00001d031967	3e-77	0.532311	0.752	0.562	1.33808	7.62e-73	3	Zm00001d031967	2G158479	Cytochrome c1 1 heme protein mitochondrial[source:homolog]
Zm00001d020930	3.95e-77	0.468541	0.523	0.316	1.65506	1e-72	3	Zm00001d020930	pco122820	complex I subunit[source:homolog]
Zm00001d019186	5.55e-77	0.491854	0.803	0.632	1.27057	1.41e-72	3	Zm00001d019186	pco113177	Acyl carrier protein [source: RefGen_v3]
superoxide dismutase3	6.22e-77	0.514074	0.765	0.574	1.33275	1.58e-72	3	Zm00001d037859	SOD3	Superoxide dismutase [Mn] 3.1, mitochondrial [source: RefGen_v3]
Zm00001d038891	1.14e-76	0.610455	0.498	0.283	1.75972	2.89e-72	3	Zm00001d038891	PEAMT2	Phosphoethanolamine N-methyltransferase 3[source:homolog]
Zm00001d012599	7.93e-76	0.470349	0.504	0.293	1.72014	2.01e-71	3	Zm00001d012599	1d012599	F1F0-ATPase inhibitor protein; protein[source:homolog]
hydroxymethylpyrimidine phosphate synthase1	1.3e-75	0.551259	0.696	0.502	1.38645	3.3e-71	3	Zm00001d033383	THIC1	thic1;hydroxymethylpyrimidine phosphate synthase1: [source: characterized gene (MaizeGDB_09082017)]
Zm00001d013008	2.48e-75	0.504224	0.731	0.57	1.28246	6.3e-71	3	Zm00001d013008	1d013008	Ribosomal protein [source: RefGen_v3]
ferritin1	2.83e-75	0.482405	0.808	0.643	1.25661	7.18e-71	3	Zm00001d052316	FER1	Ferritin-1, chloroplastic [source: RefGen_v3]
Zm00001d031937	4.55e-74	0.500831	0.532	0.325	1.63692	1.15e-69	3	Zm00001d031937	1d031937	Peptidyl-prolyl cis-trans isomerase CYP18-2[source:homolog]
cystatin1	3.72e-73	0.564226	0.753	0.584	1.28938	9.43e-69	3	Zm00001d043175	PSEI1	Cystatin-1 [source: RefGen_v3]
Zm00001d002889	5.11e-73	0.463924	0.778	0.594	1.30976	1.3e-68	3	Zm00001d002889	pco131913	Soluble inorganic pyrophosphatase [source: RefGen_v3]
Zm00001d015378	5.33e-73	0.4838	0.689	0.494	1.39474	1.35e-68	3	Zm00001d015378	GCSH2	Glycine cleavage system H protein 2 mitochondrial[source:homolog]
Zm00001d038866	8.16e-73	0.495021	0.587	0.376	1.56117	2.07e-68	3	Zm00001d038866	pco086414a	alpha/beta-Hydrolases superfamily protein[source:homolog]
glucose translocator1	9.49e-73	0.481241	0.455	0.256	1.77734	2.41e-68	3	Zm00001d008567	GLCT1	glct1;glucose translocator1: [source: characterized gene (MaizeGDB_09082017)]
Zm00001d033088	1.27e-72	0.425538	0.49	0.283	1.73145	3.22e-68	3	Zm00001d033088	1d033088	Whole genome shotgun sequence of line PN40024 scaffold_14.assembly12x (Fragment)[source:homolog]
Zm00001d053863	1.92e-72	0.379242	0.961	0.95	1.01158	4.86e-68	3	Zm00001d053863	1d053863	60S ribosomal protein L37a-2[source:homolog]
Zm00001d050187	1.31e-71	0.435729	0.451	0.249	1.81124	3.32e-67	3	Zm00001d050187	1d050187	Aspartate carbamoyltransferase 1 [source: RefGen_v3]
Zm00001d040235	2.15e-71	0.361791	0.303	0.138	2.19565	5.45e-67	3	Zm00001d040235	1d040235	Cysteine synthase mitochondrial[source:homolog]
Zm00001d002051	3.66e-71	0.542742	0.734	0.526	1.39544	9.28e-67	3	Zm00001d002051	1d002051	D-3-phosphoglycerate dehydrogenase 3 chloroplastic[source:homolog]
Zm00001d032442	5.75e-71	0.465635	0.548	0.346	1.58382	1.46e-66	3	Zm00001d032442	1d032442	Cytochrome b5 isoform E[source:homolog]
Zm00001d051392	6.04e-71	0.429318	0.462	0.26	1.77692	1.53e-66	3	Zm00001d051392	1d051392	Glutathione peroxidase [source: RefGen_v3]
Zm00001d029856	8.18e-71	0.483972	0.673	0.493	1.36511	2.07e-66	3	Zm00001d029856	1d029856	NADH dehydrogenase [ubiquinone] 1 beta subcomplex subunit 8 mitochondrial[source:homolog]
Zm00001d053228	8.29e-71	0.480235	0.803	0.651	1.23349	2.1e-66	3	Zm00001d053228	1d053228	Acyl carrier protein [source: RefGen_v3]
Zm00001d013966	2.12e-70	0.46083	0.527	0.326	1.61656	5.38e-66	3	Zm00001d013966	1d013966	Succinate dehydrogenase subunit 3 [source: RefGen_v3]
ubiquitin conjugating enzyme4	2.59e-70	0.383418	0.899	0.828	1.08575	6.56e-66	3	Zm00001d001913	UCE4	Ubiquitin-conjugating enzyme E2 11[source:homolog]
Zm00001d028194	2.66e-70	0.488192	0.535	0.325	1.64615	6.74e-66	3	Zm00001d028194	1d028194	Probable mitochondrial-processing peptidase subunit beta mitochondrial[source:homolog]
Zm00001d052321	2.77e-70	0.487095	0.765	0.608	1.25822	7.03e-66	3	Zm00001d052321	cl405_1	Tautomerase/MIF superfamily protein[source:homolog]
Zm00001d033105	1.5e-69	0.469964	0.632	0.438	1.44292	3.79e-65	3	Zm00001d033105	IDP1437b	40S ribosomal protein S19 mitochondrial[source:homolog]
malate dehydrogenase3	1.82e-69	0.46186	0.538	0.333	1.61562	4.61e-65	3	Zm00001d044042	MDH3	mdh3;malate dehydrogenase3: electrophoretic mobility; null allele is known; mitochondrial; dimeric; intra/interlocus hybrid bands occur [source: characterized gene (MaizeGDB_09082017)]
Zm00001d011314	2.64e-69	0.511198	0.657	0.466	1.40987	6.7e-65	3	Zm00001d011314	1d011314	ATP synthase subunit epsilon, mitochondrial [source: RefGen_v3]
Zm00001d006336	3.73e-69	0.429139	0.539	0.328	1.64329	9.46e-65	3	Zm00001d006336	1d006336	-
Zm00001d006667	5.72e-69	0.457143	0.693	0.486	1.42593	1.45e-64	3	Zm00001d006667	1d006667	Succinyl-CoA ligase alpha-chain 2 [source: RefGen_v3]
Zm00001d042726	1.43e-68	0.465038	0.737	0.543	1.35727	3.64e-64	3	Zm00001d042726	1d042726	Protein BOLA2[source:homolog]
Zm00001d040190	1.63e-68	0.463604	0.724	0.522	1.38697	4.13e-64	3	Zm00001d040190	1d040190	hydroxyproline-rich glycoprotein family protein[source:homolog]
Zm00001d028485	1.97e-68	0.385467	0.37	0.189	1.95767	4.99e-64	3	Zm00001d028485	pco141386	Probable mitochondrial import inner membrane translocase subunit TIM21[source:homolog]
Zm00001d012425	3.25e-68	0.4322	0.522	0.325	1.60615	8.25e-64	3	Zm00001d012425	si603005c07	Ribosomal protein L17 family protein[source:homolog]
empty pericarp 2	5.47e-68	0.432601	0.79	0.635	1.24409	1.39e-63	3	Zm00001d005675	EMP2	Pentatricopeptide repeat-containing protein mitochondrial[source:homolog]
Zm00001d031929	1.02e-67	0.462482	0.618	0.408	1.51471	2.58e-63	3	Zm00001d031929	1d031929	Dihydroxy-acid dehydratase chloroplastic[source:homolog]
Zm00001d011855	2.06e-67	0.458862	0.611	0.4	1.5275	5.22e-63	3	Zm00001d011855	1d011855	Probable ADP-ribosylation factor GTPase-activating protein AGD11[source:homolog]
glycine-rich protein2	3.94e-67	0.512602	0.791	0.617	1.28201	9.99e-63	3	Zm00001d023734	GRP2	grp2;glycine-rich protein2: [source: characterized gene (MaizeGDB_09082017)]
Zm00001d010804	6.45e-67	0.37779	0.872	0.781	1.11652	1.64e-62	3	Zm00001d010804	AY104566	Proteasome maturation factor UMP1[source:homolog]
ribosomal protein L30	7.45e-67	0.399404	0.877	0.782	1.12148	1.89e-62	3	Zm00001d008245	RPL30	rpl30;ribosomal protein L30: endosperm cDNA 5C02F01 similar to yeast ribosomal protein gene [source: characterized gene (MaizeGDB_09082017)]
Zm00001d046120	9.84e-67	0.420984	0.468	0.277	1.68953	2.49e-62	3	Zm00001d046120	1d046120	-
rps11	1.05e-66	0.40376	0.946	0.89	1.06292	2.67e-62	3	Zm00001d002339	uaz251b(rpS11)	40S ribosomal protein S11 [source: RefGen_v3]
aluminum-induced protein homolog1	2.65e-66	0.567607	0.578	0.375	1.54133	6.72e-62	3	Zm00001d023376	ALP1	alp1;aluminum-induced protein homolog1: leaf cDNA csu359 similar to wheat aluminum-induced protein, GenBank accession L28008 [source: characterized gene (MaizeGDB_09082017)]
Zm00001d019562	3.88e-66	0.449563	0.841	0.703	1.1963	9.85e-62	3	Zm00001d019562	1d019562	60S ribosomal protein L44 [source: RefGen_v3]
Zm00001d023582	5.88e-66	0.453766	0.548	0.347	1.57925	1.49e-61	3	Zm00001d023582	APX11	L-ascorbate peroxidase S chloroplastic/mitochondrial[source:homolog]
Zm00001d012052	8.65e-66	0.375233	0.916	0.86	1.06512	2.19e-61	3	Zm00001d012052	pco106379	RNA-binding (RRM/RBD/RNP motifs) family protein[source:homolog]
Zm00001d015383	1.1e-65	0.526734	0.707	0.515	1.37282	2.8e-61	3	Zm00001d015383	pco070235b	Glyceraldehyde-3-phosphate dehydrogenase, cytosolic [source: RefGen_v3]
Zm00001d053175	2.34e-65	0.428688	0.51	0.312	1.63462	5.93e-61	3	Zm00001d053175	1d053175	Cytochrome b-c1 complex subunit 6 [source: RefGen_v3]
Zm00001d053800	6.66e-65	0.462151	0.708	0.544	1.30147	1.69e-60	3	Zm00001d053800	GCSH3	Glycine cleavage system H protein 2 mitochondrial[source:homolog]
Zm00001d034223	8.13e-65	0.395046	0.883	0.799	1.10513	2.06e-60	3	Zm00001d034223	magi7806	40S ribosomal protein S29[source:homolog]
Zm00001d030146	9.23e-65	0.424138	0.618	0.423	1.46099	2.34e-60	3	Zm00001d030146	1d030146	Ribosomal protein L35[source:homolog]
Zm00001d045988	1.44e-64	0.496687	0.39	0.205	1.90244	3.66e-60	3	Zm00001d045988	pco070107	Oleosin Zm-II [source: RefGen_v3]
Zm00001d014428	6.59e-64	0.424106	0.49	0.303	1.61716	1.67e-59	3	Zm00001d014428	1d014428	Probable NADH dehydrogenase [ubiquinone] 1 alpha subcomplex subunit 12[source:homolog]
Zm00001d005642	2.08e-63	0.352458	0.945	0.911	1.03732	5.28e-59	3	Zm00001d005642	1d005642	60S ribosomal protein L35a-2[source:homolog]
Zm00001d051116	3.45e-63	0.43284	0.74	0.563	1.31439	8.75e-59	3	Zm00001d051116	1d051116	H/ACA ribonucleoprotein complex subunit 3-like protein[source:homolog]
Zm00001d045893	5.74e-63	0.524078	0.779	0.671	1.16095	1.45e-58	3	Zm00001d045893	1d045893	Retrovirus-related Pol polyprotein LINE-1[source:homolog]
vacuolar proton pump3	5.77e-63	0.453661	0.704	0.521	1.35125	1.46e-58	3	Zm00001d053765	VPP3	vpp3;vacuolar proton pump3: coleoptile tip cDNA similar to carrot homolog, including putative active site region [source: characterized gene (MaizeGDB_09082017)]
Zm00001d011330	7.68e-63	0.452655	0.769	0.612	1.25654	1.95e-58	3	Zm00001d011330	1d011330	Cytochrome c oxidase subunit 5b-2 mitochondrial[source:homolog]
Zm00001d030895	9.51e-63	0.443794	0.744	0.568	1.30986	2.41e-58	3	Zm00001d030895	pco061446a	Adenine phosphoribosyltransferase 1 chloroplastic[source:homolog]
Zm00001d049691	1.02e-62	0.44511	0.649	0.454	1.42952	2.58e-58	3	Zm00001d049691	1d049691	Succinate dehydrogenase subunit 6 mitochondrial[source:homolog]
Zm00001d053556	1.02e-62	0.444501	0.781	0.649	1.20339	2.59e-58	3	Zm00001d053556	1d053556	-
Zm00001d013156	1.42e-62	0.402721	0.753	0.563	1.33748	3.59e-58	3	Zm00001d013156	1d013156	NADH-ubiquinone oxidoreductase 23 kDa subunit [source: RefGen_v3]
Zm00001d035500	2.21e-62	0.394062	0.565	0.365	1.54795	5.6e-58	3	Zm00001d035500	1d035500	Bifunctional bis(5'-adenosyl)-triphosphatase/adenylylsulfatase FHIT[source:homolog]
high mobility group protein3	2.99e-62	0.353977	0.924	0.838	1.10263	7.58e-58	3	Zm00001d051427	HMG3	hmg3;high mobility group protein3: [source: characterized gene (MaizeGDB_09082017)]
Zm00001d004363	4.19e-62	0.444255	0.406	0.219	1.85388	1.06e-57	3	Zm00001d004363	1d004363	Cytochrome P450 71A26[source:homolog]
Zm00001d028453	4.63e-62	0.446982	0.623	0.443	1.40632	1.17e-57	3	Zm00001d028453	cl4190_1	-
Zm00001d053754	5.44e-62	0.403112	0.842	0.722	1.1662	1.38e-57	3	Zm00001d053754	1d053754	Probable small nuclear ribonucleoprotein F[source:homolog]
Zm00001d040341	6.55e-62	0.376975	0.417	0.232	1.79741	1.66e-57	3	Zm00001d040341	1d040341	Peroxiredoxin-2F mitochondrial[source:homolog]
phosphofructose kinase1	7.64e-62	0.460664	0.808	0.643	1.25661	1.94e-57	3	Zm00001d037278	PFK1	pfk1;phosphofructose kinase1: vegetative meristem cDNA 7C02A06 [source: characterized gene (MaizeGDB_09082017)]
IDI2	1.1e-61	0.327997	0.346	0.177	1.9548	2.78e-57	3	Zm00001d049042	TIDP2941	Methylthioribose-1-phosphate isomerase [source: RefGen_v3]
Zm00001d018363	2.95e-61	0.399049	0.44	0.256	1.71875	7.48e-57	3	Zm00001d018363	MSB1	Probable steroid-binding protein 3[source:homolog]
Zm00001d035637	9.23e-61	0.421502	0.542	0.353	1.53541	2.34e-56	3	Zm00001d035637	1d035637	-
Zm00001d006714	1.17e-60	0.438935	0.631	0.45	1.40222	2.96e-56	3	Zm00001d006714	1d006714	NADH dehydrogenase [ubiquinone] iron-sulfur protein 4 mitochondrial[source:homolog]
Zm00001d036438	1.8e-60	0.380583	0.616	0.397	1.55164	4.57e-56	3	Zm00001d036438	si605069d12	-
Zm00001d004123	3.43e-60	0.407769	0.503	0.314	1.60191	8.71e-56	3	Zm00001d004123	1d004123	Lactoylglutathione lyase [source: RefGen_v3]
Zm00001d052436	5.89e-60	0.403151	0.83	0.699	1.18741	1.5e-55	3	Zm00001d052436	1d052436	ubiquinol-cytochrome C reductase UQCRX/QCR9-like family protein[source:homolog]
Zm00001d021128	2.22e-59	0.422579	0.493	0.309	1.59547	5.63e-55	3	Zm00001d021128	1d021128	-
Zm00001d031128	3.25e-59	0.496361	0.775	0.61	1.27049	8.25e-55	3	Zm00001d031128	METS1	5-methyltetrahydropteroyltriglutamate--homocysteine methyltransferase 1[source:homolog]
dihydrolipoamide S-acetyltransferase1	3.72e-59	0.409603	0.544	0.352	1.54545	9.44e-55	3	Zm00001d016365	DLA1	dla1;dihydrolipoamide S-acetyltransferase1: cDNA sequence [source: characterized gene (MaizeGDB_09082017)]
Zm00001d015134	4.27e-59	0.406761	0.827	0.687	1.20378	1.08e-54	3	Zm00001d015134	1d015134	Probable ATP synthase 24 kDa subunit mitochondrial[source:homolog]
Zm00001d039372	1.13e-58	0.374791	0.865	0.778	1.11183	2.86e-54	3	Zm00001d039372	1d039372	Small nuclear ribonucleoprotein family protein[source:homolog]
Zm00001d008259	1.15e-58	0.374273	0.865	0.786	1.10051	2.92e-54	3	Zm00001d008259	1d008259	-
Zm00001d013031	1.44e-58	0.398949	0.795	0.659	1.20637	3.64e-54	3	Zm00001d013031	1d013031	-
Zm00001d017802	1.8e-58	0.395419	0.416	0.238	1.7479	4.57e-54	3	Zm00001d017802	PCO111982	Histidinol-phosphate aminotransferase 2 chloroplastic[source:homolog]
Zm00001d049134	1.96e-58	0.327909	0.385	0.213	1.80751	4.98e-54	3	Zm00001d049134	1d049134	-
Zm00001d038795	2.71e-58	0.415332	0.542	0.347	1.56196	6.86e-54	3	Zm00001d038795	1d038795	-
Zm00001d037899	9.07e-58	0.422785	0.539	0.343	1.57143	2.3e-53	3	Zm00001d037899	1d037899	Succinate dehydrogenase subunit 4 mitochondrial[source:homolog]
Zm00001d053608	3.08e-57	0.416398	0.747	0.591	1.26396	7.81e-53	3	Zm00001d053608	1d053608	-
elongation factor TU mitochondrial1	5.44e-57	0.464716	0.742	0.567	1.30864	1.38e-52	3	Zm00001d034856	TUFM1	tufm1;elongation factor TU mitochondrial1: genomic sequence, low copy numberl SSR umc2100 [source: characterized gene (MaizeGDB_09082017)]
Zm00001d038374	6.33e-57	0.383671	0.943	0.907	1.03969	1.61e-52	3	Zm00001d038374	magi92568	60S ribosomal protein L36 [source: RefGen_v3]
Zm00001d007011	7.53e-57	0.415872	0.644	0.461	1.39696	1.91e-52	3	Zm00001d007011	1d007011	-
ATP synthase3	1.02e-56	0.414059	0.765	0.596	1.28356	2.59e-52	3	Zm00001d006439	ATP3	atp3;ATP synthase3: [source: characterized gene (MaizeGDB_09082017)]
Zm00001d017847	1.24e-56	0.374901	0.844	0.719	1.17385	3.13e-52	3	Zm00001d017847	1d017847	Outer envelope pore protein 16-3 chloroplastic/mitochondrial[source:homolog]
Zm00001d044329	1.79e-56	0.413739	0.527	0.346	1.52312	4.55e-52	3	Zm00001d044329	bnlg1754	S-adenosyl-L-methionine-dependent methyltransferases superfamily protein[source:homolog]
Zm00001d030910	2.97e-56	0.404659	0.521	0.336	1.5506	7.53e-52	3	Zm00001d030910	1d030910	-
Zm00001d054089	3.83e-56	0.471932	0.72	0.557	1.29264	9.71e-52	3	Zm00001d054089	1d054089	Putative TCP-1/cpn60 chaperonin family protein isoform 1, Putative TCP-1/cpn60 chaperonin family protein isoform 2 [source: RefGen_v3]
Zm00001d037813	4.36e-56	0.34117	0.372	0.204	1.82353	1.11e-51	3	Zm00001d037813	IDP86	Phosphoribosylaminoimidazole-succinocarboxamide synthase [source: RefGen_v3]
Zm00001d017258	5.06e-56	0.412894	0.571	0.38	1.50263	1.28e-51	3	Zm00001d017258	SCOAL1	Succinate--CoA ligase [ADP-forming] subunit beta mitochondrial[source:homolog]
Zm00001d013644	6.67e-56	0.496613	0.621	0.431	1.44084	1.69e-51	3	Zm00001d013644	METS2	5-methyltetrahydropteroyltriglutamate--homocysteine methyltransferase 1[source:homolog]
Zm00001d011049	2.11e-55	0.420244	0.772	0.618	1.24919	5.36e-51	3	Zm00001d011049	umc2c	-
Zm00001d015431	2.68e-55	0.436385	0.559	0.386	1.44819	6.8e-51	3	Zm00001d015431	umc2299	Fiber protein Fb15 [source: RefGen_v3]
Zm00001d011741	2.8e-55	0.372312	0.94	0.896	1.04911	7.11e-51	3	Zm00001d011741	pco066882b	40S ribosomal protein S24 [source: RefGen_v3]
Zm00001d041112	6.76e-55	0.435345	0.673	0.495	1.3596	1.71e-50	3	Zm00001d041112	1d041112	Adenylate kinase 4[source:homolog]
Zm00001d039620	8.05e-55	0.363755	0.523	0.337	1.55193	2.04e-50	3	Zm00001d039620	1d039620	D-Tyr-tRNA(Tyr) deacylase family protein[source:homolog]
Zm00001d042061	1.21e-54	0.373752	0.485	0.3	1.61667	3.07e-50	3	Zm00001d042061	pco085431	NADPH:quinone oxidoreductase[source:homolog]
Zm00001d029393	1.27e-54	0.407848	0.655	0.483	1.35611	3.22e-50	3	Zm00001d029393	1d029393	Cytochrome c oxidase subunit 6b-1[source:homolog]
Zm00001d033531	1.39e-54	0.441585	0.54	0.367	1.47139	3.52e-50	3	Zm00001d033531	1d033531	F1N21.17[source:homolog]
Zm00001d038088	1.78e-54	0.382986	0.71	0.543	1.30755	4.52e-50	3	Zm00001d038088	umc2040	Sm-like protein LSM5[source:homolog]
Zm00001d021421	2.66e-54	0.412702	0.859	0.731	1.1751	6.74e-50	3	Zm00001d021421	UGP2	ugp2;UDP-glucose pyrophosphorylase2: second locus with homology to T14797 [source: characterized gene (MaizeGDB_09082017)]
Zm00001d025509	3.62e-54	0.383816	0.688	0.496	1.3871	9.17e-50	3	Zm00001d025509	IDP774	RmlC-like cupins superfamily protein[source:homolog]
Zm00001d050965	3.64e-54	0.38881	0.361	0.197	1.83249	9.22e-50	3	Zm00001d050965	1d050965	Isocitrate dehydrogenase [NAD] regulatory subunit 3 mitochondrial[source:homolog]
Zm00001d010872	4.3e-54	0.406196	0.714	0.564	1.26596	1.09e-49	3	Zm00001d010872	pco108839	CONTAINS InterPro DOMAIN/s: Ribosomal protein S27/S33 mitochondrial (InterPro:IPR013219); Has 101 Blast hits to 101 proteins in 55 species: Archae - 0; Bacteria - 0; Metazoa - 8; Fungi - 59; Plants - 26; Viruses - 0; Other Eukaryotes - 8 (source: N /.../ink).[source:homolog]
Zm00001d014659	4.74e-54	0.327228	0.37	0.206	1.79612	1.2e-49	3	Zm00001d014659	1d014659	Macrophage migration inhibitory factor [source: RefGen_v3]
Zm00001d027756	7.66e-54	0.281294	0.339	0.179	1.89385	1.94e-49	3	Zm00001d027756	gpm556	12-dihydroxy-3-keto-5-methylthiopentene dioxygenase 3[source:homolog]
Zm00001d049305	9.04e-54	0.374255	0.851	0.713	1.19355	2.29e-49	3	Zm00001d049305	1d049305	HSP20-like chaperones superfamily protein[source:homolog]
Zm00001d040084	1.2e-53	0.414883	0.486	0.307	1.58306	3.04e-49	3	Zm00001d040084	1d040084	Fructose-bisphosphate aldolase [source: RefGen_v3]
Zm00001d028709	1.32e-53	0.361162	0.953	0.895	1.0648	3.34e-49	3	Zm00001d028709	APX3	apx3;ascorbate peroxidase homolog3: [source: characterized gene (MaizeGDB_09082017)]
Zm00001d037770	1.63e-53	0.411277	0.58	0.393	1.47583	4.14e-49	3	Zm00001d037770	1d037770	Phosphoribosylformylglycinamidine cyclo-ligase [source: RefGen_v3]
acidic ribosomal protein P2a-3	3.41e-53	0.401736	0.83	0.702	1.18234	8.64e-49	3	Zm00001d001899	ARPP2A-3	arpp2a-3;acidic ribosomal protein P2a-3: [source: characterized gene (MaizeGDB_09082017)]
Zm00001d028053	8.31e-53	0.390645	0.543	0.365	1.48767	2.11e-48	3	Zm00001d028053	TIDP3048	Mitochondrial ribosomal protein L43 [source: RefGen_v3]
Zm00001d015612	8.77e-53	0.302482	0.32	0.167	1.91617	2.23e-48	3	Zm00001d015612	1d015612	-
Zm00001d009910	1.56e-52	0.406743	0.651	0.473	1.37632	3.96e-48	3	Zm00001d009910	umc1470	Catalytic/ oxidoreductase, acting on NADH or NADPH [source: RefGen_v3]
succinate dehydrogenase12	1.74e-52	0.404453	0.642	0.466	1.37768	4.42e-48	3	Zm00001d033554	SUDH12	sudh12;succinate dehydrogenase12: [source: characterized gene (MaizeGDB_09082017)]
Zm00001d008244	2.42e-52	0.385234	0.5	0.32	1.5625	6.15e-48	3	Zm00001d008244	IMD4	imd4;isopropylmalate dehydrogenase4: [source: characterized gene (MaizeGDB_09082017)]
ribosomal protein L44	2.91e-52	0.341631	0.936	0.885	1.05763	7.37e-48	3	Zm00001d021652	RPL44	rpl44;ribosomal protein L44: vegetative meristem cDNA 7C02A07 [source: characterized gene (MaizeGDB_09082017)]
Zm00001d022112	4.94e-52	0.380264	0.419	0.246	1.70325	1.25e-47	3	Zm00001d022112	cl15935_1	Stress-response A/B barrel domain-containing protein UP3[source:homolog]
Zm00001d027839	5.08e-52	0.41378	0.627	0.461	1.36009	1.29e-47	3	Zm00001d027839	1d027839	Ribosomal L32p protein family[source:homolog]
Zm00001d053900	7.43e-52	0.33559	0.391	0.223	1.75336	1.88e-47	3	Zm00001d053900	FOLD3	Bifunctional protein FolD 4 chloroplastic[source:homolog]
Zm00001d005818	7.67e-52	0.397908	0.551	0.369	1.49322	1.94e-47	3	Zm00001d005818	ALDH20	Aldehyde dehydrogenase family 7 member B4[source:homolog]
Zm00001d037489	1.36e-51	0.34107	0.886	0.792	1.11869	3.45e-47	3	Zm00001d037489	RPL23A	60S ribosomal protein L23a-1[source:homolog]
Zm00001d047757	1.52e-51	0.352206	0.935	0.852	1.09742	3.86e-47	3	Zm00001d047757	APX1	apx1;ascorbate peroxidase homolog: [source: characterized gene (MaizeGDB_09082017)]
isocitrate dehydrogenase2	2.14e-51	0.392236	0.774	0.617	1.25446	5.43e-47	3	Zm00001d039079	IDH2	idh2;isocitrate dehydrogenase2: electrophoretic mobility; null allele is known; cytosolic; dimeric; intra/interlocus hybrid bands occur [source: characterized gene (MaizeGDB_09082017)]
Zm00001d021170	4.52e-51	0.37718	0.333	0.18	1.85	1.15e-46	3	Zm00001d021170	1d021170	Inositol 134-trisphosphate 5/6-kinase 4[source:homolog]
Zm00001d020311	5.51e-51	0.380469	0.708	0.563	1.25755	1.4e-46	3	Zm00001d020311	1d020311	RING-H2 finger protein ATL3I [source: RefGen_v3]
Zm00001d049984	8.08e-51	0.370006	0.763	0.619	1.23263	2.05e-46	3	Zm00001d049984	1d049984	-
Zm00001d029065	2.69e-50	0.392916	0.624	0.456	1.36842	6.81e-46	3	Zm00001d029065	1d029065	Protein LRP16 [source: RefGen_v3]
Zm00001d034244	6.91e-50	0.40068	0.582	0.407	1.42998	1.75e-45	3	Zm00001d034244	1d034244	NADH dehydrogenase [ubiquinone] iron-sulfur protein 8-B mitochondrial[source:homolog]
uaz248b(his3)	1.3e-49	0.346892	0.474	0.303	1.56436	3.29e-45	3	Zm00001d016908	uaz248b(his3)	uaz248b(his3); [source: characterized gene (MaizeGDB_09082017)]
Zm00001d047119	1.53e-49	0.371888	0.45	0.288	1.5625	3.87e-45	3	Zm00001d047119	1d047119	NADH dehydrogenase [ubiquinone] 1 beta subcomplex subunit 8 mitochondrial[source:homolog]
Zm00001d017985	2.85e-49	0.419082	0.7	0.525	1.33333	7.24e-45	3	Zm00001d017985	1d017985	Pyruvate dehydrogenase E1 component alpha subunit [source: RefGen_v3]
Zm00001d009990	3.03e-49	0.391369	0.673	0.497	1.35412	7.68e-45	3	Zm00001d009990	SOD10	Superoxide dismutase [Mn] 3.4, mitochondrial [source: RefGen_v3]
glycine1	3.81e-49	0.378731	0.787	0.626	1.25719	9.65e-45	3	Zm00001d049234	GLY1	gly1;glycine1: leaf cDNA 7C04A02 similar to a fungal and E. coli enzyme used in glycine metabolism [source: characterized gene (MaizeGDB_09082017)]
Zm00001d017467	5.28e-49	0.368745	0.676	0.49	1.37959	1.34e-44	3	Zm00001d017467	1d017467	3-isopropylmalate dehydratase small subunit 2 [source: RefGen_v3]
enolase2	1.42e-48	0.344688	0.919	0.822	1.118	3.61e-44	3	Zm00001d030373	ENO2	eno2;enolase2: constitutive cDNA pENO2 [source: characterized gene (MaizeGDB_09082017)]
autophagy8a	1.64e-48	0.325276	0.425	0.258	1.64729	4.15e-44	3	Zm00001d006474	ATG8A	Autophagy-related protein 8a[source:homolog]
Zm00001d032359	1.76e-48	0.366625	0.805	0.684	1.1769	4.47e-44	3	Zm00001d032359	umc2064	Multiprotein-bridging factor 1a[source:homolog]
Zm00001d050916	1.79e-48	0.325034	0.874	0.801	1.09114	4.54e-44	3	Zm00001d050916	1d050916	Small nuclear ribonucleoprotein family protein[source:homolog]
adenosyl homocysteine hydrolase1	2e-48	0.361765	0.945	0.866	1.09122	5.08e-44	3	Zm00001d049239	AHH1	Adenosylhomocysteinase [source: RefGen_v3]
formaldehyde dehydrogenase homolog1	2.68e-48	0.367175	0.789	0.632	1.24842	6.8e-44	3	Zm00001d018468	FDH1	fdh1;formaldehyde dehydrogenase homolog1: cDNA sequence; single copy [source: characterized gene (MaizeGDB_09082017)]
auxin binding protein1	5.97e-48	0.390196	0.461	0.292	1.57877	1.51e-43	3	Zm00001d041711	ABP1	scmv2;resistance to sugarcane mosaic virus2: dominant Scmv1 and Scmv2 confer resistance [source: characterized gene (MaizeGDB_09082017)]
Zm00001d038535	1.35e-47	0.395107	0.913	0.863	1.05794	3.41e-43	3	Zm00001d038535	pco093173	60S ribosomal protein L30-2[source:homolog]
Zm00001d030557	1.51e-47	0.436715	0.761	0.619	1.2294	3.84e-43	3	Zm00001d030557	ALT12	Alanine aminotransferase 2 mitochondrial[source:homolog]
Zm00001d001903	1.81e-47	0.341716	0.449	0.281	1.59786	4.6e-43	3	Zm00001d001903	1d001903	Carboxylesterase SOBER1[source:homolog]
Zm00001d043224	2.64e-47	0.332008	0.528	0.344	1.53488	6.68e-43	3	Zm00001d043224	1d043224	F1F0-ATPase inhibitor protein; protein[source:homolog]
isocitrate dehydrogenase1	3.55e-47	0.371287	0.595	0.421	1.4133	9.01e-43	3	Zm00001d011487	IDH1	idh1;isocitrate dehydrogenase1: electrophoretic mobility; null allele is known; cytosolic; dimeric; intra/interlocus hybrid bands occur [source: characterized gene (MaizeGDB_09082017)]
Zm00001d004198	3.64e-47	0.277266	0.382	0.216	1.76852	9.24e-43	3	Zm00001d004198	GL14	CASP-like protein 2A1[source:homolog]
Zm00001d021018	4.94e-47	0.339873	0.889	0.827	1.07497	1.25e-42	3	Zm00001d021018	1d021018	60S ribosomal protein L32-1[source:homolog]
Zm00001d029105	8.45e-47	0.320848	0.413	0.247	1.67206	2.14e-42	3	Zm00001d029105	1d029105	Blue-light photoreceptor PHR2[source:homolog]
Zm00001d012679	9.58e-47	0.370346	0.559	0.392	1.42602	2.43e-42	3	Zm00001d012679	pco073464	-
Zm00001d018466	1.27e-46	0.320938	0.946	0.895	1.05698	3.22e-42	3	Zm00001d018466	1d018466	RNA-binding (RRM/RBD/RNP motifs) family protein[source:homolog]
pyruvate dehydrogenase2	1.3e-46	0.38339	0.634	0.462	1.37229	3.29e-42	3	Zm00001d031659	PDH2	pdh2;pyruvate dehydrogenase2: multi-copy, cDNA sequence [source: characterized gene (MaizeGDB_09082017)]
Zm00001d009417	1.54e-46	0.32076	0.916	0.86	1.06512	3.92e-42	3	Zm00001d009417	1d009417	60S ribosomal protein L28-1[source:homolog]
Zm00001d025258	2.33e-46	0.374562	0.578	0.411	1.40633	5.9e-42	3	Zm00001d025258	KGDH1	Dihydrolipoyllysine-residue succinyltransferase component of 2-oxoglutarate dehydrogenase complex [source: RefGen_v3]
glutamate-oxaloacetate transaminase1	2.65e-46	0.359983	0.832	0.693	1.20058	6.73e-42	3	Zm00001d043382	GOT1	got1;glutamate-oxaloacetate transaminase1: electrophoretic mobility; null allele is known; glyoxysomal; dimeric; intralocus hybrid bands occur [source: characterized gene (MaizeGDB_09082017)]
Zm00001d039064	3.56e-46	0.307685	0.464	0.293	1.58362	9.03e-42	3	Zm00001d039064	1d039064	DUF3143 family protein[source:homolog]
Zm00001d051129	4.57e-46	0.383526	0.656	0.484	1.35537	1.16e-41	3	Zm00001d051129	1d051129	Succinate--CoA ligase [ADP-forming] subunit beta mitochondrial[source:homolog]
Zm00001d006185	5.16e-46	0.32755	0.465	0.294	1.58163	1.31e-41	3	Zm00001d006185	umc2374	6-phosphogluconolactonase [source: RefGen_v3]
Zm00001d028810	1.84e-45	0.352065	0.559	0.389	1.43702	4.66e-41	3	Zm00001d028810	DAPAT1	LL-diaminopimelate aminotransferase chloroplastic[source:homolog]
Zm00001d029483	1.93e-45	0.371734	0.851	0.748	1.1377	4.89e-41	3	Zm00001d029483	1d029483	Probable small nuclear ribonucleoprotein G[source:homolog]
Zm00001d051860	2.23e-45	0.347551	0.83	0.723	1.14799	5.67e-41	3	Zm00001d051860	1d051860	-
Zm00001d014005	2.62e-45	0.345758	0.679	0.526	1.29087	6.64e-41	3	Zm00001d014005	1d014005	-
hexokinase2	2.8e-45	0.344468	0.416	0.253	1.64427	7.1e-41	3	Zm00001d038792	HEX2	hex2;hexokinase2: electrophoretic mobility; null allele is known; cytosolic; monomeric [source: characterized gene (MaizeGDB_09082017)]
Zm00001d045500	3.3e-45	0.390725	0.648	0.491	1.31976	8.36e-41	3	Zm00001d045500	1d045500	ribosomal protein L29 family protein[source:homolog]
Zm00001d014140	3.46e-45	0.301705	0.437	0.275	1.58909	8.77e-41	3	Zm00001d014140	1d014140	Trm112p-like protein[source:homolog]
Zm00001d053580	5.75e-45	0.32251	0.447	0.283	1.57951	1.46e-40	3	Zm00001d053580	1d053580	Dihydrolipoyllysine-residue acetyltransferase component 2 of pyruvate dehydrogenase complex mitochondrial[source:homolog]
Zm00001d030019	7.98e-45	0.28569	0.405	0.244	1.65984	2.02e-40	3	Zm00001d030019	cl5598_1a	-
Zm00001d050323	9.01e-45	0.33728	0.572	0.38	1.50526	2.29e-40	3	Zm00001d050323	cl377_-3	Putative cytochrome P450 superfamily protein [source: RefGen_v3]
Zm00001d029036	1.15e-44	0.269535	0.322	0.179	1.79888	2.92e-40	3	Zm00001d029036	1d029036	Hydroxyacylglutathione hydrolase cytoplasmic[source:homolog]
Zm00001d053983	1.58e-44	0.350674	0.642	0.474	1.35443	4.02e-40	3	Zm00001d053983	1d053983	Probable ATP synthase 24 kDa subunit mitochondrial[source:homolog]
triose phosphate isomerase4	2.97e-44	0.351561	0.866	0.75	1.15467	7.53e-40	3	Zm00001d039865	TPI4	tpi4;triose phosphate isomerase4: electrophoretic mobility; cytosolic; dimeric; intra/interlocus hybrids occur with Tpi3 & Tpi5; leaf cDNA csu301 single copy, SSRs phi029, nc030 [source: characterized gene (MaizeGDB_09082017)]
Zm00001d041719	3.3e-44	0.402136	0.567	0.4	1.4175	8.38e-40	3	Zm00001d041719	1d041719	Heat shock protein 90-6 mitochondrial[source:homolog]
Zm00001d036547	4.2e-44	0.301417	0.886	0.846	1.04728	1.07e-39	3	Zm00001d036547	1d036547	Translation machinery associated TMA7[source:homolog]
Zm00001d049975	5.81e-44	0.362057	0.584	0.417	1.40048	1.47e-39	3	Zm00001d049975	1d049975	Enoyl-[acyl-carrier-protein] reductase [NADH] chloroplastic[source:homolog]
Zm00001d001393	6.55e-44	0.302077	0.334	0.19	1.75789	1.66e-39	3	Zm00001d001393	1d001393	-
Zm00001d049954	9.41e-44	0.357436	0.806	0.65	1.24	2.39e-39	3	Zm00001d049954	DAR2	Monodehydroascorbate reductase 1 peroxisomal[source:homolog]
Zm00001d045520	1.06e-43	0.31885	0.449	0.287	1.56446	2.69e-39	3	Zm00001d045520	1d045520	Succinate dehydrogenase subunit 8A mitochondrila[source:homolog]
Zm00001d038136	1.09e-43	0.347005	0.693	0.522	1.32759	2.76e-39	3	Zm00001d038136	1d038136	alpha/beta-Hydrolases superfamily protein[source:homolog]
Zm00001d013424	1.11e-43	0.400201	0.505	0.341	1.48094	2.81e-39	3	Zm00001d013424	cdo122b(nad)	NADH dehydrogenase [ubiquinone] iron-sulfur protein 1 mitochondrial[source:homolog]
Zm00001d025425	2e-43	0.295718	0.451	0.287	1.57143	5.07e-39	3	Zm00001d025425	ASG2	-
voltage-dependent anion channel protein1b	3.44e-43	0.369711	0.61	0.437	1.39588	8.72e-39	3	Zm00001d020219	VDAC1B	vdac1b;voltage-dependent anion channel protein1b: [source: characterized gene (MaizeGDB_09082017)]
Zm00001d030657	3.58e-43	0.319808	0.479	0.317	1.51104	9.08e-39	3	Zm00001d030657	1d030657	-
Zm00001d037479	4.69e-43	0.280881	0.972	0.943	1.03075	1.19e-38	3	Zm00001d037479	RPS30	40S ribosomal protein S30 [source: RefGen_v3]
Zm00001d003084	4.9e-43	0.359204	0.811	0.684	1.18567	1.24e-38	3	Zm00001d003084	1d003084	OSJNBa0043L24.15 protein; protein[source:homolog]
Zm00001d034034	5.56e-43	0.305429	0.443	0.282	1.57092	1.41e-38	3	Zm00001d034034	pco115518b	Protein TORNADO 1[source:homolog]
proline responding1	5.83e-43	0.382413	0.758	0.615	1.23252	1.48e-38	3	Zm00001d010056	PRO1	pro1;proline responding1: (allele o6) crumpled opaque kernel; green-striped lethal seedling; responds to proline in culture [source: characterized gene (MaizeGDB_09082017)]
Zm00001d015865	8.77e-43	0.315902	0.516	0.355	1.45352	2.22e-38	3	Zm00001d015865	1d015865	-
superoxide dismutase9	8.82e-43	0.354847	0.866	0.786	1.10178	2.24e-38	3	Zm00001d047479	SOD9	Superoxide dismutase [Cu-Zn] 4AP [source: RefGen_v3]
Zm00001d021167	1.4e-42	0.412422	0.406	0.247	1.64372	3.56e-38	3	Zm00001d021167	1d021167	UDP-glycosyltransferase 74B1[source:homolog]
Zm00001d046900	2.14e-42	0.347132	0.647	0.479	1.35073	5.42e-38	3	Zm00001d046900	1d046900	Grx_C4-glutaredoxin subgroup I [source: RefGen_v3]
TF-double B-box zinc finger protein11	4.52e-42	0.325991	0.844	0.734	1.14986	1.15e-37	3	Zm00001d045323	DBB11	prf5;Profilin homolog5: Deduced amino acid sequence shares 95% identity with PRF4 (aka ZmPRO4) and 79-80% identity with other maize profilins PRF1, PRF2 and PRF3. [source: characterized gene (MaizeGDB_09082017)]
succinate dehydrogenase4	4.84e-42	0.300348	0.402	0.247	1.62753	1.23e-37	3	Zm00001d007966	SUDH4	sudh4;succinate dehydrogenase4: [source: characterized gene (MaizeGDB_09082017)]
Zm00001d045911	5.28e-42	0.307023	0.371	0.222	1.67117	1.34e-37	3	Zm00001d045911	1d045911	Uncharacterised conserved protein (UCP030210)[source:homolog]
Zm00001d045965	7.77e-42	0.367466	0.606	0.446	1.35874	1.97e-37	3	Zm00001d045965	FDH2	Formate dehydrogenase chloroplastic/mitochondrial[source:homolog]
methyl binding domain101a	1.22e-41	0.323762	0.428	0.272	1.57353	3.09e-37	3	Zm00001d010322	MBD101	mbd101a;methyl binding domain101a: [source: characterized gene (MaizeGDB_09082017)]
Zm00001d001979	1.33e-41	0.339256	0.468	0.308	1.51948	3.37e-37	3	Zm00001d001979	1d001979	Probable UDP-arabinopyranose mutase 5[source:homolog]
Zm00001d010528	1.46e-41	0.277378	0.958	0.943	1.01591	3.69e-37	3	Zm00001d010528	1d010528	60S ribosomal protein L36 [source: RefGen_v3]
Zm00001d022278	1.47e-41	0.335184	0.306	0.168	1.82143	3.74e-37	3	Zm00001d022278	1d022278	1-Cys peroxiredoxin PER1 [source: RefGen_v3]
Zm00001d004410	2.25e-41	0.357576	0.59	0.431	1.36891	5.72e-37	3	Zm00001d004410	phm4880	Ribosomal L18p/L5e family protein[source:homolog]
Zm00001d045497	2.31e-41	0.345345	0.594	0.438	1.35616	5.86e-37	3	Zm00001d045497	1d045497	-
Zm00001d010566	3.54e-41	0.369398	0.811	0.709	1.14386	8.97e-37	3	Zm00001d010566	1d010566	40S ribosomal protein S23-2[source:homolog]
Zm00001d027342	4.04e-41	0.350081	0.79	0.681	1.16006	1.03e-36	3	Zm00001d027342	gpm319	Mitochondrial import inner membrane translocase subunit TIM9[source:homolog]
vacuolar proton pump2	4.13e-41	0.35678	0.676	0.516	1.31008	1.05e-36	3	Zm00001d046336	VPP2	vpp2;vacuolar proton pump2: etiolated leaf cDNA, 5' sequence similar to plant vacuolar ATPase, subunit B [source: characterized gene (MaizeGDB_09082017)]
pyrophosphate-energized proton pump1	4.77e-41	0.284507	0.375	0.225	1.66667	1.21e-36	3	Zm00001d018197	PPP1	Soluble inorganic pyrophosphatase 6 chloroplastic[source:homolog]
Zm00001d033530	5.69e-41	0.259737	0.324	0.185	1.75135	1.44e-36	3	Zm00001d033530	1d033530	F1N21.17[source:homolog]
Zm00001d003127	6.01e-41	0.291927	0.888	0.815	1.08957	1.52e-36	3	Zm00001d003127	1d003127	60S ribosomal protein L23a-1[source:homolog]
Zm00001d019552	6.98e-41	0.408125	0.708	0.549	1.28962	1.77e-36	3	Zm00001d019552	1d019552	Alpha-galactosidase [source: RefGen_v3]
Zm00001d048368	1.01e-40	0.325529	0.958	0.91	1.05275	2.55e-36	3	Zm00001d048368	IDP65	60S ribosomal protein L23[source:homolog]
brown midrib2	1.07e-40	0.341011	0.612	0.446	1.3722	2.71e-36	3	Zm00001d034602	BM2	bm2;brown midrib2: brown pigmentation in the leaf midrib and tissues accumulate reduced levels of lignin; like bm1 [source: characterized gene (MaizeGDB_09082017)]
succinate dehydrogenase10	1.39e-40	0.314664	0.52	0.356	1.46067	3.53e-36	3	Zm00001d013526	SUDH10	sudh10;succinate dehydrogenase10: [source: characterized gene (MaizeGDB_09082017)]
Zm00001d052678	1.59e-40	0.297608	0.448	0.291	1.53952	4.03e-36	3	Zm00001d052678	1d052678	Succinate dehydrogenase assembly factor 2 mitochondrial[source:homolog]
Zm00001d040596	2.55e-40	0.276853	0.441	0.282	1.56383	6.46e-36	3	Zm00001d040596	1d040596	-
Zm00001d031849	2.94e-40	0.348577	0.604	0.439	1.37585	7.47e-36	3	Zm00001d031849	pco095480	PMP[source:homolog]
Zm00001d049362	4.62e-40	0.319086	0.449	0.299	1.50167	1.17e-35	3	Zm00001d049362	1d049362	-
voltage-dependent anion channel protein2	5.39e-40	0.352631	0.681	0.528	1.28977	1.37e-35	3	Zm00001d038840	VDAC2	vdac2;voltage-dependent anion channel protein2: [source: characterized gene (MaizeGDB_09082017)]
Zm00001d013999	5.67e-40	0.301148	0.85	0.775	1.09677	1.44e-35	3	Zm00001d013999	pco126682d	Basic transcription factor 3[source:homolog]
Zm00001d018521	7.09e-40	0.277099	0.388	0.242	1.60331	1.8e-35	3	Zm00001d018521	1d018521	-
Zm00001d037026	7.33e-40	0.301565	0.503	0.348	1.4454	1.86e-35	3	Zm00001d037026	pco062823a	-
Zm00001d022546	1.22e-39	0.40511	0.648	0.517	1.25338	3.09e-35	3	Zm00001d022546	cl4730_1	INVOLVED IN: 10-formyltetrahydrofolate biosynthetic process folic acid and derivative biosynthetic process; EXPRESSED IN: 24 plant structures; EXPRESSED DURING: 15 growth stages; CONTAINS InterPro DOMAIN/s: Serine hydrolase (InterPro:IPR005645); BE /.../bidopsis thaliana protein match is: alpha/beta-Hydrolases superfamily protein (TAIR:AT5G65400.1); Has 30201 Blast hits to 17322 proteins in 780 s…
acyl carrier protein1	2.71e-39	0.325116	0.753	0.617	1.22042	6.87e-35	3	Zm00001d032019	ACPT1	acpt1;acyl carrier protein1: acyl carrier protein (acp) cDNA, encodes 121 aa polypeptide, contains transit peptide sequence [source: characterized gene (MaizeGDB_09082017)]
alanine aminotransferase9	2.79e-39	0.265284	0.434	0.275	1.57818	7.08e-35	3	Zm00001d022152	ALT9	alt9;alanine aminotransferase9: putative leaf alanine transminase [source: characterized gene (MaizeGDB_09082017)]
Zm00001d031132	3.93e-39	0.294309	0.925	0.876	1.05594	9.96e-35	3	Zm00001d031132	gpm4	Copper transport protein ATX1[source:homolog]
Zm00001d012391	4.53e-39	0.353134	0.512	0.351	1.45869	1.15e-34	3	Zm00001d012391	pco085448	Delta 1-pyrroline-5-carboxylate synthetase isoform 1, Delta 1-pyrroline-5-carboxylate synthetase isoform 2 [source: RefGen_v3]
Zm00001d006109	1.85e-38	0.257611	0.334	0.197	1.69543	4.7e-34	3	Zm00001d006109	1d006109	Rhodopsin-like receptor [source: RefGen_v3]
Zm00001d039200	2.36e-38	0.331937	0.405	0.258	1.56977	5.99e-34	3	Zm00001d039200	cdo202a(mcf)	-
Zm00001d017617	4.22e-38	0.38651	0.791	0.692	1.14306	1.07e-33	3	Zm00001d017617	PAC1	Mitochondrial import inner membrane translocase subunit TIM13[source:homolog]
Zm00001d007118	4.79e-38	0.312401	0.455	0.304	1.49671	1.21e-33	3	Zm00001d007118	1d007118	V-type proton ATPase subunit F [source: RefGen_v3]
Zm00001d032687	7.96e-38	0.295924	0.483	0.331	1.45921	2.02e-33	3	Zm00001d032687	1d032687	Protein Transporter Pam16[source:homolog]
Zm00001d036233	1.06e-37	0.321431	0.525	0.37	1.41892	2.7e-33	3	Zm00001d036233	2G060870	Putative glycolipid transfer protein (GLTP) family protein [source: RefGen_v3]
glyceraldehyde-3-phosphate dehydrogenase2	1.13e-37	0.298671	0.986	0.962	1.02495	2.87e-33	3	Zm00001d035156	GPC2	Glyceraldehyde-3-phosphate dehydrogenase 2, cytosolic [source: RefGen_v3]
Zm00001d037275	1.91e-37	0.345297	0.814	0.714	1.14006	4.85e-33	3	Zm00001d037275	pco110104	B12D protein [source: RefGen_v3]
Zm00001d001999	4.77e-37	0.322496	0.475	0.319	1.48903	1.21e-32	3	Zm00001d001999	1d001999	Galactose mutarotase-like superfamily protein[source:homolog]
Zm00001d034561	5.76e-37	0.304221	0.436	0.291	1.49828	1.46e-32	3	Zm00001d034561	1d034561	-
Zm00001d021721	5.77e-37	0.281447	0.458	0.307	1.49186	1.46e-32	3	Zm00001d021721	VPP8	V-type proton ATPase subunit H[source:homolog]
citrate synthase1	7.18e-37	0.318279	0.578	0.419	1.37947	1.82e-32	3	Zm00001d015856	CTS1	cts1;citrate synthase1: leaf cDNA csu324 [source: characterized gene (MaizeGDB_09082017)]
Zm00001d038686	7.52e-37	0.288761	0.523	0.366	1.42896	1.91e-32	3	Zm00001d038686	RPL33	-
Zm00001d047765	1.02e-36	0.339285	0.61	0.441	1.38322	2.58e-32	3	Zm00001d047765	1d047765	Glutathione S-transferase L2 chloroplastic[source:homolog]
Zm00001d034880	1.04e-36	0.305075	0.433	0.285	1.5193	2.64e-32	3	Zm00001d034880	TIDP2811	-
Zm00001d031212	1.77e-36	0.312025	0.491	0.335	1.46567	4.49e-32	3	Zm00001d031212	THL1	thl1;thiolase1: cDNA [source: characterized gene (MaizeGDB_09082017)]
Zm00001d001951	2.17e-36	0.287192	0.573	0.425	1.34824	5.5e-32	3	Zm00001d001951	1d001951	PHD finger-like domain-containing protein 5A[source:homolog]
Zm00001d012741	3.29e-36	0.280165	0.867	0.789	1.09886	8.35e-32	3	Zm00001d012741	1d012741	-
uaz248a(his3)	3.65e-36	0.294372	0.871	0.766	1.13708	9.26e-32	3	Zm00001d029394	uaz248a(his3)	Histone H3 [source: RefGen_v3]
Zm00001d040721	4.79e-36	0.301533	0.456	0.303	1.50495	1.22e-31	3	Zm00001d040721	rz244b(dia)	Dihydrolipoyl dehydrogenase 2 mitochondrial[source:homolog]
Zm00001d022386	5.15e-36	0.260486	0.349	0.211	1.65403	1.31e-31	3	Zm00001d022386	1d022386	Ribosomal protein S5 domain 2-like superfamily protein[source:homolog]
Zm00001d044035	7.01e-36	0.296691	0.85	0.719	1.1822	1.78e-31	3	Zm00001d044035	1d044035	Ketol-acid reductoisomerase chloroplastic[source:homolog]
glyoxylase1	7.39e-36	0.353271	0.718	0.568	1.26408	1.87e-31	3	Zm00001d024245	GLX1	glx1;glyoxylase1: [source: characterized gene (MaizeGDB_09082017)]
Zm00001d004052	1.04e-35	0.295344	0.94	0.906	1.03753	2.63e-31	3	Zm00001d004052	1d004052	60S ribosomal protein L35 [source: RefGen_v3]
Zm00001d045152	1.68e-35	0.280497	0.825	0.744	1.10887	4.25e-31	3	Zm00001d045152	1d045152	-
Zm00001d022341	1.76e-35	0.338302	0.637	0.481	1.32432	4.47e-31	3	Zm00001d022341	1d022341	NADH dehydrogenase [ubiquinone] flavoprotein 1 mitochondrial[source:homolog]
Zm00001d049088	2.19e-35	0.25274	0.325	0.195	1.66667	5.56e-31	3	Zm00001d049088	1d049088	ATP-dependent (S)-NAD(P)H-hydrate dehydratase [source: RefGen_v3]
Zm00001d037633	2.41e-35	0.294769	0.566	0.411	1.37713	6.11e-31	3	Zm00001d037633	1d037633	17.4 kDa class III heat shock protein[source:homolog]
Zm00001d053223	2.55e-35	0.299749	0.423	0.278	1.52158	6.47e-31	3	Zm00001d053223	APX9	L-ascorbate peroxidase 3 peroxisomal[source:homolog]
Zm00001d014093	2.6e-35	0.330442	0.742	0.604	1.22848	6.59e-31	3	Zm00001d014093	pco082145	3-ketoacyl-CoA thiolase 2 peroxisomal[source:homolog]
ubiquitin3	4.44e-35	0.297452	0.658	0.513	1.28265	1.13e-30	3	Zm00001d036717	UBI3	ubi3;ubiquitin3: candidate gene for major plant and ear height QTL [source: characterized gene (MaizeGDB_09082017)]
Zm00001d029087	5.76e-35	0.295555	0.554	0.379	1.46174	1.46e-30	3	Zm00001d029087	1d029087	Sucrose synthase 3[source:homolog]
Zm00001d044653	5.86e-35	0.304648	0.612	0.465	1.31613	1.49e-30	3	Zm00001d044653	pco096827	-
Zm00001d047667	2.58e-34	0.306023	0.46	0.317	1.4511	6.53e-30	3	Zm00001d047667	1d047667	Argininosuccinate lyase chloroplastic[source:homolog]
Zm00001d038658	6.61e-34	0.281166	0.587	0.433	1.35566	1.68e-29	3	Zm00001d038658	1d038658	NADH dehydrogenase [ubiquinone] flavoprotein 2 mitochondrial[source:homolog]
Zm00001d051588	8.54e-34	0.299451	0.703	0.586	1.19966	2.17e-29	3	Zm00001d051588	1d051588	RING-box protein 1a[source:homolog]
Zm00001d031611	8.56e-34	0.306338	0.895	0.836	1.07057	2.17e-29	3	Zm00001d031611	RPL17C	rpl17c;ribosomal protein L17c: [source: characterized gene (MaizeGDB_09082017)]
Zm00001d018478	1.05e-33	0.308558	0.633	0.495	1.27879	2.65e-29	3	Zm00001d018478	IDP217	Tubulin-folding cofactor A[source:homolog]
Zm00001d031621	1.29e-33	0.308366	0.577	0.422	1.3673	3.28e-29	3	Zm00001d031621	1d031621	5'-methylthioadenosine/S-adenosylhomocysteine nucleosidase 2[source:homolog]
Zm00001d011392	1.52e-33	0.263313	0.462	0.312	1.48077	3.86e-29	3	Zm00001d011392	CDPK17	Calcium-dependent protein kinase, isoform 2, Putative calcium-dependent protein kinase family protein isoform 1, Putative calcium-dependent protein kinase family protein isoform 2 [source: RefGen_v3]
Zm00001d013721	1.57e-33	0.322768	0.622	0.489	1.27198	3.99e-29	3	Zm00001d013721	1d013721	-
Zm00001d047218	1.6e-33	0.271313	0.429	0.289	1.48443	4.06e-29	3	Zm00001d047218	COX6B	Cytochrome c oxidase subunit 6b-1[source:homolog]
superoxide dismutase2	2.25e-33	0.31184	0.746	0.628	1.1879	5.71e-29	3	Zm00001d022505	SOD2	Superoxide dismutase [Cu-Zn] 2 [source: RefGen_v3]
Zm00001d032123	3e-33	0.307823	0.655	0.519	1.26204	7.61e-29	3	Zm00001d032123	1d032123	Splicing factor 3B subunit 5/RDS3 complex subunit 10[source:homolog]
Zm00001d011412	3.18e-33	0.291427	0.587	0.438	1.34018	8.06e-29	3	Zm00001d011412	1d011412	Mitochondrial import receptor subunit TOM7-1[source:homolog]
Zm00001d045819	3.45e-33	0.323226	0.456	0.311	1.46624	8.74e-29	3	Zm00001d045819	magi94754	decoy[source:homolog]
chaperonin 1	4.07e-33	0.34052	0.591	0.439	1.34624	1.03e-28	3	Zm00001d014090	CPN1	cpn1;chaperonin 1: cDNA sequence homologous to hsp60 family; 2 copies [source: characterized gene (MaizeGDB_09082017)]
Zm00001d009163	7.88e-33	0.256683	0.511	0.357	1.43137	2e-28	3	Zm00001d009163	umc2353	Dihydrolipoyl dehydrogenase [source: RefGen_v3]
Zm00001d051586	1.42e-32	0.266433	0.556	0.403	1.37965	3.59e-28	3	Zm00001d051586	pco072185	Carbamoyl-phosphate synthase small chain [source: RefGen_v3]
TF-PLATZ-transcription factor 2	1.45e-32	0.295141	0.812	0.673	1.20654	3.68e-28	3	Zm00001d029437	PLATZ2	PLATZ transcription factor family protein[source:homolog]
Zm00001d040515	1.6e-32	0.331356	0.556	0.407	1.36609	4.06e-28	3	Zm00001d040515	1d040515	Gamma carbonic anhydrase 1 mitochondrial[source:homolog]
Zm00001d023652	1.66e-32	0.25749	0.369	0.234	1.57692	4.21e-28	3	Zm00001d023652	GALDH1	Putative oxidoreductase, aldo/keto reductase family protein [source: RefGen_v3]
Zm00001d028464	2.89e-32	0.268469	0.431	0.289	1.49135	7.33e-28	3	Zm00001d028464	1d028464	Rho GTPase activation protein (RhoGAP) with PH domain[source:homolog]
Zm00001d016864	3.35e-32	0.271454	0.425	0.282	1.50709	8.49e-28	3	Zm00001d016864	umc1822	NADH dehydrogenase [ubiquinone] 1 beta subcomplex subunit 3-A[source:homolog]
Zm00001d003643	4.28e-32	0.272144	0.339	0.213	1.59155	1.08e-27	3	Zm00001d003643	APX10	L-ascorbate peroxidase S chloroplastic/mitochondrial[source:homolog]
Zm00001d018632	4.48e-32	0.289766	0.534	0.381	1.40157	1.14e-27	3	Zm00001d018632	1d018632	Pyridoxal 5'-phosphate synthase-like subunit PDX1.2[source:homolog]
Zm00001d011776	4.55e-32	0.261278	0.464	0.319	1.45455	1.16e-27	3	Zm00001d011776	1d011776	-
Zm00001d042746	7.47e-32	0.282538	0.512	0.368	1.3913	1.9e-27	3	Zm00001d042746	1d042746	Uricase [source: RefGen_v3]
Zm00001d009941	9.16e-32	0.26306	0.452	0.31	1.45806	2.32e-27	3	Zm00001d009941	1d009941	Putative DUF1664 domain family protein [source: RefGen_v3]
small ubiquitin-related modifier1b	1.11e-31	0.303235	0.765	0.653	1.17152	2.81e-27	3	Zm00001d012044	SUMO1B	-
Zm00001d015427	1.27e-31	0.282205	0.467	0.325	1.43692	3.21e-27	3	Zm00001d015427	1d015427	V-type proton ATPase catalytic subunit A[source:homolog]
Zm00001d029416	1.32e-31	0.253776	0.46	0.315	1.46032	3.34e-27	3	Zm00001d029416	1d029416	Probable acetyl-CoA acetyltransferase cytosolic 2[source:homolog]
Zm00001d038724	1.33e-31	0.299311	0.347	0.224	1.54911	3.37e-27	3	Zm00001d038724	1d038724	Cyclic phosphodiesterase[source:homolog]
Zm00001d012237	1.55e-31	0.283156	0.547	0.398	1.37437	3.93e-27	3	Zm00001d012237	1d012237	SnRK1-interacting protein 1 [source: RefGen_v3]
Zm00001d002250	1.83e-31	0.382914	0.505	0.363	1.39118	4.64e-27	3	Zm00001d002250	1d002250	Probable cinnamyl alcohol dehydrogenase 1[source:homolog]
Zm00001d004821	1.84e-31	0.310021	0.729	0.588	1.2398	4.68e-27	3	Zm00001d004821	1d004821	V-type proton ATPase 16 kDa proteolipid subunit [source: RefGen_v3]
Zm00001d012857	2.08e-31	0.255499	0.808	0.706	1.14448	5.28e-27	3	Zm00001d012857	pco144871	DNA-directed RNA polymerases II IV and V subunit 8B[source:homolog]
Zm00001d021908	2.31e-31	0.310289	0.589	0.445	1.3236	5.86e-27	3	Zm00001d021908	IDP1981	Succinate--CoA ligase [ADP-forming] subunit alpha-1 mitochondrial[source:homolog]
transketolase 1	3.25e-31	0.295053	0.515	0.364	1.41484	8.25e-27	3	Zm00001d045451	TK1	tk1;transketolase 1: [source: characterized gene (MaizeGDB_09082017)]
Zm00001d008287	3.76e-31	0.299248	0.352	0.225	1.56444	9.54e-27	3	Zm00001d008287	1d008287	Phenazine biosynthesis PhzC/PhzF protein[source:homolog]
Zm00001d030859	1.21e-30	0.266484	0.388	0.256	1.51562	3.07e-26	3	Zm00001d030859	1d030859	Serine hydroxymethyltransferase [source: RefGen_v3]
Zm00001d010030	3.77e-30	0.302737	0.859	0.787	1.09149	9.56e-26	3	Zm00001d010030	1d010030	60S ribosomal protein L29-1[source:homolog]
glutathione S-transferase4	5.04e-30	0.266027	0.453	0.311	1.45659	1.28e-25	3	Zm00001d042216	GST3	Glutathione S-transferase 3 [source: RefGen_v3]
Zm00001d035054	7.35e-30	0.265484	0.49	0.351	1.39601	1.86e-25	3	Zm00001d035054	gpm317	Succinate dehydrogenase subunit 6 mitochondrial[source:homolog]
Zm00001d015088	1.15e-29	0.251203	0.453	0.311	1.45659	2.91e-25	3	Zm00001d015088	1d015088	3-isopropylmalate dehydratase large subunit[source:homolog]
Zm00001d019926	1.53e-29	0.264324	0.563	0.419	1.34368	3.89e-25	3	Zm00001d019926	1d019926	Enoyl-[acyl-carrier-protein] reductase [NADH] chloroplastic[source:homolog]
Zm00001d020908	1.53e-29	0.265331	0.419	0.284	1.47535	3.89e-25	3	Zm00001d020908	1d020908	ATP phosphoribosyltransferase 2 chloroplastic[source:homolog]
Zm00001d027580	1.64e-29	0.275067	0.389	0.257	1.51362	4.17e-25	3	Zm00001d027580	1d027580	Mitochondrial outer membrane protein porin 4[source:homolog]
anthranilate synthase homolog1	1.68e-29	0.255172	0.39	0.26	1.5	4.27e-25	3	Zm00001d003395	ANS1	ans1;anthranilate synthase homolog1: leaf cDNA csu65 sequence similar to yeast TRP3 gene [source: characterized gene (MaizeGDB_09082017)]
Zm00001d050054	2.88e-29	0.26362	0.701	0.57	1.22982	7.3e-25	3	Zm00001d050054	1d050054	Nucleic acid-binding OB-fold-like protein[source:homolog]
TF-male sterile32	2.92e-29	0.261294	0.382	0.253	1.50988	7.4e-25	3	Zm00001d006565	VPP10	ms32;male sterile32: like ms1 [source: characterized gene (MaizeGDB_09082017)]
Zm00001d037725	5.06e-29	0.272892	0.506	0.363	1.39394	1.28e-24	3	Zm00001d037725	DTC2	Mitochondrial dicarboxylate/tricarboxylate transporter DTC[source:homolog]
Zm00001d011581	3.44e-28	0.279335	0.839	0.722	1.16205	8.73e-24	3	Zm00001d011581	pco096955	Peroxiredoxin-2B[source:homolog]
Zm00001d039899	8.86e-28	0.254323	0.437	0.308	1.41883	2.25e-23	3	Zm00001d039899	pco063875	PRPK [source: RefGen_v3]
Zm00001d009779	1.36e-27	0.272229	0.416	0.282	1.47518	3.44e-23	3	Zm00001d009779	1d009779	dihydrolipoyl dehydrogenases[source:homolog]
Zm00001d048204	1.84e-27	0.25426	0.832	0.749	1.11081	4.66e-23	3	Zm00001d048204	1d048204	NADH-ubiquinone oxidoreductase B16.6 subunit [source: RefGen_v3]
Zm00001d043905	4.87e-27	0.2646	0.701	0.568	1.23415	1.23e-22	3	Zm00001d043905	1d043905	Ubiquitin-conjugating enzyme E2 36[source:homolog]
nucleosome/chromatin assembly factor A104	5.12e-27	0.290099	0.669	0.535	1.25047	1.3e-22	3	Zm00001d016935	NFA104	nfa104;nucleosome/chromatin assembly factor A104: similar to Homo sapiens SET domain protein; participates in silencing of MuDR (Woodhouse et al 2006) [source: characterized gene (MaizeGDB_09082017)]
Zm00001d007754	5.29e-27	0.251637	0.402	0.274	1.46715	1.34e-22	3	Zm00001d007754	1d007754	mitochondrial 28S ribosomal protein S29-related[source:homolog]
Zm00001d021554	7.12e-27	0.324013	0.577	0.444	1.29955	1.81e-22	3	Zm00001d021554	1d021554	ATP synthase subunit delta' mitochondrial[source:homolog]
Zm00001d018479	1.01e-26	0.256344	0.62	0.481	1.28898	2.57e-22	3	Zm00001d018479	si946088d04	NADH dehydrogenase [ubiquinone] 1 alpha subcomplex subunit 9 mitochondrial[source:homolog]
Zm00001d004927	1.45e-26	0.252373	0.672	0.528	1.27273	3.69e-22	3	Zm00001d004927	1d004927	Os12g0146300 protein[source:homolog]
Zm00001d037277	2.37e-26	0.254676	0.609	0.472	1.29025	6.02e-22	3	Zm00001d037277	pco144364	Elongin C, Elongin isoform 1, Elongin isoform 2 [source: RefGen_v3]
Zm00001d014073	2.89e-26	0.251885	0.767	0.653	1.17458	7.32e-22	3	Zm00001d014073	pco134753	60S ribosomal protein L23[source:homolog]
Zm00001d017830	5.75e-26	0.313311	0.7	0.576	1.21528	1.46e-21	3	Zm00001d017830	1d017830	Pyrophosphate--fructose 6-phosphate 1-phosphotransferase subunit alpha 2[source:homolog]
Zm00001d029418	6.45e-26	0.254555	0.877	0.806	1.08809	1.64e-21	3	Zm00001d029418	IDP3943	Ribosomal protein L37 [source: RefGen_v3]
Zm00001d011891	6.72e-26	0.257863	0.544	0.411	1.3236	1.7e-21	3	Zm00001d011891	1d011891	S-formylglutathione hydrolase[source:homolog]
Zm00001d006064	9.67e-26	0.303743	0.811	0.735	1.1034	2.45e-21	3	Zm00001d006064	1d006064	60S ribosomal protein L32-1[source:homolog]
Zm00001d035443	1.24e-25	0.264064	0.595	0.456	1.30482	3.13e-21	3	Zm00001d035443	1d035443	Putative acetylornithine/succinylornithine aminotransferase family protein [source: RefGen_v3]
Zm00001d016619	1.9e-25	0.278257	0.642	0.499	1.28657	4.81e-21	3	Zm00001d016619	1d016619	Ubiquinol-cytochrome c reductase iron-sulfur subunit [source: RefGen_v3]
Zm00001d028477	5.88e-25	0.282105	0.447	0.325	1.37538	1.49e-20	3	Zm00001d028477	1d028477	Chorismate synthase chloroplastic[source:homolog]
Zm00001d042725	1.55e-24	0.254897	0.873	0.808	1.08045	3.94e-20	3	Zm00001d042725	AY106026	Sm-like protein LSM3B[source:homolog]
Zm00001d032950	3.4e-24	0.27069	0.835	0.709	1.17772	8.62e-20	3	Zm00001d032950	GME1	GDP-mannose 35-epimerase[source:homolog]
Zm00001d002334	3.49e-24	0.268421	0.622	0.49	1.26939	8.85e-20	3	Zm00001d002334	1d002334	AICARFT/IMPCHase bienzyme family protein[source:homolog]
Zm00001d052494	4.79e-24	0.319544	0.698	0.572	1.22028	1.22e-19	3	Zm00001d052494	umc2285	Pyruvate kinase [source: RefGen_v3]
Zm00001d048132	5.17e-24	0.252858	0.585	0.47	1.24468	1.31e-19	3	Zm00001d048132	1d048132	mitochondrial ribosomal protein L51/S25/CI-B8 family protein[source:homolog]
Zm00001d003923	6.43e-24	0.263814	0.495	0.371	1.33423	1.63e-19	3	Zm00001d003923	1d003923	Dihydrolipoyllysine-residue succinyltransferase component of 2-oxoglutarate dehydrogenase complex [source: RefGen_v3]
Zm00001d014355	1.16e-23	0.267491	0.756	0.669	1.13004	2.94e-19	3	Zm00001d014355	1d014355	60S ribosomal protein L27-2[source:homolog]
Zm00001d036018	2.11e-23	0.278239	0.754	0.649	1.16179	5.34e-19	3	Zm00001d036018	1d036018	V-type proton ATPase subunit e1[source:homolog]
Zm00001d035616	2.72e-23	0.25036	0.636	0.506	1.25692	6.9e-19	3	Zm00001d035616	gpm642	Soluble inorganic pyrophosphatase 4[source:homolog]
Zm00001d019750	2.81e-23	0.25176	0.631	0.5	1.262	7.13e-19	3	Zm00001d019750	1d019750	Calcium-dependent lipid-binding (CaLB domain) family protein[source:homolog]
Zm00001d035702	4.63e-23	0.260413	0.632	0.515	1.22718	1.18e-18	3	Zm00001d035702	pco086002	V-type proton ATPase subunit c4[source:homolog]
Zm00001d028450	7.08e-23	0.257129	0.628	0.499	1.25852	1.8e-18	3	Zm00001d028450	1d028450	Ubiquitin-fold modifier-conjugating enzyme 1[source:homolog]
Zm00001d048201	4.34e-22	0.261388	0.514	0.383	1.34204	1.1e-17	3	Zm00001d048201	MIPS2	Inositol-3-phosphate synthase isozyme 1[source:homolog]
Zm00001d007192	6.8e-22	0.285941	0.654	0.529	1.23629	1.73e-17	3	Zm00001d007192	1d007192	T-complex protein 1 subunit zeta [source: RefGen_v3]
Zm00001d010590	5.2e-21	0.253143	0.395	0.281	1.40569	1.32e-16	3	Zm00001d010590	TIDP3511	Outer membrane OMP85 family protein[source:homolog]
Zm00001d042772	6.12e-21	0.306838	0.818	0.744	1.09946	1.55e-16	3	Zm00001d042772	1d042772	Ribosomal protein [source: RefGen_v3]
sorbitol dehydrogenase homolog1	1.19e-20	0.296156	0.965	0.931	1.03652	3.02e-16	3	Zm00001d031727	SODH1	Sorbitol dehydrogenase [source: RefGen_v3]
NADH dehydrogenase2	8.06e-19	0.256038	0.677	0.553	1.22423	2.04e-14	3	Zm00001d011732	NAD2	nad2;NADH dehydrogenase2: vegetative meristem cDNA 7C02A11 [source: characterized gene (MaizeGDB_09082017)]
HMG-transcription factor 13	0.00308917	0.328605	0.491	0.482	1.01867	1	3	Zm00001d021433	HMG13	High mobility group B protein 2[source:homolog]
Zm00001d036136	0.00862111	0.376133	0.517	0.509	1.01572	1	3	Zm00001d036136	1d036136	-
pyruvate, orthophosphate dikinase2	0	2.09288	0.962	0.567	1.69665	0	4	Zm00001d010321	PDK2	pdk2;pyruvate, orthophosphate dikinase2: cytosolic [source: characterized gene (MaizeGDB_09082017)]
Zm00001d025924	0	1.59428	0.857	0.431	1.9884	0	4	Zm00001d025924	1d025924	(+)-neomenthol dehydrogenase[source:homolog]
Zm00001d017852	0	1.37688	0.959	0.61	1.57213	0	4	Zm00001d017852	1d017852	-
umc1664	0	1.30212	0.86	0.409	2.10269	0	4	Zm00001d031636	LTPG1	Lipid transfer protein [source: RefGen_v3]
Zm00001d016379	7.71e-308	1.37217	0.845	0.424	1.99292	1.95e-303	4	Zm00001d016379	1d016379	-
Zm00001d024120	4.75e-280	1.30425	0.702	0.269	2.60967	1.2e-275	4	Zm00001d024120	1d024120	O-methyltransferase ZRP4[source:homolog]
aleurone9	1.35e-278	1.2595	1	0.932	1.07296	3.42e-274	4	Zm00001d012572	AL9	al9;aleurone9: aleurone specific cDNA, unknown function [source: characterized gene (MaizeGDB_09082017)]
subtilisin1	5.74e-267	1.33086	0.819	0.393	2.08397	1.45e-262	4	Zm00001d023684	SBT1	sbt1;subtilisin1: expressed exclusively in the in the aleurone layer of the maize kernel within a short developmental time frame [source: characterized gene (MaizeGDB_09082017)]
sucrose synthase1	1.13e-266	1.25497	0.638	0.23	2.77391	2.86e-262	4	Zm00001d047253	SUS1	sus1;sucrose synthase1: (was sus2, css1) sucrose synthase-1 (SUS1) of embryo and other tissues, compare sh1; SSRs phi016, 032, 042 [source: characterized gene (MaizeGDB_09082017)]
allene oxide cyclase1	9.29e-260	1.02267	0.561	0.185	3.03243	2.36e-255	4	Zm00001d029594	AOC1	aoc1;allene oxide cyclase1: jasmonate pathway gene induced by herbivory [source: characterized gene (MaizeGDB_09082017)]
Zm00001d023964	1.25e-256	1.13343	0.747	0.332	2.25	3.18e-252	4	Zm00001d023964	1d023964	Serine carboxypeptidase-like 20[source:homolog]
Zm00001d004198	1.03e-240	0.929291	0.573	0.202	2.83663	2.61e-236	4	Zm00001d004198	GL14	CASP-like protein 2A1[source:homolog]
precursor elicitor peptide1	2.99e-234	0.924929	0.525	0.168	3.125	7.58e-230	4	Zm00001d002137	PROPEP1	propep1;precursor elicitor peptide1: [source: characterized gene (MaizeGDB_09082017)]
Zm00001d038993	2.21e-228	1.42415	0.594	0.236	2.51695	5.61e-224	4	Zm00001d038993	bnlg1759a	-
Zm00001d022421	5.25e-219	1.06773	0.997	0.961	1.03746	1.33e-214	4	Zm00001d022421	1d022421	hydroxyproline-rich glycoprotein family protein[source:homolog]
Zm00001d013907	2.06e-211	0.910753	0.768	0.384	2	5.24e-207	4	Zm00001d013907	1d013907	Nonspecific lipid-transfer protein [source: RefGen_v3]
Zm00001d037663	6.68e-208	0.928695	0.91	0.729	1.24829	1.69e-203	4	Zm00001d037663	NAD6	NADH-ubiquinone oxidoreductase 10.5 kDa subunit, NADH-ubiquinone oxidoreductase subunit [source: RefGen_v3]
cytochrome c reductase1	7.46e-200	0.859965	0.926	0.795	1.16478	1.89e-195	4	Zm00001d034528	CCR1	ccr1;cytochrome c reductase1: single copy leaf cDNA csu576 [source: characterized gene (MaizeGDB_09082017)]
Zm00001d031975	2.21e-196	0.732742	0.978	0.875	1.11771	5.6e-192	4	Zm00001d031975	pco090267	Fb14 [source: RefGen_v3]
Zm00001d036438	1.81e-195	1.04271	0.744	0.389	1.9126	4.6e-191	4	Zm00001d036438	si605069d12	-
Zm00001d004997	2.9e-190	0.855152	0.928	0.716	1.29609	7.37e-186	4	Zm00001d004997	CCR2	Ubiquinol-cytochrome c reductase complex 8.0 kDa protein [source: RefGen_v3]
Zm00001d038839	2.33e-189	0.812509	0.93	0.771	1.20623	5.9e-185	4	Zm00001d038839	pco064868	NADH dehydrogenase [ubiquinone] 1 beta subcomplex subunit 2[source:homolog]
Zm00001d014519	1.04e-187	0.598556	0.994	0.966	1.02899	2.63e-183	4	Zm00001d014519	1d014519	Translation machinery associated TMA7[source:homolog]
Zm00001d022278	2.42e-185	0.796879	0.466	0.156	2.98718	6.13e-181	4	Zm00001d022278	1d022278	1-Cys peroxiredoxin PER1 [source: RefGen_v3]
glutaredoxin homolog1	2.52e-185	0.980237	0.943	0.819	1.1514	6.39e-181	4	Zm00001d003081	GRX1	grx1;glutaredoxin homolog1: leaf cDNA csu40, similar to E. coli glutaredoxin [source: characterized gene (MaizeGDB_09082017)]
Zm00001d053127	1.37e-177	0.601935	0.344	0.094	3.65957	3.48e-173	4	Zm00001d053127	LACS2	Long chain acyl-CoA synthetase 2[source:homolog]
Zm00001d029087	1.32e-175	0.839631	0.728	0.366	1.98907	3.34e-171	4	Zm00001d029087	1d029087	Sucrose synthase 3[source:homolog]
superoxide dismutase4	1.84e-172	0.955731	0.868	0.622	1.3955	4.67e-168	4	Zm00001d029170	SOD4	Superoxide dismutase [Cu-Zn] 4A [source: RefGen_v3]
Zm00001d038218	3.28e-170	0.721554	0.991	0.96	1.03229	8.33e-166	4	Zm00001d038218	1d038218	Cytochrome c-2[source:homolog]
Zm00001d008620	5.43e-170	1.1266	0.853	0.56	1.52321	1.38e-165	4	Zm00001d008620	1d008620	Metallothionein-like protein 2A[source:homolog]
sucrose synthase2	4.46e-164	0.810284	0.745	0.393	1.89567	1.13e-159	4	Zm00001d029091	SUS2	sus2;sucrose synthase2: Encodes sucrose synthase-2 (SUS2), one of 3 loci defined for this function; compare sh1 and sus1. [source: characterized gene (MaizeGDB_09082017)]
Zm00001d006796	4.16e-156	0.698391	0.435	0.154	2.82468	1.05e-151	4	Zm00001d006796	pco144726	NAD(P)-binding Rossmann-fold superfamily protein[source:homolog]
protein kinase inhibitor1	1.45e-154	0.76717	0.907	0.743	1.22073	3.69e-150	4	Zm00001d028963	PKI1	14 kDa zinc-binding protein [source: RefGen_v3]
Zm00001d037485	1.6e-152	0.613101	0.966	0.881	1.09648	4.05e-148	4	Zm00001d037485	1d037485	Cytochrome b-c1 complex subunit 8 protein[source:homolog]
hexokinase5	9.08e-150	0.682303	0.599	0.272	2.20221	2.3e-145	4	Zm00001d043511	HEX5	hex5;hexokinase5: [source: characterized gene (MaizeGDB_09082017)]
metallothionein2	3.73e-147	0.837846	0.913	0.674	1.3546	9.47e-143	4	Zm00001d029778	MTL2	mtl2;metallothionein2: seed cDNA sequence similar to wheat sequence (SwissProt P30569) and distinct from mtl1 [source: characterized gene (MaizeGDB_09082017)]
Zm00001d021167	7.51e-147	0.76037	0.547	0.237	2.30802	1.9e-142	4	Zm00001d021167	1d021167	UDP-glycosyltransferase 74B1[source:homolog]
Zm00001d021850	1.87e-142	0.775193	0.747	0.447	1.67114	4.75e-138	4	Zm00001d021850	pco067235	Cupredoxin superfamily protein[source:homolog]
Zm00001d038508	1.36e-141	0.66505	0.937	0.798	1.17419	3.44e-137	4	Zm00001d038508	1d038508	NADH dehydrogenase [ubiquinone] 1 alpha subcomplex subunit 1[source:homolog]
endochitinase precursor4	2.03e-140	0.695561	0.78	0.448	1.74107	5.15e-136	4	Zm00001d017152	EPR4	epr4;endochitinase precursor4: involved in inducing pathogen defenses and suppressing herbivore defenses [source: characterized gene (MaizeGDB_09082017)]
Zm00001d012741	1.55e-139	0.651162	0.936	0.784	1.19388	3.94e-135	4	Zm00001d012741	1d012741	-
Zm00001d012604	3.88e-137	0.697053	0.536	0.246	2.17886	9.84e-133	4	Zm00001d012604	1d012604	-
Zm00001d048176	6.48e-136	0.616194	0.561	0.244	2.29918	1.64e-131	4	Zm00001d048176	phi448880	Vicilin-like seed storage protein [source:homolog]
Zm00001d045988	6.16e-129	0.921828	0.471	0.201	2.34328	1.56e-124	4	Zm00001d045988	pco070107	Oleosin Zm-II [source: RefGen_v3]
Zm00001d035948	1.02e-127	0.599004	0.946	0.852	1.11033	2.58e-123	4	Zm00001d035948	1d035948	ATOZI1, ATOZI1 isoform 1, ATOZI1 isoform 2, ATOZI1 isoform 3 [source: RefGen_v3]
Zm00001d015569	6.25e-127	0.66007	0.719	0.384	1.8724	1.59e-122	4	Zm00001d015569	VPP7	Vacuolar H+-translocating inorganic pyrophosphatase [source: RefGen_v3]
Zm00001d003653	1.72e-124	0.58457	0.952	0.888	1.07207	4.35e-120	4	Zm00001d003653	1d003653	SLL1 protein[source:homolog]
Zm00001d001880	9.53e-123	0.554308	0.959	0.84	1.14167	2.42e-118	4	Zm00001d001880	1d001880	Whole genome shotgun sequence of line PN40024 scaffold_63.assembly12x (Fragment)[source:homolog]
Zm00001d051055	1.46e-122	0.631424	0.912	0.746	1.22252	3.71e-118	4	Zm00001d051055	1d051055	Cytochrome c oxidase polypeptide VIb, Cytochrome c oxidase polypeptide VIb isoform 1, Cytochrome c oxidase polypeptide VIb isoform 2 [source: RefGen_v3]
Zm00001d050323	6.95e-122	0.801355	0.662	0.375	1.76533	1.76e-117	4	Zm00001d050323	cl377_-3	Putative cytochrome P450 superfamily protein [source: RefGen_v3]
histidine-containing phosphotransfer protein3	5.66e-121	0.760414	0.775	0.471	1.64544	1.44e-116	4	Zm00001d049952	HP3	hp3;histidine-containing phosphotransfer protein3: [source: characterized gene (MaizeGDB_09082017)]
Zm00001d034497	3.44e-119	0.644999	0.963	0.82	1.17439	8.72e-115	4	Zm00001d034497	1d034497	cysteine-rich TM module stress tolerance protein[source:homolog]
Zm00001d014772	1.93e-116	0.726364	0.833	0.641	1.29953	4.9e-112	4	Zm00001d014772	1d014772	NADH ubiquinone oxidoreductase B22-like subunit [source: RefGen_v3]
Zm00001d034218	3.13e-116	0.687824	0.883	0.715	1.23497	7.93e-112	4	Zm00001d034218	1d034218	Cytochrome c oxidase subunit 6a mitochondrial[source:homolog]
Zm00001d005695	5.12e-115	0.68052	0.863	0.678	1.27286	1.3e-110	4	Zm00001d005695	1d005695	Succinate dehydrogenase subunit 7A mitochondrial[source:homolog]
superoxide dismutase9	9.85e-114	0.596097	0.919	0.783	1.17369	2.5e-109	4	Zm00001d047479	SOD9	Superoxide dismutase [Cu-Zn] 4AP [source: RefGen_v3]
thioredoxin h homolog2	2.44e-113	0.471862	1	0.99	1.0101	6.2e-109	4	Zm00001d019034	TRH2	trh2;thioredoxin h homolog2: [source: characterized gene (MaizeGDB_09082017)]
Zm00001d010814	7.87e-113	0.780149	0.903	0.713	1.26648	2e-108	4	Zm00001d010814	1d010814	AtS40-3[source:homolog]
Zm00001d044441	2.81e-111	0.58182	0.893	0.725	1.23172	7.14e-107	4	Zm00001d044441	pco133953a	ATP synthase epsilon chain, mitochondrial [source: RefGen_v3]
Zm00001d012127	1.13e-109	0.558851	0.912	0.783	1.16475	2.86e-105	4	Zm00001d012127	IDP771	-
Zm00001d043249	2.39e-108	0.635309	0.714	0.444	1.60811	6.07e-104	4	Zm00001d043249	csu690	NAD(P)H dehydrogenase (quinone) FQR1[source:homolog]
sorbitol dehydrogenase homolog1	4.61e-108	0.686678	0.976	0.93	1.04946	1.17e-103	4	Zm00001d031727	SODH1	Sorbitol dehydrogenase [source: RefGen_v3]
TF-outer cell layer4	7.43e-107	0.633993	0.591	0.317	1.86435	1.88e-102	4	Zm00001d030069	OCL4	Homeodomain leucine zipper family IV protein [source: RefGen_v3]
IDP1639	1.21e-106	0.54469	0.379	0.149	2.54362	3.08e-102	4	Zm00001d025833	php20719a	IDP1639; [source: characterized gene (MaizeGDB_09082017)]
Zm00001d033186	1.7e-106	0.462138	0.984	0.937	1.05016	4.31e-102	4	Zm00001d033186	ufg10	Mitochondrial import receptor subunit TOM5 homolog[source:homolog]
Zm00001d013041	6e-105	0.57379	0.862	0.68	1.26765	1.52e-100	4	Zm00001d013041	CYBC7	Cytochrome b-c1 complex subunit 7 [source: RefGen_v3]
Zm00001d009774	9.75e-105	0.623224	0.773	0.528	1.46402	2.47e-100	4	Zm00001d009774	pco069028	Nucleoside diphosphate kinase [source: RefGen_v3]
Zm00001d011786	1.32e-104	0.620841	0.829	0.616	1.34578	3.34e-100	4	Zm00001d011786	phm15278	Cytochrome B5 isoform D[source:homolog]
Zm00001d022489	1.62e-104	0.690121	0.755	0.531	1.42185	4.1e-100	4	Zm00001d022489	1d022489	V-type proton ATPase subunit F [source: RefGen_v3]
Zm00001d015477	7.34e-104	0.482749	0.307	0.108	2.84259	1.86e-99	4	Zm00001d015477	umc1591	Protein ECERIFERUM 3[source:homolog]
histidine-containing phosphotransfer protein1	2.6e-103	0.751993	0.893	0.691	1.29233	6.59e-99	4	Zm00001d031961	HP1	Histidine-containing phosphotransfer protein 1[source:homolog]
Zm00001d014417	3.44e-103	0.674826	0.828	0.641	1.29173	8.73e-99	4	Zm00001d014417	1d014417	-
glutathione-S-transferase1	8.86e-103	0.52912	0.969	0.855	1.13333	2.25e-98	4	Zm00001d012675	GST1	Glutathione S-transferase 1 [source: RefGen_v3]
phytosulfokine peptide precursor1	8.51e-102	0.534273	0.999	0.964	1.03631	2.16e-97	4	Zm00001d018727	PSK1	psk1;phytosulfokine peptide precursor1: cDNA from inbred LC, very similar to rice PSK4; similarity to maize psk3 less but closer than to psk2 or psk4 [source: characterized gene (MaizeGDB_09082017)]
Zm00001d011278	6.51e-101	0.545188	0.925	0.785	1.17834	1.65e-96	4	Zm00001d011278	1d011278	Mitochondrial ATP synthase subunit G protein[source:homolog]
Zm00001d029238	7.29e-101	0.660787	0.636	0.377	1.687	1.85e-96	4	Zm00001d029238	MSR6	Peptide methionine sulfoxide reductase B5[source:homolog]
[truncated: 5,704 more rows]
