# Supplementary material for: Decoding the gene regulatory network of endosperm differentiation in maize
Source: Nat Commun. 2024 Jan 2;15:34. doi: 10.1038/s41467-023-44369-7 (PMC10762121; doi:10.1038/s41467-023-44369-7)
Supplement: Supplementary file 8 — Supplementary Data 5 [file 41467_2023_44369_MOESM8_ESM.xlsx]

## Sheet: Sheet1
Supplementary Data 5: Enrichment of gene ontology (GO) terms of differentially expressed genes in each cluster
clusters	GO.ID	Description	p.adj	Genes-n	Genes	source
0	GO:0006165	nucleoside diphosphate phosphorylation	5.32e-12	19	Zm00001d023379,Zm00001d038775,Zm00001d042453,Zm00001d017121,Zm00001d012518,Zm00001d035156,Zm00001d012103,Zm00001d040446,Zm00001d037689,Zm00001d043511,Zm00001d051001,Zm00001d001831,Zm00001d021526,Zm00001d039512,Zm00001d015376,Zm00001d017985,Zm00001d026619,Zm00001d052494,Zm00001d038792	GO:BP
0	GO:0046939	nucleotide phosphorylation	8.05e-12	19	Zm00001d023379,Zm00001d038775,Zm00001d042453,Zm00001d017121,Zm00001d012518,Zm00001d035156,Zm00001d012103,Zm00001d040446,Zm00001d037689,Zm00001d043511,Zm00001d051001,Zm00001d001831,Zm00001d021526,Zm00001d039512,Zm00001d015376,Zm00001d017985,Zm00001d026619,Zm00001d052494,Zm00001d038792	GO:BP
0	GO:0055114	oxidation-reduction process	1.58e-11	70	Zm00001d007800,Zm00001d044908,Zm00001d033931,Zm00001d009858,Zm00001d002704,Zm00001d038555,Zm00001d007765,Zm00001d019034,Zm00001d017240,Zm00001d039166,Zm00001d028806,Zm00001d002847,Zm00001d044906,Zm00001d017381,Zm00001d049954,Zm00001d017121,Zm00001d031666,Zm00001d012221,Zm00001d044159,Zm00001d006947,Zm00001d038218,Zm00001d006948,Zm00001d025924,Zm00001d027656,Zm00001d035925,Zm00001d012322,Zm00001d0…	GO:BP
0	GO:0046031	ADP metabolic process	1.59e-11	18	Zm00001d023379,Zm00001d038775,Zm00001d042453,Zm00001d017121,Zm00001d012518,Zm00001d035156,Zm00001d012103,Zm00001d040446,Zm00001d037689,Zm00001d043511,Zm00001d051001,Zm00001d001831,Zm00001d039512,Zm00001d015376,Zm00001d017985,Zm00001d026619,Zm00001d052494,Zm00001d038792	GO:BP
0	GO:0006757	ATP generation from ADP	1.59e-11	18	Zm00001d023379,Zm00001d038775,Zm00001d042453,Zm00001d017121,Zm00001d012518,Zm00001d035156,Zm00001d012103,Zm00001d040446,Zm00001d037689,Zm00001d043511,Zm00001d051001,Zm00001d001831,Zm00001d039512,Zm00001d015376,Zm00001d017985,Zm00001d026619,Zm00001d052494,Zm00001d038792	GO:BP
0	GO:0006096	glycolytic process	1.59e-11	18	Zm00001d023379,Zm00001d038775,Zm00001d042453,Zm00001d017121,Zm00001d012518,Zm00001d035156,Zm00001d012103,Zm00001d040446,Zm00001d037689,Zm00001d043511,Zm00001d051001,Zm00001d001831,Zm00001d039512,Zm00001d015376,Zm00001d017985,Zm00001d026619,Zm00001d052494,Zm00001d038792	GO:BP
0	GO:0009179	purine ribonucleoside diphosphate metabolic process	2.12e-11	18	Zm00001d023379,Zm00001d038775,Zm00001d042453,Zm00001d017121,Zm00001d012518,Zm00001d035156,Zm00001d012103,Zm00001d040446,Zm00001d037689,Zm00001d043511,Zm00001d051001,Zm00001d001831,Zm00001d039512,Zm00001d015376,Zm00001d017985,Zm00001d026619,Zm00001d052494,Zm00001d038792	GO:BP
0	GO:0009135	purine nucleoside diphosphate metabolic process	2.12e-11	18	Zm00001d023379,Zm00001d038775,Zm00001d042453,Zm00001d017121,Zm00001d012518,Zm00001d035156,Zm00001d012103,Zm00001d040446,Zm00001d037689,Zm00001d043511,Zm00001d051001,Zm00001d001831,Zm00001d039512,Zm00001d015376,Zm00001d017985,Zm00001d026619,Zm00001d052494,Zm00001d038792	GO:BP
0	GO:0009185	ribonucleoside diphosphate metabolic process	4.87e-11	18	Zm00001d023379,Zm00001d038775,Zm00001d042453,Zm00001d017121,Zm00001d012518,Zm00001d035156,Zm00001d012103,Zm00001d040446,Zm00001d037689,Zm00001d043511,Zm00001d051001,Zm00001d001831,Zm00001d039512,Zm00001d015376,Zm00001d017985,Zm00001d026619,Zm00001d052494,Zm00001d038792	GO:BP
0	GO:0006090	pyruvate metabolic process	9.99e-11	19	Zm00001d023379,Zm00001d038775,Zm00001d042453,Zm00001d010321,Zm00001d017121,Zm00001d012518,Zm00001d035156,Zm00001d012103,Zm00001d040446,Zm00001d037689,Zm00001d043511,Zm00001d051001,Zm00001d001831,Zm00001d039512,Zm00001d015376,Zm00001d017985,Zm00001d026619,Zm00001d052494,Zm00001d038792	GO:BP
0	GO:0009132	nucleoside diphosphate metabolic process	1.58e-10	19	Zm00001d023379,Zm00001d038775,Zm00001d042453,Zm00001d017121,Zm00001d012518,Zm00001d035156,Zm00001d012103,Zm00001d040446,Zm00001d037689,Zm00001d043511,Zm00001d051001,Zm00001d001831,Zm00001d021526,Zm00001d039512,Zm00001d015376,Zm00001d017985,Zm00001d026619,Zm00001d052494,Zm00001d038792	GO:BP
0	GO:0046034	ATP metabolic process	8.55e-10	22	Zm00001d023379,Zm00001d038775,Zm00001d042453,Zm00001d017121,Zm00001d012518,Zm00001d038218,Zm00001d035156,Zm00001d012103,Zm00001d040446,Zm00001d037689,Zm00001d043511,Zm00001d004997,Zm00001d051001,Zm00001d001831,Zm00001d039512,Zm00001d015376,Zm00001d003159,Zm00001d017985,Zm00001d026619,Zm00001d010236,Zm00001d052494,Zm00001d038792	GO:BP
0	GO:0032787	monocarboxylic acid metabolic process	2.5e-09	31	Zm00001d023379,Zm00001d044908,Zm00001d038775,Zm00001d044906,Zm00001d042453,Zm00001d017274,Zm00001d010321,Zm00001d017121,Zm00001d012518,Zm00001d012221,Zm00001d035925,Zm00001d035156,Zm00001d012103,Zm00001d040446,Zm00001d010478,Zm00001d018487,Zm00001d037689,Zm00001d043511,Zm00001d046454,Zm00001d051001,Zm00001d001831,Zm00001d039512,Zm00001d015376,Zm00001d017985,Zm00001d026649,Zm00001d026619,Zm00001d0…	GO:BP
0	GO:0006082	organic acid metabolic process	1.78e-08	46	Zm00001d023379,Zm00001d048060,Zm00001d044908,Zm00001d038775,Zm00001d044906,Zm00001d042453,Zm00001d017274,Zm00001d010321,Zm00001d017121,Zm00001d012518,Zm00001d012221,Zm00001d035925,Zm00001d012322,Zm00001d035156,Zm00001d012103,Zm00001d040446,Zm00001d038625,Zm00001d010478,Zm00001d018487,Zm00001d008389,Zm00001d037689,Zm00001d043511,Zm00001d011610,Zm00001d046454,Zm00001d047981,Zm00001d051804,Zm00001d0…	GO:BP
0	GO:0043436	oxoacid metabolic process	2.47e-08	45	Zm00001d023379,Zm00001d048060,Zm00001d044908,Zm00001d038775,Zm00001d044906,Zm00001d042453,Zm00001d017274,Zm00001d010321,Zm00001d017121,Zm00001d012518,Zm00001d012221,Zm00001d035925,Zm00001d012322,Zm00001d035156,Zm00001d012103,Zm00001d040446,Zm00001d010478,Zm00001d018487,Zm00001d008389,Zm00001d037689,Zm00001d043511,Zm00001d011610,Zm00001d046454,Zm00001d047981,Zm00001d051804,Zm00001d051001,Zm00001d0…	GO:BP
0	GO:0009150	purine ribonucleotide metabolic process	4.85e-08	23	Zm00001d023379,Zm00001d038775,Zm00001d042453,Zm00001d017121,Zm00001d012518,Zm00001d035156,Zm00001d012103,Zm00001d040446,Zm00001d037689,Zm00001d043511,Zm00001d051001,Zm00001d001831,Zm00001d021526,Zm00001d039512,Zm00001d015376,Zm00001d003159,Zm00001d017985,Zm00001d026619,Zm00001d045021,Zm00001d052494,Zm00001d038792,Zm00001d048627,Zm00001d020963	GO:BP
0	GO:0019752	carboxylic acid metabolic process	1.3e-07	43	Zm00001d023379,Zm00001d048060,Zm00001d044908,Zm00001d038775,Zm00001d044906,Zm00001d042453,Zm00001d017274,Zm00001d010321,Zm00001d017121,Zm00001d012518,Zm00001d012221,Zm00001d035925,Zm00001d035156,Zm00001d012103,Zm00001d040446,Zm00001d010478,Zm00001d018487,Zm00001d008389,Zm00001d037689,Zm00001d043511,Zm00001d011610,Zm00001d046454,Zm00001d047981,Zm00001d051804,Zm00001d051001,Zm00001d001831,Zm00001d0…	GO:BP
0	GO:0006163	purine nucleotide metabolic process	2.45e-07	23	Zm00001d023379,Zm00001d038775,Zm00001d042453,Zm00001d017121,Zm00001d012518,Zm00001d035156,Zm00001d012103,Zm00001d040446,Zm00001d037689,Zm00001d043511,Zm00001d051001,Zm00001d001831,Zm00001d021526,Zm00001d039512,Zm00001d015376,Zm00001d003159,Zm00001d017985,Zm00001d026619,Zm00001d045021,Zm00001d052494,Zm00001d038792,Zm00001d048627,Zm00001d020963	GO:BP
0	GO:1901700	response to oxygen-containing compound	3.44e-07	30	Zm00001d028814,Zm00001d023379,Zm00001d033931,Zm00001d044940,Zm00001d012675,Zm00001d017274,Zm00001d047253,Zm00001d027480,Zm00001d004086,Zm00001d040446,Zm00001d009708,Zm00001d037894,Zm00001d043511,Zm00001d010445,Zm00001d001831,Zm00001d021526,Zm00001d051420,Zm00001d034807,Zm00001d007234,Zm00001d015376,Zm00001d002546,Zm00001d028709,Zm00001d026619,Zm00001d052494,Zm00001d029170,Zm00001d024778,Zm00001d0…	GO:BP
0	GO:0009259	ribonucleotide metabolic process	3.53e-07	23	Zm00001d023379,Zm00001d038775,Zm00001d042453,Zm00001d017121,Zm00001d012518,Zm00001d035156,Zm00001d012103,Zm00001d040446,Zm00001d037689,Zm00001d043511,Zm00001d051001,Zm00001d001831,Zm00001d021526,Zm00001d039512,Zm00001d015376,Zm00001d003159,Zm00001d017985,Zm00001d026619,Zm00001d045021,Zm00001d052494,Zm00001d038792,Zm00001d048627,Zm00001d020963	GO:BP
0	GO:0072521	purine-containing compound metabolic process	3.55e-07	24	Zm00001d023379,Zm00001d048060,Zm00001d038775,Zm00001d042453,Zm00001d017121,Zm00001d012518,Zm00001d035156,Zm00001d012103,Zm00001d040446,Zm00001d037689,Zm00001d043511,Zm00001d051001,Zm00001d001831,Zm00001d021526,Zm00001d039512,Zm00001d015376,Zm00001d003159,Zm00001d017985,Zm00001d026619,Zm00001d045021,Zm00001d052494,Zm00001d038792,Zm00001d048627,Zm00001d020963	GO:BP
0	GO:0044281	small molecule metabolic process	5.06e-07	60	Zm00001d007800,Zm00001d023379,Zm00001d048060,Zm00001d044908,Zm00001d033931,Zm00001d019034,Zm00001d038775,Zm00001d044906,Zm00001d042453,Zm00001d017274,Zm00001d010321,Zm00001d017121,Zm00001d012518,Zm00001d012221,Zm00001d033174,Zm00001d035925,Zm00001d012322,Zm00001d035156,Zm00001d017119,Zm00001d012103,Zm00001d040446,Zm00001d038625,Zm00001d010478,Zm00001d018487,Zm00001d008389,Zm00001d037689,Zm00001d0…	GO:BP
0	GO:0019693	ribose phosphate metabolic process	5.6e-07	23	Zm00001d023379,Zm00001d038775,Zm00001d042453,Zm00001d017121,Zm00001d012518,Zm00001d035156,Zm00001d012103,Zm00001d040446,Zm00001d037689,Zm00001d043511,Zm00001d051001,Zm00001d001831,Zm00001d021526,Zm00001d039512,Zm00001d015376,Zm00001d003159,Zm00001d017985,Zm00001d026619,Zm00001d045021,Zm00001d052494,Zm00001d038792,Zm00001d048627,Zm00001d020963	GO:BP
0	GO:0016052	carbohydrate catabolic process	9.17e-07	22	Zm00001d023379,Zm00001d017152,Zm00001d032992,Zm00001d038775,Zm00001d042453,Zm00001d017121,Zm00001d012518,Zm00001d035925,Zm00001d035156,Zm00001d012103,Zm00001d040446,Zm00001d037689,Zm00001d043511,Zm00001d051001,Zm00001d001831,Zm00001d039512,Zm00001d015376,Zm00001d017985,Zm00001d026619,Zm00001d052494,Zm00001d029654,Zm00001d038792	GO:BP
0	GO:0006790	sulfur compound metabolic process	9.17e-07	22	Zm00001d018220,Zm00001d024839,Zm00001d048060,Zm00001d012675,Zm00001d034356,Zm00001d042104,Zm00001d043795,Zm00001d024963,Zm00001d017120,Zm00001d012322,Zm00001d027557,Zm00001d038625,Zm00001d018809,Zm00001d035445,Zm00001d050323,Zm00001d044228,Zm00001d017985,Zm00001d010920,Zm00001d043971,Zm00001d048627,Zm00001d031128,Zm00001d018454	GO:BP
0	GO:0006091	generation of precursor metabolites and energy	1.19e-06	32	Zm00001d017425,Zm00001d023379,Zm00001d017240,Zm00001d038775,Zm00001d042453,Zm00001d017121,Zm00001d012518,Zm00001d038218,Zm00001d011081,Zm00001d035925,Zm00001d035156,Zm00001d017119,Zm00001d012103,Zm00001d040446,Zm00001d002436,Zm00001d037689,Zm00001d043511,Zm00001d004997,Zm00001d051001,Zm00001d001831,Zm00001d011965,Zm00001d011732,Zm00001d039512,Zm00001d015376,Zm00001d017985,Zm00001d026619,Zm00001d0…	GO:BP
0	GO:0006334	nucleosome assembly	3.61e-06	11	Zm00001d002546,Zm00001d032070,Zm00001d002601,Zm00001d048491,Zm00001d044247,Zm00001d007084,Zm00001d034479,Zm00001d042930,Zm00001d020585,Zm00001d020580,Zm00001d002543	GO:BP
0	GO:0042221	response to chemical	1.02e-05	47	Zm00001d028814,Zm00001d024839,Zm00001d023379,Zm00001d033931,Zm00001d002704,Zm00001d017240,Zm00001d044940,Zm00001d012675,Zm00001d042104,Zm00001d017274,Zm00001d047253,Zm00001d027480,Zm00001d049952,Zm00001d004086,Zm00001d040446,Zm00001d009708,Zm00001d018809,Zm00001d037894,Zm00001d018487,Zm00001d013193,Zm00001d026154,Zm00001d043511,Zm00001d010445,Zm00001d001831,Zm00001d007633,Zm00001d021526,Zm00001d0…	GO:BP
0	GO:0006749	glutathione metabolic process	1.82e-05	11	Zm00001d018220,Zm00001d024839,Zm00001d012675,Zm00001d034356,Zm00001d042104,Zm00001d043795,Zm00001d024963,Zm00001d027557,Zm00001d018809,Zm00001d035445,Zm00001d018454	GO:BP
0	GO:0009117	nucleotide metabolic process	2.05e-05	23	Zm00001d023379,Zm00001d038775,Zm00001d042453,Zm00001d017121,Zm00001d012518,Zm00001d035156,Zm00001d012103,Zm00001d040446,Zm00001d037689,Zm00001d043511,Zm00001d051001,Zm00001d001831,Zm00001d021526,Zm00001d039512,Zm00001d015376,Zm00001d003159,Zm00001d017985,Zm00001d026619,Zm00001d045021,Zm00001d052494,Zm00001d038792,Zm00001d048627,Zm00001d020963	GO:BP
0	GO:0031497	chromatin assembly	2.55e-05	11	Zm00001d002546,Zm00001d032070,Zm00001d002601,Zm00001d048491,Zm00001d044247,Zm00001d007084,Zm00001d034479,Zm00001d042930,Zm00001d020585,Zm00001d020580,Zm00001d002543	GO:BP
0	GO:0006753	nucleoside phosphate metabolic process	3.39e-05	23	Zm00001d023379,Zm00001d038775,Zm00001d042453,Zm00001d017121,Zm00001d012518,Zm00001d035156,Zm00001d012103,Zm00001d040446,Zm00001d037689,Zm00001d043511,Zm00001d051001,Zm00001d001831,Zm00001d021526,Zm00001d039512,Zm00001d015376,Zm00001d003159,Zm00001d017985,Zm00001d026619,Zm00001d045021,Zm00001d052494,Zm00001d038792,Zm00001d048627,Zm00001d020963	GO:BP
0	GO:0006323	DNA packaging	3.41e-05	12	Zm00001d038625,Zm00001d002546,Zm00001d032070,Zm00001d002601,Zm00001d048491,Zm00001d044247,Zm00001d007084,Zm00001d034479,Zm00001d042930,Zm00001d020585,Zm00001d020580,Zm00001d002543	GO:BP
0	GO:0034728	nucleosome organization	3.52e-05	11	Zm00001d002546,Zm00001d032070,Zm00001d002601,Zm00001d048491,Zm00001d044247,Zm00001d007084,Zm00001d034479,Zm00001d042930,Zm00001d020585,Zm00001d020580,Zm00001d002543	GO:BP
0	GO:1901135	carbohydrate derivative metabolic process	4.01e-05	33	Zm00001d023379,Zm00001d017152,Zm00001d048060,Zm00001d038775,Zm00001d042453,Zm00001d017121,Zm00001d012518,Zm00001d033174,Zm00001d035925,Zm00001d012322,Zm00001d035156,Zm00001d017119,Zm00001d012103,Zm00001d040446,Zm00001d037689,Zm00001d043511,Zm00001d051001,Zm00001d001831,Zm00001d007633,Zm00001d011965,Zm00001d038389,Zm00001d021526,Zm00001d039512,Zm00001d050323,Zm00001d015376,Zm00001d003159,Zm00001d0…	GO:BP
0	GO:0006333	chromatin assembly or disassembly	5.33e-05	11	Zm00001d002546,Zm00001d032070,Zm00001d002601,Zm00001d048491,Zm00001d044247,Zm00001d007084,Zm00001d034479,Zm00001d042930,Zm00001d020585,Zm00001d020580,Zm00001d002543	GO:BP
0	GO:0006575	cellular modified amino acid metabolic process	7.87e-05	13	Zm00001d018220,Zm00001d024839,Zm00001d048060,Zm00001d012675,Zm00001d034356,Zm00001d042104,Zm00001d043795,Zm00001d024963,Zm00001d027557,Zm00001d018809,Zm00001d035445,Zm00001d030859,Zm00001d018454	GO:BP
0	GO:0055086	nucleobase-containing small molecule metabolic process	7.97e-05	25	Zm00001d023379,Zm00001d048060,Zm00001d038775,Zm00001d042453,Zm00001d017121,Zm00001d012518,Zm00001d033174,Zm00001d035156,Zm00001d012103,Zm00001d040446,Zm00001d037689,Zm00001d043511,Zm00001d051001,Zm00001d001831,Zm00001d021526,Zm00001d039512,Zm00001d015376,Zm00001d003159,Zm00001d017985,Zm00001d026619,Zm00001d045021,Zm00001d052494,Zm00001d038792,Zm00001d048627,Zm00001d020963	GO:BP
0	GO:1901653	cellular response to peptide	0.000165787	5	Zm00001d023379,Zm00001d040446,Zm00001d001831,Zm00001d026619,Zm00001d052494	GO:BP
0	GO:0043434	response to peptide hormone	0.000165787	5	Zm00001d023379,Zm00001d040446,Zm00001d001831,Zm00001d026619,Zm00001d052494	GO:BP
0	GO:0071375	cellular response to peptide hormone stimulus	0.000165787	5	Zm00001d023379,Zm00001d040446,Zm00001d001831,Zm00001d026619,Zm00001d052494	GO:BP
0	GO:0032869	cellular response to insulin stimulus	0.000165787	5	Zm00001d023379,Zm00001d040446,Zm00001d001831,Zm00001d026619,Zm00001d052494	GO:BP
0	GO:0032868	response to insulin	0.000165787	5	Zm00001d023379,Zm00001d040446,Zm00001d001831,Zm00001d026619,Zm00001d052494	GO:BP
0	GO:1901652	response to peptide	0.000266646	5	Zm00001d023379,Zm00001d040446,Zm00001d001831,Zm00001d026619,Zm00001d052494	GO:BP
0	GO:0051156	glucose 6-phosphate metabolic process	0.000444259	7	Zm00001d035925,Zm00001d017119,Zm00001d037689,Zm00001d043511,Zm00001d011965,Zm00001d039512,Zm00001d038792	GO:BP
0	GO:0019637	organophosphate metabolic process	0.00102264	30	Zm00001d023379,Zm00001d038775,Zm00001d042453,Zm00001d017121,Zm00001d012518,Zm00001d035925,Zm00001d035156,Zm00001d017119,Zm00001d012103,Zm00001d040446,Zm00001d037689,Zm00001d043511,Zm00001d052378,Zm00001d051001,Zm00001d048201,Zm00001d001831,Zm00001d011965,Zm00001d038389,Zm00001d021526,Zm00001d039512,Zm00001d015376,Zm00001d003159,Zm00001d017985,Zm00001d026619,Zm00001d045021,Zm00001d052494,Zm00001d0…	GO:BP
0	GO:0071417	cellular response to organonitrogen compound	0.0012304	5	Zm00001d023379,Zm00001d040446,Zm00001d001831,Zm00001d026619,Zm00001d052494	GO:BP
0	GO:0009635	response to herbicide	0.00168622	5	Zm00001d024839,Zm00001d002704,Zm00001d012675,Zm00001d042104,Zm00001d018809	GO:BP
0	GO:0006342	chromatin silencing	0.00176948	9	Zm00001d021707,Zm00001d044246,Zm00001d002601,Zm00001d006548,Zm00001d006213,Zm00001d021706,Zm00001d034479,Zm00001d006547,Zm00001d047787	GO:BP
0	GO:0045814	negative regulation of gene expression, epigenetic	0.00193782	9	Zm00001d021707,Zm00001d044246,Zm00001d002601,Zm00001d006548,Zm00001d006213,Zm00001d021706,Zm00001d034479,Zm00001d006547,Zm00001d047787	GO:BP
0	GO:0034059	response to anoxia	0.00218463	4	Zm00001d033931,Zm00001d042453,Zm00001d017121,Zm00001d051001	GO:BP
0	GO:0001678	cellular glucose homeostasis	0.00360515	4	Zm00001d037689,Zm00001d043511,Zm00001d039512,Zm00001d038792	GO:BP
0	GO:0006536	glutamate metabolic process	0.00497408	5	Zm00001d011610,Zm00001d047981,Zm00001d025984,Zm00001d043845,Zm00001d029853	GO:BP
0	GO:0040029	regulation of gene expression, epigenetic	0.00531188	9	Zm00001d021707,Zm00001d044246,Zm00001d002601,Zm00001d006548,Zm00001d006213,Zm00001d021706,Zm00001d034479,Zm00001d006547,Zm00001d047787	GO:BP
0	GO:0097549	chromatin organization involved in negative regulation of transcription	0.00620122	9	Zm00001d021707,Zm00001d044246,Zm00001d002601,Zm00001d006548,Zm00001d006213,Zm00001d021706,Zm00001d034479,Zm00001d006547,Zm00001d047787	GO:BP
0	GO:0009409	response to cold	0.0079352	8	Zm00001d028814,Zm00001d027480,Zm00001d037894,Zm00001d025984,Zm00001d051420,Zm00001d045988,Zm00001d024778,Zm00001d045321	GO:BP
0	GO:0034401	chromatin organization involved in regulation of transcription	0.0103878	9	Zm00001d021707,Zm00001d044246,Zm00001d002601,Zm00001d006548,Zm00001d006213,Zm00001d021706,Zm00001d034479,Zm00001d006547,Zm00001d047787	GO:BP
0	GO:0010035	response to inorganic substance	0.010774	13	Zm00001d028814,Zm00001d012675,Zm00001d037894,Zm00001d021526,Zm00001d025984,Zm00001d051420,Zm00001d034807,Zm00001d002546,Zm00001d026649,Zm00001d029170,Zm00001d045321,Zm00001d020585,Zm00001d002543	GO:BP
0	GO:0005975	carbohydrate metabolic process	0.0158919	37	Zm00001d023379,Zm00001d017152,Zm00001d032992,Zm00001d038775,Zm00001d042453,Zm00001d017121,Zm00001d029087,Zm00001d029091,Zm00001d047253,Zm00001d012518,Zm00001d035925,Zm00001d035156,Zm00001d017119,Zm00001d012103,Zm00001d040446,Zm00001d037689,Zm00001d043511,Zm00001d021119,Zm00001d051001,Zm00001d048201,Zm00001d027803,Zm00001d022081,Zm00001d001831,Zm00001d011965,Zm00001d052053,Zm00001d037934,Zm00001d0…	GO:BP
0	GO:0005984	disaccharide metabolic process	0.0168219	8	Zm00001d042453,Zm00001d029087,Zm00001d029091,Zm00001d047253,Zm00001d047110,Zm00001d029371,Zm00001d029654,Zm00001d012748	GO:BP
0	GO:0006325	chromatin organization	0.0192954	19	Zm00001d022469,Zm00001d002546,Zm00001d032070,Zm00001d021707,Zm00001d044246,Zm00001d002601,Zm00001d048491,Zm00001d044247,Zm00001d006548,Zm00001d006213,Zm00001d007084,Zm00001d021706,Zm00001d034479,Zm00001d006547,Zm00001d042930,Zm00001d020585,Zm00001d047787,Zm00001d020580,Zm00001d002543	GO:BP
0	GO:1901699	cellular response to nitrogen compound	0.0208776	5	Zm00001d023379,Zm00001d040446,Zm00001d001831,Zm00001d026619,Zm00001d052494	GO:BP
0	GO:0065004	protein-DNA complex assembly	0.0222481	11	Zm00001d002546,Zm00001d032070,Zm00001d002601,Zm00001d048491,Zm00001d044247,Zm00001d007084,Zm00001d034479,Zm00001d042930,Zm00001d020585,Zm00001d020580,Zm00001d002543	GO:BP
0	GO:0031640	killing of cells of other organism	0.028599	3	Zm00001d021901,Zm00001d024302,Zm00001d024303	GO:BP
0	GO:0001906	cell killing	0.028599	3	Zm00001d021901,Zm00001d024302,Zm00001d024303	GO:BP
0	GO:0033500	carbohydrate homeostasis	0.0294437	4	Zm00001d037689,Zm00001d043511,Zm00001d039512,Zm00001d038792	GO:BP
0	GO:0042593	glucose homeostasis	0.0294437	4	Zm00001d037689,Zm00001d043511,Zm00001d039512,Zm00001d038792	GO:BP
0	GO:1901701	cellular response to oxygen-containing compound	0.0295799	15	Zm00001d028814,Zm00001d023379,Zm00001d033931,Zm00001d044940,Zm00001d027480,Zm00001d004086,Zm00001d040446,Zm00001d009708,Zm00001d010445,Zm00001d001831,Zm00001d021526,Zm00001d026619,Zm00001d052494,Zm00001d029170,Zm00001d030859	GO:BP
0	GO:0046395	carboxylic acid catabolic process	0.0313581	10	Zm00001d017274,Zm00001d035925,Zm00001d010478,Zm00001d018487,Zm00001d047981,Zm00001d025984,Zm00001d026649,Zm00001d017275,Zm00001d029853,Zm00001d030859	GO:BP
0	GO:0009636	response to toxic substance	0.031502	14	Zm00001d024839,Zm00001d033931,Zm00001d002704,Zm00001d017240,Zm00001d012675,Zm00001d042104,Zm00001d018809,Zm00001d026154,Zm00001d052653,Zm00001d007234,Zm00001d047757,Zm00001d028709,Zm00001d029170,Zm00001d018454	GO:BP
0	GO:0070887	cellular response to chemical stimulus	0.0338138	28	Zm00001d028814,Zm00001d023379,Zm00001d033931,Zm00001d002704,Zm00001d017240,Zm00001d044940,Zm00001d027480,Zm00001d049952,Zm00001d004086,Zm00001d040446,Zm00001d009708,Zm00001d018487,Zm00001d026154,Zm00001d010445,Zm00001d001831,Zm00001d007633,Zm00001d021526,Zm00001d052653,Zm00001d007234,Zm00001d047757,Zm00001d028709,Zm00001d031961,Zm00001d026619,Zm00001d052494,Zm00001d029170,Zm00001d030859,Zm00001d0…	GO:BP
0	GO:0043648	dicarboxylic acid metabolic process	0.0376116	9	Zm00001d011610,Zm00001d047981,Zm00001d025984,Zm00001d043845,Zm00001d026649,Zm00001d045450,Zm00001d029853,Zm00001d006900,Zm00001d030859	GO:BP
0	GO:0009410	response to xenobiotic stimulus	0.0381247	4	Zm00001d024839,Zm00001d012675,Zm00001d018487,Zm00001d029170	GO:BP
0	GO:0070482	response to oxygen levels	0.0485356	4	Zm00001d033931,Zm00001d042453,Zm00001d017121,Zm00001d051001	GO:BP
0	GO:0036293	response to decreased oxygen levels	0.0485356	4	Zm00001d033931,Zm00001d042453,Zm00001d017121,Zm00001d051001	GO:BP
0	GO:0000786	nucleosome	2.54e-18	23	Zm00001d045475,Zm00001d036036,Zm00001d002546,Zm00001d032070,Zm00001d021707,Zm00001d044246,Zm00001d002601,Zm00001d012276,Zm00001d048491,Zm00001d044247,Zm00001d006548,Zm00001d042730,Zm00001d045268,Zm00001d006213,Zm00001d007084,Zm00001d021706,Zm00001d034479,Zm00001d006547,Zm00001d042930,Zm00001d020585,Zm00001d047787,Zm00001d020580,Zm00001d002543	GO:CC
0	GO:0044815	DNA packaging complex	9.63e-18	23	Zm00001d045475,Zm00001d036036,Zm00001d002546,Zm00001d032070,Zm00001d021707,Zm00001d044246,Zm00001d002601,Zm00001d012276,Zm00001d048491,Zm00001d044247,Zm00001d006548,Zm00001d042730,Zm00001d045268,Zm00001d006213,Zm00001d007084,Zm00001d021706,Zm00001d034479,Zm00001d006547,Zm00001d042930,Zm00001d020585,Zm00001d047787,Zm00001d020580,Zm00001d002543	GO:CC
0	GO:0000785	chromatin	1.84e-11	23	Zm00001d045475,Zm00001d036036,Zm00001d002546,Zm00001d032070,Zm00001d021707,Zm00001d044246,Zm00001d002601,Zm00001d012276,Zm00001d048491,Zm00001d044247,Zm00001d006548,Zm00001d042730,Zm00001d045268,Zm00001d006213,Zm00001d007084,Zm00001d021706,Zm00001d034479,Zm00001d006547,Zm00001d042930,Zm00001d020585,Zm00001d047787,Zm00001d020580,Zm00001d002543	GO:CC
0	GO:0032993	protein-DNA complex	3.29e-10	24	Zm00001d045475,Zm00001d032582,Zm00001d036036,Zm00001d002546,Zm00001d032070,Zm00001d021707,Zm00001d044246,Zm00001d002601,Zm00001d012276,Zm00001d048491,Zm00001d044247,Zm00001d006548,Zm00001d042730,Zm00001d045268,Zm00001d006213,Zm00001d007084,Zm00001d021706,Zm00001d034479,Zm00001d006547,Zm00001d042930,Zm00001d020585,Zm00001d047787,Zm00001d020580,Zm00001d002543	GO:CC
0	GO:0005694	chromosome	0.000753282	24	Zm00001d045475,Zm00001d032582,Zm00001d036036,Zm00001d002546,Zm00001d032070,Zm00001d021707,Zm00001d044246,Zm00001d002601,Zm00001d012276,Zm00001d048491,Zm00001d044247,Zm00001d006548,Zm00001d042730,Zm00001d045268,Zm00001d006213,Zm00001d007084,Zm00001d021706,Zm00001d034479,Zm00001d006547,Zm00001d042930,Zm00001d020585,Zm00001d047787,Zm00001d020580,Zm00001d002543	GO:CC
0	GO:0005829	cytosol	0.000812413	48	Zm00001d028759,Zm00001d033931,Zm00001d002704,Zm00001d008651,Zm00001d022469,Zm00001d042453,Zm00001d017121,Zm00001d033174,Zm00001d010588,Zm00001d038218,Zm00001d027480,Zm00001d035925,Zm00001d017120,Zm00001d035156,Zm00001d012103,Zm00001d042869,Zm00001d037894,Zm00001d013193,Zm00001d014585,Zm00001d037689,Zm00001d026154,Zm00001d043511,Zm00001d047981,Zm00001d051001,Zm00001d051420,Zm00001d045043,Zm00001d0…	GO:CC
0	GO:0046982	protein heterodimerization activity	2.11e-16	24	Zm00001d034356,Zm00001d042104,Zm00001d018809,Zm00001d045475,Zm00001d036036,Zm00001d002546,Zm00001d032070,Zm00001d021707,Zm00001d044246,Zm00001d012276,Zm00001d048491,Zm00001d044247,Zm00001d006548,Zm00001d042730,Zm00001d045268,Zm00001d006213,Zm00001d007084,Zm00001d021706,Zm00001d006547,Zm00001d042930,Zm00001d020585,Zm00001d047787,Zm00001d020580,Zm00001d002543	GO:MF
0	GO:0016491	oxidoreductase activity	1.77e-09	67	Zm00001d017425,Zm00001d007800,Zm00001d044908,Zm00001d033931,Zm00001d009858,Zm00001d002704,Zm00001d038555,Zm00001d007765,Zm00001d019034,Zm00001d017240,Zm00001d039166,Zm00001d028806,Zm00001d044906,Zm00001d049954,Zm00001d017121,Zm00001d031666,Zm00001d012221,Zm00001d044159,Zm00001d006947,Zm00001d038218,Zm00001d011081,Zm00001d006948,Zm00001d027656,Zm00001d035925,Zm00001d012322,Zm00001d035156,Zm00001d0…	GO:MF
0	GO:0010181	FMN binding	1.86e-06	9	Zm00001d044908,Zm00001d044906,Zm00001d012607,Zm00001d011610,Zm00001d043845,Zm00001d043249,Zm00001d045021,Zm00001d042061,Zm00001d050218	GO:MF
0	GO:0004743	pyruvate kinase activity	0.000111114	5	Zm00001d023379,Zm00001d040446,Zm00001d001831,Zm00001d026619,Zm00001d052494	GO:MF
0	GO:0030955	potassium ion binding	0.000111114	5	Zm00001d023379,Zm00001d040446,Zm00001d001831,Zm00001d026619,Zm00001d052494	GO:MF
0	GO:0031420	alkali metal ion binding	0.000111114	5	Zm00001d023379,Zm00001d040446,Zm00001d001831,Zm00001d026619,Zm00001d052494	GO:MF
0	GO:0004364	glutathione transferase activity	0.000177617	9	Zm00001d018220,Zm00001d024839,Zm00001d012675,Zm00001d034356,Zm00001d042104,Zm00001d043795,Zm00001d024963,Zm00001d027557,Zm00001d018809	GO:MF
0	GO:0046983	protein dimerization activity	0.000366331	26	Zm00001d024839,Zm00001d034356,Zm00001d042104,Zm00001d018809,Zm00001d024120,Zm00001d045475,Zm00001d036036,Zm00001d002546,Zm00001d032070,Zm00001d021707,Zm00001d044246,Zm00001d012276,Zm00001d048491,Zm00001d044247,Zm00001d006548,Zm00001d042730,Zm00001d045268,Zm00001d006213,Zm00001d007084,Zm00001d021706,Zm00001d006547,Zm00001d042930,Zm00001d020585,Zm00001d047787,Zm00001d020580,Zm00001d002543	GO:MF
0	GO:0019158	mannokinase activity	0.000914908	4	Zm00001d037689,Zm00001d043511,Zm00001d039512,Zm00001d038792	GO:MF
0	GO:0004340	glucokinase activity	0.000914908	4	Zm00001d037689,Zm00001d043511,Zm00001d039512,Zm00001d038792	GO:MF
0	GO:0005536	glucose binding	0.000914908	4	Zm00001d037689,Zm00001d043511,Zm00001d039512,Zm00001d038792	GO:MF
0	GO:0004737	pyruvate decarboxylase activity	0.00245327	3	Zm00001d028759,Zm00001d008651,Zm00001d010588	GO:MF
0	GO:0016765	transferase activity, transferring alkyl or aryl (other than methyl) groups	0.00472492	12	Zm00001d018220,Zm00001d024839,Zm00001d012675,Zm00001d034356,Zm00001d042104,Zm00001d043795,Zm00001d024963,Zm00001d027557,Zm00001d018809,Zm00001d045450,Zm00001d010920,Zm00001d006900	GO:MF
0	GO:0042301	phosphate ion binding	0.00607653	3	Zm00001d017121,Zm00001d035156,Zm00001d051001	GO:MF
0	GO:0003824	catalytic activity	0.00611806	215	Zm00001d028814,Zm00001d018220,Zm00001d017425,Zm00001d007800,Zm00001d024839,Zm00001d028759,Zm00001d021168,Zm00001d023379,Zm00001d017152,Zm00001d048060,Zm00001d044908,Zm00001d032992,Zm00001d033931,Zm00001d009858,Zm00001d043762,Zm00001d002704,Zm00001d038555,Zm00001d007765,Zm00001d019034,Zm00001d017240,Zm00001d012675,Zm00001d009118,Zm00001d050196,Zm00001d039166,Zm00001d047993,Zm00001d028806,Zm00001d0…	GO:MF
0	GO:0050661	NADP binding	0.0117597	8	Zm00001d017121,Zm00001d035925,Zm00001d035156,Zm00001d017119,Zm00001d051001,Zm00001d050218,Zm00001d020963,Zm00001d018454	GO:MF
0	GO:0043169	cation binding	0.0172923	72	Zm00001d017425,Zm00001d028759,Zm00001d023379,Zm00001d048020,Zm00001d048060,Zm00001d033931,Zm00001d009858,Zm00001d038555,Zm00001d007765,Zm00001d039166,Zm00001d038775,Zm00001d008651,Zm00001d010321,Zm00001d008210,Zm00001d012518,Zm00001d012221,Zm00001d010588,Zm00001d044159,Zm00001d006947,Zm00001d028987,Zm00001d038218,Zm00001d027480,Zm00001d011081,Zm00001d006948,Zm00001d026490,Zm00001d027656,Zm00001d0…	GO:MF
0	GO:0016651	oxidoreductase activity, acting on NAD(P)H	0.0173742	9	Zm00001d017240,Zm00001d012607,Zm00001d011732,Zm00001d052653,Zm00001d043249,Zm00001d042061,Zm00001d050218,Zm00001d009163,Zm00001d018454	GO:MF
0	GO:0048029	monosaccharide binding	0.0257387	5	Zm00001d007765,Zm00001d037689,Zm00001d043511,Zm00001d039512,Zm00001d038792	GO:MF
0	GO:0008865	fructokinase activity	0.031572	4	Zm00001d037689,Zm00001d043511,Zm00001d039512,Zm00001d038792	GO:MF
0	GO:0004396	hexokinase activity	0.031572	4	Zm00001d037689,Zm00001d043511,Zm00001d039512,Zm00001d038792	GO:MF
0	GO:0046872	metal ion binding	0.0374078	70	Zm00001d017425,Zm00001d028759,Zm00001d023379,Zm00001d048020,Zm00001d048060,Zm00001d033931,Zm00001d009858,Zm00001d038555,Zm00001d007765,Zm00001d039166,Zm00001d038775,Zm00001d008651,Zm00001d010321,Zm00001d008210,Zm00001d012518,Zm00001d012221,Zm00001d010588,Zm00001d044159,Zm00001d006947,Zm00001d028987,Zm00001d038218,Zm00001d027480,Zm00001d011081,Zm00001d006948,Zm00001d026490,Zm00001d027656,Zm00001d0…	GO:MF
0	KEGG:01100	Metabolic pathways	7.88e-11	82	Zm00001d018220,Zm00001d024839,Zm00001d028759,Zm00001d017152,Zm00001d048060,Zm00001d044908,Zm00001d032992,Zm00001d033931,Zm00001d009858,Zm00001d002704,Zm00001d038555,Zm00001d007765,Zm00001d034356,Zm00001d038775,Zm00001d008651,Zm00001d044906,Zm00001d042104,Zm00001d042453,Zm00001d017274,Zm00001d049954,Zm00001d029087,Zm00001d047253,Zm00001d012518,Zm00001d012221,Zm00001d024963,Zm00001d047663,Zm00001d0…	KEGG
0	KEGG:00480	Glutathione metabolism	3.03e-08	15	Zm00001d018220,Zm00001d024839,Zm00001d002704,Zm00001d034356,Zm00001d042104,Zm00001d024963,Zm00001d035925,Zm00001d017119,Zm00001d027557,Zm00001d018809,Zm00001d026154,Zm00001d007234,Zm00001d047757,Zm00001d028709,Zm00001d018454	KEGG
0	KEGG:00010	Glycolysis / Gluconeogenesis	5.41e-08	17	Zm00001d028759,Zm00001d033931,Zm00001d038775,Zm00001d008651,Zm00001d042453,Zm00001d012518,Zm00001d047663,Zm00001d035156,Zm00001d012103,Zm00001d040446,Zm00001d042869,Zm00001d043511,Zm00001d051001,Zm00001d039512,Zm00001d015376,Zm00001d052494,Zm00001d009163	KEGG
0	KEGG:01110	Biosynthesis of secondary metabolites	2.67e-07	53	Zm00001d028759,Zm00001d048060,Zm00001d044908,Zm00001d033931,Zm00001d009858,Zm00001d038555,Zm00001d038775,Zm00001d008651,Zm00001d002847,Zm00001d044906,Zm00001d017381,Zm00001d042453,Zm00001d017274,Zm00001d029087,Zm00001d047253,Zm00001d012518,Zm00001d047663,Zm00001d027656,Zm00001d035925,Zm00001d035156,Zm00001d017119,Zm00001d012103,Zm00001d040446,Zm00001d042869,Zm00001d018487,Zm00001d043511,Zm00001d0…	KEGG
0	KEGG:01200	Carbon metabolism	0.00018711	18	Zm00001d038775,Zm00001d042453,Zm00001d012518,Zm00001d047663,Zm00001d035925,Zm00001d035156,Zm00001d017119,Zm00001d012103,Zm00001d040446,Zm00001d043511,Zm00001d051001,Zm00001d011965,Zm00001d030557,Zm00001d025984,Zm00001d039512,Zm00001d015376,Zm00001d052494,Zm00001d009163	KEGG
0	KEGG:01230	Biosynthesis of amino acids	0.000310932	17	Zm00001d038775,Zm00001d042453,Zm00001d012518,Zm00001d035156,Zm00001d012103,Zm00001d040446,Zm00001d011610,Zm00001d051804,Zm00001d051001,Zm00001d011965,Zm00001d030557,Zm00001d043845,Zm00001d015376,Zm00001d010920,Zm00001d052494,Zm00001d006900,Zm00001d031128	KEGG
0	KEGG:00053	Ascorbate and aldarate metabolism	0.0146276	6	Zm00001d049954,Zm00001d042869,Zm00001d007234,Zm00001d047757,Zm00001d028709,Zm00001d032950	KEGG
0	KEGG:00030	Pentose phosphate pathway	0.0306846	6	Zm00001d038775,Zm00001d042453,Zm00001d035925,Zm00001d017119,Zm00001d012103,Zm00001d011965	KEGG
0	KEGG:00910	Nitrogen metabolism	0.0308886	5	Zm00001d011610,Zm00001d050011,Zm00001d051804,Zm00001d025984,Zm00001d043845	KEGG
1	GO:0043604	amide biosynthetic process	1.78e-21	86	Zm00001d027731,Zm00001d021668,Zm00001d037873,Zm00001d009749,Zm00001d022513,Zm00001d035094,Zm00001d035445,Zm00001d006899,Zm00001d028807,Zm00001d019147,Zm00001d053239,Zm00001d043942,Zm00001d041568,Zm00001d022180,Zm00001d030691,Zm00001d009480,Zm00001d031429,Zm00001d041608,Zm00001d016549,Zm00001d049500,Zm00001d012108,Zm00001d037603,Zm00001d048157,Zm00001d052075,Zm00001d006296,Zm00001d034059,Zm00001d0…	GO:BP
1	GO:0043043	peptide biosynthetic process	2.17e-21	82	Zm00001d027731,Zm00001d021668,Zm00001d037873,Zm00001d009749,Zm00001d022513,Zm00001d035094,Zm00001d035445,Zm00001d006899,Zm00001d028807,Zm00001d019147,Zm00001d053239,Zm00001d043942,Zm00001d041568,Zm00001d022180,Zm00001d030691,Zm00001d009480,Zm00001d031429,Zm00001d016549,Zm00001d049500,Zm00001d037603,Zm00001d048157,Zm00001d052075,Zm00001d006296,Zm00001d034059,Zm00001d006573,Zm00001d036480,Zm00001d0…	GO:BP
1	GO:0006412	translation	3.9e-21	81	Zm00001d027731,Zm00001d021668,Zm00001d037873,Zm00001d009749,Zm00001d022513,Zm00001d035094,Zm00001d006899,Zm00001d028807,Zm00001d019147,Zm00001d053239,Zm00001d043942,Zm00001d041568,Zm00001d022180,Zm00001d030691,Zm00001d009480,Zm00001d031429,Zm00001d016549,Zm00001d049500,Zm00001d037603,Zm00001d048157,Zm00001d052075,Zm00001d006296,Zm00001d034059,Zm00001d006573,Zm00001d036480,Zm00001d021741,Zm00001d0…	GO:BP
1	GO:0006518	peptide metabolic process	1.28e-20	85	Zm00001d027731,Zm00001d021668,Zm00001d037873,Zm00001d009749,Zm00001d022513,Zm00001d035094,Zm00001d035445,Zm00001d006899,Zm00001d028807,Zm00001d043795,Zm00001d019147,Zm00001d053239,Zm00001d043942,Zm00001d041568,Zm00001d022180,Zm00001d030691,Zm00001d009480,Zm00001d031429,Zm00001d016549,Zm00001d049500,Zm00001d037603,Zm00001d048157,Zm00001d052075,Zm00001d006296,Zm00001d034059,Zm00001d006573,Zm00001d0…	GO:BP
1	GO:0043603	cellular amide metabolic process	3.44e-20	90	Zm00001d027731,Zm00001d021668,Zm00001d037873,Zm00001d009749,Zm00001d022513,Zm00001d035094,Zm00001d035445,Zm00001d006899,Zm00001d028807,Zm00001d043795,Zm00001d019147,Zm00001d053239,Zm00001d043942,Zm00001d041568,Zm00001d022180,Zm00001d030691,Zm00001d009480,Zm00001d031429,Zm00001d041608,Zm00001d016549,Zm00001d049500,Zm00001d032725,Zm00001d012108,Zm00001d037603,Zm00001d048157,Zm00001d052075,Zm00001d0…	GO:BP
1	GO:1901566	organonitrogen compound biosynthetic process	1.61e-10	94	Zm00001d027731,Zm00001d021668,Zm00001d037873,Zm00001d009749,Zm00001d022513,Zm00001d006467,Zm00001d035094,Zm00001d035445,Zm00001d006899,Zm00001d028807,Zm00001d019147,Zm00001d053239,Zm00001d043942,Zm00001d041568,Zm00001d022180,Zm00001d030691,Zm00001d009480,Zm00001d031429,Zm00001d041608,Zm00001d016549,Zm00001d049500,Zm00001d043845,Zm00001d012108,Zm00001d037603,Zm00001d048157,Zm00001d052075,Zm00001d0…	GO:BP
1	GO:0022613	ribonucleoprotein complex biogenesis	1.47e-07	41	Zm00001d028807,Zm00001d016549,Zm00001d052075,Zm00001d050193,Zm00001d042525,Zm00001d014585,Zm00001d024571,Zm00001d039908,Zm00001d046583,Zm00001d012161,Zm00001d029144,Zm00001d002190,Zm00001d003896,Zm00001d051885,Zm00001d047481,Zm00001d029174,Zm00001d049399,Zm00001d013777,Zm00001d033147,Zm00001d049619,Zm00001d027527,Zm00001d045199,Zm00001d024828,Zm00001d039518,Zm00001d031701,Zm00001d011816,Zm00001d0…	GO:BP
1	GO:0042273	ribosomal large subunit biogenesis	7.36e-07	19	Zm00001d016549,Zm00001d052075,Zm00001d050193,Zm00001d042525,Zm00001d014585,Zm00001d039908,Zm00001d012161,Zm00001d002190,Zm00001d003896,Zm00001d013777,Zm00001d033147,Zm00001d049619,Zm00001d008762,Zm00001d026254,Zm00001d039611,Zm00001d013056,Zm00001d031703,Zm00001d024815,Zm00001d006455	GO:BP
1	GO:0042254	ribosome biogenesis	3.48e-06	34	Zm00001d028807,Zm00001d016549,Zm00001d052075,Zm00001d050193,Zm00001d042525,Zm00001d014585,Zm00001d024571,Zm00001d039908,Zm00001d046583,Zm00001d012161,Zm00001d029144,Zm00001d002190,Zm00001d003896,Zm00001d051885,Zm00001d047481,Zm00001d029174,Zm00001d049399,Zm00001d013777,Zm00001d033147,Zm00001d049619,Zm00001d027527,Zm00001d024828,Zm00001d011816,Zm00001d008762,Zm00001d026254,Zm00001d047469,Zm00001d0…	GO:BP
1	GO:0002181	cytoplasmic translation	8.35e-06	16	Zm00001d041568,Zm00001d030691,Zm00001d052075,Zm00001d036480,Zm00001d018903,Zm00001d039908,Zm00001d014673,Zm00001d049399,Zm00001d049619,Zm00001d027527,Zm00001d025100,Zm00001d039518,Zm00001d030011,Zm00001d021815,Zm00001d002169,Zm00001d054084	GO:BP
1	GO:0010467	gene expression	1.8e-05	149	Zm00001d027731,Zm00001d025860,Zm00001d015515,Zm00001d008403,Zm00001d021668,Zm00001d010399,Zm00001d037873,Zm00001d003401,Zm00001d009749,Zm00001d015421,Zm00001d022513,Zm00001d035094,Zm00001d002316,Zm00001d038717,Zm00001d006899,Zm00001d039771,Zm00001d031728,Zm00001d028807,Zm00001d019147,Zm00001d019207,Zm00001d053239,Zm00001d021718,Zm00001d043942,Zm00001d041568,Zm00001d022180,Zm00001d007489,Zm00001d0…	GO:BP
1	GO:0044085	cellular component biogenesis	3.87e-05	66	Zm00001d022081,Zm00001d036839,Zm00001d017060,Zm00001d045352,Zm00001d049510,Zm00001d028807,Zm00001d017120,Zm00001d014898,Zm00001d016549,Zm00001d052075,Zm00001d050193,Zm00001d042525,Zm00001d014585,Zm00001d024571,Zm00001d039908,Zm00001d046583,Zm00001d038851,Zm00001d012161,Zm00001d029144,Zm00001d002190,Zm00001d003896,Zm00001d005090,Zm00001d051885,Zm00001d047481,Zm00001d007153,Zm00001d029174,Zm00001d0…	GO:BP
1	GO:0022618	ribonucleoprotein complex assembly	4.11e-05	20	Zm00001d028807,Zm00001d042525,Zm00001d046583,Zm00001d012161,Zm00001d003896,Zm00001d049399,Zm00001d013777,Zm00001d033147,Zm00001d049619,Zm00001d027527,Zm00001d045199,Zm00001d039518,Zm00001d031701,Zm00001d011816,Zm00001d030011,Zm00001d021815,Zm00001d002169,Zm00001d007810,Zm00001d024815,Zm00001d022286	GO:BP
1	GO:0071826	ribonucleoprotein complex subunit organization	5.28e-05	20	Zm00001d028807,Zm00001d042525,Zm00001d046583,Zm00001d012161,Zm00001d003896,Zm00001d049399,Zm00001d013777,Zm00001d033147,Zm00001d049619,Zm00001d027527,Zm00001d045199,Zm00001d039518,Zm00001d031701,Zm00001d011816,Zm00001d030011,Zm00001d021815,Zm00001d002169,Zm00001d007810,Zm00001d024815,Zm00001d022286	GO:BP
1	GO:0051274	beta-glucan biosynthetic process	0.000518187	11	Zm00001d022081,Zm00001d049510,Zm00001d030266,Zm00001d036351,Zm00001d034553,Zm00001d027392,Zm00001d034770,Zm00001d019317,Zm00001d013751,Zm00001d045557,Zm00001d014865	GO:BP
1	GO:0043933	protein-containing complex subunit organization	0.000933669	41	Zm00001d036839,Zm00001d017060,Zm00001d045352,Zm00001d028807,Zm00001d014898,Zm00001d032859,Zm00001d038570,Zm00001d042525,Zm00001d046583,Zm00001d038851,Zm00001d012161,Zm00001d023838,Zm00001d003896,Zm00001d005090,Zm00001d007153,Zm00001d049399,Zm00001d013777,Zm00001d014124,Zm00001d033147,Zm00001d013066,Zm00001d049619,Zm00001d027527,Zm00001d025100,Zm00001d042084,Zm00001d009312,Zm00001d045199,Zm00001d0…	GO:BP
1	GO:0006096	glycolytic process	0.00179658	12	Zm00001d037689,Zm00001d026619,Zm00001d045431,Zm00001d012407,Zm00001d038775,Zm00001d017121,Zm00001d023379,Zm00001d042453,Zm00001d001831,Zm00001d012103,Zm00001d018961,Zm00001d004473	GO:BP
1	GO:0006757	ATP generation from ADP	0.00179658	12	Zm00001d037689,Zm00001d026619,Zm00001d045431,Zm00001d012407,Zm00001d038775,Zm00001d017121,Zm00001d023379,Zm00001d042453,Zm00001d001831,Zm00001d012103,Zm00001d018961,Zm00001d004473	GO:BP
1	GO:0046031	ADP metabolic process	0.00179658	12	Zm00001d037689,Zm00001d026619,Zm00001d045431,Zm00001d012407,Zm00001d038775,Zm00001d017121,Zm00001d023379,Zm00001d042453,Zm00001d001831,Zm00001d012103,Zm00001d018961,Zm00001d004473	GO:BP
1	GO:0042255	ribosome assembly	0.00195601	12	Zm00001d028807,Zm00001d042525,Zm00001d046583,Zm00001d012161,Zm00001d003896,Zm00001d013777,Zm00001d033147,Zm00001d049619,Zm00001d027527,Zm00001d011816,Zm00001d007810,Zm00001d024815	GO:BP
1	GO:0009179	purine ribonucleoside diphosphate metabolic process	0.0021278	12	Zm00001d037689,Zm00001d026619,Zm00001d045431,Zm00001d012407,Zm00001d038775,Zm00001d017121,Zm00001d023379,Zm00001d042453,Zm00001d001831,Zm00001d012103,Zm00001d018961,Zm00001d004473	GO:BP
1	GO:0009135	purine nucleoside diphosphate metabolic process	0.0021278	12	Zm00001d037689,Zm00001d026619,Zm00001d045431,Zm00001d012407,Zm00001d038775,Zm00001d017121,Zm00001d023379,Zm00001d042453,Zm00001d001831,Zm00001d012103,Zm00001d018961,Zm00001d004473	GO:BP
1	GO:0009185	ribonucleoside diphosphate metabolic process	0.00346698	12	Zm00001d037689,Zm00001d026619,Zm00001d045431,Zm00001d012407,Zm00001d038775,Zm00001d017121,Zm00001d023379,Zm00001d042453,Zm00001d001831,Zm00001d012103,Zm00001d018961,Zm00001d004473	GO:BP
1	GO:0006165	nucleoside diphosphate phosphorylation	0.00438015	12	Zm00001d037689,Zm00001d026619,Zm00001d045431,Zm00001d012407,Zm00001d038775,Zm00001d017121,Zm00001d023379,Zm00001d042453,Zm00001d001831,Zm00001d012103,Zm00001d018961,Zm00001d004473	GO:BP
1	GO:0006414	translational elongation	0.00489561	11	Zm00001d037873,Zm00001d022513,Zm00001d009480,Zm00001d022134,Zm00001d009652,Zm00001d038923,Zm00001d025100,Zm00001d046352,Zm00001d012770,Zm00001d021788,Zm00001d034606	GO:BP
1	GO:0046939	nucleotide phosphorylation	0.0054983	12	Zm00001d037689,Zm00001d026619,Zm00001d045431,Zm00001d012407,Zm00001d038775,Zm00001d017121,Zm00001d023379,Zm00001d042453,Zm00001d001831,Zm00001d012103,Zm00001d018961,Zm00001d004473	GO:BP
1	GO:0006417	regulation of translation	0.00674266	16	Zm00001d027731,Zm00001d021668,Zm00001d009480,Zm00001d034059,Zm00001d006573,Zm00001d021741,Zm00001d034005,Zm00001d013252,Zm00001d048424,Zm00001d038923,Zm00001d018896,Zm00001d024828,Zm00001d003265,Zm00001d003147,Zm00001d021815,Zm00001d035139	GO:BP
1	GO:0006913	nucleocytoplasmic transport	0.00676275	13	Zm00001d029144,Zm00001d002190,Zm00001d021893,Zm00001d027527,Zm00001d009850,Zm00001d037606,Zm00001d025981,Zm00001d008762,Zm00001d002781,Zm00001d039611,Zm00001d038021,Zm00001d050526,Zm00001d024815	GO:BP
1	GO:0051169	nuclear transport	0.00676275	13	Zm00001d029144,Zm00001d002190,Zm00001d021893,Zm00001d027527,Zm00001d009850,Zm00001d037606,Zm00001d025981,Zm00001d008762,Zm00001d002781,Zm00001d039611,Zm00001d038021,Zm00001d050526,Zm00001d024815	GO:BP
1	GO:0071840	cellular component organization or biogenesis	0.00779294	111	Zm00001d013159,Zm00001d033850,Zm00001d052264,Zm00001d022081,Zm00001d013367,Zm00001d036839,Zm00001d018481,Zm00001d027295,Zm00001d045431,Zm00001d017060,Zm00001d038832,Zm00001d045352,Zm00001d047676,Zm00001d049510,Zm00001d028807,Zm00001d051542,Zm00001d043158,Zm00001d017120,Zm00001d012556,Zm00001d040390,Zm00001d012560,Zm00001d030266,Zm00001d011139,Zm00001d014898,Zm00001d021891,Zm00001d016549,Zm00001d0…	GO:BP
1	GO:0034248	regulation of cellular amide metabolic process	0.00826992	16	Zm00001d027731,Zm00001d021668,Zm00001d009480,Zm00001d034059,Zm00001d006573,Zm00001d021741,Zm00001d034005,Zm00001d013252,Zm00001d048424,Zm00001d038923,Zm00001d018896,Zm00001d024828,Zm00001d003265,Zm00001d003147,Zm00001d021815,Zm00001d035139	GO:BP
1	GO:0000278	mitotic cell cycle	0.00922275	22	Zm00001d013159,Zm00001d033850,Zm00001d013367,Zm00001d027295,Zm00001d049510,Zm00001d051542,Zm00001d043158,Zm00001d012556,Zm00001d040390,Zm00001d012560,Zm00001d021891,Zm00001d032859,Zm00001d014124,Zm00001d031485,Zm00001d003123,Zm00001d006651,Zm00001d034553,Zm00001d034770,Zm00001d019317,Zm00001d012525,Zm00001d024815,Zm00001d045557	GO:BP
1	GO:0051273	beta-glucan metabolic process	0.0109858	11	Zm00001d022081,Zm00001d049510,Zm00001d030266,Zm00001d036351,Zm00001d034553,Zm00001d027392,Zm00001d034770,Zm00001d019317,Zm00001d013751,Zm00001d045557,Zm00001d014865	GO:BP
1	GO:0006413	translational initiation	0.0118738	14	Zm00001d021668,Zm00001d009749,Zm00001d006573,Zm00001d036480,Zm00001d021741,Zm00001d014673,Zm00001d049399,Zm00001d025100,Zm00001d039518,Zm00001d003147,Zm00001d030011,Zm00001d021815,Zm00001d002169,Zm00001d047912	GO:BP
1	GO:0065003	protein-containing complex assembly	0.0126354	34	Zm00001d036839,Zm00001d017060,Zm00001d045352,Zm00001d028807,Zm00001d014898,Zm00001d042525,Zm00001d046583,Zm00001d038851,Zm00001d012161,Zm00001d003896,Zm00001d005090,Zm00001d007153,Zm00001d049399,Zm00001d013777,Zm00001d033147,Zm00001d013066,Zm00001d049619,Zm00001d027527,Zm00001d042084,Zm00001d045199,Zm00001d011130,Zm00001d012525,Zm00001d025305,Zm00001d039518,Zm00001d031701,Zm00001d011816,Zm00001d0…	GO:BP
1	GO:0034622	cellular protein-containing complex assembly	0.0143321	32	Zm00001d036839,Zm00001d017060,Zm00001d045352,Zm00001d028807,Zm00001d014898,Zm00001d042525,Zm00001d046583,Zm00001d038851,Zm00001d012161,Zm00001d003896,Zm00001d005090,Zm00001d007153,Zm00001d049399,Zm00001d013777,Zm00001d033147,Zm00001d013066,Zm00001d049619,Zm00001d027527,Zm00001d042084,Zm00001d045199,Zm00001d011130,Zm00001d012525,Zm00001d039518,Zm00001d031701,Zm00001d011816,Zm00001d030011,Zm00001d0…	GO:BP
1	GO:0010243	response to organonitrogen compound	0.0145441	10	Zm00001d026619,Zm00001d008214,Zm00001d023379,Zm00001d032859,Zm00001d001831,Zm00001d014124,Zm00001d053822,Zm00001d018961,Zm00001d052721,Zm00001d046624	GO:BP
1	GO:0002183	cytoplasmic translational initiation	0.014631	7	Zm00001d036480,Zm00001d014673,Zm00001d049399,Zm00001d039518,Zm00001d030011,Zm00001d021815,Zm00001d002169	GO:BP
1	GO:0034641	cellular nitrogen compound metabolic process	0.0182152	177	Zm00001d027731,Zm00001d015515,Zm00001d032186,Zm00001d048667,Zm00001d037689,Zm00001d026619,Zm00001d008403,Zm00001d021668,Zm00001d010399,Zm00001d037873,Zm00001d009749,Zm00001d015421,Zm00001d027656,Zm00001d022513,Zm00001d045431,Zm00001d012407,Zm00001d038775,Zm00001d035094,Zm00001d035445,Zm00001d006899,Zm00001d039771,Zm00001d031728,Zm00001d028807,Zm00001d051542,Zm00001d043795,Zm00001d019147,Zm00001d0…	GO:BP
1	GO:0006090	pyruvate metabolic process	0.0216509	12	Zm00001d037689,Zm00001d026619,Zm00001d045431,Zm00001d012407,Zm00001d038775,Zm00001d017121,Zm00001d023379,Zm00001d042453,Zm00001d001831,Zm00001d012103,Zm00001d018961,Zm00001d004473	GO:BP
1	GO:0009132	nucleoside diphosphate metabolic process	0.0277294	12	Zm00001d037689,Zm00001d026619,Zm00001d045431,Zm00001d012407,Zm00001d038775,Zm00001d017121,Zm00001d023379,Zm00001d042453,Zm00001d001831,Zm00001d012103,Zm00001d018961,Zm00001d004473	GO:BP
1	GO:0032869	cellular response to insulin stimulus	0.035291	4	Zm00001d026619,Zm00001d023379,Zm00001d001831,Zm00001d018961	GO:BP
1	GO:1901653	cellular response to peptide	0.035291	4	Zm00001d026619,Zm00001d023379,Zm00001d001831,Zm00001d018961	GO:BP
1	GO:0071375	cellular response to peptide hormone stimulus	0.035291	4	Zm00001d026619,Zm00001d023379,Zm00001d001831,Zm00001d018961	GO:BP
1	GO:0043434	response to peptide hormone	0.035291	4	Zm00001d026619,Zm00001d023379,Zm00001d001831,Zm00001d018961	GO:BP
1	GO:0032868	response to insulin	0.035291	4	Zm00001d026619,Zm00001d023379,Zm00001d001831,Zm00001d018961	GO:BP
1	GO:0044267	cellular protein metabolic process	0.0478556	142	Zm00001d007765,Zm00001d027480,Zm00001d027731,Zm00001d025860,Zm00001d048667,Zm00001d021668,Zm00001d037873,Zm00001d003401,Zm00001d009749,Zm00001d022513,Zm00001d031423,Zm00001d035094,Zm00001d006899,Zm00001d028807,Zm00001d019147,Zm00001d040390,Zm00001d040028,Zm00001d053239,Zm00001d012560,Zm00001d043942,Zm00001d041568,Zm00001d022180,Zm00001d008214,Zm00001d032810,Zm00001d030691,Zm00001d013109,Zm00001d0…	GO:BP
1	GO:1990904	ribonucleoprotein complex	1.56e-17	72	Zm00001d041246,Zm00001d035094,Zm00001d028807,Zm00001d019147,Zm00001d043942,Zm00001d041568,Zm00001d030691,Zm00001d009480,Zm00001d016549,Zm00001d049500,Zm00001d037603,Zm00001d048157,Zm00001d052075,Zm00001d034059,Zm00001d050193,Zm00001d042525,Zm00001d018903,Zm00001d042287,Zm00001d014585,Zm00001d024571,Zm00001d039908,Zm00001d013252,Zm00001d007819,Zm00001d012161,Zm00001d029144,Zm00001d013034,Zm00001d0…	GO:CC
1	GO:0005829	cytosol	1.69e-16	95	Zm00001d010588,Zm00001d033931,Zm00001d027480,Zm00001d006008,Zm00001d013193,Zm00001d047981,Zm00001d037689,Zm00001d052855,Zm00001d028759,Zm00001d022513,Zm00001d045431,Zm00001d012407,Zm00001d042869,Zm00001d035094,Zm00001d017547,Zm00001d028807,Zm00001d019147,Zm00001d017120,Zm00001d043942,Zm00001d041568,Zm00001d030691,Zm00001d009480,Zm00001d017121,Zm00001d018694,Zm00001d016549,Zm00001d049500,Zm00001d0…	GO:CC
1	GO:0022626	cytosolic ribosome	9.73e-16	41	Zm00001d035094,Zm00001d028807,Zm00001d019147,Zm00001d043942,Zm00001d041568,Zm00001d030691,Zm00001d009480,Zm00001d016549,Zm00001d049500,Zm00001d037603,Zm00001d048157,Zm00001d052075,Zm00001d034059,Zm00001d050193,Zm00001d042525,Zm00001d018903,Zm00001d014585,Zm00001d024571,Zm00001d039908,Zm00001d013252,Zm00001d012161,Zm00001d013034,Zm00001d003896,Zm00001d013777,Zm00001d038923,Zm00001d033147,Zm00001d0…	GO:CC
1	GO:0005840	ribosome	1.58e-15	56	Zm00001d035094,Zm00001d006899,Zm00001d028807,Zm00001d019147,Zm00001d053239,Zm00001d043942,Zm00001d041568,Zm00001d022180,Zm00001d030691,Zm00001d009480,Zm00001d031429,Zm00001d016549,Zm00001d049500,Zm00001d037603,Zm00001d048157,Zm00001d052075,Zm00001d034059,Zm00001d050193,Zm00001d053863,Zm00001d031531,Zm00001d042525,Zm00001d018903,Zm00001d014585,Zm00001d024571,Zm00001d039908,Zm00001d013252,Zm00001d0…	GO:CC
1	GO:0044391	ribosomal subunit	6.88e-14	42	Zm00001d035094,Zm00001d028807,Zm00001d019147,Zm00001d043942,Zm00001d041568,Zm00001d030691,Zm00001d009480,Zm00001d016549,Zm00001d049500,Zm00001d037603,Zm00001d048157,Zm00001d052075,Zm00001d034059,Zm00001d050193,Zm00001d042525,Zm00001d018903,Zm00001d014585,Zm00001d024571,Zm00001d039908,Zm00001d013252,Zm00001d007819,Zm00001d012161,Zm00001d013034,Zm00001d003896,Zm00001d013777,Zm00001d038923,Zm00001d0…	GO:CC
1	GO:0022625	cytosolic large ribosomal subunit	7.94e-13	27	Zm00001d043942,Zm00001d041568,Zm00001d030691,Zm00001d016549,Zm00001d037603,Zm00001d052075,Zm00001d034059,Zm00001d050193,Zm00001d042525,Zm00001d018903,Zm00001d014585,Zm00001d024571,Zm00001d039908,Zm00001d013252,Zm00001d012161,Zm00001d003896,Zm00001d013777,Zm00001d033147,Zm00001d018957,Zm00001d049619,Zm00001d035838,Zm00001d031701,Zm00001d026254,Zm00001d014749,Zm00001d022462,Zm00001d054084,Zm00001d0…	GO:CC
1	GO:0043228	non-membrane-bounded organelle	3.35e-11	99	Zm00001d013159,Zm00001d033850,Zm00001d013367,Zm00001d018481,Zm00001d027295,Zm00001d038832,Zm00001d035094,Zm00001d006899,Zm00001d028807,Zm00001d043158,Zm00001d019147,Zm00001d012556,Zm00001d053239,Zm00001d043942,Zm00001d041568,Zm00001d022180,Zm00001d011139,Zm00001d030691,Zm00001d021891,Zm00001d009480,Zm00001d031429,Zm00001d016549,Zm00001d049500,Zm00001d037603,Zm00001d048157,Zm00001d052075,Zm00001d0…	GO:CC
1	GO:0043232	intracellular non-membrane-bounded organelle	3.35e-11	99	Zm00001d013159,Zm00001d033850,Zm00001d013367,Zm00001d018481,Zm00001d027295,Zm00001d038832,Zm00001d035094,Zm00001d006899,Zm00001d028807,Zm00001d043158,Zm00001d019147,Zm00001d012556,Zm00001d053239,Zm00001d043942,Zm00001d041568,Zm00001d022180,Zm00001d011139,Zm00001d030691,Zm00001d021891,Zm00001d009480,Zm00001d031429,Zm00001d016549,Zm00001d049500,Zm00001d037603,Zm00001d048157,Zm00001d052075,Zm00001d0…	GO:CC
1	GO:0015934	large ribosomal subunit	6.2e-11	27	Zm00001d043942,Zm00001d041568,Zm00001d030691,Zm00001d016549,Zm00001d037603,Zm00001d052075,Zm00001d034059,Zm00001d050193,Zm00001d042525,Zm00001d018903,Zm00001d014585,Zm00001d024571,Zm00001d039908,Zm00001d013252,Zm00001d012161,Zm00001d003896,Zm00001d013777,Zm00001d033147,Zm00001d018957,Zm00001d049619,Zm00001d035838,Zm00001d031701,Zm00001d026254,Zm00001d014749,Zm00001d022462,Zm00001d054084,Zm00001d0…	GO:CC
1	GO:0005737	cytoplasm	4.99e-05	245	Zm00001d010588,Zm00001d033931,Zm00001d041550,Zm00001d013159,Zm00001d030725,Zm00001d007765,Zm00001d012221,Zm00001d033850,Zm00001d027480,Zm00001d006008,Zm00001d027731,Zm00001d013193,Zm00001d047981,Zm00001d012033,Zm00001d013367,Zm00001d037689,Zm00001d026619,Zm00001d036839,Zm00001d052855,Zm00001d021221,Zm00001d018481,Zm00001d019311,Zm00001d037873,Zm00001d027625,Zm00001d028759,Zm00001d027656,Zm00001d0…	GO:CC
1	GO:0005622	intracellular anatomical structure	0.000768252	350	Zm00001d010588,Zm00001d019265,Zm00001d033931,Zm00001d041550,Zm00001d013159,Zm00001d030725,Zm00001d007765,Zm00001d012221,Zm00001d033850,Zm00001d041246,Zm00001d027480,Zm00001d006008,Zm00001d027731,Zm00001d015515,Zm00001d013193,Zm00001d047981,Zm00001d012033,Zm00001d048667,Zm00001d013367,Zm00001d037689,Zm00001d026619,Zm00001d036839,Zm00001d052855,Zm00001d021221,Zm00001d008403,Zm00001d008795,Zm00001d0…	GO:CC
1	GO:0022627	cytosolic small ribosomal subunit	0.00379503	14	Zm00001d035094,Zm00001d028807,Zm00001d019147,Zm00001d009480,Zm00001d049500,Zm00001d048157,Zm00001d013034,Zm00001d038923,Zm00001d027527,Zm00001d048159,Zm00001d011816,Zm00001d039299,Zm00001d048158,Zm00001d007810	GO:CC
1	GO:0005730	nucleolus	0.00486926	21	Zm00001d038832,Zm00001d035094,Zm00001d011139,Zm00001d029144,Zm00001d006160,Zm00001d002190,Zm00001d047481,Zm00001d029174,Zm00001d049399,Zm00001d024828,Zm00001d008762,Zm00001d022236,Zm00001d047469,Zm00001d039611,Zm00001d013056,Zm00001d019108,Zm00001d029530,Zm00001d021196,Zm00001d024815,Zm00001d033168,Zm00001d006455	GO:CC
1	GO:0032991	protein-containing complex	0.00490591	123	Zm00001d041246,Zm00001d006008,Zm00001d052855,Zm00001d018481,Zm00001d022513,Zm00001d045431,Zm00001d035094,Zm00001d003114,Zm00001d028807,Zm00001d019147,Zm00001d012560,Zm00001d043942,Zm00001d041568,Zm00001d030266,Zm00001d030691,Zm00001d014898,Zm00001d009480,Zm00001d017121,Zm00001d018694,Zm00001d016549,Zm00001d049500,Zm00001d032859,Zm00001d037603,Zm00001d007508,Zm00001d048157,Zm00001d052075,Zm00001d0…	GO:CC
1	GO:0015935	small ribosomal subunit	0.0105182	15	Zm00001d035094,Zm00001d028807,Zm00001d019147,Zm00001d009480,Zm00001d049500,Zm00001d048157,Zm00001d007819,Zm00001d013034,Zm00001d038923,Zm00001d027527,Zm00001d048159,Zm00001d011816,Zm00001d039299,Zm00001d048158,Zm00001d007810	GO:CC
1	GO:0005198	structural molecule activity	1.23e-19	63	Zm00001d013159,Zm00001d033850,Zm00001d013367,Zm00001d027295,Zm00001d035094,Zm00001d006899,Zm00001d028807,Zm00001d043158,Zm00001d019147,Zm00001d012556,Zm00001d053239,Zm00001d043942,Zm00001d041568,Zm00001d022180,Zm00001d030691,Zm00001d014898,Zm00001d021891,Zm00001d031429,Zm00001d016549,Zm00001d049500,Zm00001d037603,Zm00001d048157,Zm00001d052075,Zm00001d034059,Zm00001d050193,Zm00001d053863,Zm00001d0…	GO:MF
1	GO:0003735	structural constituent of ribosome	1.01e-15	51	Zm00001d035094,Zm00001d006899,Zm00001d028807,Zm00001d019147,Zm00001d053239,Zm00001d043942,Zm00001d041568,Zm00001d022180,Zm00001d030691,Zm00001d031429,Zm00001d016549,Zm00001d049500,Zm00001d037603,Zm00001d048157,Zm00001d052075,Zm00001d034059,Zm00001d050193,Zm00001d053863,Zm00001d031531,Zm00001d042525,Zm00001d018903,Zm00001d024571,Zm00001d039908,Zm00001d013252,Zm00001d046583,Zm00001d007819,Zm00001d0…	GO:MF
1	GO:0003723	RNA binding	2.11e-12	87	Zm00001d041246,Zm00001d027731,Zm00001d032186,Zm00001d021668,Zm00001d037873,Zm00001d009749,Zm00001d022513,Zm00001d035094,Zm00001d019147,Zm00001d041568,Zm00001d030691,Zm00001d016549,Zm00001d049500,Zm00001d037603,Zm00001d034059,Zm00001d006573,Zm00001d036480,Zm00001d050193,Zm00001d021741,Zm00001d034005,Zm00001d042525,Zm00001d018903,Zm00001d039908,Zm00001d013252,Zm00001d022134,Zm00001d046583,Zm00001d0…	GO:MF
1	GO:0008135	translation factor activity, RNA binding	7.37e-05	20	Zm00001d021668,Zm00001d037873,Zm00001d009749,Zm00001d022513,Zm00001d006573,Zm00001d036480,Zm00001d021741,Zm00001d022134,Zm00001d014673,Zm00001d025100,Zm00001d046352,Zm00001d012770,Zm00001d039518,Zm00001d021788,Zm00001d003147,Zm00001d030011,Zm00001d021815,Zm00001d002169,Zm00001d047912,Zm00001d034606	GO:MF
1	GO:0003924	GTPase activity	0.000100683	19	Zm00001d013159,Zm00001d033850,Zm00001d013367,Zm00001d037873,Zm00001d009749,Zm00001d027295,Zm00001d043158,Zm00001d012556,Zm00001d021891,Zm00001d031090,Zm00001d013426,Zm00001d025100,Zm00001d006651,Zm00001d012770,Zm00001d021788,Zm00001d021815,Zm00001d039005,Zm00001d031179,Zm00001d040278	GO:MF
1	GO:0090079	translation regulator activity, nucleic acid binding	0.000102917	20	Zm00001d021668,Zm00001d037873,Zm00001d009749,Zm00001d022513,Zm00001d006573,Zm00001d036480,Zm00001d021741,Zm00001d022134,Zm00001d014673,Zm00001d025100,Zm00001d046352,Zm00001d012770,Zm00001d039518,Zm00001d021788,Zm00001d003147,Zm00001d030011,Zm00001d021815,Zm00001d002169,Zm00001d047912,Zm00001d034606	GO:MF
1	GO:0045182	translation regulator activity	0.000114793	20	Zm00001d021668,Zm00001d037873,Zm00001d009749,Zm00001d022513,Zm00001d006573,Zm00001d036480,Zm00001d021741,Zm00001d022134,Zm00001d014673,Zm00001d025100,Zm00001d046352,Zm00001d012770,Zm00001d039518,Zm00001d021788,Zm00001d003147,Zm00001d030011,Zm00001d021815,Zm00001d002169,Zm00001d047912,Zm00001d034606	GO:MF
1	GO:0005525	GTP binding	0.00221586	21	Zm00001d013159,Zm00001d033850,Zm00001d013367,Zm00001d037873,Zm00001d009749,Zm00001d027295,Zm00001d043158,Zm00001d012556,Zm00001d021891,Zm00001d031090,Zm00001d015121,Zm00001d013426,Zm00001d025100,Zm00001d006651,Zm00001d012770,Zm00001d021788,Zm00001d021815,Zm00001d034319,Zm00001d039005,Zm00001d031179,Zm00001d040278	GO:MF
1	GO:0001883	purine nucleoside binding	0.00239804	21	Zm00001d013159,Zm00001d033850,Zm00001d013367,Zm00001d037873,Zm00001d009749,Zm00001d027295,Zm00001d043158,Zm00001d012556,Zm00001d021891,Zm00001d031090,Zm00001d015121,Zm00001d013426,Zm00001d025100,Zm00001d006651,Zm00001d012770,Zm00001d021788,Zm00001d021815,Zm00001d034319,Zm00001d039005,Zm00001d031179,Zm00001d040278	GO:MF
1	GO:0032550	purine ribonucleoside binding	0.00239804	21	Zm00001d013159,Zm00001d033850,Zm00001d013367,Zm00001d037873,Zm00001d009749,Zm00001d027295,Zm00001d043158,Zm00001d012556,Zm00001d021891,Zm00001d031090,Zm00001d015121,Zm00001d013426,Zm00001d025100,Zm00001d006651,Zm00001d012770,Zm00001d021788,Zm00001d021815,Zm00001d034319,Zm00001d039005,Zm00001d031179,Zm00001d040278	GO:MF
1	GO:0032561	guanyl ribonucleotide binding	0.00239804	21	Zm00001d013159,Zm00001d033850,Zm00001d013367,Zm00001d037873,Zm00001d009749,Zm00001d027295,Zm00001d043158,Zm00001d012556,Zm00001d021891,Zm00001d031090,Zm00001d015121,Zm00001d013426,Zm00001d025100,Zm00001d006651,Zm00001d012770,Zm00001d021788,Zm00001d021815,Zm00001d034319,Zm00001d039005,Zm00001d031179,Zm00001d040278	GO:MF
1	GO:0005200	structural constituent of cytoskeleton	0.00245082	8	Zm00001d013159,Zm00001d033850,Zm00001d013367,Zm00001d027295,Zm00001d043158,Zm00001d012556,Zm00001d021891,Zm00001d006651	GO:MF
1	GO:0019001	guanyl nucleotide binding	0.00249412	21	Zm00001d013159,Zm00001d033850,Zm00001d013367,Zm00001d037873,Zm00001d009749,Zm00001d027295,Zm00001d043158,Zm00001d012556,Zm00001d021891,Zm00001d031090,Zm00001d015121,Zm00001d013426,Zm00001d025100,Zm00001d006651,Zm00001d012770,Zm00001d021788,Zm00001d021815,Zm00001d034319,Zm00001d039005,Zm00001d031179,Zm00001d040278	GO:MF
1	GO:0097159	organic cyclic compound binding	0.00329193	233	Zm00001d010588,Zm00001d041550,Zm00001d013159,Zm00001d030725,Zm00001d033850,Zm00001d016664,Zm00001d041246,Zm00001d027480,Zm00001d006008,Zm00001d027731,Zm00001d044442,Zm00001d015515,Zm00001d047981,Zm00001d032186,Zm00001d048667,Zm00001d013367,Zm00001d037689,Zm00001d026619,Zm00001d006948,Zm00001d052855,Zm00001d021221,Zm00001d008403,Zm00001d018481,Zm00001d006947,Zm00001d031222,Zm00001d021668,Zm00001d0…	GO:MF
1	GO:0032549	ribonucleoside binding	0.00395188	21	Zm00001d013159,Zm00001d033850,Zm00001d013367,Zm00001d037873,Zm00001d009749,Zm00001d027295,Zm00001d043158,Zm00001d012556,Zm00001d021891,Zm00001d031090,Zm00001d015121,Zm00001d013426,Zm00001d025100,Zm00001d006651,Zm00001d012770,Zm00001d021788,Zm00001d021815,Zm00001d034319,Zm00001d039005,Zm00001d031179,Zm00001d040278	GO:MF
1	GO:0001882	nucleoside binding	0.00410267	21	Zm00001d013159,Zm00001d033850,Zm00001d013367,Zm00001d037873,Zm00001d009749,Zm00001d027295,Zm00001d043158,Zm00001d012556,Zm00001d021891,Zm00001d031090,Zm00001d015121,Zm00001d013426,Zm00001d025100,Zm00001d006651,Zm00001d012770,Zm00001d021788,Zm00001d021815,Zm00001d034319,Zm00001d039005,Zm00001d031179,Zm00001d040278	GO:MF
1	GO:0005488	binding	0.00451959	337	Zm00001d010588,Zm00001d033931,Zm00001d041550,Zm00001d013159,Zm00001d030725,Zm00001d007765,Zm00001d012221,Zm00001d033850,Zm00001d031127,Zm00001d016664,Zm00001d041246,Zm00001d027480,Zm00001d006008,Zm00001d027731,Zm00001d044442,Zm00001d015515,Zm00001d027812,Zm00001d013193,Zm00001d032873,Zm00001d044008,Zm00001d027708,Zm00001d047981,Zm00001d037724,Zm00001d032186,Zm00001d012033,Zm00001d048667,Zm00001d0…	GO:MF
1	GO:1901363	heterocyclic compound binding	0.0063488	231	Zm00001d010588,Zm00001d041550,Zm00001d013159,Zm00001d030725,Zm00001d033850,Zm00001d016664,Zm00001d041246,Zm00001d027480,Zm00001d006008,Zm00001d027731,Zm00001d044442,Zm00001d015515,Zm00001d047981,Zm00001d032186,Zm00001d048667,Zm00001d013367,Zm00001d037689,Zm00001d026619,Zm00001d006948,Zm00001d052855,Zm00001d021221,Zm00001d008403,Zm00001d018481,Zm00001d006947,Zm00001d031222,Zm00001d021668,Zm00001d0…	GO:MF
1	GO:0003743	translation initiation factor activity	0.00820306	13	Zm00001d021668,Zm00001d009749,Zm00001d006573,Zm00001d036480,Zm00001d021741,Zm00001d014673,Zm00001d025100,Zm00001d039518,Zm00001d003147,Zm00001d030011,Zm00001d021815,Zm00001d002169,Zm00001d047912	GO:MF
1	GO:0008422	beta-glucosidase activity	0.0208631	8	Zm00001d021119,Zm00001d033649,Zm00001d034015,Zm00001d013268,Zm00001d048055,Zm00001d032725,Zm00001d028243,Zm00001d033651	GO:MF
1	GO:0030955	potassium ion binding	0.0213449	4	Zm00001d026619,Zm00001d023379,Zm00001d001831,Zm00001d018961	GO:MF
1	GO:0031420	alkali metal ion binding	0.0213449	4	Zm00001d026619,Zm00001d023379,Zm00001d001831,Zm00001d018961	GO:MF
1	GO:0004743	pyruvate kinase activity	0.0213449	4	Zm00001d026619,Zm00001d023379,Zm00001d001831,Zm00001d018961	GO:MF
1	GO:0017111	nucleoside-triphosphatase activity	0.0348529	48	Zm00001d041550,Zm00001d013159,Zm00001d030725,Zm00001d033850,Zm00001d016664,Zm00001d044442,Zm00001d013367,Zm00001d018481,Zm00001d031222,Zm00001d037873,Zm00001d027625,Zm00001d009749,Zm00001d027295,Zm00001d051542,Zm00001d043158,Zm00001d012556,Zm00001d021891,Zm00001d026649,Zm00001d037346,Zm00001d032859,Zm00001d031090,Zm00001d036480,Zm00001d033210,Zm00001d051951,Zm00001d006160,Zm00001d014673,Zm00001d0…	GO:MF
1	GO:0003746	translation elongation factor activity	0.0463648	8	Zm00001d037873,Zm00001d022513,Zm00001d022134,Zm00001d025100,Zm00001d046352,Zm00001d012770,Zm00001d021788,Zm00001d034606	GO:MF
1	KEGG:03010	Ribosome	5.15e-08	30	Zm00001d006899,Zm00001d019147,Zm00001d043942,Zm00001d022180,Zm00001d031429,Zm00001d016549,Zm00001d049500,Zm00001d048157,Zm00001d050193,Zm00001d042525,Zm00001d018903,Zm00001d024571,Zm00001d039908,Zm00001d013252,Zm00001d013034,Zm00001d003896,Zm00001d016200,Zm00001d009652,Zm00001d033147,Zm00001d018957,Zm00001d049619,Zm00001d028622,Zm00001d048159,Zm00001d011816,Zm00001d039299,Zm00001d014749,Zm00001d0…	KEGG
1	KEGG:04145	Phagosome	0.0064781	10	Zm00001d013159,Zm00001d033850,Zm00001d013367,Zm00001d027295,Zm00001d043158,Zm00001d012556,Zm00001d021891,Zm00001d006651,Zm00001d025305,Zm00001d031179	KEGG
10	GO:0045333	cellular respiration	3.24e-47	53	Zm00001d039089,Zm00001d013041,Zm00001d031967,Zm00001d044459,Zm00001d016722,Zm00001d029084,Zm00001d049959,Zm00001d039079,Zm00001d018758,Zm00001d041917,Zm00001d006667,Zm00001d035136,Zm00001d034528,Zm00001d028194,Zm00001d011330,Zm00001d050696,Zm00001d004997,Zm00001d044021,Zm00001d048102,Zm00001d051129,Zm00001d009640,Zm00001d010236,Zm00001d007966,Zm00001d047720,Zm00001d032588,Zm00001d038218,Zm00001d0…	GO:BP
10	GO:0046034	ATP metabolic process	6.06e-45	59	Zm00001d051595,Zm00001d038929,Zm00001d011278,Zm00001d031825,Zm00001d009488,Zm00001d044391,Zm00001d013041,Zm00001d031967,Zm00001d048091,Zm00001d017830,Zm00001d043511,Zm00001d044459,Zm00001d016722,Zm00001d049959,Zm00001d018758,Zm00001d041917,Zm00001d034528,Zm00001d028194,Zm00001d011330,Zm00001d050696,Zm00001d004997,Zm00001d035156,Zm00001d053765,Zm00001d048102,Zm00001d044441,Zm00001d028207,Zm00001d0…	GO:BP
10	GO:0015980	energy derivation by oxidation of organic compounds	1.76e-44	55	Zm00001d039089,Zm00001d013041,Zm00001d031967,Zm00001d044459,Zm00001d016722,Zm00001d029084,Zm00001d049959,Zm00001d039079,Zm00001d018758,Zm00001d041917,Zm00001d006667,Zm00001d035136,Zm00001d034528,Zm00001d028194,Zm00001d011330,Zm00001d050696,Zm00001d004997,Zm00001d044021,Zm00001d048102,Zm00001d051129,Zm00001d009640,Zm00001d010236,Zm00001d007966,Zm00001d047720,Zm00001d021421,Zm00001d032588,Zm00001d0…	GO:BP
10	GO:0006119	oxidative phosphorylation	3.08e-41	38	Zm00001d051595,Zm00001d038929,Zm00001d009488,Zm00001d013041,Zm00001d031967,Zm00001d044459,Zm00001d016722,Zm00001d049959,Zm00001d018758,Zm00001d041917,Zm00001d034528,Zm00001d028194,Zm00001d011330,Zm00001d050696,Zm00001d004997,Zm00001d048102,Zm00001d010236,Zm00001d007966,Zm00001d047720,Zm00001d032588,Zm00001d038218,Zm00001d034218,Zm00001d049507,Zm00001d013424,Zm00001d013156,Zm00001d038658,Zm00001d0…	GO:BP
10	GO:0042773	ATP synthesis coupled electron transport	1.87e-38	34	Zm00001d013041,Zm00001d031967,Zm00001d044459,Zm00001d016722,Zm00001d049959,Zm00001d018758,Zm00001d041917,Zm00001d034528,Zm00001d028194,Zm00001d011330,Zm00001d050696,Zm00001d004997,Zm00001d048102,Zm00001d010236,Zm00001d007966,Zm00001d047720,Zm00001d032588,Zm00001d038218,Zm00001d034218,Zm00001d049507,Zm00001d013424,Zm00001d013156,Zm00001d038658,Zm00001d042600,Zm00001d028773,Zm00001d014772,Zm00001d0…	GO:BP
10	GO:0042775	mitochondrial ATP synthesis coupled electron transport	2.28e-38	32	Zm00001d013041,Zm00001d031967,Zm00001d044459,Zm00001d016722,Zm00001d049959,Zm00001d018758,Zm00001d041917,Zm00001d034528,Zm00001d028194,Zm00001d011330,Zm00001d050696,Zm00001d004997,Zm00001d048102,Zm00001d010236,Zm00001d007966,Zm00001d047720,Zm00001d032588,Zm00001d038218,Zm00001d034218,Zm00001d049507,Zm00001d013156,Zm00001d038658,Zm00001d042600,Zm00001d028773,Zm00001d014772,Zm00001d034244,Zm00001d0…	GO:BP
10	GO:0009060	aerobic respiration	1.15e-36	41	Zm00001d039089,Zm00001d013041,Zm00001d044459,Zm00001d016722,Zm00001d029084,Zm00001d039079,Zm00001d018758,Zm00001d041917,Zm00001d006667,Zm00001d035136,Zm00001d034528,Zm00001d028194,Zm00001d011330,Zm00001d050696,Zm00001d004997,Zm00001d044021,Zm00001d048102,Zm00001d051129,Zm00001d009640,Zm00001d010236,Zm00001d007966,Zm00001d032588,Zm00001d038218,Zm00001d034218,Zm00001d021908,Zm00001d013156,Zm00001d0…	GO:BP
10	GO:0022904	respiratory electron transport chain	2.5e-35	35	Zm00001d013041,Zm00001d031967,Zm00001d044459,Zm00001d016722,Zm00001d049959,Zm00001d018758,Zm00001d041917,Zm00001d035136,Zm00001d034528,Zm00001d028194,Zm00001d011330,Zm00001d050696,Zm00001d004997,Zm00001d048102,Zm00001d010236,Zm00001d007966,Zm00001d047720,Zm00001d032588,Zm00001d038218,Zm00001d034218,Zm00001d049507,Zm00001d013424,Zm00001d013156,Zm00001d038658,Zm00001d042600,Zm00001d028773,Zm00001d0…	GO:BP
10	GO:0006091	generation of precursor metabolites and energy	1.42e-32	77	Zm00001d051595,Zm00001d038929,Zm00001d009488,Zm00001d039089,Zm00001d013041,Zm00001d031967,Zm00001d017830,Zm00001d043511,Zm00001d044459,Zm00001d016722,Zm00001d029084,Zm00001d049959,Zm00001d039079,Zm00001d018758,Zm00001d041917,Zm00001d006667,Zm00001d035136,Zm00001d034528,Zm00001d028194,Zm00001d011330,Zm00001d050696,Zm00001d004997,Zm00001d043098,Zm00001d035156,Zm00001d044021,Zm00001d048102,Zm00001d0…	GO:BP
10	GO:0044281	small molecule metabolic process	4.65e-31	125	Zm00001d051595,Zm00001d038929,Zm00001d010321,Zm00001d011278,Zm00001d031825,Zm00001d009488,Zm00001d044391,Zm00001d009774,Zm00001d039089,Zm00001d013041,Zm00001d031967,Zm00001d048091,Zm00001d017830,Zm00001d043511,Zm00001d028963,Zm00001d038057,Zm00001d044459,Zm00001d029084,Zm00001d048461,Zm00001d027871,Zm00001d041112,Zm00001d017271,Zm00001d049959,Zm00001d039079,Zm00001d013223,Zm00001d006667,Zm00001d0…	GO:BP
10	GO:0006163	purine nucleotide metabolic process	1.12e-27	52	Zm00001d051595,Zm00001d038929,Zm00001d011278,Zm00001d031825,Zm00001d009488,Zm00001d044391,Zm00001d009774,Zm00001d031967,Zm00001d048091,Zm00001d017830,Zm00001d043511,Zm00001d028963,Zm00001d044459,Zm00001d027871,Zm00001d041112,Zm00001d017271,Zm00001d049959,Zm00001d006667,Zm00001d011330,Zm00001d017833,Zm00001d027502,Zm00001d035156,Zm00001d053765,Zm00001d037770,Zm00001d021526,Zm00001d044441,Zm00001d0…	GO:BP
10	GO:0072521	purine-containing compound metabolic process	2.54e-27	54	Zm00001d051595,Zm00001d038929,Zm00001d011278,Zm00001d031825,Zm00001d009488,Zm00001d044391,Zm00001d009774,Zm00001d031967,Zm00001d048091,Zm00001d017830,Zm00001d043511,Zm00001d028963,Zm00001d044459,Zm00001d027871,Zm00001d041112,Zm00001d017271,Zm00001d049959,Zm00001d006667,Zm00001d049239,Zm00001d011330,Zm00001d017833,Zm00001d027502,Zm00001d035156,Zm00001d053765,Zm00001d037770,Zm00001d021526,Zm00001d0…	GO:BP
10	GO:0019693	ribose phosphate metabolic process	9.24e-27	52	Zm00001d051595,Zm00001d038929,Zm00001d011278,Zm00001d031825,Zm00001d009488,Zm00001d044391,Zm00001d009774,Zm00001d031967,Zm00001d048091,Zm00001d017830,Zm00001d043511,Zm00001d028963,Zm00001d044459,Zm00001d027871,Zm00001d017271,Zm00001d049959,Zm00001d006667,Zm00001d011330,Zm00001d017833,Zm00001d035156,Zm00001d053765,Zm00001d037770,Zm00001d021526,Zm00001d044441,Zm00001d051129,Zm00001d028207,Zm00001d0…	GO:BP
10	GO:0055086	nucleobase-containing small molecule metabolic process	1.63e-25	61	Zm00001d051595,Zm00001d038929,Zm00001d011278,Zm00001d031825,Zm00001d009488,Zm00001d044391,Zm00001d009774,Zm00001d031967,Zm00001d048091,Zm00001d017830,Zm00001d043511,Zm00001d028963,Zm00001d044459,Zm00001d027871,Zm00001d041112,Zm00001d017271,Zm00001d049959,Zm00001d006667,Zm00001d049239,Zm00001d011330,Zm00001d017833,Zm00001d027502,Zm00001d035156,Zm00001d053765,Zm00001d037770,Zm00001d021526,Zm00001d0…	GO:BP
10	GO:0009150	purine ribonucleotide metabolic process	2.08e-25	48	Zm00001d051595,Zm00001d038929,Zm00001d011278,Zm00001d031825,Zm00001d009488,Zm00001d044391,Zm00001d009774,Zm00001d031967,Zm00001d048091,Zm00001d017830,Zm00001d043511,Zm00001d028963,Zm00001d044459,Zm00001d027871,Zm00001d017271,Zm00001d049959,Zm00001d006667,Zm00001d011330,Zm00001d035156,Zm00001d053765,Zm00001d037770,Zm00001d021526,Zm00001d044441,Zm00001d051129,Zm00001d028207,Zm00001d017985,Zm00001d0…	GO:BP
10	GO:0009259	ribonucleotide metabolic process	2.55e-25	50	Zm00001d051595,Zm00001d038929,Zm00001d011278,Zm00001d031825,Zm00001d009488,Zm00001d044391,Zm00001d009774,Zm00001d031967,Zm00001d048091,Zm00001d017830,Zm00001d043511,Zm00001d028963,Zm00001d044459,Zm00001d027871,Zm00001d017271,Zm00001d049959,Zm00001d006667,Zm00001d011330,Zm00001d035156,Zm00001d053765,Zm00001d037770,Zm00001d021526,Zm00001d044441,Zm00001d051129,Zm00001d028207,Zm00001d017985,Zm00001d0…	GO:BP
10	GO:0009117	nucleotide metabolic process	1.63e-24	54	Zm00001d051595,Zm00001d038929,Zm00001d011278,Zm00001d031825,Zm00001d009488,Zm00001d044391,Zm00001d009774,Zm00001d031967,Zm00001d048091,Zm00001d017830,Zm00001d043511,Zm00001d028963,Zm00001d044459,Zm00001d027871,Zm00001d041112,Zm00001d017271,Zm00001d049959,Zm00001d006667,Zm00001d011330,Zm00001d017833,Zm00001d027502,Zm00001d035156,Zm00001d053765,Zm00001d037770,Zm00001d021526,Zm00001d044441,Zm00001d0…	GO:BP
10	GO:0006753	nucleoside phosphate metabolic process	6.37e-24	54	Zm00001d051595,Zm00001d038929,Zm00001d011278,Zm00001d031825,Zm00001d009488,Zm00001d044391,Zm00001d009774,Zm00001d031967,Zm00001d048091,Zm00001d017830,Zm00001d043511,Zm00001d028963,Zm00001d044459,Zm00001d027871,Zm00001d041112,Zm00001d017271,Zm00001d049959,Zm00001d006667,Zm00001d011330,Zm00001d017833,Zm00001d027502,Zm00001d035156,Zm00001d053765,Zm00001d037770,Zm00001d021526,Zm00001d044441,Zm00001d0…	GO:BP
10	GO:0006164	purine nucleotide biosynthetic process	3.62e-23	34	Zm00001d051595,Zm00001d038929,Zm00001d011278,Zm00001d031825,Zm00001d009488,Zm00001d044391,Zm00001d009774,Zm00001d031967,Zm00001d048091,Zm00001d044459,Zm00001d027871,Zm00001d017271,Zm00001d049959,Zm00001d011330,Zm00001d017833,Zm00001d053765,Zm00001d037770,Zm00001d021526,Zm00001d044441,Zm00001d028207,Zm00001d017985,Zm00001d041352,Zm00001d021554,Zm00001d006439,Zm00001d031659,Zm00001d037813,Zm00001d0…	GO:BP
10	GO:0046390	ribose phosphate biosynthetic process	1.92e-22	36	Zm00001d051595,Zm00001d038929,Zm00001d011278,Zm00001d031825,Zm00001d009488,Zm00001d044391,Zm00001d009774,Zm00001d031967,Zm00001d048091,Zm00001d044459,Zm00001d027871,Zm00001d017271,Zm00001d049959,Zm00001d011330,Zm00001d017833,Zm00001d053765,Zm00001d037770,Zm00001d021526,Zm00001d044441,Zm00001d028207,Zm00001d017985,Zm00001d011855,Zm00001d041352,Zm00001d050187,Zm00001d021554,Zm00001d006439,Zm00001d0…	GO:BP
10	GO:0072522	purine-containing compound biosynthetic process	1.94e-22	34	Zm00001d051595,Zm00001d038929,Zm00001d011278,Zm00001d031825,Zm00001d009488,Zm00001d044391,Zm00001d009774,Zm00001d031967,Zm00001d048091,Zm00001d044459,Zm00001d027871,Zm00001d017271,Zm00001d049959,Zm00001d011330,Zm00001d017833,Zm00001d053765,Zm00001d037770,Zm00001d021526,Zm00001d044441,Zm00001d028207,Zm00001d017985,Zm00001d041352,Zm00001d021554,Zm00001d006439,Zm00001d031659,Zm00001d037813,Zm00001d0…	GO:BP
10	GO:1901293	nucleoside phosphate biosynthetic process	1.43e-21	40	Zm00001d051595,Zm00001d038929,Zm00001d011278,Zm00001d031825,Zm00001d009488,Zm00001d044391,Zm00001d009774,Zm00001d031967,Zm00001d048091,Zm00001d044459,Zm00001d027871,Zm00001d041112,Zm00001d017271,Zm00001d049959,Zm00001d006667,Zm00001d011330,Zm00001d017833,Zm00001d027502,Zm00001d053765,Zm00001d037770,Zm00001d021526,Zm00001d044441,Zm00001d028207,Zm00001d017985,Zm00001d011855,Zm00001d041352,Zm00001d0…	GO:BP
10	GO:0009152	purine ribonucleotide biosynthetic process	2.29e-21	32	Zm00001d051595,Zm00001d038929,Zm00001d011278,Zm00001d031825,Zm00001d009488,Zm00001d044391,Zm00001d009774,Zm00001d031967,Zm00001d048091,Zm00001d044459,Zm00001d027871,Zm00001d017271,Zm00001d049959,Zm00001d011330,Zm00001d053765,Zm00001d037770,Zm00001d021526,Zm00001d044441,Zm00001d028207,Zm00001d017985,Zm00001d041352,Zm00001d021554,Zm00001d006439,Zm00001d031659,Zm00001d037813,Zm00001d016365,Zm00001d0…	GO:BP
10	GO:0009260	ribonucleotide biosynthetic process	1.06e-20	34	Zm00001d051595,Zm00001d038929,Zm00001d011278,Zm00001d031825,Zm00001d009488,Zm00001d044391,Zm00001d009774,Zm00001d031967,Zm00001d048091,Zm00001d044459,Zm00001d027871,Zm00001d017271,Zm00001d049959,Zm00001d011330,Zm00001d053765,Zm00001d037770,Zm00001d021526,Zm00001d044441,Zm00001d028207,Zm00001d017985,Zm00001d011855,Zm00001d041352,Zm00001d050187,Zm00001d021554,Zm00001d006439,Zm00001d031659,Zm00001d0…	GO:BP
10	GO:0006122	mitochondrial electron transport, ubiquinol to cytochrome c	6.97e-20	16	Zm00001d013041,Zm00001d031967,Zm00001d016722,Zm00001d049959,Zm00001d041917,Zm00001d034528,Zm00001d028194,Zm00001d050696,Zm00001d004997,Zm00001d048102,Zm00001d010236,Zm00001d038218,Zm00001d042600,Zm00001d016619,Zm00001d053175,Zm00001d025286	GO:BP
10	GO:0009165	nucleotide biosynthetic process	7.08e-20	38	Zm00001d051595,Zm00001d038929,Zm00001d011278,Zm00001d031825,Zm00001d009488,Zm00001d044391,Zm00001d009774,Zm00001d031967,Zm00001d048091,Zm00001d044459,Zm00001d027871,Zm00001d041112,Zm00001d017271,Zm00001d049959,Zm00001d011330,Zm00001d017833,Zm00001d027502,Zm00001d053765,Zm00001d037770,Zm00001d021526,Zm00001d044441,Zm00001d028207,Zm00001d017985,Zm00001d011855,Zm00001d041352,Zm00001d050187,Zm00001d0…	GO:BP
10	GO:1901566	organonitrogen compound biosynthetic process	4.31e-18	113	Zm00001d051595,Zm00001d038929,Zm00001d011278,Zm00001d031825,Zm00001d009488,Zm00001d044391,Zm00001d009774,Zm00001d031967,Zm00001d048091,Zm00001d006760,Zm00001d044459,Zm00001d019467,Zm00001d048461,Zm00001d027871,Zm00001d034856,Zm00001d017271,Zm00001d049959,Zm00001d013223,Zm00001d035136,Zm00001d011330,Zm00001d017833,Zm00001d022042,Zm00001d038891,Zm00001d053765,Zm00001d024393,Zm00001d037770,Zm00001d0…	GO:BP
10	GO:0006099	tricarboxylic acid cycle	5.15e-18	23	Zm00001d039089,Zm00001d029084,Zm00001d039079,Zm00001d018758,Zm00001d006667,Zm00001d035136,Zm00001d044021,Zm00001d051129,Zm00001d009640,Zm00001d007966,Zm00001d032588,Zm00001d021908,Zm00001d050965,Zm00001d015856,Zm00001d044042,Zm00001d017258,Zm00001d049409,Zm00001d008244,Zm00001d003923,Zm00001d040438,Zm00001d011487,Zm00001d013966,Zm00001d025258	GO:BP
10	GO:0006082	organic acid metabolic process	2.05e-17	75	Zm00001d010321,Zm00001d039089,Zm00001d013041,Zm00001d017830,Zm00001d043511,Zm00001d038057,Zm00001d029084,Zm00001d048461,Zm00001d039079,Zm00001d013223,Zm00001d006667,Zm00001d049239,Zm00001d035156,Zm00001d024393,Zm00001d044021,Zm00001d012391,Zm00001d002051,Zm00001d009640,Zm00001d017985,Zm00001d049641,Zm00001d017802,Zm00001d050187,Zm00001d010056,Zm00001d019186,Zm00001d017790,Zm00001d031659,Zm00001d0…	GO:BP
10	GO:0019752	carboxylic acid metabolic process	6.18e-17	72	Zm00001d010321,Zm00001d039089,Zm00001d013041,Zm00001d017830,Zm00001d043511,Zm00001d038057,Zm00001d029084,Zm00001d048461,Zm00001d039079,Zm00001d013223,Zm00001d006667,Zm00001d049239,Zm00001d035156,Zm00001d024393,Zm00001d044021,Zm00001d012391,Zm00001d002051,Zm00001d009640,Zm00001d017985,Zm00001d049641,Zm00001d017802,Zm00001d050187,Zm00001d010056,Zm00001d019186,Zm00001d017790,Zm00001d031659,Zm00001d0…	GO:BP
10	GO:0043436	oxoacid metabolic process	6.69e-17	73	Zm00001d010321,Zm00001d039089,Zm00001d013041,Zm00001d017830,Zm00001d043511,Zm00001d038057,Zm00001d029084,Zm00001d048461,Zm00001d039079,Zm00001d013223,Zm00001d006667,Zm00001d049239,Zm00001d035156,Zm00001d024393,Zm00001d044021,Zm00001d012391,Zm00001d002051,Zm00001d009640,Zm00001d017985,Zm00001d049641,Zm00001d017802,Zm00001d050187,Zm00001d010056,Zm00001d019186,Zm00001d017790,Zm00001d031659,Zm00001d0…	GO:BP
10	GO:0019637	organophosphate metabolic process	2.87e-16	62	Zm00001d051595,Zm00001d038929,Zm00001d011278,Zm00001d031825,Zm00001d009488,Zm00001d044391,Zm00001d009774,Zm00001d031967,Zm00001d048091,Zm00001d017830,Zm00001d043511,Zm00001d028963,Zm00001d038057,Zm00001d044459,Zm00001d027871,Zm00001d041112,Zm00001d017271,Zm00001d049959,Zm00001d006667,Zm00001d011330,Zm00001d017833,Zm00001d027502,Zm00001d035156,Zm00001d038891,Zm00001d053765,Zm00001d037770,Zm00001d0…	GO:BP
10	GO:1901135	carbohydrate derivative metabolic process	4.44e-16	62	Zm00001d051595,Zm00001d038929,Zm00001d011278,Zm00001d031825,Zm00001d009488,Zm00001d044391,Zm00001d009774,Zm00001d031967,Zm00001d048091,Zm00001d017830,Zm00001d043511,Zm00001d028963,Zm00001d038057,Zm00001d044459,Zm00001d027871,Zm00001d017271,Zm00001d049959,Zm00001d006667,Zm00001d049239,Zm00001d011330,Zm00001d017833,Zm00001d035156,Zm00001d053765,Zm00001d037770,Zm00001d021526,Zm00001d044441,Zm00001d0…	GO:BP
10	GO:0022900	electron transport chain	6.26e-16	40	Zm00001d013041,Zm00001d031967,Zm00001d044459,Zm00001d016722,Zm00001d049959,Zm00001d018758,Zm00001d041917,Zm00001d035136,Zm00001d034528,Zm00001d028194,Zm00001d011330,Zm00001d050696,Zm00001d004997,Zm00001d043098,Zm00001d048102,Zm00001d010236,Zm00001d007966,Zm00001d047720,Zm00001d032588,Zm00001d038218,Zm00001d034218,Zm00001d049507,Zm00001d013424,Zm00001d013156,Zm00001d038658,Zm00001d042600,Zm00001d0…	GO:BP
10	GO:0090407	organophosphate biosynthetic process	2.01e-15	46	Zm00001d051595,Zm00001d038929,Zm00001d011278,Zm00001d031825,Zm00001d009488,Zm00001d044391,Zm00001d009774,Zm00001d031967,Zm00001d048091,Zm00001d038057,Zm00001d044459,Zm00001d027871,Zm00001d041112,Zm00001d017271,Zm00001d049959,Zm00001d006667,Zm00001d011330,Zm00001d017833,Zm00001d027502,Zm00001d038891,Zm00001d053765,Zm00001d037770,Zm00001d021526,Zm00001d044441,Zm00001d028207,Zm00001d017985,Zm00001d0…	GO:BP
10	GO:0009142	nucleoside triphosphate biosynthetic process	1.61e-14	21	Zm00001d051595,Zm00001d038929,Zm00001d011278,Zm00001d031825,Zm00001d009488,Zm00001d044391,Zm00001d009774,Zm00001d031967,Zm00001d048091,Zm00001d044459,Zm00001d049959,Zm00001d006667,Zm00001d011330,Zm00001d053765,Zm00001d021526,Zm00001d044441,Zm00001d028207,Zm00001d021554,Zm00001d006439,Zm00001d021908,Zm00001d043834	GO:BP
10	GO:0006839	mitochondrial transport	2.5e-14	25	Zm00001d051595,Zm00001d017857,Zm00001d038929,Zm00001d009488,Zm00001d031967,Zm00001d051685,Zm00001d044459,Zm00001d039505,Zm00001d049959,Zm00001d008242,Zm00001d048583,Zm00001d038776,Zm00001d011330,Zm00001d028971,Zm00001d012017,Zm00001d024333,Zm00001d012930,Zm00001d034520,Zm00001d017847,Zm00001d034698,Zm00001d014090,Zm00001d028485,Zm00001d043834,Zm00001d010590,Zm00001d038857	GO:BP
10	GO:0009206	purine ribonucleoside triphosphate biosynthetic process	2.89e-14	19	Zm00001d051595,Zm00001d038929,Zm00001d011278,Zm00001d031825,Zm00001d009488,Zm00001d044391,Zm00001d009774,Zm00001d031967,Zm00001d048091,Zm00001d044459,Zm00001d049959,Zm00001d011330,Zm00001d053765,Zm00001d021526,Zm00001d044441,Zm00001d028207,Zm00001d021554,Zm00001d006439,Zm00001d043834	GO:BP
10	GO:0009145	purine nucleoside triphosphate biosynthetic process	2.89e-14	19	Zm00001d051595,Zm00001d038929,Zm00001d011278,Zm00001d031825,Zm00001d009488,Zm00001d044391,Zm00001d009774,Zm00001d031967,Zm00001d048091,Zm00001d044459,Zm00001d049959,Zm00001d011330,Zm00001d053765,Zm00001d021526,Zm00001d044441,Zm00001d028207,Zm00001d021554,Zm00001d006439,Zm00001d043834	GO:BP
10	GO:0009205	purine ribonucleoside triphosphate metabolic process	2.89e-14	19	Zm00001d051595,Zm00001d038929,Zm00001d011278,Zm00001d031825,Zm00001d009488,Zm00001d044391,Zm00001d009774,Zm00001d031967,Zm00001d048091,Zm00001d044459,Zm00001d049959,Zm00001d011330,Zm00001d053765,Zm00001d021526,Zm00001d044441,Zm00001d028207,Zm00001d021554,Zm00001d006439,Zm00001d043834	GO:BP
10	GO:0009144	purine nucleoside triphosphate metabolic process	6.7e-14	19	Zm00001d051595,Zm00001d038929,Zm00001d011278,Zm00001d031825,Zm00001d009488,Zm00001d044391,Zm00001d009774,Zm00001d031967,Zm00001d048091,Zm00001d044459,Zm00001d049959,Zm00001d011330,Zm00001d053765,Zm00001d021526,Zm00001d044441,Zm00001d028207,Zm00001d021554,Zm00001d006439,Zm00001d043834	GO:BP
10	GO:0009141	nucleoside triphosphate metabolic process	4.32e-13	21	Zm00001d051595,Zm00001d038929,Zm00001d011278,Zm00001d031825,Zm00001d009488,Zm00001d044391,Zm00001d009774,Zm00001d031967,Zm00001d048091,Zm00001d044459,Zm00001d049959,Zm00001d006667,Zm00001d011330,Zm00001d053765,Zm00001d021526,Zm00001d044441,Zm00001d028207,Zm00001d021554,Zm00001d006439,Zm00001d021908,Zm00001d043834	GO:BP
10	GO:0006754	ATP biosynthetic process	4.92e-13	17	Zm00001d051595,Zm00001d038929,Zm00001d011278,Zm00001d031825,Zm00001d009488,Zm00001d044391,Zm00001d031967,Zm00001d048091,Zm00001d044459,Zm00001d049959,Zm00001d011330,Zm00001d053765,Zm00001d044441,Zm00001d028207,Zm00001d021554,Zm00001d006439,Zm00001d043834	GO:BP
10	GO:0015986	ATP synthesis coupled proton transport	4.92e-13	17	Zm00001d051595,Zm00001d038929,Zm00001d011278,Zm00001d031825,Zm00001d009488,Zm00001d044391,Zm00001d031967,Zm00001d048091,Zm00001d044459,Zm00001d049959,Zm00001d011330,Zm00001d053765,Zm00001d044441,Zm00001d028207,Zm00001d021554,Zm00001d006439,Zm00001d043834	GO:BP
10	GO:0015985	energy coupled proton transport, down electrochemical gradient	4.92e-13	17	Zm00001d051595,Zm00001d038929,Zm00001d011278,Zm00001d031825,Zm00001d009488,Zm00001d044391,Zm00001d031967,Zm00001d048091,Zm00001d044459,Zm00001d049959,Zm00001d011330,Zm00001d053765,Zm00001d044441,Zm00001d028207,Zm00001d021554,Zm00001d006439,Zm00001d043834	GO:BP
10	GO:0009199	ribonucleoside triphosphate metabolic process	8.39e-13	19	Zm00001d051595,Zm00001d038929,Zm00001d011278,Zm00001d031825,Zm00001d009488,Zm00001d044391,Zm00001d009774,Zm00001d031967,Zm00001d048091,Zm00001d044459,Zm00001d049959,Zm00001d011330,Zm00001d053765,Zm00001d021526,Zm00001d044441,Zm00001d028207,Zm00001d021554,Zm00001d006439,Zm00001d043834	GO:BP
10	GO:0009201	ribonucleoside triphosphate biosynthetic process	8.39e-13	19	Zm00001d051595,Zm00001d038929,Zm00001d011278,Zm00001d031825,Zm00001d009488,Zm00001d044391,Zm00001d009774,Zm00001d031967,Zm00001d048091,Zm00001d044459,Zm00001d049959,Zm00001d011330,Zm00001d053765,Zm00001d021526,Zm00001d044441,Zm00001d028207,Zm00001d021554,Zm00001d006439,Zm00001d043834	GO:BP
10	GO:1902600	proton transmembrane transport	3e-12	28	Zm00001d051595,Zm00001d038929,Zm00001d011278,Zm00001d031825,Zm00001d009488,Zm00001d044391,Zm00001d031967,Zm00001d048091,Zm00001d044459,Zm00001d015569,Zm00001d049959,Zm00001d048583,Zm00001d011330,Zm00001d053765,Zm00001d044441,Zm00001d028207,Zm00001d021554,Zm00001d006439,Zm00001d034218,Zm00001d046336,Zm00001d008567,Zm00001d022489,Zm00001d036961,Zm00001d004821,Zm00001d043834,Zm00001d021721,Zm00001d0…	GO:BP
10	GO:1990542	mitochondrial transmembrane transport	8.51e-11	18	Zm00001d051595,Zm00001d017857,Zm00001d038929,Zm00001d009488,Zm00001d031967,Zm00001d051685,Zm00001d044459,Zm00001d049959,Zm00001d008242,Zm00001d048583,Zm00001d011330,Zm00001d028971,Zm00001d024333,Zm00001d034520,Zm00001d014090,Zm00001d028485,Zm00001d043834,Zm00001d038857	GO:BP
10	GO:0006120	mitochondrial electron transport, NADH to ubiquinone	3.39e-10	9	Zm00001d047720,Zm00001d049507,Zm00001d013156,Zm00001d038658,Zm00001d028773,Zm00001d014772,Zm00001d034244,Zm00001d011750,Zm00001d022341	GO:BP
10	GO:1901137	carbohydrate derivative biosynthetic process	8.81e-10	39	Zm00001d051595,Zm00001d038929,Zm00001d011278,Zm00001d031825,Zm00001d009488,Zm00001d044391,Zm00001d009774,Zm00001d031967,Zm00001d048091,Zm00001d038057,Zm00001d044459,Zm00001d027871,Zm00001d017271,Zm00001d049959,Zm00001d011330,Zm00001d017833,Zm00001d053765,Zm00001d037770,Zm00001d021526,Zm00001d044441,Zm00001d028207,Zm00001d017985,Zm00001d011855,Zm00001d041352,Zm00001d050187,Zm00001d021554,Zm00001d0…	GO:BP
10	GO:0055114	oxidation-reduction process	2.88e-09	85	Zm00001d039089,Zm00001d013041,Zm00001d016722,Zm00001d039079,Zm00001d018758,Zm00001d041917,Zm00001d013223,Zm00001d035136,Zm00001d034528,Zm00001d050696,Zm00001d004997,Zm00001d043098,Zm00001d035156,Zm00001d044021,Zm00001d012391,Zm00001d002051,Zm00001d009640,Zm00001d017985,Zm00001d049641,Zm00001d010236,Zm00001d007966,Zm00001d047720,Zm00001d010056,Zm00001d039656,Zm00001d043249,Zm00001d031659,Zm00001d0…	GO:BP
10	GO:0015672	monovalent inorganic cation transport	1.29e-08	28	Zm00001d051595,Zm00001d038929,Zm00001d011278,Zm00001d031825,Zm00001d009488,Zm00001d044391,Zm00001d031967,Zm00001d048091,Zm00001d044459,Zm00001d015569,Zm00001d049959,Zm00001d048583,Zm00001d011330,Zm00001d053765,Zm00001d044441,Zm00001d028207,Zm00001d021554,Zm00001d006439,Zm00001d034218,Zm00001d046336,Zm00001d008567,Zm00001d022489,Zm00001d036961,Zm00001d004821,Zm00001d043834,Zm00001d021721,Zm00001d0…	GO:BP
10	GO:0006793	phosphorus metabolic process	1.56e-08	125	Zm00001d015863,Zm00001d036360,Zm00001d040381,Zm00001d031485,Zm00001d048394,Zm00001d026129,Zm00001d043164,Zm00001d044672,Zm00001d034166,Zm00001d012560,Zm00001d039498,Zm00001d021583,Zm00001d008221,Zm00001d051595,Zm00001d038929,Zm00001d049952,Zm00001d010321,Zm00001d011278,Zm00001d031825,Zm00001d009488,Zm00001d002662,Zm00001d044391,Zm00001d009774,Zm00001d013041,Zm00001d031967,Zm00001d048091,Zm00001d0…	GO:BP
10	GO:0042776	mitochondrial ATP synthesis coupled proton transport	2.77e-08	8	Zm00001d051595,Zm00001d038929,Zm00001d009488,Zm00001d031967,Zm00001d044459,Zm00001d049959,Zm00001d011330,Zm00001d043834	GO:BP
10	GO:0006796	phosphate-containing compound metabolic process	3.62e-08	123	Zm00001d015863,Zm00001d036360,Zm00001d040381,Zm00001d031485,Zm00001d048394,Zm00001d026129,Zm00001d043164,Zm00001d044672,Zm00001d034166,Zm00001d012560,Zm00001d039498,Zm00001d021583,Zm00001d008221,Zm00001d051595,Zm00001d038929,Zm00001d049952,Zm00001d010321,Zm00001d011278,Zm00001d031825,Zm00001d009488,Zm00001d002662,Zm00001d044391,Zm00001d009774,Zm00001d013041,Zm00001d031967,Zm00001d048091,Zm00001d0…	GO:BP
10	GO:0006637	acyl-CoA metabolic process	1.44e-07	12	Zm00001d006667,Zm00001d051129,Zm00001d017985,Zm00001d031659,Zm00001d021908,Zm00001d016365,Zm00001d017258,Zm00001d003923,Zm00001d034531,Zm00001d009127,Zm00001d021201,Zm00001d025258	GO:BP
10	GO:0035383	thioester metabolic process	1.44e-07	12	Zm00001d006667,Zm00001d051129,Zm00001d017985,Zm00001d031659,Zm00001d021908,Zm00001d016365,Zm00001d017258,Zm00001d003923,Zm00001d034531,Zm00001d009127,Zm00001d021201,Zm00001d025258	GO:BP
10	GO:0007005	mitochondrion organization	2.59e-07	23	Zm00001d013041,Zm00001d039505,Zm00001d033537,Zm00001d008242,Zm00001d038776,Zm00001d034528,Zm00001d004997,Zm00001d028971,Zm00001d012017,Zm00001d034880,Zm00001d031975,Zm00001d013156,Zm00001d012930,Zm00001d017847,Zm00001d034698,Zm00001d014090,Zm00001d034244,Zm00001d028485,Zm00001d011750,Zm00001d053608,Zm00001d054089,Zm00001d010590,Zm00001d038857	GO:BP
10	GO:0006520	cellular amino acid metabolic process	1.14e-06	34	Zm00001d048461,Zm00001d013223,Zm00001d049239,Zm00001d024393,Zm00001d012391,Zm00001d002051,Zm00001d017802,Zm00001d050187,Zm00001d010056,Zm00001d017790,Zm00001d015378,Zm00001d031929,Zm00001d034602,Zm00001d016198,Zm00001d008379,Zm00001d049042,Zm00001d053800,Zm00001d028662,Zm00001d015088,Zm00001d031128,Zm00001d051586,Zm00001d020908,Zm00001d044035,Zm00001d003923,Zm00001d047667,Zm00001d049234,Zm00001d0…	GO:BP
10	GO:0010038	response to metal ion	1.43e-06	13	Zm00001d002950,Zm00001d027871,Zm00001d052316,Zm00001d016198,Zm00001d018197,Zm00001d049042,Zm00001d040341,Zm00001d042726,Zm00001d040314,Zm00001d031908,Zm00001d027896,Zm00001d038857,Zm00001d054107	GO:BP
10	GO:0044283	small molecule biosynthetic process	1.78e-06	43	Zm00001d009774,Zm00001d013041,Zm00001d038057,Zm00001d048461,Zm00001d017271,Zm00001d013223,Zm00001d024393,Zm00001d012391,Zm00001d021526,Zm00001d002051,Zm00001d041352,Zm00001d017802,Zm00001d010056,Zm00001d019186,Zm00001d049975,Zm00001d048163,Zm00001d033110,Zm00001d033383,Zm00001d048201,Zm00001d031929,Zm00001d034602,Zm00001d018479,Zm00001d044228,Zm00001d008379,Zm00001d049042,Zm00001d028662,Zm00001d0…	GO:BP
10	GO:0008652	cellular amino acid biosynthetic process	1.78e-06	23	Zm00001d048461,Zm00001d013223,Zm00001d024393,Zm00001d012391,Zm00001d002051,Zm00001d017802,Zm00001d010056,Zm00001d031929,Zm00001d034602,Zm00001d008379,Zm00001d049042,Zm00001d028662,Zm00001d015088,Zm00001d031128,Zm00001d020908,Zm00001d044035,Zm00001d047667,Zm00001d049234,Zm00001d026675,Zm00001d002880,Zm00001d049191,Zm00001d024048,Zm00001d041575	GO:BP
10	GO:0007017	microtubule-based process	3.19e-06	25	Zm00001d032565,Zm00001d027295,Zm00001d030230,Zm00001d027337,Zm00001d038131,Zm00001d011615,Zm00001d002115,Zm00001d034166,Zm00001d013367,Zm00001d011928,Zm00001d049938,Zm00001d045554,Zm00001d009926,Zm00001d039498,Zm00001d021583,Zm00001d002186,Zm00001d034030,Zm00001d018624,Zm00001d012556,Zm00001d018441,Zm00001d013159,Zm00001d043158,Zm00001d040508,Zm00001d040291,Zm00001d043682	GO:BP
10	GO:0006790	sulfur compound metabolic process	3.27e-06	26	Zm00001d028963,Zm00001d013223,Zm00001d006667,Zm00001d049239,Zm00001d051129,Zm00001d017985,Zm00001d031659,Zm00001d033383,Zm00001d034602,Zm00001d021908,Zm00001d044228,Zm00001d008379,Zm00001d010920,Zm00001d016365,Zm00001d049042,Zm00001d031128,Zm00001d017258,Zm00001d050323,Zm00001d042726,Zm00001d003923,Zm00001d034531,Zm00001d009127,Zm00001d021201,Zm00001d038625,Zm00001d049191,Zm00001d025258	GO:BP
10	GO:0016053	organic acid biosynthetic process	3.75e-06	34	Zm00001d013041,Zm00001d038057,Zm00001d048461,Zm00001d013223,Zm00001d024393,Zm00001d012391,Zm00001d002051,Zm00001d017802,Zm00001d010056,Zm00001d019186,Zm00001d049975,Zm00001d048163,Zm00001d033110,Zm00001d031929,Zm00001d034602,Zm00001d008379,Zm00001d049042,Zm00001d028662,Zm00001d015088,Zm00001d031128,Zm00001d019926,Zm00001d020908,Zm00001d044035,Zm00001d025201,Zm00001d009127,Zm00001d047667,Zm00001d0…	GO:BP
10	GO:0046394	carboxylic acid biosynthetic process	3.83e-06	33	Zm00001d013041,Zm00001d038057,Zm00001d048461,Zm00001d013223,Zm00001d024393,Zm00001d012391,Zm00001d002051,Zm00001d017802,Zm00001d010056,Zm00001d019186,Zm00001d049975,Zm00001d048163,Zm00001d033110,Zm00001d031929,Zm00001d034602,Zm00001d008379,Zm00001d049042,Zm00001d028662,Zm00001d015088,Zm00001d031128,Zm00001d019926,Zm00001d020908,Zm00001d044035,Zm00001d025201,Zm00001d009127,Zm00001d047667,Zm00001d0…	GO:BP
10	GO:0006123	mitochondrial electron transport, cytochrome c to oxygen	6.09e-06	6	Zm00001d044459,Zm00001d011330,Zm00001d010236,Zm00001d038218,Zm00001d034218,Zm00001d042600	GO:BP
10	GO:0009987	cellular process	9.54e-06	406	Zm00001d015863,Zm00001d036360,Zm00001d040381,Zm00001d051542,Zm00001d031485,Zm00001d032565,Zm00001d045389,Zm00001d048394,Zm00001d027295,Zm00001d030230,Zm00001d026129,Zm00001d027337,Zm00001d038131,Zm00001d011615,Zm00001d002115,Zm00001d043164,Zm00001d017720,Zm00001d044672,Zm00001d034166,Zm00001d013367,Zm00001d011928,Zm00001d049938,Zm00001d045554,Zm00001d012560,Zm00001d009926,Zm00001d041889,Zm00001d0…	GO:BP
10	GO:0019646	aerobic electron transport chain	1.32e-05	6	Zm00001d044459,Zm00001d011330,Zm00001d010236,Zm00001d038218,Zm00001d034218,Zm00001d042600	GO:BP
10	GO:1901605	alpha-amino acid metabolic process	1.53e-05	24	Zm00001d048461,Zm00001d013223,Zm00001d049239,Zm00001d024393,Zm00001d012391,Zm00001d002051,Zm00001d010056,Zm00001d017790,Zm00001d015378,Zm00001d034602,Zm00001d008379,Zm00001d049042,Zm00001d053800,Zm00001d028662,Zm00001d031128,Zm00001d051586,Zm00001d044035,Zm00001d003923,Zm00001d047667,Zm00001d049234,Zm00001d049191,Zm00001d025258,Zm00001d024048,Zm00001d041575	GO:BP
10	GO:0072350	tricarboxylic acid metabolic process	1.86e-05	9	Zm00001d039079,Zm00001d044021,Zm00001d050965,Zm00001d015856,Zm00001d049409,Zm00001d008244,Zm00001d040438,Zm00001d011487,Zm00001d024048	GO:BP
10	GO:0034599	cellular response to oxidative stress	3.03e-05	11	Zm00001d021526,Zm00001d023582,Zm00001d037859,Zm00001d049042,Zm00001d003081,Zm00001d009990,Zm00001d040341,Zm00001d003643,Zm00001d047479,Zm00001d031908,Zm00001d029170	GO:BP
10	GO:0000278	mitotic cell cycle	3.42e-05	27	Zm00001d015863,Zm00001d036360,Zm00001d040381,Zm00001d051542,Zm00001d031485,Zm00001d048394,Zm00001d027295,Zm00001d026129,Zm00001d043164,Zm00001d017720,Zm00001d044672,Zm00001d034166,Zm00001d013367,Zm00001d012560,Zm00001d039498,Zm00001d021583,Zm00001d008221,Zm00001d044581,Zm00001d012556,Zm00001d002662,Zm00001d025721,Zm00001d040390,Zm00001d013159,Zm00001d043158,Zm00001d028837,Zm00001d003123,Zm00001d0…	GO:BP
10	GO:0043603	cellular amide metabolic process	4.12e-05	61	Zm00001d006760,Zm00001d034856,Zm00001d006667,Zm00001d035136,Zm00001d022042,Zm00001d051129,Zm00001d017985,Zm00001d047262,Zm00001d010128,Zm00001d031659,Zm00001d027595,Zm00001d012425,Zm00001d029198,Zm00001d021908,Zm00001d015301,Zm00001d051929,Zm00001d016365,Zm00001d045500,Zm00001d046449,Zm00001d013730,Zm00001d034509,Zm00001d041682,Zm00001d047713,Zm00001d017258,Zm00001d039305,Zm00001d025201,Zm00001d0…	GO:BP
10	GO:0062197	cellular response to chemical stress	4.85e-05	11	Zm00001d021526,Zm00001d023582,Zm00001d037859,Zm00001d049042,Zm00001d003081,Zm00001d009990,Zm00001d040341,Zm00001d003643,Zm00001d047479,Zm00001d031908,Zm00001d029170	GO:BP
10	GO:0009156	ribonucleoside monophosphate biosynthetic process	5.65e-05	11	Zm00001d027871,Zm00001d017271,Zm00001d037770,Zm00001d011855,Zm00001d041352,Zm00001d050187,Zm00001d037813,Zm00001d046742,Zm00001d030895,Zm00001d028921,Zm00001d002334	GO:BP
10	GO:0046686	response to cadmium ion	5.94e-05	9	Zm00001d002950,Zm00001d027871,Zm00001d016198,Zm00001d018197,Zm00001d040341,Zm00001d040314,Zm00001d027896,Zm00001d038857,Zm00001d054107	GO:BP
10	GO:0098660	inorganic ion transmembrane transport	6.62e-05	30	Zm00001d051595,Zm00001d018183,Zm00001d038929,Zm00001d011278,Zm00001d031825,Zm00001d009488,Zm00001d044391,Zm00001d018187,Zm00001d031967,Zm00001d048091,Zm00001d044459,Zm00001d015569,Zm00001d049959,Zm00001d048583,Zm00001d011330,Zm00001d053765,Zm00001d044441,Zm00001d028207,Zm00001d021554,Zm00001d006439,Zm00001d034218,Zm00001d046336,Zm00001d008567,Zm00001d022489,Zm00001d036961,Zm00001d004821,Zm00001d0…	GO:BP
10	GO:0006102	isocitrate metabolic process	8.17e-05	6	Zm00001d039079,Zm00001d044021,Zm00001d050965,Zm00001d008244,Zm00001d040438,Zm00001d011487	GO:BP
10	GO:0006626	protein targeting to mitochondrion	9.07e-05	12	Zm00001d039505,Zm00001d008242,Zm00001d038776,Zm00001d028971,Zm00001d012017,Zm00001d012930,Zm00001d017847,Zm00001d034698,Zm00001d014090,Zm00001d028485,Zm00001d010590,Zm00001d038857	GO:BP
10	GO:0098662	inorganic cation transmembrane transport	9.19e-05	28	Zm00001d051595,Zm00001d038929,Zm00001d011278,Zm00001d031825,Zm00001d009488,Zm00001d044391,Zm00001d031967,Zm00001d048091,Zm00001d044459,Zm00001d015569,Zm00001d049959,Zm00001d048583,Zm00001d011330,Zm00001d053765,Zm00001d044441,Zm00001d028207,Zm00001d021554,Zm00001d006439,Zm00001d034218,Zm00001d046336,Zm00001d008567,Zm00001d022489,Zm00001d036961,Zm00001d004821,Zm00001d043834,Zm00001d021721,Zm00001d0…	GO:BP
10	GO:0010564	regulation of cell cycle process	9.68e-05	17	Zm00001d015863,Zm00001d036360,Zm00001d040381,Zm00001d031485,Zm00001d026129,Zm00001d043164,Zm00001d044672,Zm00001d034166,Zm00001d012560,Zm00001d039498,Zm00001d021583,Zm00001d008221,Zm00001d002662,Zm00001d025721,Zm00001d040390,Zm00001d028837,Zm00001d041711	GO:BP
10	GO:0007346	regulation of mitotic cell cycle	9.92e-05	16	Zm00001d015863,Zm00001d036360,Zm00001d040381,Zm00001d051542,Zm00001d031485,Zm00001d048394,Zm00001d026129,Zm00001d043164,Zm00001d017720,Zm00001d044672,Zm00001d012560,Zm00001d008221,Zm00001d002662,Zm00001d025721,Zm00001d040390,Zm00001d028837	GO:BP
10	GO:0009161	ribonucleoside monophosphate metabolic process	0.000101143	11	Zm00001d027871,Zm00001d017271,Zm00001d037770,Zm00001d011855,Zm00001d041352,Zm00001d050187,Zm00001d037813,Zm00001d046742,Zm00001d030895,Zm00001d028921,Zm00001d002334	GO:BP
10	GO:0070585	protein localization to mitochondrion	0.00013059	12	Zm00001d039505,Zm00001d008242,Zm00001d038776,Zm00001d028971,Zm00001d012017,Zm00001d012930,Zm00001d017847,Zm00001d034698,Zm00001d014090,Zm00001d028485,Zm00001d010590,Zm00001d038857	GO:BP
10	GO:0072655	establishment of protein localization to mitochondrion	0.00013059	12	Zm00001d039505,Zm00001d008242,Zm00001d038776,Zm00001d028971,Zm00001d012017,Zm00001d012930,Zm00001d017847,Zm00001d034698,Zm00001d014090,Zm00001d028485,Zm00001d010590,Zm00001d038857	GO:BP
10	GO:0006084	acetyl-CoA metabolic process	0.000154437	8	Zm00001d017985,Zm00001d031659,Zm00001d016365,Zm00001d003923,Zm00001d034531,Zm00001d009127,Zm00001d021201,Zm00001d025258	GO:BP
10	GO:0009123	nucleoside monophosphate metabolic process	0.000188892	13	Zm00001d027871,Zm00001d041112,Zm00001d017271,Zm00001d027502,Zm00001d037770,Zm00001d011855,Zm00001d041352,Zm00001d050187,Zm00001d037813,Zm00001d046742,Zm00001d030895,Zm00001d028921,Zm00001d002334	GO:BP
10	GO:0033875	ribonucleoside bisphosphate metabolic process	0.000207894	12	Zm00001d006667,Zm00001d051129,Zm00001d017985,Zm00001d031659,Zm00001d021908,Zm00001d016365,Zm00001d017258,Zm00001d003923,Zm00001d034531,Zm00001d009127,Zm00001d021201,Zm00001d025258	GO:BP
10	GO:0033865	nucleoside bisphosphate metabolic process	0.000207894	12	Zm00001d006667,Zm00001d051129,Zm00001d017985,Zm00001d031659,Zm00001d021908,Zm00001d016365,Zm00001d017258,Zm00001d003923,Zm00001d034531,Zm00001d009127,Zm00001d021201,Zm00001d025258	GO:BP
10	GO:0034032	purine nucleoside bisphosphate metabolic process	0.000207894	12	Zm00001d006667,Zm00001d051129,Zm00001d017985,Zm00001d031659,Zm00001d021908,Zm00001d016365,Zm00001d017258,Zm00001d003923,Zm00001d034531,Zm00001d009127,Zm00001d021201,Zm00001d025258	GO:BP
10	GO:0009124	nucleoside monophosphate biosynthetic process	0.00022676	11	Zm00001d027871,Zm00001d017271,Zm00001d037770,Zm00001d011855,Zm00001d041352,Zm00001d050187,Zm00001d037813,Zm00001d046742,Zm00001d030895,Zm00001d028921,Zm00001d002334	GO:BP
10	GO:0034614	cellular response to reactive oxygen species	0.000272219	7	Zm00001d021526,Zm00001d037859,Zm00001d049042,Zm00001d009990,Zm00001d047479,Zm00001d031908,Zm00001d029170	GO:BP
10	GO:0034220	ion transmembrane transport	0.00030045	46	Zm00001d051595,Zm00001d017857,Zm00001d018183,Zm00001d038929,Zm00001d011278,Zm00001d031825,Zm00001d009488,Zm00001d044391,Zm00001d018187,Zm00001d031967,Zm00001d051685,Zm00001d048091,Zm00001d044459,Zm00001d015569,Zm00001d005649,Zm00001d049959,Zm00001d008242,Zm00001d048583,Zm00001d011330,Zm00001d053765,Zm00001d044441,Zm00001d028207,Zm00001d028971,Zm00001d021554,Zm00001d006439,Zm00001d034218,Zm00001d0…	GO:BP
10	GO:0044272	sulfur compound biosynthetic process	0.0004178	15	Zm00001d013223,Zm00001d017985,Zm00001d031659,Zm00001d033383,Zm00001d034602,Zm00001d044228,Zm00001d008379,Zm00001d010920,Zm00001d016365,Zm00001d049042,Zm00001d031128,Zm00001d034531,Zm00001d009127,Zm00001d038625,Zm00001d049191	GO:BP
10	GO:0033108	mitochondrial respiratory chain complex assembly	0.000550904	9	Zm00001d013041,Zm00001d034528,Zm00001d004997,Zm00001d031975,Zm00001d013156,Zm00001d034244,Zm00001d028485,Zm00001d011750,Zm00001d053608	GO:BP
10	GO:0010035	response to inorganic substance	0.000619725	18	Zm00001d002950,Zm00001d027871,Zm00001d021526,Zm00001d052316,Zm00001d016198,Zm00001d037859,Zm00001d018197,Zm00001d049042,Zm00001d009990,Zm00001d040341,Zm00001d047479,Zm00001d042726,Zm00001d040314,Zm00001d031908,Zm00001d029170,Zm00001d027896,Zm00001d038857,Zm00001d054107	GO:BP
10	GO:1901607	alpha-amino acid biosynthetic process	0.000754011	17	Zm00001d048461,Zm00001d013223,Zm00001d024393,Zm00001d012391,Zm00001d002051,Zm00001d010056,Zm00001d034602,Zm00001d008379,Zm00001d049042,Zm00001d028662,Zm00001d031128,Zm00001d044035,Zm00001d047667,Zm00001d049234,Zm00001d049191,Zm00001d024048,Zm00001d041575	GO:BP
10	GO:0098655	cation transmembrane transport	0.000961979	28	Zm00001d051595,Zm00001d038929,Zm00001d011278,Zm00001d031825,Zm00001d009488,Zm00001d044391,Zm00001d031967,Zm00001d048091,Zm00001d044459,Zm00001d015569,Zm00001d049959,Zm00001d048583,Zm00001d011330,Zm00001d053765,Zm00001d044441,Zm00001d028207,Zm00001d021554,Zm00001d006439,Zm00001d034218,Zm00001d046336,Zm00001d008567,Zm00001d022489,Zm00001d036961,Zm00001d004821,Zm00001d043834,Zm00001d021721,Zm00001d0…	GO:BP
10	GO:0140014	mitotic nuclear division	0.00108608	15	Zm00001d015863,Zm00001d036360,Zm00001d040381,Zm00001d026129,Zm00001d043164,Zm00001d012560,Zm00001d021583,Zm00001d008221,Zm00001d044581,Zm00001d002662,Zm00001d025721,Zm00001d040390,Zm00001d028837,Zm00001d003123,Zm00001d044193	GO:BP
10	GO:0043604	amide biosynthetic process	0.00120321	52	Zm00001d006760,Zm00001d034856,Zm00001d035136,Zm00001d022042,Zm00001d017985,Zm00001d047262,Zm00001d010128,Zm00001d031659,Zm00001d027595,Zm00001d012425,Zm00001d029198,Zm00001d015301,Zm00001d051929,Zm00001d016365,Zm00001d045500,Zm00001d046449,Zm00001d013730,Zm00001d034509,Zm00001d041682,Zm00001d047713,Zm00001d039305,Zm00001d025201,Zm00001d038973,Zm00001d038594,Zm00001d017914,Zm00001d039395,Zm00001d0…	GO:BP
10	GO:0006167	AMP biosynthetic process	0.00120643	5	Zm00001d027871,Zm00001d017271,Zm00001d041352,Zm00001d030895,Zm00001d028921	GO:BP
10	GO:0006104	succinyl-CoA metabolic process	0.00135329	4	Zm00001d006667,Zm00001d051129,Zm00001d021908,Zm00001d017258	GO:BP
10	GO:0009132	nucleoside diphosphate metabolic process	0.00158842	14	Zm00001d009774,Zm00001d017830,Zm00001d043511,Zm00001d041112,Zm00001d027502,Zm00001d035156,Zm00001d021526,Zm00001d017985,Zm00001d049641,Zm00001d031659,Zm00001d015383,Zm00001d043086,Zm00001d052494,Zm00001d037278	GO:BP
10	GO:0009127	purine nucleoside monophosphate biosynthetic process	0.00200838	8	Zm00001d027871,Zm00001d017271,Zm00001d037770,Zm00001d041352,Zm00001d037813,Zm00001d030895,Zm00001d028921,Zm00001d002334	GO:BP
10	GO:0009168	purine ribonucleoside monophosphate biosynthetic process	0.00200838	8	Zm00001d027871,Zm00001d017271,Zm00001d037770,Zm00001d041352,Zm00001d037813,Zm00001d030895,Zm00001d028921,Zm00001d002334	GO:BP
10	GO:0051301	cell division	0.00253195	20	Zm00001d036360,Zm00001d040381,Zm00001d031485,Zm00001d032565,Zm00001d048394,Zm00001d026129,Zm00001d002115,Zm00001d043164,Zm00001d044672,Zm00001d034166,Zm00001d045554,Zm00001d012560,Zm00001d039498,Zm00001d008221,Zm00001d044581,Zm00001d002662,Zm00001d025721,Zm00001d028837,Zm00001d003123,Zm00001d041711	GO:BP
10	GO:0022402	cell cycle process	0.00261662	28	Zm00001d015863,Zm00001d036360,Zm00001d040381,Zm00001d051542,Zm00001d031485,Zm00001d032565,Zm00001d026129,Zm00001d002115,Zm00001d043164,Zm00001d017720,Zm00001d044672,Zm00001d034166,Zm00001d045554,Zm00001d012560,Zm00001d039498,Zm00001d021583,Zm00001d002186,Zm00001d008221,Zm00001d044581,Zm00001d018624,Zm00001d002662,Zm00001d025721,Zm00001d040390,Zm00001d053808,Zm00001d028837,Zm00001d003123,Zm00001d0…	GO:BP
10	GO:0016310	phosphorylation	0.0032247	81	Zm00001d015863,Zm00001d036360,Zm00001d040381,Zm00001d031485,Zm00001d048394,Zm00001d026129,Zm00001d043164,Zm00001d044672,Zm00001d034166,Zm00001d012560,Zm00001d039498,Zm00001d021583,Zm00001d008221,Zm00001d051595,Zm00001d038929,Zm00001d049952,Zm00001d010321,Zm00001d009488,Zm00001d002662,Zm00001d009774,Zm00001d013041,Zm00001d031967,Zm00001d017830,Zm00001d043511,Zm00001d031961,Zm00001d044459,Zm00001d0…	GO:BP
10	GO:0009126	purine nucleoside monophosphate metabolic process	0.00375579	8	Zm00001d027871,Zm00001d017271,Zm00001d037770,Zm00001d041352,Zm00001d037813,Zm00001d030895,Zm00001d028921,Zm00001d002334	GO:BP
10	GO:0009167	purine ribonucleoside monophosphate metabolic process	0.00375579	8	Zm00001d027871,Zm00001d017271,Zm00001d037770,Zm00001d041352,Zm00001d037813,Zm00001d030895,Zm00001d028921,Zm00001d002334	GO:BP
10	GO:0007088	regulation of mitotic nuclear division	0.00414922	10	Zm00001d015863,Zm00001d036360,Zm00001d040381,Zm00001d026129,Zm00001d043164,Zm00001d012560,Zm00001d008221,Zm00001d002662,Zm00001d025721,Zm00001d028837	GO:BP
10	GO:1903047	mitotic cell cycle process	0.00445709	21	Zm00001d015863,Zm00001d036360,Zm00001d040381,Zm00001d051542,Zm00001d031485,Zm00001d026129,Zm00001d043164,Zm00001d017720,Zm00001d044672,Zm00001d034166,Zm00001d012560,Zm00001d039498,Zm00001d021583,Zm00001d008221,Zm00001d044581,Zm00001d002662,Zm00001d025721,Zm00001d040390,Zm00001d028837,Zm00001d003123,Zm00001d044193	GO:BP
10	GO:0044772	mitotic cell cycle phase transition	0.0047741	13	Zm00001d015863,Zm00001d036360,Zm00001d040381,Zm00001d031485,Zm00001d026129,Zm00001d043164,Zm00001d044672,Zm00001d012560,Zm00001d008221,Zm00001d002662,Zm00001d025721,Zm00001d040390,Zm00001d028837	GO:BP
10	GO:0044770	cell cycle phase transition	0.00512546	13	Zm00001d015863,Zm00001d036360,Zm00001d040381,Zm00001d031485,Zm00001d026129,Zm00001d043164,Zm00001d044672,Zm00001d012560,Zm00001d008221,Zm00001d002662,Zm00001d025721,Zm00001d040390,Zm00001d028837	GO:BP
10	GO:0017062	respiratory chain complex III assembly	0.00613262	4	Zm00001d013041,Zm00001d034528,Zm00001d004997,Zm00001d053608	GO:BP
10	GO:0034551	mitochondrial respiratory chain complex III assembly	0.00613262	4	Zm00001d013041,Zm00001d034528,Zm00001d004997,Zm00001d053608	GO:BP
10	GO:0046033	AMP metabolic process	0.00626038	5	Zm00001d027871,Zm00001d017271,Zm00001d041352,Zm00001d030895,Zm00001d028921	GO:BP
10	GO:0006090	pyruvate metabolic process	0.00632041	13	Zm00001d010321,Zm00001d017830,Zm00001d043511,Zm00001d035156,Zm00001d017985,Zm00001d049641,Zm00001d031659,Zm00001d015383,Zm00001d016365,Zm00001d043086,Zm00001d052494,Zm00001d037278,Zm00001d034531	GO:BP
10	GO:0006165	nucleoside diphosphate phosphorylation	0.00641754	12	Zm00001d009774,Zm00001d017830,Zm00001d043511,Zm00001d035156,Zm00001d021526,Zm00001d017985,Zm00001d049641,Zm00001d031659,Zm00001d015383,Zm00001d043086,Zm00001d052494,Zm00001d037278	GO:BP
10	GO:1902652	secondary alcohol metabolic process	0.00657603	6	Zm00001d039079,Zm00001d044021,Zm00001d050965,Zm00001d008244,Zm00001d040438,Zm00001d011487	GO:BP
10	GO:0042127	regulation of cell population proliferation	0.00753512	10	Zm00001d036360,Zm00001d040381,Zm00001d031485,Zm00001d026129,Zm00001d043164,Zm00001d044672,Zm00001d012560,Zm00001d008221,Zm00001d002662,Zm00001d027444	GO:BP
10	GO:0046939	nucleotide phosphorylation	0.00804069	12	Zm00001d009774,Zm00001d017830,Zm00001d043511,Zm00001d035156,Zm00001d021526,Zm00001d017985,Zm00001d049641,Zm00001d031659,Zm00001d015383,Zm00001d043086,Zm00001d052494,Zm00001d037278	GO:BP
10	GO:0009112	nucleobase metabolic process	0.0086875	8	Zm00001d037770,Zm00001d011855,Zm00001d041352,Zm00001d050187,Zm00001d017790,Zm00001d030895,Zm00001d042746,Zm00001d051586	GO:BP
10	GO:0000280	nuclear division	0.0101587	18	Zm00001d015863,Zm00001d036360,Zm00001d040381,Zm00001d051542,Zm00001d026129,Zm00001d043164,Zm00001d017720,Zm00001d012560,Zm00001d021583,Zm00001d008221,Zm00001d044581,Zm00001d002662,Zm00001d025721,Zm00001d040390,Zm00001d053808,Zm00001d028837,Zm00001d003123,Zm00001d044193	GO:BP
10	GO:0000302	response to reactive oxygen species	0.0119662	10	Zm00001d021526,Zm00001d052316,Zm00001d023582,Zm00001d037859,Zm00001d049042,Zm00001d009990,Zm00001d003643,Zm00001d047479,Zm00001d031908,Zm00001d029170	GO:BP
10	GO:0043043	peptide biosynthetic process	0.0129893	46	Zm00001d006760,Zm00001d034856,Zm00001d035136,Zm00001d022042,Zm00001d047262,Zm00001d010128,Zm00001d027595,Zm00001d012425,Zm00001d029198,Zm00001d015301,Zm00001d051929,Zm00001d045500,Zm00001d046449,Zm00001d013730,Zm00001d034509,Zm00001d041682,Zm00001d047713,Zm00001d039305,Zm00001d025201,Zm00001d038973,Zm00001d038594,Zm00001d017914,Zm00001d039395,Zm00001d008360,Zm00001d022386,Zm00001d038139,Zm00001d0…	GO:BP
10	GO:0009116	nucleoside metabolic process	0.0130805	10	Zm00001d009774,Zm00001d017271,Zm00001d049239,Zm00001d017833,Zm00001d021526,Zm00001d011855,Zm00001d041352,Zm00001d046742,Zm00001d030895,Zm00001d031621	GO:BP
10	GO:1901657	glycosyl compound metabolic process	0.0133684	11	Zm00001d009774,Zm00001d017271,Zm00001d049239,Zm00001d017833,Zm00001d021526,Zm00001d011855,Zm00001d041352,Zm00001d046742,Zm00001d030895,Zm00001d050323,Zm00001d031621	GO:BP
10	GO:0046112	nucleobase biosynthetic process	0.0138891	7	Zm00001d037770,Zm00001d011855,Zm00001d041352,Zm00001d050187,Zm00001d017790,Zm00001d030895,Zm00001d051586	GO:BP
10	GO:0051783	regulation of nuclear division	0.014283	10	Zm00001d015863,Zm00001d036360,Zm00001d040381,Zm00001d026129,Zm00001d043164,Zm00001d012560,Zm00001d008221,Zm00001d002662,Zm00001d025721,Zm00001d028837	GO:BP
10	GO:0051726	regulation of cell cycle	0.0151114	20	Zm00001d015863,Zm00001d036360,Zm00001d040381,Zm00001d051542,Zm00001d031485,Zm00001d048394,Zm00001d026129,Zm00001d043164,Zm00001d017720,Zm00001d044672,Zm00001d034166,Zm00001d012560,Zm00001d039498,Zm00001d021583,Zm00001d008221,Zm00001d002662,Zm00001d025721,Zm00001d040390,Zm00001d028837,Zm00001d041711	GO:BP
10	GO:0051128	regulation of cellular component organization	0.0169749	20	Zm00001d015863,Zm00001d036360,Zm00001d040381,Zm00001d032565,Zm00001d026129,Zm00001d002115,Zm00001d043164,Zm00001d012560,Zm00001d021583,Zm00001d008221,Zm00001d002662,Zm00001d025721,Zm00001d040390,Zm00001d006760,Zm00001d018916,Zm00001d022042,Zm00001d028837,Zm00001d045323,Zm00001d050616,Zm00001d018535	GO:BP
10	GO:0007049	cell cycle	0.0172103	35	Zm00001d015863,Zm00001d036360,Zm00001d040381,Zm00001d051542,Zm00001d031485,Zm00001d032565,Zm00001d048394,Zm00001d027295,Zm00001d026129,Zm00001d002115,Zm00001d043164,Zm00001d017720,Zm00001d044672,Zm00001d034166,Zm00001d013367,Zm00001d045554,Zm00001d012560,Zm00001d039498,Zm00001d021583,Zm00001d002186,Zm00001d008221,Zm00001d044581,Zm00001d018624,Zm00001d012556,Zm00001d002662,Zm00001d025721,Zm00001d0…	GO:BP
10	GO:0006812	cation transport	0.0174693	29	Zm00001d051595,Zm00001d038929,Zm00001d011278,Zm00001d031825,Zm00001d009488,Zm00001d044391,Zm00001d031967,Zm00001d048091,Zm00001d044459,Zm00001d015569,Zm00001d049959,Zm00001d048583,Zm00001d011330,Zm00001d053765,Zm00001d044441,Zm00001d028207,Zm00001d021554,Zm00001d006439,Zm00001d034218,Zm00001d046336,Zm00001d052316,Zm00001d008567,Zm00001d022489,Zm00001d036961,Zm00001d004821,Zm00001d043834,Zm00001d0…	GO:BP
10	GO:0006412	translation	0.0196173	45	Zm00001d006760,Zm00001d034856,Zm00001d035136,Zm00001d022042,Zm00001d047262,Zm00001d010128,Zm00001d027595,Zm00001d012425,Zm00001d029198,Zm00001d015301,Zm00001d051929,Zm00001d045500,Zm00001d046449,Zm00001d013730,Zm00001d034509,Zm00001d041682,Zm00001d047713,Zm00001d039305,Zm00001d038973,Zm00001d038594,Zm00001d017914,Zm00001d039395,Zm00001d008360,Zm00001d022386,Zm00001d038139,Zm00001d019562,Zm00001d0…	GO:BP
10	GO:0008284	positive regulation of cell population proliferation	0.0199256	9	Zm00001d036360,Zm00001d040381,Zm00001d031485,Zm00001d026129,Zm00001d043164,Zm00001d044672,Zm00001d012560,Zm00001d008221,Zm00001d002662	GO:BP
10	GO:0000226	microtubule cytoskeleton organization	0.0224948	14	Zm00001d032565,Zm00001d027295,Zm00001d011615,Zm00001d002115,Zm00001d034166,Zm00001d013367,Zm00001d011928,Zm00001d039498,Zm00001d021583,Zm00001d002186,Zm00001d018624,Zm00001d012556,Zm00001d013159,Zm00001d043158	GO:BP
10	GO:0008283	cell population proliferation	0.0236866	10	Zm00001d036360,Zm00001d040381,Zm00001d031485,Zm00001d026129,Zm00001d043164,Zm00001d044672,Zm00001d012560,Zm00001d008221,Zm00001d002662,Zm00001d027444	GO:BP
10	GO:0006979	response to oxidative stress	0.0247533	19	Zm00001d021526,Zm00001d032588,Zm00001d052316,Zm00001d023582,Zm00001d047757,Zm00001d037859,Zm00001d038658,Zm00001d049042,Zm00001d003081,Zm00001d009990,Zm00001d040341,Zm00001d003643,Zm00001d047479,Zm00001d051392,Zm00001d042726,Zm00001d029238,Zm00001d013966,Zm00001d031908,Zm00001d029170	GO:BP
10	GO:1901564	organonitrogen compound metabolic process	0.0267881	190	Zm00001d015863,Zm00001d036360,Zm00001d040381,Zm00001d031485,Zm00001d048394,Zm00001d026129,Zm00001d043164,Zm00001d044672,Zm00001d034166,Zm00001d012560,Zm00001d039498,Zm00001d021583,Zm00001d008221,Zm00001d051595,Zm00001d038929,Zm00001d049952,Zm00001d023964,Zm00001d011278,Zm00001d031825,Zm00001d009488,Zm00001d002662,Zm00001d044391,Zm00001d040390,Zm00001d009774,Zm00001d031967,Zm00001d048091,Zm00001d0…	GO:BP
10	GO:0000305	response to oxygen radical	0.0270303	5	Zm00001d037859,Zm00001d009990,Zm00001d047479,Zm00001d031908,Zm00001d029170	GO:BP
10	GO:0071451	cellular response to superoxide	0.0270303	5	Zm00001d037859,Zm00001d009990,Zm00001d047479,Zm00001d031908,Zm00001d029170	GO:BP
10	GO:0006801	superoxide metabolic process	0.0270303	5	Zm00001d037859,Zm00001d009990,Zm00001d047479,Zm00001d031908,Zm00001d029170	GO:BP
10	GO:0071450	cellular response to oxygen radical	0.0270303	5	Zm00001d037859,Zm00001d009990,Zm00001d047479,Zm00001d031908,Zm00001d029170	GO:BP
10	GO:0019430	removal of superoxide radicals	0.0270303	5	Zm00001d037859,Zm00001d009990,Zm00001d047479,Zm00001d031908,Zm00001d029170	GO:BP
10	GO:0000303	response to superoxide	0.0270303	5	Zm00001d037859,Zm00001d009990,Zm00001d047479,Zm00001d031908,Zm00001d029170	GO:BP
10	GO:0006121	mitochondrial electron transport, succinate to ubiquinone	0.027667	4	Zm00001d018758,Zm00001d007966,Zm00001d032588,Zm00001d013966	GO:BP
10	GO:0045787	positive regulation of cell cycle	0.0301057	10	Zm00001d036360,Zm00001d040381,Zm00001d048394,Zm00001d026129,Zm00001d043164,Zm00001d012560,Zm00001d008221,Zm00001d002662,Zm00001d028837,Zm00001d041711	GO:BP
10	GO:0033043	regulation of organelle organization	0.0339054	16	Zm00001d015863,Zm00001d036360,Zm00001d040381,Zm00001d032565,Zm00001d026129,Zm00001d002115,Zm00001d043164,Zm00001d012560,Zm00001d021583,Zm00001d008221,Zm00001d002662,Zm00001d025721,Zm00001d040390,Zm00001d028837,Zm00001d045323,Zm00001d018535	GO:BP
10	GO:0006085	acetyl-CoA biosynthetic process	0.0344533	5	Zm00001d017985,Zm00001d031659,Zm00001d016365,Zm00001d034531,Zm00001d009127	GO:BP
10	GO:0005739	mitochondrion	2.29e-67	153	Zm00001d051595,Zm00001d017857,Zm00001d018183,Zm00001d033186,Zm00001d038929,Zm00001d011278,Zm00001d031825,Zm00001d009488,Zm00001d044391,Zm00001d007059,Zm00001d018187,Zm00001d039089,Zm00001d013041,Zm00001d031967,Zm00001d051685,Zm00001d048091,Zm00001d043511,Zm00001d038057,Zm00001d021453,Zm00001d044459,Zm00001d016722,Zm00001d039505,Zm00001d045819,Zm00001d029084,Zm00001d005649,Zm00001d034856,Zm00001d0…	GO:CC
10	GO:0005740	mitochondrial envelope	1.8e-63	86	Zm00001d051595,Zm00001d017857,Zm00001d018183,Zm00001d033186,Zm00001d038929,Zm00001d011278,Zm00001d031825,Zm00001d009488,Zm00001d044391,Zm00001d007059,Zm00001d018187,Zm00001d013041,Zm00001d031967,Zm00001d051685,Zm00001d048091,Zm00001d044459,Zm00001d016722,Zm00001d039505,Zm00001d005649,Zm00001d049959,Zm00001d022354,Zm00001d018758,Zm00001d041917,Zm00001d008242,Zm00001d035136,Zm00001d048583,Zm00001d0…	GO:CC
10	GO:0031966	mitochondrial membrane	5.9e-61	83	Zm00001d051595,Zm00001d017857,Zm00001d018183,Zm00001d033186,Zm00001d038929,Zm00001d011278,Zm00001d031825,Zm00001d009488,Zm00001d044391,Zm00001d007059,Zm00001d018187,Zm00001d013041,Zm00001d031967,Zm00001d051685,Zm00001d048091,Zm00001d044459,Zm00001d016722,Zm00001d039505,Zm00001d005649,Zm00001d049959,Zm00001d022354,Zm00001d018758,Zm00001d041917,Zm00001d008242,Zm00001d035136,Zm00001d048583,Zm00001d0…	GO:CC
10	GO:0098798	mitochondrial protein-containing complex	1.07e-57	76	Zm00001d051595,Zm00001d033186,Zm00001d038929,Zm00001d011278,Zm00001d031825,Zm00001d009488,Zm00001d044391,Zm00001d013041,Zm00001d031967,Zm00001d048091,Zm00001d044459,Zm00001d016722,Zm00001d045819,Zm00001d049959,Zm00001d018758,Zm00001d041917,Zm00001d006667,Zm00001d008242,Zm00001d034528,Zm00001d028194,Zm00001d011330,Zm00001d050696,Zm00001d004997,Zm00001d048102,Zm00001d044441,Zm00001d028207,Zm00001d0…	GO:CC
10	GO:0005743	mitochondrial inner membrane	4.08e-53	72	Zm00001d051595,Zm00001d017857,Zm00001d018183,Zm00001d038929,Zm00001d011278,Zm00001d031825,Zm00001d009488,Zm00001d044391,Zm00001d007059,Zm00001d018187,Zm00001d013041,Zm00001d031967,Zm00001d051685,Zm00001d048091,Zm00001d044459,Zm00001d016722,Zm00001d039505,Zm00001d049959,Zm00001d022354,Zm00001d018758,Zm00001d041917,Zm00001d035136,Zm00001d038776,Zm00001d034528,Zm00001d028194,Zm00001d011330,Zm00001d0…	GO:CC
10	GO:0098800	inner mitochondrial membrane protein complex	3.86e-48	57	Zm00001d051595,Zm00001d038929,Zm00001d011278,Zm00001d031825,Zm00001d009488,Zm00001d044391,Zm00001d013041,Zm00001d031967,Zm00001d048091,Zm00001d044459,Zm00001d016722,Zm00001d049959,Zm00001d018758,Zm00001d041917,Zm00001d034528,Zm00001d028194,Zm00001d011330,Zm00001d050696,Zm00001d004997,Zm00001d048102,Zm00001d044441,Zm00001d028207,Zm00001d005695,Zm00001d012127,Zm00001d007966,Zm00001d047720,Zm00001d0…	GO:CC
10	GO:0019866	organelle inner membrane	5.23e-48	72	Zm00001d051595,Zm00001d017857,Zm00001d018183,Zm00001d038929,Zm00001d011278,Zm00001d031825,Zm00001d009488,Zm00001d044391,Zm00001d007059,Zm00001d018187,Zm00001d013041,Zm00001d031967,Zm00001d051685,Zm00001d048091,Zm00001d044459,Zm00001d016722,Zm00001d039505,Zm00001d049959,Zm00001d022354,Zm00001d018758,Zm00001d041917,Zm00001d035136,Zm00001d038776,Zm00001d034528,Zm00001d028194,Zm00001d011330,Zm00001d0…	GO:CC
10	GO:0070469	respirasome	2.8e-41	45	Zm00001d013041,Zm00001d031967,Zm00001d044459,Zm00001d016722,Zm00001d049959,Zm00001d018758,Zm00001d041917,Zm00001d034528,Zm00001d028194,Zm00001d011330,Zm00001d050696,Zm00001d004997,Zm00001d048102,Zm00001d005695,Zm00001d010236,Zm00001d012127,Zm00001d007966,Zm00001d047720,Zm00001d032588,Zm00001d038218,Zm00001d034218,Zm00001d031975,Zm00001d049507,Zm00001d018479,Zm00001d013424,Zm00001d012599,Zm00001d0…	GO:CC
10	GO:0031967	organelle envelope	1.37e-39	94	Zm00001d051595,Zm00001d017857,Zm00001d018183,Zm00001d033186,Zm00001d038929,Zm00001d011278,Zm00001d031825,Zm00001d009488,Zm00001d044391,Zm00001d007059,Zm00001d018187,Zm00001d013041,Zm00001d031967,Zm00001d051685,Zm00001d048091,Zm00001d044459,Zm00001d016722,Zm00001d039505,Zm00001d048461,Zm00001d005649,Zm00001d049959,Zm00001d022354,Zm00001d018758,Zm00001d041917,Zm00001d008242,Zm00001d035136,Zm00001d0…	GO:CC
10	GO:0031975	envelope	1.37e-39	94	Zm00001d051595,Zm00001d017857,Zm00001d018183,Zm00001d033186,Zm00001d038929,Zm00001d011278,Zm00001d031825,Zm00001d009488,Zm00001d044391,Zm00001d007059,Zm00001d018187,Zm00001d013041,Zm00001d031967,Zm00001d051685,Zm00001d048091,Zm00001d044459,Zm00001d016722,Zm00001d039505,Zm00001d048461,Zm00001d005649,Zm00001d049959,Zm00001d022354,Zm00001d018758,Zm00001d041917,Zm00001d008242,Zm00001d035136,Zm00001d0…	GO:CC
10	GO:0098803	respiratory chain complex	6.36e-39	40	Zm00001d013041,Zm00001d031967,Zm00001d044459,Zm00001d016722,Zm00001d049959,Zm00001d018758,Zm00001d041917,Zm00001d034528,Zm00001d028194,Zm00001d011330,Zm00001d050696,Zm00001d004997,Zm00001d048102,Zm00001d005695,Zm00001d012127,Zm00001d007966,Zm00001d047720,Zm00001d032588,Zm00001d034218,Zm00001d031975,Zm00001d049507,Zm00001d018479,Zm00001d013424,Zm00001d012599,Zm00001d013156,Zm00001d038658,Zm00001d0…	GO:CC
10	GO:0005737	cytoplasm	1.1e-38	337	Zm00001d036360,Zm00001d040381,Zm00001d031485,Zm00001d032565,Zm00001d052368,Zm00001d027295,Zm00001d026129,Zm00001d011615,Zm00001d002115,Zm00001d043164,Zm00001d044672,Zm00001d013367,Zm00001d011928,Zm00001d045554,Zm00001d012560,Zm00001d021583,Zm00001d008221,Zm00001d051595,Zm00001d044581,Zm00001d017857,Zm00001d012556,Zm00001d018183,Zm00001d033186,Zm00001d033999,Zm00001d007105,Zm00001d038929,Zm00001d0…	GO:CC
10	GO:0005746	mitochondrial respirasome	2.42e-38	40	Zm00001d013041,Zm00001d031967,Zm00001d044459,Zm00001d016722,Zm00001d049959,Zm00001d018758,Zm00001d041917,Zm00001d034528,Zm00001d028194,Zm00001d011330,Zm00001d050696,Zm00001d004997,Zm00001d048102,Zm00001d005695,Zm00001d012127,Zm00001d007966,Zm00001d047720,Zm00001d032588,Zm00001d034218,Zm00001d031975,Zm00001d049507,Zm00001d018479,Zm00001d013424,Zm00001d012599,Zm00001d013156,Zm00001d038658,Zm00001d0…	GO:CC
10	GO:1990204	oxidoreductase complex	1e-36	46	Zm00001d013041,Zm00001d031967,Zm00001d016722,Zm00001d049959,Zm00001d018758,Zm00001d041917,Zm00001d034528,Zm00001d028194,Zm00001d050696,Zm00001d004997,Zm00001d048102,Zm00001d005695,Zm00001d017985,Zm00001d012127,Zm00001d007966,Zm00001d047720,Zm00001d032588,Zm00001d031659,Zm00001d015378,Zm00001d031975,Zm00001d049507,Zm00001d018479,Zm00001d013424,Zm00001d012599,Zm00001d013156,Zm00001d038658,Zm00001d0…	GO:CC
10	GO:0005622	intracellular anatomical structure	2.57e-26	413	Zm00001d015863,Zm00001d016082,Zm00001d036360,Zm00001d040381,Zm00001d051542,Zm00001d031485,Zm00001d032565,Zm00001d045389,Zm00001d052368,Zm00001d027295,Zm00001d030230,Zm00001d026129,Zm00001d027337,Zm00001d038131,Zm00001d011615,Zm00001d002115,Zm00001d043164,Zm00001d017720,Zm00001d044672,Zm00001d034166,Zm00001d013367,Zm00001d011928,Zm00001d049938,Zm00001d045554,Zm00001d012560,Zm00001d009926,Zm00001d0…	GO:CC
10	GO:0032991	protein-containing complex	4.16e-24	188	Zm00001d036360,Zm00001d040381,Zm00001d031485,Zm00001d048394,Zm00001d030230,Zm00001d026129,Zm00001d027337,Zm00001d038131,Zm00001d043164,Zm00001d044672,Zm00001d034166,Zm00001d049938,Zm00001d045554,Zm00001d012560,Zm00001d009926,Zm00001d039498,Zm00001d002186,Zm00001d008221,Zm00001d051595,Zm00001d034030,Zm00001d044581,Zm00001d018624,Zm00001d024509,Zm00001d033186,Zm00001d038929,Zm00001d018441,Zm00001d0…	GO:CC
10	GO:0098796	membrane protein complex	5.82e-23	72	Zm00001d051595,Zm00001d033186,Zm00001d038929,Zm00001d011278,Zm00001d031825,Zm00001d009488,Zm00001d044391,Zm00001d013041,Zm00001d031967,Zm00001d048091,Zm00001d044459,Zm00001d016722,Zm00001d049959,Zm00001d018758,Zm00001d041917,Zm00001d008242,Zm00001d034528,Zm00001d028194,Zm00001d011330,Zm00001d050696,Zm00001d004997,Zm00001d053765,Zm00001d048102,Zm00001d044441,Zm00001d028207,Zm00001d005695,Zm00001d0…	GO:CC
10	GO:0070069	cytochrome complex	2.18e-17	16	Zm00001d013041,Zm00001d031967,Zm00001d044459,Zm00001d016722,Zm00001d049959,Zm00001d041917,Zm00001d034528,Zm00001d028194,Zm00001d011330,Zm00001d050696,Zm00001d004997,Zm00001d048102,Zm00001d034218,Zm00001d016619,Zm00001d053175,Zm00001d025286	GO:CC
10	GO:0005750	mitochondrial respiratory chain complex III	1.8e-16	13	Zm00001d013041,Zm00001d031967,Zm00001d016722,Zm00001d049959,Zm00001d041917,Zm00001d034528,Zm00001d028194,Zm00001d050696,Zm00001d004997,Zm00001d048102,Zm00001d016619,Zm00001d053175,Zm00001d025286	GO:CC
10	GO:0031090	organelle membrane	3.22e-16	98	Zm00001d051595,Zm00001d017857,Zm00001d018183,Zm00001d033186,Zm00001d007105,Zm00001d038929,Zm00001d011278,Zm00001d031825,Zm00001d009488,Zm00001d044391,Zm00001d007059,Zm00001d018187,Zm00001d013041,Zm00001d031967,Zm00001d051685,Zm00001d048091,Zm00001d044459,Zm00001d016722,Zm00001d039505,Zm00001d005649,Zm00001d049959,Zm00001d022354,Zm00001d018758,Zm00001d041917,Zm00001d008242,Zm00001d035136,Zm00001d0…	GO:CC
10	GO:0045275	respiratory chain complex III	5.04e-16	13	Zm00001d013041,Zm00001d031967,Zm00001d016722,Zm00001d049959,Zm00001d041917,Zm00001d034528,Zm00001d028194,Zm00001d050696,Zm00001d004997,Zm00001d048102,Zm00001d016619,Zm00001d053175,Zm00001d025286	GO:CC
10	GO:0005747	mitochondrial respiratory chain complex I	1.94e-14	18	Zm00001d012127,Zm00001d047720,Zm00001d031975,Zm00001d049507,Zm00001d018479,Zm00001d013424,Zm00001d012599,Zm00001d013156,Zm00001d038658,Zm00001d028773,Zm00001d043224,Zm00001d014772,Zm00001d034244,Zm00001d037663,Zm00001d011750,Zm00001d006336,Zm00001d022341,Zm00001d033753	GO:CC
10	GO:0045271	respiratory chain complex I	3.61e-14	18	Zm00001d012127,Zm00001d047720,Zm00001d031975,Zm00001d049507,Zm00001d018479,Zm00001d013424,Zm00001d012599,Zm00001d013156,Zm00001d038658,Zm00001d028773,Zm00001d043224,Zm00001d014772,Zm00001d034244,Zm00001d037663,Zm00001d011750,Zm00001d006336,Zm00001d022341,Zm00001d033753	GO:CC
10	GO:0030964	NADH dehydrogenase complex	8.75e-14	18	Zm00001d012127,Zm00001d047720,Zm00001d031975,Zm00001d049507,Zm00001d018479,Zm00001d013424,Zm00001d012599,Zm00001d013156,Zm00001d038658,Zm00001d028773,Zm00001d043224,Zm00001d014772,Zm00001d034244,Zm00001d037663,Zm00001d011750,Zm00001d006336,Zm00001d022341,Zm00001d033753	GO:CC
10	GO:1902494	catalytic complex	4.44e-13	78	Zm00001d036360,Zm00001d040381,Zm00001d031485,Zm00001d048394,Zm00001d026129,Zm00001d043164,Zm00001d044672,Zm00001d012560,Zm00001d008221,Zm00001d024509,Zm00001d002662,Zm00001d013041,Zm00001d031967,Zm00001d018916,Zm00001d016722,Zm00001d049959,Zm00001d018758,Zm00001d041917,Zm00001d006667,Zm00001d034528,Zm00001d028194,Zm00001d050696,Zm00001d004997,Zm00001d017833,Zm00001d048102,Zm00001d051129,Zm00001d0…	GO:CC
10	GO:0016469	proton-transporting two-sector ATPase complex	7.41e-13	20	Zm00001d051595,Zm00001d038929,Zm00001d011278,Zm00001d031825,Zm00001d009488,Zm00001d044391,Zm00001d048091,Zm00001d053765,Zm00001d044441,Zm00001d028207,Zm00001d021554,Zm00001d006439,Zm00001d046336,Zm00001d022489,Zm00001d036961,Zm00001d004821,Zm00001d043834,Zm00001d021721,Zm00001d005253,Zm00001d044315	GO:CC
10	GO:0005759	mitochondrial matrix	2.92e-11	24	Zm00001d045819,Zm00001d006667,Zm00001d017985,Zm00001d019186,Zm00001d031659,Zm00001d021908,Zm00001d022307,Zm00001d037859,Zm00001d007754,Zm00001d016365,Zm00001d015856,Zm00001d045500,Zm00001d014090,Zm00001d009990,Zm00001d007031,Zm00001d040341,Zm00001d039395,Zm00001d008360,Zm00001d034531,Zm00001d022386,Zm00001d012890,Zm00001d012160,Zm00001d044277,Zm00001d041322	GO:CC
10	GO:0005753	mitochondrial proton-transporting ATP synthase complex	1.46e-10	12	Zm00001d051595,Zm00001d038929,Zm00001d011278,Zm00001d031825,Zm00001d009488,Zm00001d044391,Zm00001d048091,Zm00001d044441,Zm00001d028207,Zm00001d021554,Zm00001d006439,Zm00001d043834	GO:CC
10	GO:0033178	proton-transporting two-sector ATPase complex, catalytic domain	2.92e-10	14	Zm00001d051595,Zm00001d038929,Zm00001d009488,Zm00001d048091,Zm00001d053765,Zm00001d044441,Zm00001d028207,Zm00001d021554,Zm00001d006439,Zm00001d046336,Zm00001d022489,Zm00001d036961,Zm00001d043834,Zm00001d021721	GO:CC
10	GO:0043229	intracellular organelle	2.95e-09	336	Zm00001d015863,Zm00001d016082,Zm00001d036360,Zm00001d040381,Zm00001d051542,Zm00001d031485,Zm00001d032565,Zm00001d045389,Zm00001d027295,Zm00001d030230,Zm00001d026129,Zm00001d027337,Zm00001d038131,Zm00001d011615,Zm00001d002115,Zm00001d043164,Zm00001d017720,Zm00001d044672,Zm00001d034166,Zm00001d013367,Zm00001d011928,Zm00001d049938,Zm00001d045554,Zm00001d012560,Zm00001d009926,Zm00001d041889,Zm00001d0…	GO:CC
10	GO:0043226	organelle	1.25e-08	337	Zm00001d015863,Zm00001d016082,Zm00001d036360,Zm00001d040381,Zm00001d051542,Zm00001d031485,Zm00001d032565,Zm00001d045389,Zm00001d027295,Zm00001d030230,Zm00001d026129,Zm00001d027337,Zm00001d038131,Zm00001d011615,Zm00001d002115,Zm00001d043164,Zm00001d017720,Zm00001d044672,Zm00001d034166,Zm00001d013367,Zm00001d011928,Zm00001d049938,Zm00001d045554,Zm00001d012560,Zm00001d009926,Zm00001d041889,Zm00001d0…	GO:CC
10	GO:0015630	microtubule cytoskeleton	2.35e-08	29	Zm00001d036360,Zm00001d032565,Zm00001d027295,Zm00001d030230,Zm00001d026129,Zm00001d027337,Zm00001d038131,Zm00001d011615,Zm00001d002115,Zm00001d034166,Zm00001d013367,Zm00001d011928,Zm00001d049938,Zm00001d045554,Zm00001d009926,Zm00001d039498,Zm00001d021583,Zm00001d002186,Zm00001d034030,Zm00001d018624,Zm00001d012556,Zm00001d018441,Zm00001d002662,Zm00001d013159,Zm00001d043158,Zm00001d040508,Zm00001d0…	GO:CC
10	GO:0045259	proton-transporting ATP synthase complex	5.1e-08	12	Zm00001d051595,Zm00001d038929,Zm00001d011278,Zm00001d031825,Zm00001d009488,Zm00001d044391,Zm00001d048091,Zm00001d044441,Zm00001d028207,Zm00001d021554,Zm00001d006439,Zm00001d043834	GO:CC
10	GO:0005856	cytoskeleton	6.75e-08	35	Zm00001d036360,Zm00001d032565,Zm00001d027295,Zm00001d030230,Zm00001d026129,Zm00001d027337,Zm00001d038131,Zm00001d011615,Zm00001d002115,Zm00001d034166,Zm00001d013367,Zm00001d011928,Zm00001d049938,Zm00001d045554,Zm00001d009926,Zm00001d039498,Zm00001d021583,Zm00001d002186,Zm00001d034030,Zm00001d018624,Zm00001d012556,Zm00001d018441,Zm00001d002662,Zm00001d013159,Zm00001d043158,Zm00001d040508,Zm00001d0…	GO:CC
10	GO:0005874	microtubule	1.91e-07	25	Zm00001d032565,Zm00001d027295,Zm00001d030230,Zm00001d027337,Zm00001d038131,Zm00001d011615,Zm00001d002115,Zm00001d034166,Zm00001d013367,Zm00001d011928,Zm00001d049938,Zm00001d045554,Zm00001d009926,Zm00001d039498,Zm00001d021583,Zm00001d002186,Zm00001d034030,Zm00001d018624,Zm00001d012556,Zm00001d018441,Zm00001d013159,Zm00001d043158,Zm00001d040508,Zm00001d040291,Zm00001d043682	GO:CC
10	GO:0099512	supramolecular fiber	2.87e-07	25	Zm00001d032565,Zm00001d027295,Zm00001d030230,Zm00001d027337,Zm00001d038131,Zm00001d011615,Zm00001d002115,Zm00001d034166,Zm00001d013367,Zm00001d011928,Zm00001d049938,Zm00001d045554,Zm00001d009926,Zm00001d039498,Zm00001d021583,Zm00001d002186,Zm00001d034030,Zm00001d018624,Zm00001d012556,Zm00001d018441,Zm00001d013159,Zm00001d043158,Zm00001d040508,Zm00001d040291,Zm00001d043682	GO:CC
10	GO:0099513	polymeric cytoskeletal fiber	2.87e-07	25	Zm00001d032565,Zm00001d027295,Zm00001d030230,Zm00001d027337,Zm00001d038131,Zm00001d011615,Zm00001d002115,Zm00001d034166,Zm00001d013367,Zm00001d011928,Zm00001d049938,Zm00001d045554,Zm00001d009926,Zm00001d039498,Zm00001d021583,Zm00001d002186,Zm00001d034030,Zm00001d018624,Zm00001d012556,Zm00001d018441,Zm00001d013159,Zm00001d043158,Zm00001d040508,Zm00001d040291,Zm00001d043682	GO:CC
10	GO:0099081	supramolecular polymer	2.87e-07	25	Zm00001d032565,Zm00001d027295,Zm00001d030230,Zm00001d027337,Zm00001d038131,Zm00001d011615,Zm00001d002115,Zm00001d034166,Zm00001d013367,Zm00001d011928,Zm00001d049938,Zm00001d045554,Zm00001d009926,Zm00001d039498,Zm00001d021583,Zm00001d002186,Zm00001d034030,Zm00001d018624,Zm00001d012556,Zm00001d018441,Zm00001d013159,Zm00001d043158,Zm00001d040508,Zm00001d040291,Zm00001d043682	GO:CC
10	GO:0000275	mitochondrial proton-transporting ATP synthase complex, catalytic sector F(1)	3.16e-07	8	Zm00001d038929,Zm00001d009488,Zm00001d048091,Zm00001d044441,Zm00001d028207,Zm00001d021554,Zm00001d006439,Zm00001d043834	GO:CC
10	GO:0005829	cytosol	5.04e-07	75	Zm00001d052368,Zm00001d031825,Zm00001d017830,Zm00001d043511,Zm00001d038057,Zm00001d031961,Zm00001d048461,Zm00001d017271,Zm00001d049239,Zm00001d026680,Zm00001d035156,Zm00001d049305,Zm00001d037770,Zm00001d049641,Zm00001d047262,Zm00001d041352,Zm00001d050187,Zm00001d010128,Zm00001d019186,Zm00001d048163,Zm00001d038218,Zm00001d033110,Zm00001d052921,Zm00001d034602,Zm00001d035500,Zm00001d053900,Zm00001d0…	GO:CC
10	GO:0099080	supramolecular complex	1.36e-06	30	Zm00001d015863,Zm00001d032565,Zm00001d027295,Zm00001d030230,Zm00001d027337,Zm00001d038131,Zm00001d011615,Zm00001d002115,Zm00001d034166,Zm00001d013367,Zm00001d011928,Zm00001d049938,Zm00001d045554,Zm00001d009926,Zm00001d039498,Zm00001d021583,Zm00001d002186,Zm00001d034030,Zm00001d018624,Zm00001d012556,Zm00001d018441,Zm00001d025721,Zm00001d013159,Zm00001d043158,Zm00001d040508,Zm00001d040291,Zm00001d0…	GO:CC
10	GO:0045239	tricarboxylic acid cycle enzyme complex	1.72e-06	8	Zm00001d029084,Zm00001d006667,Zm00001d051129,Zm00001d021908,Zm00001d040721,Zm00001d017258,Zm00001d003923,Zm00001d025258	GO:CC
10	GO:0045261	proton-transporting ATP synthase complex, catalytic core F(1)	5.77e-06	9	Zm00001d051595,Zm00001d038929,Zm00001d009488,Zm00001d048091,Zm00001d044441,Zm00001d028207,Zm00001d021554,Zm00001d006439,Zm00001d043834	GO:CC
10	GO:0045257	succinate dehydrogenase complex (ubiquinone)	1.3e-05	6	Zm00001d018758,Zm00001d005695,Zm00001d007966,Zm00001d032588,Zm00001d049691,Zm00001d013966	GO:CC
10	GO:0045283	fumarate reductase complex	1.3e-05	6	Zm00001d018758,Zm00001d005695,Zm00001d007966,Zm00001d032588,Zm00001d049691,Zm00001d013966	GO:CC
10	GO:0005749	mitochondrial respiratory chain complex II, succinate dehydrogenase complex (ubiquinone)	1.3e-05	6	Zm00001d018758,Zm00001d005695,Zm00001d007966,Zm00001d032588,Zm00001d049691,Zm00001d013966	GO:CC
10	GO:0045281	succinate dehydrogenase complex	1.3e-05	6	Zm00001d018758,Zm00001d005695,Zm00001d007966,Zm00001d032588,Zm00001d049691,Zm00001d013966	GO:CC
10	GO:0043228	non-membrane-bounded organelle	1.55e-05	85	Zm00001d015863,Zm00001d036360,Zm00001d032565,Zm00001d027295,Zm00001d030230,Zm00001d026129,Zm00001d027337,Zm00001d038131,Zm00001d011615,Zm00001d002115,Zm00001d034166,Zm00001d013367,Zm00001d011928,Zm00001d049938,Zm00001d045554,Zm00001d009926,Zm00001d039498,Zm00001d021583,Zm00001d002186,Zm00001d034030,Zm00001d044581,Zm00001d018624,Zm00001d024509,Zm00001d012556,Zm00001d018441,Zm00001d031825,Zm00001d0…	GO:CC
10	GO:0043232	intracellular non-membrane-bounded organelle	1.55e-05	85	Zm00001d015863,Zm00001d036360,Zm00001d032565,Zm00001d027295,Zm00001d030230,Zm00001d026129,Zm00001d027337,Zm00001d038131,Zm00001d011615,Zm00001d002115,Zm00001d034166,Zm00001d013367,Zm00001d011928,Zm00001d049938,Zm00001d045554,Zm00001d009926,Zm00001d039498,Zm00001d021583,Zm00001d002186,Zm00001d034030,Zm00001d044581,Zm00001d018624,Zm00001d024509,Zm00001d012556,Zm00001d018441,Zm00001d031825,Zm00001d0…	GO:CC
10	GO:0045273	respiratory chain complex II	2.24e-05	6	Zm00001d018758,Zm00001d005695,Zm00001d007966,Zm00001d032588,Zm00001d049691,Zm00001d013966	GO:CC
10	GO:0005741	mitochondrial outer membrane	2.79e-05	9	Zm00001d033186,Zm00001d005649,Zm00001d008242,Zm00001d028971,Zm00001d012017,Zm00001d038840,Zm00001d020219,Zm00001d028102,Zm00001d010590	GO:CC
10	GO:0005875	microtubule associated complex	5.44e-05	13	Zm00001d030230,Zm00001d027337,Zm00001d038131,Zm00001d034166,Zm00001d049938,Zm00001d045554,Zm00001d009926,Zm00001d039498,Zm00001d002186,Zm00001d034030,Zm00001d018624,Zm00001d018441,Zm00001d040291	GO:CC
10	GO:0005761	mitochondrial ribosome	0.000121497	9	Zm00001d045819,Zm00001d007754,Zm00001d045500,Zm00001d039395,Zm00001d008360,Zm00001d022386,Zm00001d012890,Zm00001d012160,Zm00001d041322	GO:CC
10	GO:0005832	chaperonin-containing T-complex	0.000186036	6	Zm00001d007192,Zm00001d052056,Zm00001d053857,Zm00001d018694,Zm00001d040257,Zm00001d028183	GO:CC
10	GO:0033176	proton-transporting V-type ATPase complex	0.000203759	8	Zm00001d053765,Zm00001d046336,Zm00001d022489,Zm00001d036961,Zm00001d004821,Zm00001d021721,Zm00001d005253,Zm00001d044315	GO:CC
10	GO:0101031	chaperone complex	0.000261446	6	Zm00001d007192,Zm00001d052056,Zm00001d053857,Zm00001d018694,Zm00001d040257,Zm00001d028183	GO:CC
10	GO:0005871	kinesin complex	0.000297646	10	Zm00001d030230,Zm00001d027337,Zm00001d038131,Zm00001d049938,Zm00001d045554,Zm00001d009926,Zm00001d002186,Zm00001d034030,Zm00001d018624,Zm00001d018441	GO:CC
10	GO:0000313	organellar ribosome	0.000310997	9	Zm00001d045819,Zm00001d007754,Zm00001d045500,Zm00001d039395,Zm00001d008360,Zm00001d022386,Zm00001d012890,Zm00001d012160,Zm00001d041322	GO:CC
10	GO:0033180	proton-transporting V-type ATPase, V1 domain	0.000314947	5	Zm00001d053765,Zm00001d046336,Zm00001d022489,Zm00001d036961,Zm00001d021721	GO:CC
10	GO:0042709	succinate-CoA ligase complex	0.000338275	4	Zm00001d006667,Zm00001d051129,Zm00001d021908,Zm00001d017258	GO:CC
10	GO:0000315	organellar large ribosomal subunit	0.000553784	7	Zm00001d045819,Zm00001d045500,Zm00001d039395,Zm00001d008360,Zm00001d012890,Zm00001d012160,Zm00001d041322	GO:CC
10	GO:0005762	mitochondrial large ribosomal subunit	0.000553784	7	Zm00001d045819,Zm00001d045500,Zm00001d039395,Zm00001d008360,Zm00001d012890,Zm00001d012160,Zm00001d041322	GO:CC
10	GO:0070013	intracellular organelle lumen	0.00097958	51	Zm00001d015863,Zm00001d032565,Zm00001d024509,Zm00001d031825,Zm00001d025721,Zm00001d018916,Zm00001d045819,Zm00001d006667,Zm00001d017985,Zm00001d010236,Zm00001d019186,Zm00001d031659,Zm00001d038218,Zm00001d012092,Zm00001d021908,Zm00001d022307,Zm00001d037859,Zm00001d007754,Zm00001d042600,Zm00001d027444,Zm00001d016365,Zm00001d015856,Zm00001d047498,Zm00001d045500,Zm00001d014090,Zm00001d009990,Zm00001d0…	GO:CC
10	GO:0043233	organelle lumen	0.00097958	51	Zm00001d015863,Zm00001d032565,Zm00001d024509,Zm00001d031825,Zm00001d025721,Zm00001d018916,Zm00001d045819,Zm00001d006667,Zm00001d017985,Zm00001d010236,Zm00001d019186,Zm00001d031659,Zm00001d038218,Zm00001d012092,Zm00001d021908,Zm00001d022307,Zm00001d037859,Zm00001d007754,Zm00001d042600,Zm00001d027444,Zm00001d016365,Zm00001d015856,Zm00001d047498,Zm00001d045500,Zm00001d014090,Zm00001d009990,Zm00001d0…	GO:CC
10	GO:0031974	membrane-enclosed lumen	0.00097958	51	Zm00001d015863,Zm00001d032565,Zm00001d024509,Zm00001d031825,Zm00001d025721,Zm00001d018916,Zm00001d045819,Zm00001d006667,Zm00001d017985,Zm00001d010236,Zm00001d019186,Zm00001d031659,Zm00001d038218,Zm00001d012092,Zm00001d021908,Zm00001d022307,Zm00001d037859,Zm00001d007754,Zm00001d042600,Zm00001d027444,Zm00001d016365,Zm00001d015856,Zm00001d047498,Zm00001d045500,Zm00001d014090,Zm00001d009990,Zm00001d0…	GO:CC
10	GO:0043231	intracellular membrane-bounded organelle	0.00254241	291	Zm00001d015863,Zm00001d016082,Zm00001d036360,Zm00001d040381,Zm00001d051542,Zm00001d031485,Zm00001d032565,Zm00001d045389,Zm00001d026129,Zm00001d043164,Zm00001d017720,Zm00001d044672,Zm00001d012560,Zm00001d041889,Zm00001d021583,Zm00001d008221,Zm00001d051595,Zm00001d024509,Zm00001d017857,Zm00001d018183,Zm00001d033186,Zm00001d033999,Zm00001d007105,Zm00001d038929,Zm00001d049952,Zm00001d011278,Zm00001d0…	GO:CC
10	GO:0051233	spindle midzone	0.0027133	4	Zm00001d032565,Zm00001d002115,Zm00001d034166,Zm00001d039498	GO:CC
10	GO:0000276	mitochondrial proton-transporting ATP synthase complex, coupling factor F(o)	0.0027133	4	Zm00001d051595,Zm00001d011278,Zm00001d031825,Zm00001d044391	GO:CC
10	GO:0070470	plasma membrane respirasome	0.00445318	4	Zm00001d018758,Zm00001d007966,Zm00001d013424,Zm00001d033753	GO:CC
10	GO:0005742	mitochondrial outer membrane translocase complex	0.00445318	4	Zm00001d033186,Zm00001d008242,Zm00001d028971,Zm00001d012017	GO:CC
10	GO:0019867	outer membrane	0.00524219	10	Zm00001d033186,Zm00001d005649,Zm00001d008242,Zm00001d028971,Zm00001d012017,Zm00001d038840,Zm00001d020219,Zm00001d052700,Zm00001d028102,Zm00001d010590	GO:CC
10	GO:0031968	organelle outer membrane	0.00524219	10	Zm00001d033186,Zm00001d005649,Zm00001d008242,Zm00001d028971,Zm00001d012017,Zm00001d038840,Zm00001d020219,Zm00001d052700,Zm00001d028102,Zm00001d010590	GO:CC
10	GO:0098799	outer mitochondrial membrane protein complex	0.00542642	5	Zm00001d033186,Zm00001d008242,Zm00001d028971,Zm00001d012017,Zm00001d010590	GO:CC
10	GO:0045254	pyruvate dehydrogenase complex	0.00689119	4	Zm00001d017985,Zm00001d031659,Zm00001d016365,Zm00001d034531	GO:CC
10	GO:0043227	membrane-bounded organelle	0.00704748	292	Zm00001d015863,Zm00001d016082,Zm00001d036360,Zm00001d040381,Zm00001d051542,Zm00001d031485,Zm00001d032565,Zm00001d045389,Zm00001d026129,Zm00001d043164,Zm00001d017720,Zm00001d044672,Zm00001d012560,Zm00001d041889,Zm00001d021583,Zm00001d008221,Zm00001d051595,Zm00001d024509,Zm00001d017857,Zm00001d018183,Zm00001d033186,Zm00001d033999,Zm00001d007105,Zm00001d038929,Zm00001d049952,Zm00001d011278,Zm00001d0…	GO:CC
10	GO:1990904	ribonucleoprotein complex	0.00839209	42	Zm00001d031825,Zm00001d045819,Zm00001d023734,Zm00001d047262,Zm00001d010128,Zm00001d015460,Zm00001d012425,Zm00001d007754,Zm00001d051929,Zm00001d039452,Zm00001d024675,Zm00001d045500,Zm00001d013730,Zm00001d047713,Zm00001d041750,Zm00001d039305,Zm00001d032739,Zm00001d051116,Zm00001d034855,Zm00001d003345,Zm00001d053754,Zm00001d017914,Zm00001d039395,Zm00001d008360,Zm00001d022386,Zm00001d019562,Zm00001d0…	GO:CC
10	GO:0015934	large ribosomal subunit	0.0220202	15	Zm00001d045819,Zm00001d010128,Zm00001d012425,Zm00001d051929,Zm00001d045500,Zm00001d013730,Zm00001d039395,Zm00001d008360,Zm00001d019562,Zm00001d042772,Zm00001d012890,Zm00001d012160,Zm00001d010009,Zm00001d041322,Zm00001d027618	GO:CC
10	GO:0033177	proton-transporting two-sector ATPase complex, proton-transporting domain	0.0282511	6	Zm00001d051595,Zm00001d011278,Zm00001d031825,Zm00001d044391,Zm00001d004821,Zm00001d044315	GO:CC
10	GO:0005751	mitochondrial respiratory chain complex IV	0.040082	3	Zm00001d044459,Zm00001d011330,Zm00001d034218	GO:CC
10	GO:0045277	respiratory chain complex IV	0.040082	3	Zm00001d044459,Zm00001d011330,Zm00001d034218	GO:CC
10	GO:0045263	proton-transporting ATP synthase complex, coupling factor F(o)	0.0453334	4	Zm00001d051595,Zm00001d011278,Zm00001d031825,Zm00001d044391	GO:CC
10	GO:0005758	mitochondrial intermembrane space	0.0453334	4	Zm00001d010236,Zm00001d038218,Zm00001d042600,Zm00001d044650	GO:CC
10	GO:0016491	oxidoreductase activity	2.84e-11	86	Zm00001d039089,Zm00001d031967,Zm00001d044459,Zm00001d016722,Zm00001d049959,Zm00001d039079,Zm00001d018758,Zm00001d041917,Zm00001d013223,Zm00001d035136,Zm00001d011330,Zm00001d050696,Zm00001d043098,Zm00001d035156,Zm00001d044021,Zm00001d012391,Zm00001d002051,Zm00001d009640,Zm00001d017985,Zm00001d049641,Zm00001d010236,Zm00001d007966,Zm00001d010056,Zm00001d032588,Zm00001d039656,Zm00001d043249,Zm00001d0…	GO:MF
10	GO:0009055	electron transfer activity	3.04e-09	26	Zm00001d031967,Zm00001d044459,Zm00001d016722,Zm00001d049959,Zm00001d018758,Zm00001d041917,Zm00001d035136,Zm00001d011330,Zm00001d050696,Zm00001d010236,Zm00001d007966,Zm00001d032588,Zm00001d038218,Zm00001d034218,Zm00001d013424,Zm00001d042600,Zm00001d009779,Zm00001d003081,Zm00001d033204,Zm00001d040721,Zm00001d011786,Zm00001d016619,Zm00001d013966,Zm00001d053175,Zm00001d033753,Zm00001d025286	GO:MF
10	GO:0000287	magnesium ion binding	3.98e-09	20	Zm00001d027871,Zm00001d039079,Zm00001d026680,Zm00001d017833,Zm00001d044021,Zm00001d051129,Zm00001d046742,Zm00001d018197,Zm00001d002889,Zm00001d052494,Zm00001d033746,Zm00001d017258,Zm00001d020908,Zm00001d008244,Zm00001d040438,Zm00001d011487,Zm00001d026675,Zm00001d002880,Zm00001d035616,Zm00001d049191	GO:MF
10	GO:0051287	NAD binding	2.65e-08	16	Zm00001d039079,Zm00001d013223,Zm00001d049239,Zm00001d035156,Zm00001d044021,Zm00001d002051,Zm00001d049641,Zm00001d015383,Zm00001d025201,Zm00001d008244,Zm00001d032950,Zm00001d040438,Zm00001d011487,Zm00001d026675,Zm00001d022341,Zm00001d002880	GO:MF
10	GO:0043167	ion binding	8.72e-08	192	Zm00001d051542,Zm00001d031485,Zm00001d027295,Zm00001d030230,Zm00001d027337,Zm00001d038131,Zm00001d017720,Zm00001d044672,Zm00001d034166,Zm00001d013367,Zm00001d049938,Zm00001d045554,Zm00001d009926,Zm00001d039498,Zm00001d002186,Zm00001d051595,Zm00001d034030,Zm00001d002950,Zm00001d018624,Zm00001d012556,Zm00001d038929,Zm00001d010321,Zm00001d018441,Zm00001d031825,Zm00001d009488,Zm00001d040390,Zm00001d0…	GO:MF
10	GO:0016651	oxidoreductase activity, acting on NAD(P)H	3.84e-07	16	Zm00001d043098,Zm00001d039656,Zm00001d043249,Zm00001d018479,Zm00001d013424,Zm00001d013156,Zm00001d038658,Zm00001d009779,Zm00001d042061,Zm00001d003081,Zm00001d018468,Zm00001d034244,Zm00001d040721,Zm00001d022341,Zm00001d033753,Zm00001d006714	GO:MF
10	GO:0015252	proton channel activity	1.19e-06	10	Zm00001d051595,Zm00001d038929,Zm00001d009488,Zm00001d048091,Zm00001d053765,Zm00001d044441,Zm00001d028207,Zm00001d021554,Zm00001d006439,Zm00001d043834	GO:MF
10	GO:0046933	proton-transporting ATP synthase activity, rotational mechanism	1.19e-06	10	Zm00001d051595,Zm00001d038929,Zm00001d009488,Zm00001d048091,Zm00001d053765,Zm00001d044441,Zm00001d028207,Zm00001d021554,Zm00001d006439,Zm00001d043834	GO:MF
10	GO:0036094	small molecule binding	3.99e-06	127	Zm00001d051542,Zm00001d031485,Zm00001d027295,Zm00001d030230,Zm00001d027337,Zm00001d038131,Zm00001d017720,Zm00001d044672,Zm00001d034166,Zm00001d013367,Zm00001d049938,Zm00001d045554,Zm00001d009926,Zm00001d039498,Zm00001d002186,Zm00001d034030,Zm00001d002950,Zm00001d018624,Zm00001d012556,Zm00001d038929,Zm00001d010321,Zm00001d018441,Zm00001d009488,Zm00001d040390,Zm00001d009774,Zm00001d042468,Zm00001d0…	GO:MF
10	GO:0008121	ubiquinol-cytochrome-c reductase activity	1.06e-05	6	Zm00001d016722,Zm00001d041917,Zm00001d050696,Zm00001d016619,Zm00001d053175,Zm00001d025286	GO:MF
10	GO:0016681	oxidoreductase activity, acting on diphenols and related substances as donors, cytochrome as acceptor	1.06e-05	6	Zm00001d016722,Zm00001d041917,Zm00001d050696,Zm00001d016619,Zm00001d053175,Zm00001d025286	GO:MF
10	GO:0004448	isocitrate dehydrogenase activity	1.83e-05	6	Zm00001d039079,Zm00001d044021,Zm00001d050965,Zm00001d008244,Zm00001d040438,Zm00001d011487	GO:MF
10	GO:0004776	succinate-CoA ligase (GDP-forming) activity	2.49e-05	4	Zm00001d006667,Zm00001d051129,Zm00001d021908,Zm00001d017258	GO:MF
10	GO:0015078	proton transmembrane transporter activity	3.47e-05	23	Zm00001d051595,Zm00001d038929,Zm00001d011278,Zm00001d031825,Zm00001d009488,Zm00001d044391,Zm00001d048091,Zm00001d044459,Zm00001d015569,Zm00001d011330,Zm00001d053765,Zm00001d044441,Zm00001d028207,Zm00001d021554,Zm00001d006439,Zm00001d034218,Zm00001d008567,Zm00001d022489,Zm00001d004821,Zm00001d043834,Zm00001d021721,Zm00001d005253,Zm00001d044315	GO:MF
10	GO:1901265	nucleoside phosphate binding	4.85e-05	118	Zm00001d051542,Zm00001d031485,Zm00001d027295,Zm00001d030230,Zm00001d027337,Zm00001d038131,Zm00001d017720,Zm00001d044672,Zm00001d034166,Zm00001d013367,Zm00001d049938,Zm00001d045554,Zm00001d009926,Zm00001d039498,Zm00001d002186,Zm00001d034030,Zm00001d002950,Zm00001d018624,Zm00001d012556,Zm00001d038929,Zm00001d010321,Zm00001d018441,Zm00001d009488,Zm00001d040390,Zm00001d009774,Zm00001d042468,Zm00001d0…	GO:MF
10	GO:0000166	nucleotide binding	4.85e-05	118	Zm00001d051542,Zm00001d031485,Zm00001d027295,Zm00001d030230,Zm00001d027337,Zm00001d038131,Zm00001d017720,Zm00001d044672,Zm00001d034166,Zm00001d013367,Zm00001d049938,Zm00001d045554,Zm00001d009926,Zm00001d039498,Zm00001d002186,Zm00001d034030,Zm00001d002950,Zm00001d018624,Zm00001d012556,Zm00001d038929,Zm00001d010321,Zm00001d018441,Zm00001d009488,Zm00001d040390,Zm00001d009774,Zm00001d042468,Zm00001d0…	GO:MF
10	GO:0046872	metal ion binding	0.000289104	98	Zm00001d051542,Zm00001d017720,Zm00001d051595,Zm00001d010321,Zm00001d031825,Zm00001d031967,Zm00001d053858,Zm00001d017830,Zm00001d018916,Zm00001d039505,Zm00001d027871,Zm00001d049959,Zm00001d039079,Zm00001d035136,Zm00001d026680,Zm00001d038776,Zm00001d028194,Zm00001d017833,Zm00001d044021,Zm00001d048102,Zm00001d051129,Zm00001d010236,Zm00001d011855,Zm00001d032588,Zm00001d039656,Zm00001d038218,Zm00001d0…	GO:MF
10	GO:0000104	succinate dehydrogenase activity	0.000296774	5	Zm00001d018758,Zm00001d035136,Zm00001d007966,Zm00001d032588,Zm00001d013966	GO:MF
10	GO:0004775	succinate-CoA ligase (ADP-forming) activity	0.000363831	4	Zm00001d006667,Zm00001d051129,Zm00001d021908,Zm00001d017258	GO:MF
10	GO:0004774	succinate-CoA ligase activity	0.000363831	4	Zm00001d006667,Zm00001d051129,Zm00001d021908,Zm00001d017258	GO:MF
10	GO:0003954	NADH dehydrogenase activity	0.000389219	8	Zm00001d018479,Zm00001d013424,Zm00001d013156,Zm00001d038658,Zm00001d034244,Zm00001d022341,Zm00001d033753,Zm00001d006714	GO:MF
10	GO:0043169	cation binding	0.000496417	98	Zm00001d051542,Zm00001d017720,Zm00001d051595,Zm00001d010321,Zm00001d031825,Zm00001d031967,Zm00001d053858,Zm00001d017830,Zm00001d018916,Zm00001d039505,Zm00001d027871,Zm00001d049959,Zm00001d039079,Zm00001d035136,Zm00001d026680,Zm00001d038776,Zm00001d028194,Zm00001d017833,Zm00001d044021,Zm00001d048102,Zm00001d051129,Zm00001d010236,Zm00001d011855,Zm00001d032588,Zm00001d039656,Zm00001d038218,Zm00001d0…	GO:MF
10	GO:0005198	structural molecule activity	0.000829119	34	Zm00001d027295,Zm00001d013367,Zm00001d012556,Zm00001d031825,Zm00001d013159,Zm00001d045819,Zm00001d035136,Zm00001d043158,Zm00001d040508,Zm00001d047262,Zm00001d010128,Zm00001d027595,Zm00001d012425,Zm00001d015301,Zm00001d007754,Zm00001d051929,Zm00001d045500,Zm00001d044193,Zm00001d013730,Zm00001d034509,Zm00001d026609,Zm00001d038973,Zm00001d039395,Zm00001d008360,Zm00001d022386,Zm00001d019562,Zm00001d0…	GO:MF
10	GO:0008017	microtubule binding	0.000844469	16	Zm00001d032565,Zm00001d052368,Zm00001d030230,Zm00001d027337,Zm00001d038131,Zm00001d011615,Zm00001d002115,Zm00001d011928,Zm00001d049938,Zm00001d045554,Zm00001d009926,Zm00001d021583,Zm00001d002186,Zm00001d034030,Zm00001d018624,Zm00001d018441	GO:MF
10	GO:0140104	molecular carrier activity	0.00102011	9	Zm00001d038057,Zm00001d019186,Zm00001d048163,Zm00001d047479,Zm00001d038021,Zm00001d031908,Zm00001d029170,Zm00001d040274,Zm00001d021893	GO:MF
10	GO:0015077	monovalent inorganic cation transmembrane transporter activity	0.00106016	23	Zm00001d051595,Zm00001d038929,Zm00001d011278,Zm00001d031825,Zm00001d009488,Zm00001d044391,Zm00001d048091,Zm00001d044459,Zm00001d015569,Zm00001d011330,Zm00001d053765,Zm00001d044441,Zm00001d028207,Zm00001d021554,Zm00001d006439,Zm00001d034218,Zm00001d008567,Zm00001d022489,Zm00001d004821,Zm00001d043834,Zm00001d021721,Zm00001d005253,Zm00001d044315	GO:MF
10	GO:0005216	ion channel activity	0.00128175	14	Zm00001d051595,Zm00001d038929,Zm00001d009488,Zm00001d048091,Zm00001d005649,Zm00001d053765,Zm00001d044441,Zm00001d028207,Zm00001d021554,Zm00001d006439,Zm00001d038840,Zm00001d020219,Zm00001d028102,Zm00001d043834	GO:MF
10	GO:0004784	superoxide dismutase activity	0.00154865	5	Zm00001d037859,Zm00001d009990,Zm00001d047479,Zm00001d031908,Zm00001d029170	GO:MF
10	GO:0016721	oxidoreductase activity, acting on superoxide radicals as acceptor	0.00154865	5	Zm00001d037859,Zm00001d009990,Zm00001d047479,Zm00001d031908,Zm00001d029170	GO:MF
10	GO:0005261	cation channel activity	0.0017149	10	Zm00001d051595,Zm00001d038929,Zm00001d009488,Zm00001d048091,Zm00001d053765,Zm00001d044441,Zm00001d028207,Zm00001d021554,Zm00001d006439,Zm00001d043834	GO:MF
10	GO:0051536	iron-sulfur cluster binding	0.00190408	15	Zm00001d035136,Zm00001d033383,Zm00001d031929,Zm00001d013424,Zm00001d013156,Zm00001d038658,Zm00001d015088,Zm00001d034244,Zm00001d049409,Zm00001d042726,Zm00001d016619,Zm00001d038625,Zm00001d022341,Zm00001d033753,Zm00001d025286	GO:MF
10	GO:0051540	metal cluster binding	0.00190408	15	Zm00001d035136,Zm00001d033383,Zm00001d031929,Zm00001d013424,Zm00001d013156,Zm00001d038658,Zm00001d015088,Zm00001d034244,Zm00001d049409,Zm00001d042726,Zm00001d016619,Zm00001d038625,Zm00001d022341,Zm00001d033753,Zm00001d025286	GO:MF
10	GO:0015631	tubulin binding	0.00195683	16	Zm00001d032565,Zm00001d052368,Zm00001d030230,Zm00001d027337,Zm00001d038131,Zm00001d011615,Zm00001d002115,Zm00001d011928,Zm00001d049938,Zm00001d045554,Zm00001d009926,Zm00001d021583,Zm00001d002186,Zm00001d034030,Zm00001d018624,Zm00001d018441	GO:MF
10	GO:0016616	oxidoreductase activity, acting on the CH-OH group of donors, NAD or NADP as acceptor	0.00205748	16	Zm00001d039089,Zm00001d039079,Zm00001d044021,Zm00001d002051,Zm00001d009640,Zm00001d050965,Zm00001d046700,Zm00001d044042,Zm00001d018468,Zm00001d044035,Zm00001d025201,Zm00001d008244,Zm00001d040438,Zm00001d011487,Zm00001d026675,Zm00001d002880	GO:MF
10	GO:0051539	4 iron, 4 sulfur cluster binding	0.00216562	11	Zm00001d035136,Zm00001d033383,Zm00001d031929,Zm00001d013424,Zm00001d013156,Zm00001d015088,Zm00001d034244,Zm00001d049409,Zm00001d038625,Zm00001d022341,Zm00001d033753	GO:MF
10	GO:0044769	ATPase activity, coupled to transmembrane movement of ions, rotational mechanism	0.00295162	7	Zm00001d038929,Zm00001d009488,Zm00001d053765,Zm00001d022489,Zm00001d004821,Zm00001d043834,Zm00001d021721	GO:MF
10	GO:0046961	proton-transporting ATPase activity, rotational mechanism	0.00295162	7	Zm00001d038929,Zm00001d009488,Zm00001d053765,Zm00001d022489,Zm00001d004821,Zm00001d043834,Zm00001d021721	GO:MF
10	GO:0016903	oxidoreductase activity, acting on the aldehyde or oxo group of donors	0.00380087	10	Zm00001d013223,Zm00001d035156,Zm00001d012391,Zm00001d017985,Zm00001d049641,Zm00001d010056,Zm00001d031659,Zm00001d015383,Zm00001d016365,Zm00001d034531	GO:MF
10	GO:0003777	microtubule motor activity	0.00571095	10	Zm00001d030230,Zm00001d027337,Zm00001d038131,Zm00001d049938,Zm00001d045554,Zm00001d009926,Zm00001d002186,Zm00001d034030,Zm00001d018624,Zm00001d018441	GO:MF
10	GO:0000035	acyl binding	0.00592344	3	Zm00001d038057,Zm00001d019186,Zm00001d048163	GO:MF
10	GO:0003955	NAD(P)H dehydrogenase (quinone) activity	0.00690777	7	Zm00001d043249,Zm00001d013424,Zm00001d038658,Zm00001d042061,Zm00001d022341,Zm00001d033753,Zm00001d006714	GO:MF
10	GO:0043168	anion binding	0.00790437	111	Zm00001d051542,Zm00001d031485,Zm00001d027295,Zm00001d030230,Zm00001d027337,Zm00001d038131,Zm00001d017720,Zm00001d044672,Zm00001d034166,Zm00001d013367,Zm00001d049938,Zm00001d045554,Zm00001d009926,Zm00001d039498,Zm00001d002186,Zm00001d034030,Zm00001d002950,Zm00001d018624,Zm00001d012556,Zm00001d038929,Zm00001d010321,Zm00001d018441,Zm00001d009488,Zm00001d040390,Zm00001d009774,Zm00001d042468,Zm00001d0…	GO:MF
10	GO:0016614	oxidoreductase activity, acting on CH-OH group of donors	0.00979486	16	Zm00001d039089,Zm00001d039079,Zm00001d044021,Zm00001d002051,Zm00001d009640,Zm00001d050965,Zm00001d046700,Zm00001d044042,Zm00001d018468,Zm00001d044035,Zm00001d025201,Zm00001d008244,Zm00001d040438,Zm00001d011487,Zm00001d026675,Zm00001d002880	GO:MF
10	GO:0003735	structural constituent of ribosome	0.0105795	27	Zm00001d031825,Zm00001d045819,Zm00001d035136,Zm00001d047262,Zm00001d010128,Zm00001d027595,Zm00001d012425,Zm00001d015301,Zm00001d007754,Zm00001d051929,Zm00001d045500,Zm00001d013730,Zm00001d034509,Zm00001d026609,Zm00001d038973,Zm00001d039395,Zm00001d008360,Zm00001d022386,Zm00001d019562,Zm00001d042772,Zm00001d030146,Zm00001d012890,Zm00001d012160,Zm00001d010009,Zm00001d009000,Zm00001d041322,Zm00001d0…	GO:MF
10	GO:0001883	purine nucleoside binding	0.010954	19	Zm00001d027295,Zm00001d013367,Zm00001d012556,Zm00001d053858,Zm00001d013159,Zm00001d027871,Zm00001d034856,Zm00001d039091,Zm00001d006667,Zm00001d043158,Zm00001d040508,Zm00001d039090,Zm00001d038533,Zm00001d021908,Zm00001d046449,Zm00001d038709,Zm00001d043682,Zm00001d009870,Zm00001d004172	GO:MF
10	GO:0032550	purine ribonucleoside binding	0.010954	19	Zm00001d027295,Zm00001d013367,Zm00001d012556,Zm00001d053858,Zm00001d013159,Zm00001d027871,Zm00001d034856,Zm00001d039091,Zm00001d006667,Zm00001d043158,Zm00001d040508,Zm00001d039090,Zm00001d038533,Zm00001d021908,Zm00001d046449,Zm00001d038709,Zm00001d043682,Zm00001d009870,Zm00001d004172	GO:MF
10	GO:0032561	guanyl ribonucleotide binding	0.010954	19	Zm00001d027295,Zm00001d013367,Zm00001d012556,Zm00001d053858,Zm00001d013159,Zm00001d027871,Zm00001d034856,Zm00001d039091,Zm00001d006667,Zm00001d043158,Zm00001d040508,Zm00001d039090,Zm00001d038533,Zm00001d021908,Zm00001d046449,Zm00001d038709,Zm00001d043682,Zm00001d009870,Zm00001d004172	GO:MF
10	GO:0003774	motor activity	0.0110822	11	Zm00001d030230,Zm00001d027337,Zm00001d038131,Zm00001d049938,Zm00001d045554,Zm00001d009926,Zm00001d002186,Zm00001d034030,Zm00001d018624,Zm00001d018441,Zm00001d040291	GO:MF
10	GO:0019001	guanyl nucleotide binding	0.0113424	19	Zm00001d027295,Zm00001d013367,Zm00001d012556,Zm00001d053858,Zm00001d013159,Zm00001d027871,Zm00001d034856,Zm00001d039091,Zm00001d006667,Zm00001d043158,Zm00001d040508,Zm00001d039090,Zm00001d038533,Zm00001d021908,Zm00001d046449,Zm00001d038709,Zm00001d043682,Zm00001d009870,Zm00001d004172	GO:MF
10	GO:0008574	ATP-dependent microtubule motor activity, plus-end-directed	0.0134945	5	Zm00001d030230,Zm00001d038131,Zm00001d049938,Zm00001d009926,Zm00001d018441	GO:MF
10	GO:0019901	protein kinase binding	0.0149166	10	Zm00001d036360,Zm00001d040381,Zm00001d048394,Zm00001d026129,Zm00001d043164,Zm00001d012560,Zm00001d008221,Zm00001d049952,Zm00001d002662,Zm00001d031961	GO:MF
10	GO:0004550	nucleoside diphosphate kinase activity	0.0157995	4	Zm00001d009774,Zm00001d006667,Zm00001d021526,Zm00001d021908	GO:MF
10	GO:0019900	kinase binding	0.0159758	10	Zm00001d036360,Zm00001d040381,Zm00001d048394,Zm00001d026129,Zm00001d043164,Zm00001d012560,Zm00001d008221,Zm00001d049952,Zm00001d002662,Zm00001d031961	GO:MF
10	GO:0009678	pyrophosphate hydrolysis-driven proton transmembrane transporter activity	0.0163404	9	Zm00001d038929,Zm00001d009488,Zm00001d015569,Zm00001d053765,Zm00001d022489,Zm00001d004821,Zm00001d043834,Zm00001d021721,Zm00001d005253	GO:MF
10	GO:1990939	ATP-dependent microtubule motor activity	0.0166373	5	Zm00001d030230,Zm00001d038131,Zm00001d049938,Zm00001d009926,Zm00001d018441	GO:MF
10	GO:0032549	ribonucleoside binding	0.0170591	19	Zm00001d027295,Zm00001d013367,Zm00001d012556,Zm00001d053858,Zm00001d013159,Zm00001d027871,Zm00001d034856,Zm00001d039091,Zm00001d006667,Zm00001d043158,Zm00001d040508,Zm00001d039090,Zm00001d038533,Zm00001d021908,Zm00001d046449,Zm00001d038709,Zm00001d043682,Zm00001d009870,Zm00001d004172	GO:MF
10	GO:0001882	nucleoside binding	0.0176349	19	Zm00001d027295,Zm00001d013367,Zm00001d012556,Zm00001d053858,Zm00001d013159,Zm00001d027871,Zm00001d034856,Zm00001d039091,Zm00001d006667,Zm00001d043158,Zm00001d040508,Zm00001d039090,Zm00001d038533,Zm00001d021908,Zm00001d046449,Zm00001d038709,Zm00001d043682,Zm00001d009870,Zm00001d004172	GO:MF
10	GO:0015267	channel activity	0.0179094	14	Zm00001d051595,Zm00001d038929,Zm00001d009488,Zm00001d048091,Zm00001d005649,Zm00001d053765,Zm00001d044441,Zm00001d028207,Zm00001d021554,Zm00001d006439,Zm00001d038840,Zm00001d020219,Zm00001d028102,Zm00001d043834	GO:MF
10	GO:0022803	passive transmembrane transporter activity	0.0179094	14	Zm00001d051595,Zm00001d038929,Zm00001d009488,Zm00001d048091,Zm00001d005649,Zm00001d053765,Zm00001d044441,Zm00001d028207,Zm00001d021554,Zm00001d006439,Zm00001d038840,Zm00001d020219,Zm00001d028102,Zm00001d043834	GO:MF
10	GO:0019205	nucleobase-containing compound kinase activity	0.0181459	7	Zm00001d009774,Zm00001d041112,Zm00001d017271,Zm00001d006667,Zm00001d027502,Zm00001d021526,Zm00001d021908	GO:MF
10	GO:0016655	oxidoreductase activity, acting on NAD(P)H, quinone or similar compound as acceptor	0.02025	7	Zm00001d043249,Zm00001d013424,Zm00001d038658,Zm00001d042061,Zm00001d022341,Zm00001d033753,Zm00001d006714	GO:MF
10	GO:0004738	pyruvate dehydrogenase activity	0.0218275	4	Zm00001d017985,Zm00001d031659,Zm00001d016365,Zm00001d034531	GO:MF
10	GO:0016620	oxidoreductase activity, acting on the aldehyde or oxo group of donors, NAD or NADP as acceptor	0.0244359	8	Zm00001d013223,Zm00001d035156,Zm00001d012391,Zm00001d049641,Zm00001d010056,Zm00001d015383,Zm00001d016365,Zm00001d034531	GO:MF
10	GO:0005507	copper ion binding	0.0314715	8	Zm00001d031825,Zm00001d039656,Zm00001d038218,Zm00001d016198,Zm00001d047479,Zm00001d031908,Zm00001d029170,Zm00001d045599	GO:MF
10	GO:0008135	translation factor activity, RNA binding	0.0328893	15	Zm00001d006760,Zm00001d034856,Zm00001d022042,Zm00001d046449,Zm00001d041682,Zm00001d047713,Zm00001d039305,Zm00001d038594,Zm00001d044277,Zm00001d037807,Zm00001d009870,Zm00001d018873,Zm00001d016351,Zm00001d004172,Zm00001d015251	GO:MF
10	GO:0090079	translation regulator activity, nucleic acid binding	0.0413889	15	Zm00001d006760,Zm00001d034856,Zm00001d022042,Zm00001d046449,Zm00001d041682,Zm00001d047713,Zm00001d039305,Zm00001d038594,Zm00001d044277,Zm00001d037807,Zm00001d009870,Zm00001d018873,Zm00001d016351,Zm00001d004172,Zm00001d015251	GO:MF
10	GO:0015318	inorganic molecular entity transmembrane transporter activity	0.0430832	33	Zm00001d051595,Zm00001d018183,Zm00001d038929,Zm00001d011278,Zm00001d031825,Zm00001d009488,Zm00001d044391,Zm00001d018187,Zm00001d048091,Zm00001d044459,Zm00001d015569,Zm00001d005649,Zm00001d011330,Zm00001d053765,Zm00001d044441,Zm00001d028207,Zm00001d021554,Zm00001d006439,Zm00001d034218,Zm00001d038840,Zm00001d024333,Zm00001d008567,Zm00001d020219,Zm00001d022489,Zm00001d034520,Zm00001d037727,Zm00001d0…	GO:MF
10	GO:0016627	oxidoreductase activity, acting on the CH-CH group of donors	0.043385	8	Zm00001d018758,Zm00001d035136,Zm00001d007966,Zm00001d032588,Zm00001d049975,Zm00001d019926,Zm00001d025201,Zm00001d013966	GO:MF
10	GO:0045182	translation regulator activity	0.044618	15	Zm00001d006760,Zm00001d034856,Zm00001d022042,Zm00001d046449,Zm00001d041682,Zm00001d047713,Zm00001d039305,Zm00001d038594,Zm00001d044277,Zm00001d037807,Zm00001d009870,Zm00001d018873,Zm00001d016351,Zm00001d004172,Zm00001d015251	GO:MF
10	GO:0004449	isocitrate dehydrogenase (NAD+) activity	0.0499199	3	Zm00001d050965,Zm00001d008244,Zm00001d040438	GO:MF
10	GO:0016532	superoxide dismutase copper chaperone activity	0.0499199	3	Zm00001d047479,Zm00001d031908,Zm00001d029170	GO:MF
10	GO:0004450	isocitrate dehydrogenase (NADP+) activity	0.0499199	3	Zm00001d039079,Zm00001d044021,Zm00001d011487	GO:MF
10	KEGG:00190	Oxidative phosphorylation	1.09e-28	42	Zm00001d051595,Zm00001d038929,Zm00001d044391,Zm00001d013041,Zm00001d031967,Zm00001d044459,Zm00001d049959,Zm00001d018758,Zm00001d041917,Zm00001d035136,Zm00001d026680,Zm00001d034528,Zm00001d011330,Zm00001d051055,Zm00001d053765,Zm00001d044441,Zm00001d007966,Zm00001d032588,Zm00001d021554,Zm00001d019186,Zm00001d048163,Zm00001d034218,Zm00001d031975,Zm00001d046336,Zm00001d013424,Zm00001d013156,Zm00001d0…	KEGG
10	KEGG:00020	Citrate cycle (TCA cycle)	8.34e-16	23	Zm00001d039089,Zm00001d029084,Zm00001d039079,Zm00001d018758,Zm00001d006667,Zm00001d035136,Zm00001d044021,Zm00001d051129,Zm00001d007966,Zm00001d032588,Zm00001d021908,Zm00001d009779,Zm00001d016365,Zm00001d015856,Zm00001d044042,Zm00001d040721,Zm00001d017258,Zm00001d049409,Zm00001d008244,Zm00001d003923,Zm00001d034531,Zm00001d040438,Zm00001d013966	KEGG
10	KEGG:01200	Carbon metabolism	9.47e-11	36	Zm00001d039089,Zm00001d043511,Zm00001d029084,Zm00001d039079,Zm00001d018758,Zm00001d006667,Zm00001d035136,Zm00001d035156,Zm00001d044021,Zm00001d002051,Zm00001d051129,Zm00001d007966,Zm00001d032588,Zm00001d015378,Zm00001d034602,Zm00001d046742,Zm00001d021908,Zm00001d016198,Zm00001d006185,Zm00001d008379,Zm00001d015383,Zm00001d009779,Zm00001d016365,Zm00001d015856,Zm00001d043086,Zm00001d044042,Zm00001d0…	KEGG
10	KEGG:01230	Biosynthesis of amino acids	1.56e-07	30	Zm00001d048461,Zm00001d039079,Zm00001d035156,Zm00001d024393,Zm00001d044021,Zm00001d002051,Zm00001d017467,Zm00001d017802,Zm00001d010056,Zm00001d031929,Zm00001d046742,Zm00001d016198,Zm00001d008379,Zm00001d010920,Zm00001d015383,Zm00001d015856,Zm00001d028810,Zm00001d028662,Zm00001d043086,Zm00001d015088,Zm00001d031128,Zm00001d052494,Zm00001d049409,Zm00001d044035,Zm00001d008244,Zm00001d040438,Zm00001d0…	KEGG
10	KEGG:01210	2-Oxocarboxylic acid metabolism	1.58e-06	13	Zm00001d039079,Zm00001d044021,Zm00001d017467,Zm00001d031929,Zm00001d016198,Zm00001d015856,Zm00001d028662,Zm00001d015088,Zm00001d049409,Zm00001d044035,Zm00001d008244,Zm00001d040438,Zm00001d026675	KEGG
10	KEGG:01100	Metabolic pathways	1.08e-05	119	Zm00001d051595,Zm00001d038929,Zm00001d044391,Zm00001d039089,Zm00001d013041,Zm00001d031967,Zm00001d043511,Zm00001d044459,Zm00001d019467,Zm00001d029084,Zm00001d048461,Zm00001d041112,Zm00001d049959,Zm00001d039079,Zm00001d018758,Zm00001d041917,Zm00001d006667,Zm00001d035136,Zm00001d049239,Zm00001d034528,Zm00001d011330,Zm00001d051055,Zm00001d035156,Zm00001d053765,Zm00001d024393,Zm00001d044021,Zm00001d0…	KEGG
10	KEGG:01110	Biosynthesis of secondary metabolites	0.00612271	69	Zm00001d039089,Zm00001d043511,Zm00001d029084,Zm00001d048461,Zm00001d041112,Zm00001d039079,Zm00001d018758,Zm00001d006667,Zm00001d035136,Zm00001d035156,Zm00001d024393,Zm00001d044021,Zm00001d037770,Zm00001d021526,Zm00001d002051,Zm00001d051129,Zm00001d019139,Zm00001d017467,Zm00001d007966,Zm00001d017802,Zm00001d010056,Zm00001d021421,Zm00001d032588,Zm00001d043249,Zm00001d049975,Zm00001d015378,Zm00001d0…	KEGG
10	KEGG:00290	Valine, leucine and isoleucine biosynthesis	0.0285219	5	Zm00001d017467,Zm00001d031929,Zm00001d015088,Zm00001d044035,Zm00001d026675	KEGG
11	GO:0072599	establishment of protein localization to endoplasmic reticulum	3.8e-07	10	Zm00001d033479,Zm00001d013642,Zm00001d053731,Zm00001d036708,Zm00001d021401,Zm00001d002259,Zm00001d001882,Zm00001d046929,Zm00001d050258,Zm00001d045650	GO:BP
11	GO:0045047	protein targeting to ER	3.8e-07	10	Zm00001d033479,Zm00001d013642,Zm00001d053731,Zm00001d036708,Zm00001d021401,Zm00001d002259,Zm00001d001882,Zm00001d046929,Zm00001d050258,Zm00001d045650	GO:BP
11	GO:0070972	protein localization to endoplasmic reticulum	9.73e-07	11	Zm00001d033479,Zm00001d013642,Zm00001d053731,Zm00001d036708,Zm00001d021401,Zm00001d002259,Zm00001d001882,Zm00001d046929,Zm00001d050258,Zm00001d037452,Zm00001d045650	GO:BP
11	GO:0046907	intracellular transport	1.05e-06	36	Zm00001d033479,Zm00001d013642,Zm00001d018194,Zm00001d046313,Zm00001d053731,Zm00001d034358,Zm00001d008259,Zm00001d038533,Zm00001d034893,Zm00001d026312,Zm00001d036708,Zm00001d021401,Zm00001d037993,Zm00001d032859,Zm00001d045133,Zm00001d014898,Zm00001d029030,Zm00001d002259,Zm00001d001882,Zm00001d038931,Zm00001d013290,Zm00001d014278,Zm00001d046929,Zm00001d011353,Zm00001d011162,Zm00001d004159,Zm00001d0…	GO:BP
11	GO:0070727	cellular macromolecule localization	2.7e-06	34	Zm00001d033479,Zm00001d013642,Zm00001d027726,Zm00001d018194,Zm00001d046313,Zm00001d053731,Zm00001d034358,Zm00001d008259,Zm00001d038533,Zm00001d034893,Zm00001d026312,Zm00001d036708,Zm00001d021401,Zm00001d032859,Zm00001d045133,Zm00001d014898,Zm00001d002259,Zm00001d001882,Zm00001d038931,Zm00001d013290,Zm00001d014278,Zm00001d046929,Zm00001d011162,Zm00001d004159,Zm00001d012537,Zm00001d007870,Zm00001d0…	GO:BP
11	GO:0006886	intracellular protein transport	3.33e-06	31	Zm00001d033479,Zm00001d013642,Zm00001d018194,Zm00001d046313,Zm00001d053731,Zm00001d034358,Zm00001d008259,Zm00001d038533,Zm00001d034893,Zm00001d026312,Zm00001d036708,Zm00001d021401,Zm00001d032859,Zm00001d045133,Zm00001d014898,Zm00001d002259,Zm00001d001882,Zm00001d038931,Zm00001d013290,Zm00001d014278,Zm00001d046929,Zm00001d011162,Zm00001d004159,Zm00001d012537,Zm00001d007870,Zm00001d037163,Zm00001d0…	GO:BP
11	GO:0051649	establishment of localization in cell	3.77e-06	36	Zm00001d033479,Zm00001d013642,Zm00001d018194,Zm00001d046313,Zm00001d053731,Zm00001d034358,Zm00001d008259,Zm00001d038533,Zm00001d034893,Zm00001d026312,Zm00001d036708,Zm00001d021401,Zm00001d037993,Zm00001d032859,Zm00001d045133,Zm00001d014898,Zm00001d029030,Zm00001d002259,Zm00001d001882,Zm00001d038931,Zm00001d013290,Zm00001d014278,Zm00001d046929,Zm00001d011353,Zm00001d011162,Zm00001d004159,Zm00001d0…	GO:BP
11	GO:0000209	protein polyubiquitination	4.06e-06	12	Zm00001d034404,Zm00001d020003,Zm00001d018884,Zm00001d038376,Zm00001d037052,Zm00001d012513,Zm00001d010618,Zm00001d043070,Zm00001d053296,Zm00001d045133,Zm00001d040390,Zm00001d053295	GO:BP
11	GO:0051641	cellular localization	5.6e-06	39	Zm00001d033479,Zm00001d013642,Zm00001d027726,Zm00001d018194,Zm00001d046313,Zm00001d053731,Zm00001d034358,Zm00001d008259,Zm00001d038533,Zm00001d034893,Zm00001d026312,Zm00001d036708,Zm00001d021401,Zm00001d037993,Zm00001d032859,Zm00001d045133,Zm00001d014898,Zm00001d029030,Zm00001d002259,Zm00001d001882,Zm00001d038931,Zm00001d013290,Zm00001d014278,Zm00001d046929,Zm00001d011353,Zm00001d011162,Zm00001d0…	GO:BP
11	GO:0034613	cellular protein localization	5.79e-06	33	Zm00001d033479,Zm00001d013642,Zm00001d018194,Zm00001d046313,Zm00001d053731,Zm00001d034358,Zm00001d008259,Zm00001d038533,Zm00001d034893,Zm00001d026312,Zm00001d036708,Zm00001d021401,Zm00001d032859,Zm00001d045133,Zm00001d014898,Zm00001d002259,Zm00001d001882,Zm00001d038931,Zm00001d013290,Zm00001d014278,Zm00001d046929,Zm00001d011162,Zm00001d004159,Zm00001d012537,Zm00001d007870,Zm00001d037163,Zm00001d0…	GO:BP
11	GO:0015031	protein transport	1.28e-05	35	Zm00001d033479,Zm00001d013642,Zm00001d018194,Zm00001d035288,Zm00001d044650,Zm00001d046313,Zm00001d053731,Zm00001d034358,Zm00001d024425,Zm00001d008259,Zm00001d038533,Zm00001d034893,Zm00001d026312,Zm00001d036708,Zm00001d021401,Zm00001d032859,Zm00001d045133,Zm00001d014898,Zm00001d002259,Zm00001d001882,Zm00001d006699,Zm00001d038931,Zm00001d013290,Zm00001d014278,Zm00001d046929,Zm00001d011162,Zm00001d0…	GO:BP
11	GO:0008104	protein localization	1.41e-05	37	Zm00001d033479,Zm00001d013642,Zm00001d018194,Zm00001d035288,Zm00001d044650,Zm00001d046313,Zm00001d053731,Zm00001d034358,Zm00001d024425,Zm00001d008259,Zm00001d038533,Zm00001d034893,Zm00001d026312,Zm00001d036708,Zm00001d021401,Zm00001d032859,Zm00001d045133,Zm00001d014898,Zm00001d002259,Zm00001d001882,Zm00001d006699,Zm00001d038931,Zm00001d013290,Zm00001d014278,Zm00001d046929,Zm00001d011162,Zm00001d0…	GO:BP
11	GO:0045184	establishment of protein localization	1.65e-05	35	Zm00001d033479,Zm00001d013642,Zm00001d018194,Zm00001d035288,Zm00001d044650,Zm00001d046313,Zm00001d053731,Zm00001d034358,Zm00001d024425,Zm00001d008259,Zm00001d038533,Zm00001d034893,Zm00001d026312,Zm00001d036708,Zm00001d021401,Zm00001d032859,Zm00001d045133,Zm00001d014898,Zm00001d002259,Zm00001d001882,Zm00001d006699,Zm00001d038931,Zm00001d013290,Zm00001d014278,Zm00001d046929,Zm00001d011162,Zm00001d0…	GO:BP
11	GO:0015833	peptide transport	2.03e-05	35	Zm00001d033479,Zm00001d013642,Zm00001d018194,Zm00001d035288,Zm00001d044650,Zm00001d046313,Zm00001d053731,Zm00001d034358,Zm00001d024425,Zm00001d008259,Zm00001d038533,Zm00001d034893,Zm00001d026312,Zm00001d036708,Zm00001d021401,Zm00001d032859,Zm00001d045133,Zm00001d014898,Zm00001d002259,Zm00001d001882,Zm00001d006699,Zm00001d038931,Zm00001d013290,Zm00001d014278,Zm00001d046929,Zm00001d011162,Zm00001d0…	GO:BP
11	GO:0033036	macromolecule localization	2.37e-05	40	Zm00001d033479,Zm00001d052759,Zm00001d013642,Zm00001d027726,Zm00001d018194,Zm00001d035288,Zm00001d044650,Zm00001d046313,Zm00001d053731,Zm00001d034358,Zm00001d024425,Zm00001d008259,Zm00001d038533,Zm00001d034893,Zm00001d026312,Zm00001d036708,Zm00001d021401,Zm00001d032859,Zm00001d045133,Zm00001d014898,Zm00001d047812,Zm00001d002259,Zm00001d001882,Zm00001d006699,Zm00001d038931,Zm00001d013290,Zm00001d0…	GO:BP
11	GO:0042886	amide transport	2.87e-05	35	Zm00001d033479,Zm00001d013642,Zm00001d018194,Zm00001d035288,Zm00001d044650,Zm00001d046313,Zm00001d053731,Zm00001d034358,Zm00001d024425,Zm00001d008259,Zm00001d038533,Zm00001d034893,Zm00001d026312,Zm00001d036708,Zm00001d021401,Zm00001d032859,Zm00001d045133,Zm00001d014898,Zm00001d002259,Zm00001d001882,Zm00001d006699,Zm00001d038931,Zm00001d013290,Zm00001d014278,Zm00001d046929,Zm00001d011162,Zm00001d0…	GO:BP
11	GO:0071705	nitrogen compound transport	0.000657965	37	Zm00001d033479,Zm00001d013642,Zm00001d018194,Zm00001d021880,Zm00001d035288,Zm00001d044650,Zm00001d046313,Zm00001d053731,Zm00001d034358,Zm00001d024425,Zm00001d008259,Zm00001d038533,Zm00001d034893,Zm00001d026312,Zm00001d036708,Zm00001d021401,Zm00001d032859,Zm00001d045133,Zm00001d014898,Zm00001d002259,Zm00001d001882,Zm00001d006699,Zm00001d038931,Zm00001d013290,Zm00001d014278,Zm00001d046929,Zm00001d0…	GO:BP
11	GO:0071702	organic substance transport	0.00514911	39	Zm00001d033479,Zm00001d052759,Zm00001d013642,Zm00001d018194,Zm00001d021880,Zm00001d035288,Zm00001d044650,Zm00001d046313,Zm00001d053731,Zm00001d034358,Zm00001d024425,Zm00001d008259,Zm00001d038533,Zm00001d034893,Zm00001d026312,Zm00001d036708,Zm00001d021401,Zm00001d032859,Zm00001d045133,Zm00001d014898,Zm00001d047812,Zm00001d002259,Zm00001d001882,Zm00001d006699,Zm00001d038931,Zm00001d013290,Zm00001d0…	GO:BP
11	GO:0006820	anion transport	0.026029	39	Zm00001d033479,Zm00001d052759,Zm00001d013642,Zm00001d018194,Zm00001d021880,Zm00001d035288,Zm00001d044650,Zm00001d046313,Zm00001d053731,Zm00001d034358,Zm00001d024425,Zm00001d008259,Zm00001d038533,Zm00001d034893,Zm00001d026312,Zm00001d036708,Zm00001d021401,Zm00001d032859,Zm00001d045133,Zm00001d014898,Zm00001d047812,Zm00001d002259,Zm00001d001882,Zm00001d006699,Zm00001d038931,Zm00001d013290,Zm00001d0…	GO:BP
11	GO:0005783	endoplasmic reticulum	4.88e-06	35	Zm00001d033479,Zm00001d013642,Zm00001d019311,Zm00001d002589,Zm00001d018194,Zm00001d036442,Zm00001d035288,Zm00001d040435,Zm00001d045555,Zm00001d041569,Zm00001d053731,Zm00001d049099,Zm00001d051405,Zm00001d036708,Zm00001d021401,Zm00001d032859,Zm00001d045133,Zm00001d029030,Zm00001d030690,Zm00001d034180,Zm00001d006699,Zm00001d013290,Zm00001d046929,Zm00001d011162,Zm00001d037163,Zm00001d028958,Zm00001d0…	GO:CC
11	GO:0140534	endoplasmic reticulum protein-containing complex	1.9e-05	13	Zm00001d033479,Zm00001d013642,Zm00001d045555,Zm00001d053731,Zm00001d036708,Zm00001d021401,Zm00001d032859,Zm00001d045133,Zm00001d046929,Zm00001d030665,Zm00001d036964,Zm00001d003539,Zm00001d050258	GO:CC
11	GO:0005789	endoplasmic reticulum membrane	8.46e-05	22	Zm00001d033479,Zm00001d013642,Zm00001d002589,Zm00001d045555,Zm00001d053731,Zm00001d051405,Zm00001d036708,Zm00001d021401,Zm00001d032859,Zm00001d045133,Zm00001d029030,Zm00001d034180,Zm00001d046929,Zm00001d011162,Zm00001d037163,Zm00001d030665,Zm00001d036964,Zm00001d003539,Zm00001d050258,Zm00001d037452,Zm00001d008982,Zm00001d046624	GO:CC
11	GO:0042175	nuclear outer membrane-endoplasmic reticulum membrane network	8.73e-05	22	Zm00001d033479,Zm00001d013642,Zm00001d002589,Zm00001d045555,Zm00001d053731,Zm00001d051405,Zm00001d036708,Zm00001d021401,Zm00001d032859,Zm00001d045133,Zm00001d029030,Zm00001d034180,Zm00001d046929,Zm00001d011162,Zm00001d037163,Zm00001d030665,Zm00001d036964,Zm00001d003539,Zm00001d050258,Zm00001d037452,Zm00001d008982,Zm00001d046624	GO:CC
11	GO:0098827	endoplasmic reticulum subcompartment	9.56e-05	22	Zm00001d033479,Zm00001d013642,Zm00001d002589,Zm00001d045555,Zm00001d053731,Zm00001d051405,Zm00001d036708,Zm00001d021401,Zm00001d032859,Zm00001d045133,Zm00001d029030,Zm00001d034180,Zm00001d046929,Zm00001d011162,Zm00001d037163,Zm00001d030665,Zm00001d036964,Zm00001d003539,Zm00001d050258,Zm00001d037452,Zm00001d008982,Zm00001d046624	GO:CC
11	GO:0071261	Ssh1 translocon complex	0.00109583	3	Zm00001d053731,Zm00001d036708,Zm00001d046929	GO:CC
11	GO:0005688	U6 snRNP	0.00208176	4	Zm00001d049557,Zm00001d024591,Zm00001d002155,Zm00001d038914	GO:CC
11	GO:0012505	endomembrane system	0.00567874	52	Zm00001d033479,Zm00001d013642,Zm00001d019311,Zm00001d002589,Zm00001d033492,Zm00001d018194,Zm00001d036442,Zm00001d021880,Zm00001d035288,Zm00001d040435,Zm00001d045555,Zm00001d038676,Zm00001d046313,Zm00001d042662,Zm00001d041569,Zm00001d053731,Zm00001d049099,Zm00001d051405,Zm00001d034893,Zm00001d036708,Zm00001d021401,Zm00001d037993,Zm00001d032859,Zm00001d045133,Zm00001d014898,Zm00001d029030,Zm00001d0…	GO:CC
11	GO:0005787	signal peptidase complex	0.00668109	4	Zm00001d033479,Zm00001d013642,Zm00001d021401,Zm00001d003539	GO:CC
11	GO:0031090	organelle membrane	0.00791422	43	Zm00001d033479,Zm00001d007153,Zm00001d007872,Zm00001d013642,Zm00001d002589,Zm00001d033492,Zm00001d021880,Zm00001d045555,Zm00001d044650,Zm00001d038676,Zm00001d050935,Zm00001d039711,Zm00001d042662,Zm00001d053731,Zm00001d034358,Zm00001d051405,Zm00001d034893,Zm00001d012875,Zm00001d026312,Zm00001d036708,Zm00001d021401,Zm00001d009978,Zm00001d032859,Zm00001d045133,Zm00001d014898,Zm00001d029030,Zm00001d0…	GO:CC
11	GO:0030867	rough endoplasmic reticulum membrane	0.008512	4	Zm00001d053731,Zm00001d036708,Zm00001d046929,Zm00001d050258	GO:CC
11	GO:0005791	rough endoplasmic reticulum	0.008512	4	Zm00001d053731,Zm00001d036708,Zm00001d046929,Zm00001d050258	GO:CC
11	GO:0005856	cytoskeleton	0.0105133	18	Zm00001d029527,Zm00001d032480,Zm00001d006651,Zm00001d021891,Zm00001d033850,Zm00001d012556,Zm00001d043158,Zm00001d015780,Zm00001d012966,Zm00001d034480,Zm00001d034644,Zm00001d037993,Zm00001d011086,Zm00001d034761,Zm00001d053123,Zm00001d037279,Zm00001d047282,Zm00001d032565	GO:CC
11	GO:1990726	Lsm1-7-Pat1 complex	0.0312214	3	Zm00001d049557,Zm00001d024591,Zm00001d002155	GO:CC
11	GO:0031301	integral component of organelle membrane	0.0432507	10	Zm00001d033479,Zm00001d007153,Zm00001d013642,Zm00001d021880,Zm00001d050935,Zm00001d012875,Zm00001d009978,Zm00001d029030,Zm00001d030665,Zm00001d046624	GO:CC
11	GO:0061650	ubiquitin-like protein conjugating enzyme activity	2.66e-09	12	Zm00001d027427,Zm00001d034404,Zm00001d020003,Zm00001d018884,Zm00001d038376,Zm00001d037052,Zm00001d012513,Zm00001d010618,Zm00001d043070,Zm00001d053296,Zm00001d040390,Zm00001d053295	GO:MF
11	GO:0061631	ubiquitin conjugating enzyme activity	2.18e-08	11	Zm00001d034404,Zm00001d020003,Zm00001d018884,Zm00001d038376,Zm00001d037052,Zm00001d012513,Zm00001d010618,Zm00001d043070,Zm00001d053296,Zm00001d040390,Zm00001d053295	GO:MF
11	GO:0005525	GTP binding	6.69e-05	17	Zm00001d006651,Zm00001d051336,Zm00001d021891,Zm00001d019191,Zm00001d033850,Zm00001d046313,Zm00001d012556,Zm00001d043158,Zm00001d021788,Zm00001d038533,Zm00001d014278,Zm00001d027886,Zm00001d011162,Zm00001d012537,Zm00001d050258,Zm00001d037279,Zm00001d003347	GO:MF
11	GO:0032561	guanyl ribonucleotide binding	7.2e-05	17	Zm00001d006651,Zm00001d051336,Zm00001d021891,Zm00001d019191,Zm00001d033850,Zm00001d046313,Zm00001d012556,Zm00001d043158,Zm00001d021788,Zm00001d038533,Zm00001d014278,Zm00001d027886,Zm00001d011162,Zm00001d012537,Zm00001d050258,Zm00001d037279,Zm00001d003347	GO:MF
11	GO:0032550	purine ribonucleoside binding	7.2e-05	17	Zm00001d006651,Zm00001d051336,Zm00001d021891,Zm00001d019191,Zm00001d033850,Zm00001d046313,Zm00001d012556,Zm00001d043158,Zm00001d021788,Zm00001d038533,Zm00001d014278,Zm00001d027886,Zm00001d011162,Zm00001d012537,Zm00001d050258,Zm00001d037279,Zm00001d003347	GO:MF
11	GO:0001883	purine nucleoside binding	7.2e-05	17	Zm00001d006651,Zm00001d051336,Zm00001d021891,Zm00001d019191,Zm00001d033850,Zm00001d046313,Zm00001d012556,Zm00001d043158,Zm00001d021788,Zm00001d038533,Zm00001d014278,Zm00001d027886,Zm00001d011162,Zm00001d012537,Zm00001d050258,Zm00001d037279,Zm00001d003347	GO:MF
11	GO:0019001	guanyl nucleotide binding	7.47e-05	17	Zm00001d006651,Zm00001d051336,Zm00001d021891,Zm00001d019191,Zm00001d033850,Zm00001d046313,Zm00001d012556,Zm00001d043158,Zm00001d021788,Zm00001d038533,Zm00001d014278,Zm00001d027886,Zm00001d011162,Zm00001d012537,Zm00001d050258,Zm00001d037279,Zm00001d003347	GO:MF
11	GO:0032549	ribonucleoside binding	0.000114664	17	Zm00001d006651,Zm00001d051336,Zm00001d021891,Zm00001d019191,Zm00001d033850,Zm00001d046313,Zm00001d012556,Zm00001d043158,Zm00001d021788,Zm00001d038533,Zm00001d014278,Zm00001d027886,Zm00001d011162,Zm00001d012537,Zm00001d050258,Zm00001d037279,Zm00001d003347	GO:MF
11	GO:0001882	nucleoside binding	0.000118745	17	Zm00001d006651,Zm00001d051336,Zm00001d021891,Zm00001d019191,Zm00001d033850,Zm00001d046313,Zm00001d012556,Zm00001d043158,Zm00001d021788,Zm00001d038533,Zm00001d014278,Zm00001d027886,Zm00001d011162,Zm00001d012537,Zm00001d050258,Zm00001d037279,Zm00001d003347	GO:MF
11	GO:0005509	calcium ion binding	0.00017324	16	Zm00001d037343,Zm00001d051800,Zm00001d014491,Zm00001d014957,Zm00001d008573,Zm00001d003401,Zm00001d039944,Zm00001d038543,Zm00001d045206,Zm00001d002428,Zm00001d018090,Zm00001d037211,Zm00001d025617,Zm00001d049940,Zm00001d013109,Zm00001d042056	GO:MF
11	GO:0003924	GTPase activity	0.000588736	13	Zm00001d006651,Zm00001d051336,Zm00001d021891,Zm00001d033850,Zm00001d046313,Zm00001d012556,Zm00001d043158,Zm00001d021788,Zm00001d014278,Zm00001d027886,Zm00001d011162,Zm00001d037279,Zm00001d003347	GO:MF
11	GO:0005200	structural constituent of cytoskeleton	0.00669819	6	Zm00001d028244,Zm00001d006651,Zm00001d021891,Zm00001d033850,Zm00001d012556,Zm00001d043158	GO:MF
11	GO:0015450	P-P-bond-hydrolysis-driven protein transmembrane transporter activity	0.0193031	3	Zm00001d053731,Zm00001d036708,Zm00001d046929	GO:MF
11	GO:0008426	protein kinase C inhibitor activity	0.0386104	2	Zm00001d003401,Zm00001d025617	GO:MF
11	KEGG:04145	Phagosome	0.0010501	9	Zm00001d006651,Zm00001d021891,Zm00001d033850,Zm00001d012556,Zm00001d043158,Zm00001d042662,Zm00001d053731,Zm00001d036708,Zm00001d046929	KEGG
11	KEGG:03060	Protein export	0.00122575	7	Zm00001d013642,Zm00001d053731,Zm00001d036708,Zm00001d002259,Zm00001d046929,Zm00001d050258,Zm00001d045650	KEGG
11	KEGG:04141	Protein processing in endoplasmic reticulum	0.0181368	13	Zm00001d052194,Zm00001d038376,Zm00001d010618,Zm00001d045555,Zm00001d053731,Zm00001d049099,Zm00001d036708,Zm00001d032859,Zm00001d033210,Zm00001d053822,Zm00001d046929,Zm00001d037452,Zm00001d020898	KEGG
12	GO:0043043	peptide biosynthetic process	8.23e-103	175	Zm00001d052003,Zm00001d005023,Zm00001d047186,Zm00001d006064,Zm00001d045069,Zm00001d006760,Zm00001d037929,Zm00001d016491,Zm00001d016276,Zm00001d017850,Zm00001d048368,Zm00001d013332,Zm00001d010528,Zm00001d023293,Zm00001d042510,Zm00001d012978,Zm00001d018410,Zm00001d032181,Zm00001d052075,Zm00001d045121,Zm00001d017719,Zm00001d014082,Zm00001d009652,Zm00001d027595,Zm00001d045000,Zm00001d021020,Zm00001d0…	GO:BP
12	GO:0006412	translation	9.75e-103	174	Zm00001d052003,Zm00001d005023,Zm00001d047186,Zm00001d006064,Zm00001d045069,Zm00001d006760,Zm00001d037929,Zm00001d016491,Zm00001d016276,Zm00001d017850,Zm00001d048368,Zm00001d013332,Zm00001d010528,Zm00001d023293,Zm00001d042510,Zm00001d012978,Zm00001d018410,Zm00001d032181,Zm00001d052075,Zm00001d045121,Zm00001d017719,Zm00001d014082,Zm00001d009652,Zm00001d027595,Zm00001d045000,Zm00001d021020,Zm00001d0…	GO:BP
12	GO:0043604	amide biosynthetic process	1.7e-97	176	Zm00001d052003,Zm00001d005023,Zm00001d047186,Zm00001d006064,Zm00001d045069,Zm00001d006760,Zm00001d037929,Zm00001d016491,Zm00001d016276,Zm00001d017850,Zm00001d048368,Zm00001d013332,Zm00001d010528,Zm00001d023293,Zm00001d042510,Zm00001d012978,Zm00001d018410,Zm00001d032181,Zm00001d052075,Zm00001d045121,Zm00001d017719,Zm00001d014082,Zm00001d009652,Zm00001d027595,Zm00001d045000,Zm00001d021020,Zm00001d0…	GO:BP
12	GO:0006518	peptide metabolic process	7.65e-96	175	Zm00001d052003,Zm00001d005023,Zm00001d047186,Zm00001d006064,Zm00001d045069,Zm00001d006760,Zm00001d037929,Zm00001d016491,Zm00001d016276,Zm00001d017850,Zm00001d048368,Zm00001d013332,Zm00001d010528,Zm00001d023293,Zm00001d042510,Zm00001d012978,Zm00001d018410,Zm00001d032181,Zm00001d052075,Zm00001d045121,Zm00001d017719,Zm00001d014082,Zm00001d009652,Zm00001d027595,Zm00001d045000,Zm00001d021020,Zm00001d0…	GO:BP
12	GO:0043603	cellular amide metabolic process	3.42e-88	176	Zm00001d052003,Zm00001d005023,Zm00001d047186,Zm00001d006064,Zm00001d045069,Zm00001d006760,Zm00001d037929,Zm00001d016491,Zm00001d016276,Zm00001d017850,Zm00001d048368,Zm00001d013332,Zm00001d010528,Zm00001d023293,Zm00001d042510,Zm00001d012978,Zm00001d018410,Zm00001d032181,Zm00001d052075,Zm00001d045121,Zm00001d017719,Zm00001d014082,Zm00001d009652,Zm00001d027595,Zm00001d045000,Zm00001d021020,Zm00001d0…	GO:BP
12	GO:1901566	organonitrogen compound biosynthetic process	2.84e-67	186	Zm00001d017871,Zm00001d052003,Zm00001d005023,Zm00001d047186,Zm00001d006064,Zm00001d045069,Zm00001d006760,Zm00001d037929,Zm00001d016491,Zm00001d016276,Zm00001d017850,Zm00001d048368,Zm00001d013332,Zm00001d010528,Zm00001d023293,Zm00001d042510,Zm00001d012978,Zm00001d018410,Zm00001d032181,Zm00001d052075,Zm00001d045121,Zm00001d017719,Zm00001d014082,Zm00001d009652,Zm00001d027595,Zm00001d045000,Zm00001d0…	GO:BP
12	GO:0022613	ribonucleoprotein complex biogenesis	4.36e-45	91	Zm00001d005023,Zm00001d037929,Zm00001d023293,Zm00001d047271,Zm00001d041480,Zm00001d011474,Zm00001d042023,Zm00001d032181,Zm00001d017242,Zm00001d052075,Zm00001d047469,Zm00001d017719,Zm00001d018466,Zm00001d002450,Zm00001d008327,Zm00001d008594,Zm00001d010803,Zm00001d005642,Zm00001d013056,Zm00001d020201,Zm00001d051543,Zm00001d039908,Zm00001d010631,Zm00001d004052,Zm00001d024373,Zm00001d052074,Zm00001d0…	GO:BP
12	GO:0042254	ribosome biogenesis	1.08e-41	80	Zm00001d005023,Zm00001d037929,Zm00001d023293,Zm00001d041480,Zm00001d011474,Zm00001d042023,Zm00001d032181,Zm00001d017242,Zm00001d052075,Zm00001d047469,Zm00001d017719,Zm00001d018466,Zm00001d002450,Zm00001d008327,Zm00001d008594,Zm00001d010803,Zm00001d005642,Zm00001d013056,Zm00001d020201,Zm00001d051543,Zm00001d039908,Zm00001d010631,Zm00001d004052,Zm00001d024373,Zm00001d052074,Zm00001d013758,Zm00001d0…	GO:BP
12	GO:0010467	gene expression	1.82e-38	233	Zm00001d045507,Zm00001d027939,Zm00001d033738,Zm00001d038087,Zm00001d002654,Zm00001d052003,Zm00001d014858,Zm00001d018916,Zm00001d007489,Zm00001d005023,Zm00001d047186,Zm00001d006064,Zm00001d045069,Zm00001d006760,Zm00001d037929,Zm00001d016491,Zm00001d016276,Zm00001d017850,Zm00001d048368,Zm00001d013332,Zm00001d010528,Zm00001d023293,Zm00001d047271,Zm00001d041480,Zm00001d042510,Zm00001d012978,Zm00001d0…	GO:BP
12	GO:0044271	cellular nitrogen compound biosynthetic process	9.93e-29	201	Zm00001d045507,Zm00001d027939,Zm00001d033738,Zm00001d038087,Zm00001d002654,Zm00001d052003,Zm00001d014858,Zm00001d018916,Zm00001d007489,Zm00001d005023,Zm00001d047186,Zm00001d006064,Zm00001d045069,Zm00001d006760,Zm00001d037929,Zm00001d016491,Zm00001d016276,Zm00001d017850,Zm00001d048368,Zm00001d013332,Zm00001d010528,Zm00001d023293,Zm00001d042510,Zm00001d012978,Zm00001d018410,Zm00001d032181,Zm00001d0…	GO:BP
12	GO:0044085	cellular component biogenesis	6.24e-27	112	Zm00001d021583,Zm00001d032565,Zm00001d023810,Zm00001d002115,Zm00001d026469,Zm00001d006456,Zm00001d005023,Zm00001d037929,Zm00001d023293,Zm00001d047271,Zm00001d041480,Zm00001d011474,Zm00001d042023,Zm00001d025305,Zm00001d032181,Zm00001d017242,Zm00001d052075,Zm00001d038688,Zm00001d047469,Zm00001d017719,Zm00001d018466,Zm00001d002450,Zm00001d008327,Zm00001d052436,Zm00001d008594,Zm00001d010803,Zm00001d0…	GO:BP
12	GO:0034645	cellular macromolecule biosynthetic process	2.62e-26	198	Zm00001d045507,Zm00001d027939,Zm00001d033738,Zm00001d023810,Zm00001d038087,Zm00001d017871,Zm00001d026469,Zm00001d002654,Zm00001d052003,Zm00001d014858,Zm00001d018916,Zm00001d007489,Zm00001d005023,Zm00001d047186,Zm00001d006064,Zm00001d045069,Zm00001d006760,Zm00001d037929,Zm00001d016491,Zm00001d016276,Zm00001d017850,Zm00001d048368,Zm00001d013332,Zm00001d010528,Zm00001d023293,Zm00001d042510,Zm00001d0…	GO:BP
12	GO:0042273	ribosomal large subunit biogenesis	9.49e-26	38	Zm00001d052075,Zm00001d017719,Zm00001d002450,Zm00001d008594,Zm00001d010803,Zm00001d005642,Zm00001d013056,Zm00001d020201,Zm00001d051543,Zm00001d039908,Zm00001d010631,Zm00001d004052,Zm00001d024373,Zm00001d013758,Zm00001d029106,Zm00001d049619,Zm00001d028384,Zm00001d050920,Zm00001d053547,Zm00001d042772,Zm00001d006287,Zm00001d047958,Zm00001d017047,Zm00001d002395,Zm00001d008762,Zm00001d031703,Zm00001d0…	GO:BP
12	GO:0009059	macromolecule biosynthetic process	1.79e-25	198	Zm00001d045507,Zm00001d027939,Zm00001d033738,Zm00001d023810,Zm00001d038087,Zm00001d017871,Zm00001d026469,Zm00001d002654,Zm00001d052003,Zm00001d014858,Zm00001d018916,Zm00001d007489,Zm00001d005023,Zm00001d047186,Zm00001d006064,Zm00001d045069,Zm00001d006760,Zm00001d037929,Zm00001d016491,Zm00001d016276,Zm00001d017850,Zm00001d048368,Zm00001d013332,Zm00001d010528,Zm00001d023293,Zm00001d042510,Zm00001d0…	GO:BP
12	GO:0044267	cellular protein metabolic process	1.17e-23	214	Zm00001d052323,Zm00001d008260,Zm00001d040390,Zm00001d012560,Zm00001d041957,Zm00001d008221,Zm00001d043164,Zm00001d036360,Zm00001d021583,Zm00001d010656,Zm00001d046890,Zm00001d026129,Zm00001d008815,Zm00001d017871,Zm00001d006456,Zm00001d052003,Zm00001d005023,Zm00001d039498,Zm00001d031961,Zm00001d047186,Zm00001d006064,Zm00001d045069,Zm00001d006760,Zm00001d052174,Zm00001d037929,Zm00001d014756,Zm00001d0…	GO:BP
12	GO:0042255	ribosome assembly	2.43e-23	31	Zm00001d037929,Zm00001d042023,Zm00001d017719,Zm00001d002450,Zm00001d010803,Zm00001d051543,Zm00001d010631,Zm00001d013758,Zm00001d029106,Zm00001d049619,Zm00001d017915,Zm00001d050920,Zm00001d053547,Zm00001d017047,Zm00001d007810,Zm00001d028807,Zm00001d010016,Zm00001d050921,Zm00001d008387,Zm00001d053632,Zm00001d029543,Zm00001d046317,Zm00001d003127,Zm00001d053636,Zm00001d011816,Zm00001d027527,Zm00001d0…	GO:BP
12	GO:0002181	cytoplasmic translation	3.06e-23	33	Zm00001d017850,Zm00001d010528,Zm00001d052075,Zm00001d038374,Zm00001d008594,Zm00001d045889,Zm00001d005642,Zm00001d051662,Zm00001d020201,Zm00001d021511,Zm00001d039908,Zm00001d009117,Zm00001d049619,Zm00001d010030,Zm00001d050920,Zm00001d017047,Zm00001d018903,Zm00001d007154,Zm00001d035087,Zm00001d039460,Zm00001d047500,Zm00001d050921,Zm00001d030691,Zm00001d040617,Zm00001d029048,Zm00001d049815,Zm00001d0…	GO:BP
12	GO:0034641	cellular nitrogen compound metabolic process	1.61e-22	248	Zm00001d045507,Zm00001d027939,Zm00001d033738,Zm00001d038087,Zm00001d003249,Zm00001d026469,Zm00001d002654,Zm00001d052003,Zm00001d014858,Zm00001d018916,Zm00001d007489,Zm00001d005023,Zm00001d047186,Zm00001d006064,Zm00001d045069,Zm00001d006760,Zm00001d037929,Zm00001d016491,Zm00001d016276,Zm00001d017850,Zm00001d048368,Zm00001d013332,Zm00001d010528,Zm00001d023293,Zm00001d047271,Zm00001d041480,Zm00001d0…	GO:BP
12	GO:0022618	ribonucleoprotein complex assembly	4.24e-22	40	Zm00001d037929,Zm00001d047271,Zm00001d042023,Zm00001d017719,Zm00001d002450,Zm00001d010803,Zm00001d051543,Zm00001d010631,Zm00001d013758,Zm00001d029106,Zm00001d049619,Zm00001d003014,Zm00001d025866,Zm00001d017915,Zm00001d050920,Zm00001d053547,Zm00001d017047,Zm00001d007810,Zm00001d039460,Zm00001d028807,Zm00001d039372,Zm00001d010016,Zm00001d050921,Zm00001d008387,Zm00001d029048,Zm00001d052718,Zm00001d0…	GO:BP
12	GO:0071826	ribonucleoprotein complex subunit organization	7.67e-22	40	Zm00001d037929,Zm00001d047271,Zm00001d042023,Zm00001d017719,Zm00001d002450,Zm00001d010803,Zm00001d051543,Zm00001d010631,Zm00001d013758,Zm00001d029106,Zm00001d049619,Zm00001d003014,Zm00001d025866,Zm00001d017915,Zm00001d050920,Zm00001d053547,Zm00001d017047,Zm00001d007810,Zm00001d039460,Zm00001d028807,Zm00001d039372,Zm00001d010016,Zm00001d050921,Zm00001d008387,Zm00001d029048,Zm00001d052718,Zm00001d0…	GO:BP
12	GO:0071840	cellular component organization or biogenesis	2.64e-20	166	Zm00001d008260,Zm00001d027589,Zm00001d040390,Zm00001d044420,Zm00001d012560,Zm00001d013323,Zm00001d032805,Zm00001d048366,Zm00001d008221,Zm00001d043164,Zm00001d011928,Zm00001d036360,Zm00001d021583,Zm00001d010656,Zm00001d032565,Zm00001d023810,Zm00001d026129,Zm00001d008815,Zm00001d013159,Zm00001d003249,Zm00001d002115,Zm00001d026469,Zm00001d006456,Zm00001d040508,Zm00001d018916,Zm00001d033850,Zm00001d0…	GO:BP
12	GO:0070925	organelle assembly	1.85e-18	36	Zm00001d021583,Zm00001d032565,Zm00001d002115,Zm00001d006456,Zm00001d037929,Zm00001d042023,Zm00001d017719,Zm00001d002450,Zm00001d010803,Zm00001d051543,Zm00001d010631,Zm00001d013758,Zm00001d029106,Zm00001d049619,Zm00001d017915,Zm00001d042725,Zm00001d050920,Zm00001d053547,Zm00001d017047,Zm00001d007810,Zm00001d028807,Zm00001d010016,Zm00001d050921,Zm00001d008387,Zm00001d053632,Zm00001d029543,Zm00001d0…	GO:BP
12	GO:0019538	protein metabolic process	3.16e-18	217	Zm00001d052323,Zm00001d008260,Zm00001d040390,Zm00001d012560,Zm00001d041957,Zm00001d008221,Zm00001d043164,Zm00001d036360,Zm00001d021583,Zm00001d010656,Zm00001d046890,Zm00001d026129,Zm00001d008815,Zm00001d017871,Zm00001d006456,Zm00001d052003,Zm00001d005023,Zm00001d039498,Zm00001d031961,Zm00001d047186,Zm00001d006064,Zm00001d045069,Zm00001d006760,Zm00001d052174,Zm00001d037929,Zm00001d014756,Zm00001d0…	GO:BP
12	GO:0044249	cellular biosynthetic process	3.34e-17	213	Zm00001d045507,Zm00001d027939,Zm00001d033738,Zm00001d023810,Zm00001d038087,Zm00001d017871,Zm00001d026469,Zm00001d002654,Zm00001d052003,Zm00001d014858,Zm00001d018916,Zm00001d007489,Zm00001d005023,Zm00001d047186,Zm00001d006064,Zm00001d045069,Zm00001d006760,Zm00001d037929,Zm00001d016491,Zm00001d016276,Zm00001d017850,Zm00001d048368,Zm00001d013332,Zm00001d010528,Zm00001d023293,Zm00001d042510,Zm00001d0…	GO:BP
12	GO:0042274	ribosomal small subunit biogenesis	1.91e-16	28	Zm00001d005023,Zm00001d037929,Zm00001d023293,Zm00001d042023,Zm00001d052074,Zm00001d028384,Zm00001d017915,Zm00001d029124,Zm00001d047958,Zm00001d044664,Zm00001d007810,Zm00001d008762,Zm00001d028807,Zm00001d008387,Zm00001d053632,Zm00001d029543,Zm00001d053636,Zm00001d011816,Zm00001d027527,Zm00001d037886,Zm00001d018979,Zm00001d025239,Zm00001d013626,Zm00001d047707,Zm00001d031326,Zm00001d013282,Zm00001d0…	GO:BP
12	GO:1901576	organic substance biosynthetic process	4.18e-16	213	Zm00001d045507,Zm00001d027939,Zm00001d033738,Zm00001d023810,Zm00001d038087,Zm00001d017871,Zm00001d026469,Zm00001d002654,Zm00001d052003,Zm00001d014858,Zm00001d018916,Zm00001d007489,Zm00001d005023,Zm00001d047186,Zm00001d006064,Zm00001d045069,Zm00001d006760,Zm00001d037929,Zm00001d016491,Zm00001d016276,Zm00001d017850,Zm00001d048368,Zm00001d013332,Zm00001d010528,Zm00001d023293,Zm00001d042510,Zm00001d0…	GO:BP
12	GO:0006364	rRNA processing	2.82e-15	40	Zm00001d005023,Zm00001d023293,Zm00001d041480,Zm00001d017242,Zm00001d047469,Zm00001d018466,Zm00001d008327,Zm00001d013056,Zm00001d004052,Zm00001d024373,Zm00001d052074,Zm00001d028384,Zm00001d017915,Zm00001d014626,Zm00001d042772,Zm00001d029124,Zm00001d047958,Zm00001d002395,Zm00001d044664,Zm00001d007514,Zm00001d008762,Zm00001d031703,Zm00001d007145,Zm00001d028807,Zm00001d012003,Zm00001d053632,Zm00001d0…	GO:BP
12	GO:0016072	rRNA metabolic process	4.78e-15	40	Zm00001d005023,Zm00001d023293,Zm00001d041480,Zm00001d017242,Zm00001d047469,Zm00001d018466,Zm00001d008327,Zm00001d013056,Zm00001d004052,Zm00001d024373,Zm00001d052074,Zm00001d028384,Zm00001d017915,Zm00001d014626,Zm00001d042772,Zm00001d029124,Zm00001d047958,Zm00001d002395,Zm00001d044664,Zm00001d007514,Zm00001d008762,Zm00001d031703,Zm00001d007145,Zm00001d028807,Zm00001d012003,Zm00001d053632,Zm00001d0…	GO:BP
12	GO:0009058	biosynthetic process	7.96e-15	213	Zm00001d045507,Zm00001d027939,Zm00001d033738,Zm00001d023810,Zm00001d038087,Zm00001d017871,Zm00001d026469,Zm00001d002654,Zm00001d052003,Zm00001d014858,Zm00001d018916,Zm00001d007489,Zm00001d005023,Zm00001d047186,Zm00001d006064,Zm00001d045069,Zm00001d006760,Zm00001d037929,Zm00001d016491,Zm00001d016276,Zm00001d017850,Zm00001d048368,Zm00001d013332,Zm00001d010528,Zm00001d023293,Zm00001d042510,Zm00001d0…	GO:BP
12	GO:1901564	organonitrogen compound metabolic process	2.55e-12	230	Zm00001d052323,Zm00001d008260,Zm00001d040390,Zm00001d012560,Zm00001d041957,Zm00001d008221,Zm00001d043164,Zm00001d036360,Zm00001d021583,Zm00001d010656,Zm00001d046890,Zm00001d026129,Zm00001d008815,Zm00001d017871,Zm00001d006456,Zm00001d052003,Zm00001d005023,Zm00001d039498,Zm00001d031961,Zm00001d047186,Zm00001d006064,Zm00001d045069,Zm00001d006760,Zm00001d052174,Zm00001d037929,Zm00001d014756,Zm00001d0…	GO:BP
12	GO:0034622	cellular protein-containing complex assembly	2.89e-12	52	Zm00001d026469,Zm00001d037929,Zm00001d047271,Zm00001d042023,Zm00001d038688,Zm00001d017719,Zm00001d002450,Zm00001d052436,Zm00001d010803,Zm00001d051543,Zm00001d010631,Zm00001d013758,Zm00001d053899,Zm00001d029106,Zm00001d049619,Zm00001d003014,Zm00001d010732,Zm00001d025866,Zm00001d017915,Zm00001d004997,Zm00001d050920,Zm00001d053547,Zm00001d017047,Zm00001d007810,Zm00001d039460,Zm00001d028807,Zm00001d0…	GO:BP
12	GO:0065003	protein-containing complex assembly	2.16e-11	53	Zm00001d026469,Zm00001d037929,Zm00001d047271,Zm00001d042023,Zm00001d025305,Zm00001d038688,Zm00001d017719,Zm00001d002450,Zm00001d052436,Zm00001d010803,Zm00001d051543,Zm00001d010631,Zm00001d013758,Zm00001d053899,Zm00001d029106,Zm00001d049619,Zm00001d003014,Zm00001d010732,Zm00001d025866,Zm00001d017915,Zm00001d004997,Zm00001d050920,Zm00001d053547,Zm00001d017047,Zm00001d007810,Zm00001d039460,Zm00001d0…	GO:BP
12	GO:0022607	cellular component assembly	4.64e-11	61	Zm00001d021583,Zm00001d032565,Zm00001d023810,Zm00001d002115,Zm00001d026469,Zm00001d006456,Zm00001d037929,Zm00001d047271,Zm00001d042023,Zm00001d025305,Zm00001d038688,Zm00001d017719,Zm00001d002450,Zm00001d052436,Zm00001d010803,Zm00001d051543,Zm00001d010631,Zm00001d013758,Zm00001d053899,Zm00001d029106,Zm00001d049619,Zm00001d003014,Zm00001d010732,Zm00001d025866,Zm00001d017915,Zm00001d042725,Zm00001d0…	GO:BP
12	GO:0043933	protein-containing complex subunit organization	1.04e-10	57	Zm00001d044420,Zm00001d026469,Zm00001d006760,Zm00001d037929,Zm00001d047271,Zm00001d042023,Zm00001d025305,Zm00001d038688,Zm00001d017719,Zm00001d002450,Zm00001d052436,Zm00001d010803,Zm00001d051543,Zm00001d010631,Zm00001d013758,Zm00001d053899,Zm00001d029106,Zm00001d049619,Zm00001d003014,Zm00001d010732,Zm00001d025866,Zm00001d017915,Zm00001d004997,Zm00001d050920,Zm00001d053547,Zm00001d017047,Zm00001d0…	GO:BP
12	GO:0000027	ribosomal large subunit assembly	1.19e-10	16	Zm00001d017719,Zm00001d002450,Zm00001d010803,Zm00001d051543,Zm00001d010631,Zm00001d013758,Zm00001d029106,Zm00001d049619,Zm00001d050920,Zm00001d053547,Zm00001d017047,Zm00001d010016,Zm00001d050921,Zm00001d046317,Zm00001d003127,Zm00001d003683	GO:BP
12	GO:0000028	ribosomal small subunit assembly	4.55e-10	13	Zm00001d037929,Zm00001d042023,Zm00001d017915,Zm00001d007810,Zm00001d028807,Zm00001d008387,Zm00001d029543,Zm00001d011816,Zm00001d027527,Zm00001d018979,Zm00001d013282,Zm00001d048253,Zm00001d027813	GO:BP
12	GO:0034470	ncRNA processing	1.22e-09	40	Zm00001d005023,Zm00001d023293,Zm00001d041480,Zm00001d017242,Zm00001d047469,Zm00001d018466,Zm00001d008327,Zm00001d013056,Zm00001d004052,Zm00001d024373,Zm00001d052074,Zm00001d028384,Zm00001d017915,Zm00001d014626,Zm00001d042772,Zm00001d029124,Zm00001d047958,Zm00001d002395,Zm00001d044664,Zm00001d007514,Zm00001d008762,Zm00001d031703,Zm00001d007145,Zm00001d028807,Zm00001d012003,Zm00001d053632,Zm00001d0…	GO:BP
12	GO:0030490	maturation of SSU-rRNA	5.46e-09	18	Zm00001d005023,Zm00001d023293,Zm00001d052074,Zm00001d028384,Zm00001d029124,Zm00001d047958,Zm00001d044664,Zm00001d008762,Zm00001d028807,Zm00001d053632,Zm00001d053636,Zm00001d027527,Zm00001d037886,Zm00001d025239,Zm00001d013626,Zm00001d031326,Zm00001d048253,Zm00001d027813	GO:BP
12	GO:0006996	organelle organization	7.49e-09	99	Zm00001d008260,Zm00001d027589,Zm00001d040390,Zm00001d044420,Zm00001d012560,Zm00001d013323,Zm00001d032805,Zm00001d048366,Zm00001d008221,Zm00001d043164,Zm00001d011928,Zm00001d036360,Zm00001d021583,Zm00001d010656,Zm00001d032565,Zm00001d026129,Zm00001d008815,Zm00001d013159,Zm00001d003249,Zm00001d002115,Zm00001d026469,Zm00001d006456,Zm00001d040508,Zm00001d018916,Zm00001d033850,Zm00001d039498,Zm00001d0…	GO:BP
12	GO:0006396	RNA processing	1.47e-07	56	Zm00001d005023,Zm00001d023293,Zm00001d047271,Zm00001d041480,Zm00001d017242,Zm00001d047469,Zm00001d037971,Zm00001d018466,Zm00001d008327,Zm00001d013056,Zm00001d004052,Zm00001d024373,Zm00001d052074,Zm00001d003014,Zm00001d025866,Zm00001d028384,Zm00001d017915,Zm00001d042725,Zm00001d034490,Zm00001d014626,Zm00001d042772,Zm00001d029124,Zm00001d047958,Zm00001d002395,Zm00001d044664,Zm00001d038914,Zm00001d0…	GO:BP
12	GO:0034660	ncRNA metabolic process	2.86e-07	40	Zm00001d005023,Zm00001d023293,Zm00001d041480,Zm00001d017242,Zm00001d047469,Zm00001d018466,Zm00001d008327,Zm00001d013056,Zm00001d004052,Zm00001d024373,Zm00001d052074,Zm00001d028384,Zm00001d017915,Zm00001d014626,Zm00001d042772,Zm00001d029124,Zm00001d047958,Zm00001d002395,Zm00001d044664,Zm00001d007514,Zm00001d008762,Zm00001d031703,Zm00001d007145,Zm00001d028807,Zm00001d012003,Zm00001d053632,Zm00001d0…	GO:BP
12	GO:0016043	cellular component organization	5.23e-07	118	Zm00001d008260,Zm00001d027589,Zm00001d040390,Zm00001d044420,Zm00001d012560,Zm00001d013323,Zm00001d032805,Zm00001d048366,Zm00001d008221,Zm00001d043164,Zm00001d011928,Zm00001d036360,Zm00001d021583,Zm00001d010656,Zm00001d032565,Zm00001d023810,Zm00001d026129,Zm00001d008815,Zm00001d013159,Zm00001d003249,Zm00001d002115,Zm00001d026469,Zm00001d006456,Zm00001d040508,Zm00001d018916,Zm00001d033850,Zm00001d0…	GO:BP
12	GO:0000278	mitotic cell cycle	5.93e-07	30	Zm00001d008260,Zm00001d040390,Zm00001d044420,Zm00001d012560,Zm00001d008221,Zm00001d043164,Zm00001d036360,Zm00001d021583,Zm00001d010656,Zm00001d023810,Zm00001d026129,Zm00001d008815,Zm00001d013159,Zm00001d003249,Zm00001d026469,Zm00001d006456,Zm00001d033850,Zm00001d039498,Zm00001d014756,Zm00001d025721,Zm00001d013367,Zm00001d048394,Zm00001d034166,Zm00001d003123,Zm00001d015348,Zm00001d031485,Zm00001d0…	GO:BP
12	GO:0140014	mitotic nuclear division	9.55e-07	19	Zm00001d008260,Zm00001d040390,Zm00001d044420,Zm00001d012560,Zm00001d008221,Zm00001d043164,Zm00001d036360,Zm00001d021583,Zm00001d010656,Zm00001d026129,Zm00001d003249,Zm00001d026469,Zm00001d006456,Zm00001d014756,Zm00001d025721,Zm00001d003123,Zm00001d044446,Zm00001d028837,Zm00001d017070	GO:BP
12	GO:0010564	regulation of cell cycle process	3.08e-06	19	Zm00001d008260,Zm00001d040390,Zm00001d012560,Zm00001d008221,Zm00001d043164,Zm00001d036360,Zm00001d021583,Zm00001d010656,Zm00001d026129,Zm00001d008815,Zm00001d003249,Zm00001d006456,Zm00001d039498,Zm00001d014756,Zm00001d025721,Zm00001d034166,Zm00001d031485,Zm00001d028837,Zm00001d017070	GO:BP
12	GO:0000470	maturation of LSU-rRNA	5.45e-06	12	Zm00001d013056,Zm00001d004052,Zm00001d024373,Zm00001d028384,Zm00001d042772,Zm00001d047958,Zm00001d002395,Zm00001d031703,Zm00001d007145,Zm00001d012003,Zm00001d031640,Zm00001d017914	GO:BP
12	GO:0000280	nuclear division	8.57e-06	23	Zm00001d008260,Zm00001d027589,Zm00001d040390,Zm00001d044420,Zm00001d012560,Zm00001d032805,Zm00001d048366,Zm00001d008221,Zm00001d043164,Zm00001d036360,Zm00001d021583,Zm00001d010656,Zm00001d026129,Zm00001d003249,Zm00001d026469,Zm00001d006456,Zm00001d014756,Zm00001d025721,Zm00001d053808,Zm00001d003123,Zm00001d044446,Zm00001d028837,Zm00001d017070	GO:BP
12	GO:0000462	maturation of SSU-rRNA from tricistronic rRNA transcript (SSU-rRNA, 5.8S rRNA, LSU-rRNA)	1.4e-05	13	Zm00001d005023,Zm00001d023293,Zm00001d052074,Zm00001d029124,Zm00001d044664,Zm00001d008762,Zm00001d053632,Zm00001d053636,Zm00001d027527,Zm00001d037886,Zm00001d013626,Zm00001d031326,Zm00001d048253	GO:BP
12	GO:0022402	cell cycle process	2.95e-05	32	Zm00001d008260,Zm00001d027589,Zm00001d040390,Zm00001d044420,Zm00001d012560,Zm00001d032805,Zm00001d048366,Zm00001d008221,Zm00001d043164,Zm00001d036360,Zm00001d021583,Zm00001d010656,Zm00001d032565,Zm00001d023810,Zm00001d045554,Zm00001d026129,Zm00001d008815,Zm00001d003249,Zm00001d002115,Zm00001d026469,Zm00001d006456,Zm00001d039498,Zm00001d052174,Zm00001d014756,Zm00001d025721,Zm00001d053808,Zm00001d0…	GO:BP
12	GO:0043170	macromolecule metabolic process	4.5e-05	283	Zm00001d052323,Zm00001d045507,Zm00001d008260,Zm00001d027939,Zm00001d040390,Zm00001d013268,Zm00001d012560,Zm00001d041957,Zm00001d033738,Zm00001d008221,Zm00001d043164,Zm00001d036360,Zm00001d021583,Zm00001d010656,Zm00001d023810,Zm00001d046890,Zm00001d026129,Zm00001d008815,Zm00001d038087,Zm00001d003249,Zm00001d017871,Zm00001d026469,Zm00001d006456,Zm00001d002654,Zm00001d034015,Zm00001d052003,Zm00001d0…	GO:BP
12	GO:1903047	mitotic cell cycle process	9.55e-05	24	Zm00001d008260,Zm00001d040390,Zm00001d044420,Zm00001d012560,Zm00001d008221,Zm00001d043164,Zm00001d036360,Zm00001d021583,Zm00001d010656,Zm00001d023810,Zm00001d026129,Zm00001d008815,Zm00001d003249,Zm00001d026469,Zm00001d006456,Zm00001d039498,Zm00001d014756,Zm00001d025721,Zm00001d034166,Zm00001d003123,Zm00001d031485,Zm00001d044446,Zm00001d028837,Zm00001d017070	GO:BP
12	GO:0051128	regulation of cellular component organization	0.000110962	24	Zm00001d008260,Zm00001d040390,Zm00001d012560,Zm00001d008221,Zm00001d043164,Zm00001d036360,Zm00001d021583,Zm00001d010656,Zm00001d032565,Zm00001d026129,Zm00001d003249,Zm00001d002115,Zm00001d006456,Zm00001d018916,Zm00001d006760,Zm00001d014756,Zm00001d025721,Zm00001d038688,Zm00001d047469,Zm00001d053899,Zm00001d010732,Zm00001d028837,Zm00001d007940,Zm00001d017070	GO:BP
12	GO:0033043	regulation of organelle organization	0.00012879	20	Zm00001d008260,Zm00001d040390,Zm00001d012560,Zm00001d008221,Zm00001d043164,Zm00001d036360,Zm00001d021583,Zm00001d010656,Zm00001d032565,Zm00001d026129,Zm00001d003249,Zm00001d002115,Zm00001d006456,Zm00001d014756,Zm00001d025721,Zm00001d038688,Zm00001d053899,Zm00001d010732,Zm00001d028837,Zm00001d017070	GO:BP
12	GO:0048285	organelle fission	0.000138461	23	Zm00001d008260,Zm00001d027589,Zm00001d040390,Zm00001d044420,Zm00001d012560,Zm00001d032805,Zm00001d048366,Zm00001d008221,Zm00001d043164,Zm00001d036360,Zm00001d021583,Zm00001d010656,Zm00001d026129,Zm00001d003249,Zm00001d026469,Zm00001d006456,Zm00001d014756,Zm00001d025721,Zm00001d053808,Zm00001d003123,Zm00001d044446,Zm00001d028837,Zm00001d017070	GO:BP
12	GO:0006807	nitrogen compound metabolic process	0.000223315	293	Zm00001d052323,Zm00001d045507,Zm00001d008260,Zm00001d027939,Zm00001d040390,Zm00001d012560,Zm00001d041957,Zm00001d033738,Zm00001d008221,Zm00001d043164,Zm00001d036360,Zm00001d021583,Zm00001d010656,Zm00001d046890,Zm00001d026129,Zm00001d008815,Zm00001d038087,Zm00001d003249,Zm00001d017871,Zm00001d026469,Zm00001d006456,Zm00001d002654,Zm00001d052003,Zm00001d014858,Zm00001d018916,Zm00001d007489,Zm00001d0…	GO:BP
12	GO:0007017	microtubule-based process	0.000286538	22	Zm00001d044420,Zm00001d038131,Zm00001d011928,Zm00001d021583,Zm00001d032565,Zm00001d045554,Zm00001d008815,Zm00001d013159,Zm00001d002115,Zm00001d006456,Zm00001d018441,Zm00001d040508,Zm00001d009926,Zm00001d033850,Zm00001d039498,Zm00001d013367,Zm00001d030230,Zm00001d034166,Zm00001d015348,Zm00001d040291,Zm00001d027295,Zm00001d029527	GO:BP
12	GO:0044260	cellular macromolecule metabolic process	0.000310129	241	Zm00001d052323,Zm00001d045507,Zm00001d008260,Zm00001d027939,Zm00001d040390,Zm00001d012560,Zm00001d041957,Zm00001d033738,Zm00001d008221,Zm00001d043164,Zm00001d036360,Zm00001d021583,Zm00001d010656,Zm00001d023810,Zm00001d046890,Zm00001d026129,Zm00001d008815,Zm00001d038087,Zm00001d003249,Zm00001d017871,Zm00001d026469,Zm00001d006456,Zm00001d002654,Zm00001d052003,Zm00001d014858,Zm00001d018916,Zm00001d0…	GO:BP
12	GO:0007049	cell cycle	0.000498853	39	Zm00001d008260,Zm00001d027589,Zm00001d040390,Zm00001d044420,Zm00001d012560,Zm00001d032805,Zm00001d048366,Zm00001d008221,Zm00001d043164,Zm00001d036360,Zm00001d021583,Zm00001d010656,Zm00001d032565,Zm00001d023810,Zm00001d045554,Zm00001d026129,Zm00001d008815,Zm00001d013159,Zm00001d003249,Zm00001d002115,Zm00001d026469,Zm00001d006456,Zm00001d033850,Zm00001d039498,Zm00001d052174,Zm00001d014756,Zm00001d0…	GO:BP
12	GO:0007088	regulation of mitotic nuclear division	0.000561743	11	Zm00001d012560,Zm00001d008221,Zm00001d043164,Zm00001d036360,Zm00001d010656,Zm00001d026129,Zm00001d003249,Zm00001d014756,Zm00001d025721,Zm00001d028837,Zm00001d017070	GO:BP
12	GO:0007346	regulation of mitotic cell cycle	0.000607535	15	Zm00001d008260,Zm00001d040390,Zm00001d012560,Zm00001d008221,Zm00001d043164,Zm00001d036360,Zm00001d010656,Zm00001d026129,Zm00001d003249,Zm00001d014756,Zm00001d025721,Zm00001d048394,Zm00001d031485,Zm00001d028837,Zm00001d017070	GO:BP
12	GO:0009987	cellular process	0.000722584	404	Zm00001d046995,Zm00001d052323,Zm00001d045507,Zm00001d008260,Zm00001d027939,Zm00001d027589,Zm00001d040390,Zm00001d044420,Zm00001d012560,Zm00001d041957,Zm00001d033738,Zm00001d013323,Zm00001d032805,Zm00001d038131,Zm00001d012693,Zm00001d048366,Zm00001d008221,Zm00001d043164,Zm00001d011928,Zm00001d036360,Zm00001d021583,Zm00001d010656,Zm00001d032565,Zm00001d023810,Zm00001d045554,Zm00001d046890,Zm00001d0…	GO:BP
12	GO:0051301	cell division	0.000723071	21	Zm00001d012560,Zm00001d008221,Zm00001d043164,Zm00001d036360,Zm00001d010656,Zm00001d032565,Zm00001d023810,Zm00001d045554,Zm00001d026129,Zm00001d008815,Zm00001d003249,Zm00001d002115,Zm00001d026469,Zm00001d039498,Zm00001d014756,Zm00001d025721,Zm00001d048394,Zm00001d034166,Zm00001d003123,Zm00001d031485,Zm00001d028837	GO:BP
12	GO:0044772	mitotic cell cycle phase transition	0.000924509	14	Zm00001d008260,Zm00001d040390,Zm00001d012560,Zm00001d008221,Zm00001d043164,Zm00001d036360,Zm00001d010656,Zm00001d026129,Zm00001d003249,Zm00001d014756,Zm00001d025721,Zm00001d031485,Zm00001d028837,Zm00001d017070	GO:BP
12	GO:0044770	cell cycle phase transition	0.00099939	14	Zm00001d008260,Zm00001d040390,Zm00001d012560,Zm00001d008221,Zm00001d043164,Zm00001d036360,Zm00001d010656,Zm00001d026129,Zm00001d003249,Zm00001d014756,Zm00001d025721,Zm00001d031485,Zm00001d028837,Zm00001d017070	GO:BP
12	GO:0031120	snRNA pseudouridine synthesis	0.00136877	4	Zm00001d017242,Zm00001d008327,Zm00001d051116,Zm00001d017914	GO:BP
12	GO:0051726	regulation of cell cycle	0.00137849	22	Zm00001d008260,Zm00001d040390,Zm00001d012560,Zm00001d008221,Zm00001d043164,Zm00001d036360,Zm00001d021583,Zm00001d010656,Zm00001d026129,Zm00001d008815,Zm00001d003249,Zm00001d026469,Zm00001d006456,Zm00001d039498,Zm00001d052174,Zm00001d014756,Zm00001d025721,Zm00001d048394,Zm00001d034166,Zm00001d031485,Zm00001d028837,Zm00001d017070	GO:BP
12	GO:0000387	spliceosomal snRNP assembly	0.00162936	7	Zm00001d047271,Zm00001d003014,Zm00001d025866,Zm00001d039372,Zm00001d053754,Zm00001d050916,Zm00001d015460	GO:BP
12	GO:0051783	regulation of nuclear division	0.0022486	11	Zm00001d012560,Zm00001d008221,Zm00001d043164,Zm00001d036360,Zm00001d010656,Zm00001d026129,Zm00001d003249,Zm00001d014756,Zm00001d025721,Zm00001d028837,Zm00001d017070	GO:BP
12	GO:0031118	rRNA pseudouridine synthesis	0.00444719	5	Zm00001d017242,Zm00001d008327,Zm00001d007514,Zm00001d051116,Zm00001d017914	GO:BP
12	GO:0000226	microtubule cytoskeleton organization	0.00546496	15	Zm00001d044420,Zm00001d011928,Zm00001d021583,Zm00001d032565,Zm00001d008815,Zm00001d013159,Zm00001d002115,Zm00001d006456,Zm00001d033850,Zm00001d039498,Zm00001d013367,Zm00001d034166,Zm00001d015348,Zm00001d027295,Zm00001d029527	GO:BP
12	GO:0040031	snRNA modification	0.00620148	4	Zm00001d017242,Zm00001d008327,Zm00001d051116,Zm00001d017914	GO:BP
12	GO:0007010	cytoskeleton organization	0.0114967	20	Zm00001d044420,Zm00001d011928,Zm00001d021583,Zm00001d032565,Zm00001d008815,Zm00001d013159,Zm00001d002115,Zm00001d006456,Zm00001d040508,Zm00001d033850,Zm00001d039498,Zm00001d013367,Zm00001d038688,Zm00001d033830,Zm00001d034166,Zm00001d053899,Zm00001d015348,Zm00001d010732,Zm00001d027295,Zm00001d029527	GO:BP
12	GO:0000447	endonucleolytic cleavage in ITS1 to separate SSU-rRNA from 5.8S rRNA and LSU-rRNA from tricistronic rRNA transcript (SSU-rRNA, 5.8S rRNA, LSU-rRNA)	0.0161966	5	Zm00001d029124,Zm00001d008762,Zm00001d027527,Zm00001d037886,Zm00001d048253	GO:BP
12	GO:0035404	histone-serine phosphorylation	0.0201357	3	Zm00001d008815,Zm00001d039498,Zm00001d034166	GO:BP
12	GO:0008284	positive regulation of cell population proliferation	0.0206986	9	Zm00001d012560,Zm00001d008221,Zm00001d043164,Zm00001d036360,Zm00001d010656,Zm00001d026129,Zm00001d014756,Zm00001d047469,Zm00001d031485	GO:BP
12	GO:0000070	mitotic sister chromatid segregation	0.0247149	10	Zm00001d008260,Zm00001d040390,Zm00001d044420,Zm00001d003249,Zm00001d026469,Zm00001d025721,Zm00001d003123,Zm00001d044446,Zm00001d028837,Zm00001d017070	GO:BP
12	GO:1902099	regulation of metaphase/anaphase transition of cell cycle	0.0325572	6	Zm00001d008260,Zm00001d040390,Zm00001d003249,Zm00001d025721,Zm00001d028837,Zm00001d017070	GO:BP
12	GO:0030071	regulation of mitotic metaphase/anaphase transition	0.0325572	6	Zm00001d008260,Zm00001d040390,Zm00001d003249,Zm00001d025721,Zm00001d028837,Zm00001d017070	GO:BP
12	GO:1905818	regulation of chromosome separation	0.045193	6	Zm00001d008260,Zm00001d040390,Zm00001d003249,Zm00001d025721,Zm00001d028837,Zm00001d017070	GO:BP
12	GO:0007091	metaphase/anaphase transition of mitotic cell cycle	0.045193	6	Zm00001d008260,Zm00001d040390,Zm00001d003249,Zm00001d025721,Zm00001d028837,Zm00001d017070	GO:BP
12	GO:0044784	metaphase/anaphase transition of cell cycle	0.045193	6	Zm00001d008260,Zm00001d040390,Zm00001d003249,Zm00001d025721,Zm00001d028837,Zm00001d017070	GO:BP
12	GO:0010965	regulation of mitotic sister chromatid separation	0.045193	6	Zm00001d008260,Zm00001d040390,Zm00001d003249,Zm00001d025721,Zm00001d028837,Zm00001d017070	GO:BP
12	GO:0005840	ribosome	3.29e-137	178	Zm00001d052003,Zm00001d049933,Zm00001d005023,Zm00001d047186,Zm00001d006064,Zm00001d045069,Zm00001d037929,Zm00001d016491,Zm00001d016276,Zm00001d017850,Zm00001d048368,Zm00001d013332,Zm00001d010528,Zm00001d023293,Zm00001d042510,Zm00001d042023,Zm00001d012978,Zm00001d018410,Zm00001d032181,Zm00001d052075,Zm00001d045121,Zm00001d017719,Zm00001d014082,Zm00001d009652,Zm00001d027595,Zm00001d045000,Zm00001d0…	GO:CC
12	GO:0044391	ribosomal subunit	6.9e-117	138	Zm00001d052003,Zm00001d005023,Zm00001d047186,Zm00001d045069,Zm00001d037929,Zm00001d017850,Zm00001d048368,Zm00001d010528,Zm00001d023293,Zm00001d042510,Zm00001d042023,Zm00001d012978,Zm00001d018410,Zm00001d032181,Zm00001d052075,Zm00001d045121,Zm00001d017719,Zm00001d014082,Zm00001d021020,Zm00001d038535,Zm00001d038374,Zm00001d029418,Zm00001d002450,Zm00001d015375,Zm00001d008594,Zm00001d045889,Zm00001d0…	GO:CC
12	GO:0022626	cytosolic ribosome	1.69e-116	130	Zm00001d052003,Zm00001d005023,Zm00001d047186,Zm00001d045069,Zm00001d037929,Zm00001d017850,Zm00001d048368,Zm00001d010528,Zm00001d023293,Zm00001d042023,Zm00001d018410,Zm00001d032181,Zm00001d052075,Zm00001d045121,Zm00001d017719,Zm00001d014082,Zm00001d021020,Zm00001d038535,Zm00001d038374,Zm00001d029418,Zm00001d002450,Zm00001d015375,Zm00001d008594,Zm00001d045889,Zm00001d005642,Zm00001d051662,Zm00001d0…	GO:CC
12	GO:0043232	intracellular non-membrane-bounded organelle	1.55e-114	250	Zm00001d044420,Zm00001d032805,Zm00001d038131,Zm00001d011928,Zm00001d036360,Zm00001d021583,Zm00001d032565,Zm00001d045554,Zm00001d026129,Zm00001d008815,Zm00001d013159,Zm00001d003249,Zm00001d002115,Zm00001d006456,Zm00001d038533,Zm00001d018441,Zm00001d052003,Zm00001d040508,Zm00001d041495,Zm00001d009926,Zm00001d033850,Zm00001d049933,Zm00001d005023,Zm00001d039498,Zm00001d047186,Zm00001d006064,Zm00001d0…	GO:CC
12	GO:0043228	non-membrane-bounded organelle	1.55e-114	250	Zm00001d044420,Zm00001d032805,Zm00001d038131,Zm00001d011928,Zm00001d036360,Zm00001d021583,Zm00001d032565,Zm00001d045554,Zm00001d026129,Zm00001d008815,Zm00001d013159,Zm00001d003249,Zm00001d002115,Zm00001d006456,Zm00001d038533,Zm00001d018441,Zm00001d052003,Zm00001d040508,Zm00001d041495,Zm00001d009926,Zm00001d033850,Zm00001d049933,Zm00001d005023,Zm00001d039498,Zm00001d047186,Zm00001d006064,Zm00001d0…	GO:CC
12	GO:1990904	ribonucleoprotein complex	4.34e-112	182	Zm00001d041246,Zm00001d013568,Zm00001d052003,Zm00001d005023,Zm00001d047186,Zm00001d045069,Zm00001d037929,Zm00001d017850,Zm00001d048368,Zm00001d010528,Zm00001d023293,Zm00001d047271,Zm00001d042510,Zm00001d042023,Zm00001d012978,Zm00001d018410,Zm00001d032181,Zm00001d017242,Zm00001d052075,Zm00001d045121,Zm00001d017719,Zm00001d014082,Zm00001d021020,Zm00001d038535,Zm00001d038374,Zm00001d029418,Zm00001d0…	GO:CC
12	GO:0022625	cytosolic large ribosomal subunit	4.53e-87	86	Zm00001d045069,Zm00001d017850,Zm00001d048368,Zm00001d010528,Zm00001d032181,Zm00001d052075,Zm00001d045121,Zm00001d017719,Zm00001d014082,Zm00001d021020,Zm00001d038535,Zm00001d038374,Zm00001d029418,Zm00001d002450,Zm00001d015375,Zm00001d008594,Zm00001d045889,Zm00001d005642,Zm00001d051662,Zm00001d002253,Zm00001d020201,Zm00001d021511,Zm00001d051543,Zm00001d011534,Zm00001d031560,Zm00001d039908,Zm00001d0…	GO:CC
12	GO:0015934	large ribosomal subunit	1.3e-86	91	Zm00001d045069,Zm00001d017850,Zm00001d048368,Zm00001d010528,Zm00001d042510,Zm00001d032181,Zm00001d052075,Zm00001d045121,Zm00001d017719,Zm00001d014082,Zm00001d021020,Zm00001d038535,Zm00001d038374,Zm00001d029418,Zm00001d002450,Zm00001d015375,Zm00001d008594,Zm00001d045889,Zm00001d005642,Zm00001d051662,Zm00001d002253,Zm00001d020201,Zm00001d021511,Zm00001d051543,Zm00001d011534,Zm00001d031560,Zm00001d0…	GO:CC
12	GO:0032991	protein-containing complex	2.32e-49	243	Zm00001d044420,Zm00001d012560,Zm00001d041957,Zm00001d013323,Zm00001d038131,Zm00001d008221,Zm00001d043164,Zm00001d036360,Zm00001d010656,Zm00001d045554,Zm00001d026129,Zm00001d008815,Zm00001d041246,Zm00001d013568,Zm00001d038533,Zm00001d018441,Zm00001d052003,Zm00001d018916,Zm00001d009926,Zm00001d005023,Zm00001d039498,Zm00001d047186,Zm00001d045069,Zm00001d037929,Zm00001d014756,Zm00001d017850,Zm00001d0…	GO:CC
12	GO:0005829	cytosol	8.52e-48	151	Zm00001d046995,Zm00001d046625,Zm00001d052003,Zm00001d005023,Zm00001d031961,Zm00001d047186,Zm00001d045069,Zm00001d037929,Zm00001d052368,Zm00001d017850,Zm00001d048368,Zm00001d010528,Zm00001d023293,Zm00001d042023,Zm00001d018410,Zm00001d032181,Zm00001d049239,Zm00001d052075,Zm00001d045121,Zm00001d017719,Zm00001d014082,Zm00001d052855,Zm00001d021020,Zm00001d038535,Zm00001d038374,Zm00001d029418,Zm00001d0…	GO:CC
12	GO:0022627	cytosolic small ribosomal subunit	1.49e-30	44	Zm00001d052003,Zm00001d005023,Zm00001d047186,Zm00001d037929,Zm00001d023293,Zm00001d042023,Zm00001d018410,Zm00001d035094,Zm00001d024511,Zm00001d029124,Zm00001d037479,Zm00001d010614,Zm00001d044664,Zm00001d034550,Zm00001d026286,Zm00001d034609,Zm00001d007810,Zm00001d035312,Zm00001d028807,Zm00001d009000,Zm00001d012878,Zm00001d039106,Zm00001d008387,Zm00001d053632,Zm00001d028426,Zm00001d002339,Zm00001d0…	GO:CC
12	GO:0015935	small ribosomal subunit	1.26e-29	47	Zm00001d052003,Zm00001d005023,Zm00001d047186,Zm00001d037929,Zm00001d023293,Zm00001d042023,Zm00001d012978,Zm00001d018410,Zm00001d035094,Zm00001d024511,Zm00001d013309,Zm00001d029124,Zm00001d037479,Zm00001d010614,Zm00001d044664,Zm00001d034550,Zm00001d026286,Zm00001d034609,Zm00001d007810,Zm00001d035312,Zm00001d028807,Zm00001d009000,Zm00001d012878,Zm00001d039106,Zm00001d008387,Zm00001d053632,Zm00001d0…	GO:CC
12	GO:0043229	intracellular organelle	8.36e-19	382	Zm00001d046995,Zm00001d045507,Zm00001d008260,Zm00001d027939,Zm00001d040390,Zm00001d044420,Zm00001d012560,Zm00001d041957,Zm00001d033738,Zm00001d032805,Zm00001d038131,Zm00001d008221,Zm00001d043164,Zm00001d011928,Zm00001d036360,Zm00001d021583,Zm00001d021453,Zm00001d010656,Zm00001d032565,Zm00001d023810,Zm00001d045554,Zm00001d046890,Zm00001d026129,Zm00001d007105,Zm00001d008815,Zm00001d013159,Zm00001d0…	GO:CC
12	GO:0043226	organelle	6.52e-18	383	Zm00001d046995,Zm00001d045507,Zm00001d008260,Zm00001d027939,Zm00001d040390,Zm00001d044420,Zm00001d012560,Zm00001d041957,Zm00001d033738,Zm00001d032805,Zm00001d038131,Zm00001d008221,Zm00001d043164,Zm00001d011928,Zm00001d036360,Zm00001d021583,Zm00001d021453,Zm00001d010656,Zm00001d032565,Zm00001d023810,Zm00001d045554,Zm00001d046890,Zm00001d026129,Zm00001d007105,Zm00001d008815,Zm00001d013159,Zm00001d0…	GO:CC
12	GO:0005622	intracellular anatomical structure	6.04e-12	408	Zm00001d046995,Zm00001d045507,Zm00001d008260,Zm00001d027939,Zm00001d040390,Zm00001d044420,Zm00001d012560,Zm00001d046625,Zm00001d041957,Zm00001d033738,Zm00001d013323,Zm00001d032805,Zm00001d038131,Zm00001d008221,Zm00001d043164,Zm00001d011928,Zm00001d036360,Zm00001d021583,Zm00001d021453,Zm00001d010656,Zm00001d032565,Zm00001d023810,Zm00001d045554,Zm00001d046890,Zm00001d026129,Zm00001d007105,Zm00001d0…	GO:CC
12	GO:0005737	cytoplasm	1.17e-10	288	Zm00001d046995,Zm00001d044420,Zm00001d012560,Zm00001d046625,Zm00001d033738,Zm00001d013323,Zm00001d008221,Zm00001d043164,Zm00001d011928,Zm00001d036360,Zm00001d021583,Zm00001d021453,Zm00001d010656,Zm00001d032565,Zm00001d023810,Zm00001d045554,Zm00001d026129,Zm00001d007105,Zm00001d013159,Zm00001d003249,Zm00001d017871,Zm00001d002115,Zm00001d003422,Zm00001d006456,Zm00001d038533,Zm00001d052003,Zm00001d0…	GO:CC
12	GO:0005730	nucleolus	1.51e-10	35	Zm00001d032565,Zm00001d041495,Zm00001d017090,Zm00001d017242,Zm00001d047469,Zm00001d011139,Zm00001d008327,Zm00001d013056,Zm00001d012092,Zm00001d052074,Zm00001d035094,Zm00001d028384,Zm00001d017915,Zm00001d047472,Zm00001d014626,Zm00001d047958,Zm00001d047481,Zm00001d007514,Zm00001d008762,Zm00001d007145,Zm00001d038832,Zm00001d003031,Zm00001d006455,Zm00001d019553,Zm00001d012003,Zm00001d029144,Zm00001d0…	GO:CC
12	GO:0005732	sno(s)RNA-containing ribonucleoprotein complex	6.96e-10	14	Zm00001d017242,Zm00001d008327,Zm00001d028384,Zm00001d047472,Zm00001d047958,Zm00001d047481,Zm00001d007514,Zm00001d029144,Zm00001d051116,Zm00001d017914,Zm00001d053754,Zm00001d025239,Zm00001d015460,Zm00001d051885	GO:CC
12	GO:0097526	spliceosomal tri-snRNP complex	8.9e-07	12	Zm00001d047271,Zm00001d003014,Zm00001d025866,Zm00001d028384,Zm00001d042725,Zm00001d047958,Zm00001d038914,Zm00001d039372,Zm00001d049557,Zm00001d025239,Zm00001d038088,Zm00001d050916	GO:CC
12	GO:0051233	spindle midzone	1.02e-06	6	Zm00001d044420,Zm00001d032565,Zm00001d008815,Zm00001d002115,Zm00001d039498,Zm00001d034166	GO:CC
12	GO:0005854	nascent polypeptide-associated complex	1.02e-06	6	Zm00001d034855,Zm00001d049830,Zm00001d047477,Zm00001d027318,Zm00001d032668,Zm00001d013999	GO:CC
12	GO:0071011	precatalytic spliceosome	6.94e-06	10	Zm00001d047271,Zm00001d003014,Zm00001d025866,Zm00001d028384,Zm00001d042725,Zm00001d047958,Zm00001d038914,Zm00001d039372,Zm00001d049557,Zm00001d050916	GO:CC
12	GO:0030532	small nuclear ribonucleoprotein complex	7.34e-06	14	Zm00001d047271,Zm00001d003014,Zm00001d025866,Zm00001d028384,Zm00001d042725,Zm00001d047958,Zm00001d038914,Zm00001d035666,Zm00001d039372,Zm00001d049557,Zm00001d025239,Zm00001d038088,Zm00001d050916,Zm00001d015460	GO:CC
12	GO:0046540	U4/U6 x U5 tri-snRNP complex	1.05e-05	10	Zm00001d003014,Zm00001d025866,Zm00001d028384,Zm00001d042725,Zm00001d047958,Zm00001d038914,Zm00001d039372,Zm00001d049557,Zm00001d025239,Zm00001d038088	GO:CC
12	GO:0120114	Sm-like protein family complex	1.32e-05	14	Zm00001d047271,Zm00001d003014,Zm00001d025866,Zm00001d028384,Zm00001d042725,Zm00001d047958,Zm00001d038914,Zm00001d035666,Zm00001d039372,Zm00001d049557,Zm00001d025239,Zm00001d038088,Zm00001d050916,Zm00001d015460	GO:CC
12	GO:0031974	membrane-enclosed lumen	2.62e-05	58	Zm00001d032565,Zm00001d003249,Zm00001d041495,Zm00001d018916,Zm00001d044650,Zm00001d025721,Zm00001d042510,Zm00001d017090,Zm00001d017617,Zm00001d017242,Zm00001d047469,Zm00001d011139,Zm00001d008327,Zm00001d022307,Zm00001d013056,Zm00001d012092,Zm00001d052074,Zm00001d035094,Zm00001d019283,Zm00001d028384,Zm00001d017915,Zm00001d047472,Zm00001d014626,Zm00001d049099,Zm00001d014993,Zm00001d012160,Zm00001d0…	GO:CC
12	GO:0043233	organelle lumen	2.62e-05	58	Zm00001d032565,Zm00001d003249,Zm00001d041495,Zm00001d018916,Zm00001d044650,Zm00001d025721,Zm00001d042510,Zm00001d017090,Zm00001d017617,Zm00001d017242,Zm00001d047469,Zm00001d011139,Zm00001d008327,Zm00001d022307,Zm00001d013056,Zm00001d012092,Zm00001d052074,Zm00001d035094,Zm00001d019283,Zm00001d028384,Zm00001d017915,Zm00001d047472,Zm00001d014626,Zm00001d049099,Zm00001d014993,Zm00001d012160,Zm00001d0…	GO:CC
12	GO:0070013	intracellular organelle lumen	2.62e-05	58	Zm00001d032565,Zm00001d003249,Zm00001d041495,Zm00001d018916,Zm00001d044650,Zm00001d025721,Zm00001d042510,Zm00001d017090,Zm00001d017617,Zm00001d017242,Zm00001d047469,Zm00001d011139,Zm00001d008327,Zm00001d022307,Zm00001d013056,Zm00001d012092,Zm00001d052074,Zm00001d035094,Zm00001d019283,Zm00001d028384,Zm00001d017915,Zm00001d047472,Zm00001d014626,Zm00001d049099,Zm00001d014993,Zm00001d012160,Zm00001d0…	GO:CC
12	GO:0015630	microtubule cytoskeleton	2.94e-05	25	Zm00001d044420,Zm00001d038131,Zm00001d011928,Zm00001d036360,Zm00001d021583,Zm00001d032565,Zm00001d045554,Zm00001d026129,Zm00001d008815,Zm00001d013159,Zm00001d002115,Zm00001d006456,Zm00001d018441,Zm00001d040508,Zm00001d009926,Zm00001d033850,Zm00001d039498,Zm00001d013367,Zm00001d030230,Zm00001d034166,Zm00001d015348,Zm00001d040291,Zm00001d027295,Zm00001d028755,Zm00001d029527	GO:CC
12	GO:0005856	cytoskeleton	4.69e-05	31	Zm00001d044420,Zm00001d038131,Zm00001d011928,Zm00001d036360,Zm00001d021583,Zm00001d032565,Zm00001d045554,Zm00001d026129,Zm00001d008815,Zm00001d013159,Zm00001d002115,Zm00001d006456,Zm00001d018441,Zm00001d040508,Zm00001d009926,Zm00001d033850,Zm00001d039498,Zm00001d013367,Zm00001d030230,Zm00001d038688,Zm00001d013410,Zm00001d033830,Zm00001d034166,Zm00001d053899,Zm00001d015348,Zm00001d010732,Zm00001d0…	GO:CC
12	GO:0097525	spliceosomal snRNP complex	4.84e-05	13	Zm00001d047271,Zm00001d003014,Zm00001d025866,Zm00001d028384,Zm00001d042725,Zm00001d047958,Zm00001d038914,Zm00001d039372,Zm00001d049557,Zm00001d025239,Zm00001d038088,Zm00001d050916,Zm00001d015460	GO:CC
12	GO:0005874	microtubule	5.67e-05	22	Zm00001d044420,Zm00001d038131,Zm00001d011928,Zm00001d021583,Zm00001d032565,Zm00001d045554,Zm00001d008815,Zm00001d013159,Zm00001d002115,Zm00001d006456,Zm00001d018441,Zm00001d040508,Zm00001d009926,Zm00001d033850,Zm00001d039498,Zm00001d013367,Zm00001d030230,Zm00001d034166,Zm00001d015348,Zm00001d040291,Zm00001d027295,Zm00001d029527	GO:CC
12	GO:0099080	supramolecular complex	6.76e-05	28	Zm00001d044420,Zm00001d038131,Zm00001d011928,Zm00001d021583,Zm00001d032565,Zm00001d045554,Zm00001d008815,Zm00001d013159,Zm00001d003249,Zm00001d002115,Zm00001d006456,Zm00001d018441,Zm00001d040508,Zm00001d009926,Zm00001d033850,Zm00001d039498,Zm00001d025721,Zm00001d013367,Zm00001d047271,Zm00001d030230,Zm00001d034166,Zm00001d015348,Zm00001d042725,Zm00001d040291,Zm00001d027295,Zm00001d049557,Zm00001d0…	GO:CC
12	GO:0031429	box H/ACA snoRNP complex	7.41e-05	5	Zm00001d017242,Zm00001d008327,Zm00001d007514,Zm00001d051116,Zm00001d017914	GO:CC
12	GO:0072588	box H/ACA RNP complex	7.41e-05	5	Zm00001d017242,Zm00001d008327,Zm00001d007514,Zm00001d051116,Zm00001d017914	GO:CC
12	GO:0099081	supramolecular polymer	7.94e-05	22	Zm00001d044420,Zm00001d038131,Zm00001d011928,Zm00001d021583,Zm00001d032565,Zm00001d045554,Zm00001d008815,Zm00001d013159,Zm00001d002115,Zm00001d006456,Zm00001d018441,Zm00001d040508,Zm00001d009926,Zm00001d033850,Zm00001d039498,Zm00001d013367,Zm00001d030230,Zm00001d034166,Zm00001d015348,Zm00001d040291,Zm00001d027295,Zm00001d029527	GO:CC
12	GO:0099513	polymeric cytoskeletal fiber	7.94e-05	22	Zm00001d044420,Zm00001d038131,Zm00001d011928,Zm00001d021583,Zm00001d032565,Zm00001d045554,Zm00001d008815,Zm00001d013159,Zm00001d002115,Zm00001d006456,Zm00001d018441,Zm00001d040508,Zm00001d009926,Zm00001d033850,Zm00001d039498,Zm00001d013367,Zm00001d030230,Zm00001d034166,Zm00001d015348,Zm00001d040291,Zm00001d027295,Zm00001d029527	GO:CC
12	GO:0099512	supramolecular fiber	7.94e-05	22	Zm00001d044420,Zm00001d038131,Zm00001d011928,Zm00001d021583,Zm00001d032565,Zm00001d045554,Zm00001d008815,Zm00001d013159,Zm00001d002115,Zm00001d006456,Zm00001d018441,Zm00001d040508,Zm00001d009926,Zm00001d033850,Zm00001d039498,Zm00001d013367,Zm00001d030230,Zm00001d034166,Zm00001d015348,Zm00001d040291,Zm00001d027295,Zm00001d029527	GO:CC
12	GO:0030684	preribosome	0.000182885	16	Zm00001d029106,Zm00001d028384,Zm00001d017915,Zm00001d047472,Zm00001d014626,Zm00001d047958,Zm00001d047481,Zm00001d008762,Zm00001d007145,Zm00001d006455,Zm00001d012003,Zm00001d029144,Zm00001d012549,Zm00001d047707,Zm00001d031326,Zm00001d051885	GO:CC
12	GO:0005688	U6 snRNP	0.000706581	5	Zm00001d042725,Zm00001d038914,Zm00001d049557,Zm00001d025239,Zm00001d038088	GO:CC
12	GO:0042788	polysomal ribosome	0.00202565	4	Zm00001d034855,Zm00001d027318,Zm00001d032668,Zm00001d013999	GO:CC
12	GO:0032040	small-subunit processome	0.00544391	10	Zm00001d028384,Zm00001d047472,Zm00001d014626,Zm00001d047958,Zm00001d047481,Zm00001d029144,Zm00001d012549,Zm00001d047707,Zm00001d031326,Zm00001d051885	GO:CC
12	GO:0032133	chromosome passenger complex	0.00596466	3	Zm00001d008815,Zm00001d039498,Zm00001d034166	GO:CC
12	GO:0005685	U1 snRNP	0.00735968	6	Zm00001d047271,Zm00001d003014,Zm00001d025866,Zm00001d039372,Zm00001d050916,Zm00001d015460	GO:CC
12	GO:0031428	box C/D RNP complex	0.00884021	6	Zm00001d028384,Zm00001d047472,Zm00001d047958,Zm00001d047481,Zm00001d029144,Zm00001d051885	GO:CC
12	GO:0005681	spliceosomal complex	0.0105129	15	Zm00001d047271,Zm00001d003014,Zm00001d025866,Zm00001d028384,Zm00001d042725,Zm00001d034490,Zm00001d047958,Zm00001d038914,Zm00001d039372,Zm00001d049557,Zm00001d053754,Zm00001d025239,Zm00001d038088,Zm00001d050916,Zm00001d015460	GO:CC
12	GO:0005876	spindle microtubule	0.0190655	4	Zm00001d044420,Zm00001d008815,Zm00001d039498,Zm00001d034166	GO:CC
12	GO:0005875	microtubule associated complex	0.0216174	10	Zm00001d044420,Zm00001d038131,Zm00001d045554,Zm00001d008815,Zm00001d018441,Zm00001d009926,Zm00001d039498,Zm00001d030230,Zm00001d034166,Zm00001d040291	GO:CC
12	GO:0098798	mitochondrial protein-containing complex	0.0283286	18	Zm00001d042510,Zm00001d017617,Zm00001d052436,Zm00001d012599,Zm00001d011412,Zm00001d004997,Zm00001d012160,Zm00001d012741,Zm00001d017847,Zm00001d016864,Zm00001d045500,Zm00001d031975,Zm00001d012930,Zm00001d033186,Zm00001d053175,Zm00001d047608,Zm00001d048132,Zm00001d027839	GO:CC
12	GO:0005740	mitochondrial envelope	0.0345384	20	Zm00001d044650,Zm00001d017617,Zm00001d052436,Zm00001d012599,Zm00001d011412,Zm00001d004997,Zm00001d031852,Zm00001d042600,Zm00001d012741,Zm00001d017847,Zm00001d016864,Zm00001d031975,Zm00001d012930,Zm00001d033186,Zm00001d037485,Zm00001d053175,Zm00001d052040,Zm00001d047608,Zm00001d038840,Zm00001d027839	GO:CC
12	GO:0000313	organellar ribosome	0.0351605	7	Zm00001d042510,Zm00001d012160,Zm00001d045500,Zm00001d053632,Zm00001d053636,Zm00001d048132,Zm00001d027839	GO:CC
12	GO:0005844	polysome	0.0352289	4	Zm00001d034855,Zm00001d027318,Zm00001d032668,Zm00001d013999	GO:CC
12	GO:0003735	structural constituent of ribosome	6.19e-151	168	Zm00001d052003,Zm00001d005023,Zm00001d047186,Zm00001d006064,Zm00001d045069,Zm00001d037929,Zm00001d016491,Zm00001d016276,Zm00001d017850,Zm00001d048368,Zm00001d013332,Zm00001d010528,Zm00001d023293,Zm00001d042510,Zm00001d042023,Zm00001d012978,Zm00001d018410,Zm00001d032181,Zm00001d052075,Zm00001d045121,Zm00001d017719,Zm00001d014082,Zm00001d009652,Zm00001d027595,Zm00001d045000,Zm00001d021020,Zm00001d0…	GO:MF
12	GO:0005198	structural molecule activity	4.53e-143	175	Zm00001d013159,Zm00001d052003,Zm00001d040508,Zm00001d033850,Zm00001d005023,Zm00001d047186,Zm00001d006064,Zm00001d045069,Zm00001d037929,Zm00001d016491,Zm00001d016276,Zm00001d017850,Zm00001d048368,Zm00001d013367,Zm00001d013332,Zm00001d010528,Zm00001d023293,Zm00001d042510,Zm00001d042023,Zm00001d012978,Zm00001d018410,Zm00001d032181,Zm00001d052075,Zm00001d045121,Zm00001d017719,Zm00001d014082,Zm00001d0…	GO:MF
12	GO:0003723	RNA binding	1.52e-43	135	Zm00001d041246,Zm00001d013568,Zm00001d044667,Zm00001d027869,Zm00001d005023,Zm00001d023299,Zm00001d047186,Zm00001d045069,Zm00001d006760,Zm00001d037929,Zm00001d048368,Zm00001d023293,Zm00001d047271,Zm00001d041480,Zm00001d042510,Zm00001d042023,Zm00001d017242,Zm00001d047469,Zm00001d006250,Zm00001d017719,Zm00001d053625,Zm00001d038535,Zm00001d029418,Zm00001d037971,Zm00001d018466,Zm00001d002450,Zm00001d0…	GO:MF
12	GO:0019843	rRNA binding	8.77e-16	27	Zm00001d047186,Zm00001d037929,Zm00001d048368,Zm00001d047469,Zm00001d017719,Zm00001d029418,Zm00001d002450,Zm00001d010803,Zm00001d029887,Zm00001d051543,Zm00001d035094,Zm00001d029106,Zm00001d049619,Zm00001d014626,Zm00001d014969,Zm00001d009517,Zm00001d026286,Zm00001d051422,Zm00001d012878,Zm00001d004410,Zm00001d008387,Zm00001d052865,Zm00001d054065,Zm00001d002339,Zm00001d050054,Zm00001d003127,Zm00001d0…	GO:MF
12	GO:0003676	nucleic acid binding	3.56e-09	159	Zm00001d045507,Zm00001d027939,Zm00001d038087,Zm00001d003249,Zm00001d049661,Zm00001d041246,Zm00001d026469,Zm00001d013568,Zm00001d038533,Zm00001d002654,Zm00001d014858,Zm00001d044667,Zm00001d016082,Zm00001d027869,Zm00001d005023,Zm00001d023299,Zm00001d047186,Zm00001d045069,Zm00001d006760,Zm00001d037929,Zm00001d048368,Zm00001d023293,Zm00001d047271,Zm00001d041480,Zm00001d042510,Zm00001d042023,Zm00001d0…	GO:MF
12	GO:0019901	protein kinase binding	8.4e-06	14	Zm00001d012560,Zm00001d008221,Zm00001d043164,Zm00001d036360,Zm00001d010656,Zm00001d026129,Zm00001d031961,Zm00001d014756,Zm00001d049952,Zm00001d038688,Zm00001d048394,Zm00001d005344,Zm00001d053899,Zm00001d010732	GO:MF
12	GO:0019900	kinase binding	9.31e-06	14	Zm00001d012560,Zm00001d008221,Zm00001d043164,Zm00001d036360,Zm00001d010656,Zm00001d026129,Zm00001d031961,Zm00001d014756,Zm00001d049952,Zm00001d038688,Zm00001d048394,Zm00001d005344,Zm00001d053899,Zm00001d010732	GO:MF
12	GO:0070180	large ribosomal subunit rRNA binding	7.84e-05	6	Zm00001d048368,Zm00001d017719,Zm00001d002450,Zm00001d051543,Zm00001d049619,Zm00001d051929	GO:MF
12	GO:0030515	snoRNA binding	9.86e-05	8	Zm00001d017242,Zm00001d047472,Zm00001d014626,Zm00001d047481,Zm00001d007514,Zm00001d029144,Zm00001d051116,Zm00001d017914	GO:MF
12	GO:0051082	unfolded protein binding	0.000149892	18	Zm00001d003857,Zm00001d025305,Zm00001d052855,Zm00001d022307,Zm00001d006036,Zm00001d019283,Zm00001d014993,Zm00001d049830,Zm00001d047477,Zm00001d007031,Zm00001d024573,Zm00001d018694,Zm00001d029263,Zm00001d019577,Zm00001d014090,Zm00001d052101,Zm00001d029530,Zm00001d036401	GO:MF
12	GO:0034513	box H/ACA snoRNA binding	0.000386014	4	Zm00001d017242,Zm00001d007514,Zm00001d051116,Zm00001d017914	GO:MF
12	GO:0019887	protein kinase regulator activity	0.00230503	12	Zm00001d012560,Zm00001d008221,Zm00001d043164,Zm00001d036360,Zm00001d021583,Zm00001d010656,Zm00001d026129,Zm00001d006456,Zm00001d052174,Zm00001d014756,Zm00001d048394,Zm00001d035087	GO:MF
12	GO:0003729	mRNA binding	0.0028893	22	Zm00001d041246,Zm00001d013568,Zm00001d037929,Zm00001d042510,Zm00001d037971,Zm00001d018466,Zm00001d004052,Zm00001d034059,Zm00001d013252,Zm00001d012160,Zm00001d010614,Zm00001d034609,Zm00001d039460,Zm00001d022071,Zm00001d036796,Zm00001d008387,Zm00001d029048,Zm00001d012992,Zm00001d034750,Zm00001d013999,Zm00001d017914,Zm00001d007179	GO:MF
12	GO:0019207	kinase regulator activity	0.004853	12	Zm00001d012560,Zm00001d008221,Zm00001d043164,Zm00001d036360,Zm00001d021583,Zm00001d010656,Zm00001d026129,Zm00001d006456,Zm00001d052174,Zm00001d014756,Zm00001d048394,Zm00001d035087	GO:MF
12	GO:0035174	histone serine kinase activity	0.00621273	3	Zm00001d008815,Zm00001d039498,Zm00001d034166	GO:MF
12	GO:0016538	cyclin-dependent protein serine/threonine kinase regulator activity	0.0111311	9	Zm00001d012560,Zm00001d008221,Zm00001d043164,Zm00001d036360,Zm00001d010656,Zm00001d026129,Zm00001d052174,Zm00001d014756,Zm00001d048394	GO:MF
12	GO:0008574	ATP-dependent microtubule motor activity, plus-end-directed	0.0144453	5	Zm00001d044420,Zm00001d038131,Zm00001d018441,Zm00001d009926,Zm00001d030230	GO:MF
12	GO:0035173	histone kinase activity	0.0153362	3	Zm00001d008815,Zm00001d039498,Zm00001d034166	GO:MF
12	GO:1990939	ATP-dependent microtubule motor activity	0.0178067	5	Zm00001d044420,Zm00001d038131,Zm00001d018441,Zm00001d009926,Zm00001d030230	GO:MF
12	GO:0019899	enzyme binding	0.0358183	18	Zm00001d012560,Zm00001d008221,Zm00001d043164,Zm00001d036360,Zm00001d010656,Zm00001d026129,Zm00001d026469,Zm00001d031961,Zm00001d014756,Zm00001d049952,Zm00001d038688,Zm00001d033830,Zm00001d048394,Zm00001d005344,Zm00001d012042,Zm00001d053899,Zm00001d010732,Zm00001d014090	GO:MF
12	KEGG:03010	Ribosome	1.47e-76	101	Zm00001d005023,Zm00001d047186,Zm00001d045069,Zm00001d037929,Zm00001d016276,Zm00001d017850,Zm00001d010528,Zm00001d023293,Zm00001d042510,Zm00001d032181,Zm00001d017719,Zm00001d014082,Zm00001d009652,Zm00001d021020,Zm00001d038535,Zm00001d038374,Zm00001d002450,Zm00001d015375,Zm00001d008594,Zm00001d045889,Zm00001d010803,Zm00001d005642,Zm00001d051662,Zm00001d021511,Zm00001d051543,Zm00001d011534,Zm00001d0…	KEGG
12	KEGG:03008	Ribosome biogenesis in eukaryotes	0.000534363	11	Zm00001d011474,Zm00001d008327,Zm00001d019481,Zm00001d028384,Zm00001d017915,Zm00001d047472,Zm00001d014626,Zm00001d047958,Zm00001d047481,Zm00001d007514,Zm00001d029144	KEGG
12	KEGG:04145	Phagosome	0.00100862	13	Zm00001d013159,Zm00001d033850,Zm00001d013367,Zm00001d003857,Zm00001d025305,Zm00001d038688,Zm00001d046929,Zm00001d019283,Zm00001d053899,Zm00001d015348,Zm00001d010732,Zm00001d027295,Zm00001d008984	KEGG
13	GO:0009408	response to heat	3.92e-32	38	Zm00001d008841,Zm00001d039566,Zm00001d047841,Zm00001d017813,Zm00001d028561,Zm00001d039933,Zm00001d018298,Zm00001d024903,Zm00001d028557,Zm00001d025508,Zm00001d028555,Zm00001d010529,Zm00001d048073,Zm00001d052194,Zm00001d042922,Zm00001d038806,Zm00001d046471,Zm00001d012420,Zm00001d026094,Zm00001d031332,Zm00001d033987,Zm00001d047302,Zm00001d013507,Zm00001d034368,Zm00001d020898,Zm00001d028630,Zm00001d0…	GO:BP
13	GO:0009266	response to temperature stimulus	4.68e-31	44	Zm00001d008841,Zm00001d039566,Zm00001d047841,Zm00001d017813,Zm00001d028561,Zm00001d039933,Zm00001d018298,Zm00001d024903,Zm00001d028557,Zm00001d025508,Zm00001d028555,Zm00001d010529,Zm00001d048073,Zm00001d052194,Zm00001d042922,Zm00001d038806,Zm00001d046471,Zm00001d012420,Zm00001d026094,Zm00001d031332,Zm00001d033987,Zm00001d047302,Zm00001d013507,Zm00001d034368,Zm00001d020898,Zm00001d028630,Zm00001d0…	GO:BP
13	GO:0006457	protein folding	1.55e-24	46	Zm00001d008841,Zm00001d039566,Zm00001d047841,Zm00001d017813,Zm00001d028561,Zm00001d039933,Zm00001d018298,Zm00001d024903,Zm00001d028557,Zm00001d049244,Zm00001d025508,Zm00001d028555,Zm00001d010529,Zm00001d048073,Zm00001d042922,Zm00001d012420,Zm00001d016070,Zm00001d031332,Zm00001d047302,Zm00001d013507,Zm00001d039000,Zm00001d034368,Zm00001d028968,Zm00001d020898,Zm00001d028630,Zm00001d050119,Zm00001d0…	GO:BP
13	GO:0034605	cellular response to heat	2.09e-21	24	Zm00001d024903,Zm00001d010529,Zm00001d048073,Zm00001d042922,Zm00001d038806,Zm00001d012420,Zm00001d026094,Zm00001d031332,Zm00001d033987,Zm00001d047302,Zm00001d013507,Zm00001d020898,Zm00001d028630,Zm00001d032923,Zm00001d033591,Zm00001d034433,Zm00001d052738,Zm00001d013842,Zm00001d010812,Zm00001d005888,Zm00001d020714,Zm00001d014993,Zm00001d016674,Zm00001d006036	GO:BP
13	GO:0035966	response to topologically incorrect protein	5.83e-14	21	Zm00001d010529,Zm00001d048073,Zm00001d042922,Zm00001d038806,Zm00001d012420,Zm00001d047302,Zm00001d013507,Zm00001d028630,Zm00001d033591,Zm00001d008214,Zm00001d013842,Zm00001d043339,Zm00001d048134,Zm00001d009359,Zm00001d014993,Zm00001d032859,Zm00001d046718,Zm00001d025305,Zm00001d014124,Zm00001d003857,Zm00001d006036	GO:BP
13	GO:0009628	response to abiotic stimulus	5.07e-13	49	Zm00001d008841,Zm00001d039566,Zm00001d047841,Zm00001d017813,Zm00001d028561,Zm00001d039933,Zm00001d018298,Zm00001d024903,Zm00001d028557,Zm00001d025508,Zm00001d028555,Zm00001d010529,Zm00001d048073,Zm00001d052194,Zm00001d042922,Zm00001d038806,Zm00001d046471,Zm00001d012420,Zm00001d026094,Zm00001d031332,Zm00001d033987,Zm00001d047302,Zm00001d013507,Zm00001d034368,Zm00001d020898,Zm00001d028630,Zm00001d0…	GO:BP
13	GO:0006986	response to unfolded protein	1.09e-11	16	Zm00001d010529,Zm00001d048073,Zm00001d042922,Zm00001d038806,Zm00001d012420,Zm00001d047302,Zm00001d013507,Zm00001d028630,Zm00001d033591,Zm00001d008214,Zm00001d013842,Zm00001d014993,Zm00001d046718,Zm00001d025305,Zm00001d003857,Zm00001d006036	GO:BP
13	GO:0035967	cellular response to topologically incorrect protein	3.3e-11	18	Zm00001d010529,Zm00001d048073,Zm00001d042922,Zm00001d012420,Zm00001d013507,Zm00001d028630,Zm00001d033591,Zm00001d008214,Zm00001d013842,Zm00001d043339,Zm00001d009359,Zm00001d014993,Zm00001d032859,Zm00001d046718,Zm00001d025305,Zm00001d014124,Zm00001d003857,Zm00001d006036	GO:BP
13	GO:0006458	'de novo' protein folding	3.79e-10	17	Zm00001d010529,Zm00001d048073,Zm00001d042922,Zm00001d012420,Zm00001d013507,Zm00001d039000,Zm00001d028630,Zm00001d033591,Zm00001d013842,Zm00001d034919,Zm00001d007031,Zm00001d014993,Zm00001d022307,Zm00001d014090,Zm00001d045025,Zm00001d038857,Zm00001d006036	GO:BP
13	GO:0061077	chaperone-mediated protein folding	5.37e-10	17	Zm00001d024903,Zm00001d010529,Zm00001d048073,Zm00001d042922,Zm00001d012420,Zm00001d013507,Zm00001d039000,Zm00001d028968,Zm00001d028630,Zm00001d033591,Zm00001d013842,Zm00001d007031,Zm00001d014993,Zm00001d022307,Zm00001d045025,Zm00001d031569,Zm00001d006036	GO:BP
13	GO:0042026	protein refolding	1.15e-09	14	Zm00001d010529,Zm00001d048073,Zm00001d042922,Zm00001d012420,Zm00001d047302,Zm00001d013507,Zm00001d028630,Zm00001d033591,Zm00001d013842,Zm00001d034919,Zm00001d014993,Zm00001d014090,Zm00001d038857,Zm00001d006036	GO:BP
13	GO:0034620	cellular response to unfolded protein	1.45e-09	14	Zm00001d010529,Zm00001d048073,Zm00001d042922,Zm00001d012420,Zm00001d013507,Zm00001d028630,Zm00001d033591,Zm00001d008214,Zm00001d013842,Zm00001d014993,Zm00001d046718,Zm00001d025305,Zm00001d003857,Zm00001d006036	GO:BP
13	GO:0042221	response to chemical	3.63e-09	65	Zm00001d008841,Zm00001d039566,Zm00001d047841,Zm00001d017813,Zm00001d028561,Zm00001d039933,Zm00001d018298,Zm00001d028557,Zm00001d025508,Zm00001d028555,Zm00001d010529,Zm00001d048073,Zm00001d042922,Zm00001d038806,Zm00001d046471,Zm00001d012420,Zm00001d047302,Zm00001d013507,Zm00001d015126,Zm00001d028630,Zm00001d028574,Zm00001d033591,Zm00001d042609,Zm00001d008214,Zm00001d046852,Zm00001d013842,Zm00001d0…	GO:BP
13	GO:0051084	'de novo' posttranslational protein folding	1.5e-08	14	Zm00001d010529,Zm00001d048073,Zm00001d042922,Zm00001d012420,Zm00001d013507,Zm00001d039000,Zm00001d028630,Zm00001d033591,Zm00001d013842,Zm00001d007031,Zm00001d014993,Zm00001d022307,Zm00001d045025,Zm00001d006036	GO:BP
13	GO:0051085	chaperone cofactor-dependent protein refolding	1.5e-08	14	Zm00001d010529,Zm00001d048073,Zm00001d042922,Zm00001d012420,Zm00001d013507,Zm00001d039000,Zm00001d028630,Zm00001d033591,Zm00001d013842,Zm00001d007031,Zm00001d014993,Zm00001d022307,Zm00001d045025,Zm00001d006036	GO:BP
13	GO:0042542	response to hydrogen peroxide	3.87e-08	11	Zm00001d008841,Zm00001d039566,Zm00001d047841,Zm00001d017813,Zm00001d028561,Zm00001d039933,Zm00001d018298,Zm00001d028557,Zm00001d025508,Zm00001d028555,Zm00001d048073	GO:BP
13	GO:0061408	positive regulation of transcription from RNA polymerase II promoter in response to heat stress	7.57e-07	9	Zm00001d026094,Zm00001d033987,Zm00001d032923,Zm00001d034433,Zm00001d052738,Zm00001d010812,Zm00001d005888,Zm00001d020714,Zm00001d016674	GO:BP
13	GO:0036003	positive regulation of transcription from RNA polymerase II promoter in response to stress	7.57e-07	9	Zm00001d026094,Zm00001d033987,Zm00001d032923,Zm00001d034433,Zm00001d052738,Zm00001d010812,Zm00001d005888,Zm00001d020714,Zm00001d016674	GO:BP
13	GO:0051259	protein complex oligomerization	8.32e-07	10	Zm00001d008841,Zm00001d039566,Zm00001d047841,Zm00001d017813,Zm00001d028561,Zm00001d039933,Zm00001d018298,Zm00001d028557,Zm00001d025508,Zm00001d028555	GO:BP
13	GO:0010035	response to inorganic substance	8.67e-07	21	Zm00001d008841,Zm00001d039566,Zm00001d047841,Zm00001d017813,Zm00001d028561,Zm00001d039933,Zm00001d018298,Zm00001d028557,Zm00001d025508,Zm00001d028555,Zm00001d048073,Zm00001d046471,Zm00001d042609,Zm00001d045321,Zm00001d037894,Zm00001d026015,Zm00001d025984,Zm00001d002546,Zm00001d038857,Zm00001d001865,Zm00001d027871	GO:BP
13	GO:0043618	regulation of transcription from RNA polymerase II promoter in response to stress	1.44e-06	9	Zm00001d026094,Zm00001d033987,Zm00001d032923,Zm00001d034433,Zm00001d052738,Zm00001d010812,Zm00001d005888,Zm00001d020714,Zm00001d016674	GO:BP
13	GO:0043620	regulation of DNA-templated transcription in response to stress	1.95e-06	9	Zm00001d026094,Zm00001d033987,Zm00001d032923,Zm00001d034433,Zm00001d052738,Zm00001d010812,Zm00001d005888,Zm00001d020714,Zm00001d016674	GO:BP
13	GO:0006950	response to stress	2.15e-06	80	Zm00001d008841,Zm00001d039566,Zm00001d047841,Zm00001d017813,Zm00001d028561,Zm00001d039933,Zm00001d023387,Zm00001d018298,Zm00001d024903,Zm00001d028557,Zm00001d025508,Zm00001d028555,Zm00001d010529,Zm00001d048073,Zm00001d052194,Zm00001d042922,Zm00001d038806,Zm00001d046471,Zm00001d012420,Zm00001d026094,Zm00001d031332,Zm00001d033987,Zm00001d047302,Zm00001d013507,Zm00001d034368,Zm00001d020898,Zm00001d0…	GO:BP
13	GO:0010033	response to organic substance	4.08e-05	42	Zm00001d010529,Zm00001d048073,Zm00001d042922,Zm00001d038806,Zm00001d046471,Zm00001d012420,Zm00001d047302,Zm00001d013507,Zm00001d028630,Zm00001d028574,Zm00001d033591,Zm00001d008214,Zm00001d046852,Zm00001d013842,Zm00001d043339,Zm00001d014253,Zm00001d027901,Zm00001d048134,Zm00001d009359,Zm00001d018973,Zm00001d025947,Zm00001d045321,Zm00001d037894,Zm00001d014993,Zm00001d032859,Zm00001d023664,Zm00001d0…	GO:BP
13	GO:0009651	response to salt stress	8.8e-05	13	Zm00001d008841,Zm00001d039566,Zm00001d047841,Zm00001d017813,Zm00001d028561,Zm00001d039933,Zm00001d018298,Zm00001d028557,Zm00001d025508,Zm00001d028555,Zm00001d047618,Zm00001d042609,Zm00001d025984	GO:BP
13	GO:0034976	response to endoplasmic reticulum stress	0.00012984	13	Zm00001d008214,Zm00001d043339,Zm00001d009359,Zm00001d007042,Zm00001d014993,Zm00001d032859,Zm00001d046718,Zm00001d046624,Zm00001d025305,Zm00001d014124,Zm00001d049099,Zm00001d052721,Zm00001d003857	GO:BP
13	GO:0006970	response to osmotic stress	0.000133541	14	Zm00001d008841,Zm00001d039566,Zm00001d047841,Zm00001d017813,Zm00001d028561,Zm00001d039933,Zm00001d018298,Zm00001d028557,Zm00001d025508,Zm00001d028555,Zm00001d052194,Zm00001d047618,Zm00001d042609,Zm00001d025984	GO:BP
13	GO:1901700	response to oxygen-containing compound	0.000254847	30	Zm00001d008841,Zm00001d039566,Zm00001d047841,Zm00001d017813,Zm00001d028561,Zm00001d039933,Zm00001d018298,Zm00001d028557,Zm00001d025508,Zm00001d028555,Zm00001d048073,Zm00001d046471,Zm00001d028574,Zm00001d042609,Zm00001d014253,Zm00001d027901,Zm00001d045321,Zm00001d037894,Zm00001d023664,Zm00001d027900,Zm00001d043511,Zm00001d012660,Zm00001d046718,Zm00001d026015,Zm00001d012296,Zm00001d016506,Zm00001d0…	GO:BP
13	GO:0000302	response to reactive oxygen species	0.000648698	11	Zm00001d008841,Zm00001d039566,Zm00001d047841,Zm00001d017813,Zm00001d028561,Zm00001d039933,Zm00001d018298,Zm00001d028557,Zm00001d025508,Zm00001d028555,Zm00001d048073	GO:BP
13	GO:0033554	cellular response to stress	0.00112236	48	Zm00001d024903,Zm00001d010529,Zm00001d048073,Zm00001d042922,Zm00001d038806,Zm00001d012420,Zm00001d026094,Zm00001d031332,Zm00001d033987,Zm00001d047302,Zm00001d013507,Zm00001d020898,Zm00001d028630,Zm00001d032923,Zm00001d033591,Zm00001d008214,Zm00001d034433,Zm00001d052738,Zm00001d013842,Zm00001d043339,Zm00001d010812,Zm00001d009359,Zm00001d005888,Zm00001d044541,Zm00001d007042,Zm00001d020714,Zm00001d0…	GO:BP
13	GO:0071310	cellular response to organic substance	0.00120066	29	Zm00001d010529,Zm00001d048073,Zm00001d042922,Zm00001d012420,Zm00001d013507,Zm00001d028630,Zm00001d028574,Zm00001d033591,Zm00001d008214,Zm00001d013842,Zm00001d043339,Zm00001d014253,Zm00001d027901,Zm00001d009359,Zm00001d018973,Zm00001d014993,Zm00001d032859,Zm00001d027900,Zm00001d042267,Zm00001d012660,Zm00001d046718,Zm00001d012296,Zm00001d025305,Zm00001d014124,Zm00001d003857,Zm00001d016506,Zm00001d0…	GO:BP
13	GO:1901698	response to nitrogen compound	0.0165765	11	Zm00001d008214,Zm00001d043339,Zm00001d009359,Zm00001d014993,Zm00001d032859,Zm00001d046718,Zm00001d046624,Zm00001d025984,Zm00001d014124,Zm00001d052721,Zm00001d001865	GO:BP
13	GO:0050896	response to stimulus	0.024352	103	Zm00001d008841,Zm00001d039566,Zm00001d047841,Zm00001d017813,Zm00001d028561,Zm00001d039933,Zm00001d023387,Zm00001d018298,Zm00001d024903,Zm00001d028557,Zm00001d025508,Zm00001d028555,Zm00001d010529,Zm00001d048073,Zm00001d052194,Zm00001d042922,Zm00001d038806,Zm00001d046471,Zm00001d012420,Zm00001d026094,Zm00001d031332,Zm00001d033987,Zm00001d047302,Zm00001d013507,Zm00001d034368,Zm00001d015126,Zm00001d0…	GO:BP
13	GO:0045333	cellular respiration	0.0252566	12	Zm00001d023387,Zm00001d039089,Zm00001d002436,Zm00001d049649,Zm00001d025258,Zm00001d003923,Zm00001d021908,Zm00001d016248,ZeamMp136,Zm00001d011750,Zm00001d011330,Zm00001d025240	GO:BP
13	GO:0006790	sulfur compound metabolic process	0.0324943	18	Zm00001d034356,Zm00001d013230,Zm00001d024839,Zm00001d021596,Zm00001d051056,Zm00001d025773,Zm00001d035445,Zm00001d025258,Zm00001d006467,Zm00001d003923,Zm00001d021070,Zm00001d031659,Zm00001d043795,Zm00001d021908,Zm00001d010950,Zm00001d042104,Zm00001d034531,Zm00001d018809	GO:BP
13	GO:0009060	aerobic respiration	0.0464585	10	Zm00001d039089,Zm00001d002436,Zm00001d049649,Zm00001d025258,Zm00001d003923,Zm00001d021908,Zm00001d016248,ZeamMp136,Zm00001d011330,Zm00001d025240	GO:BP
13	GO:0015980	energy derivation by oxidation of organic compounds	0.0464615	13	Zm00001d023387,Zm00001d039089,Zm00001d002436,Zm00001d049649,Zm00001d025258,Zm00001d003923,Zm00001d021908,Zm00001d016248,ZeamMp136,Zm00001d011750,Zm00001d011330,Zm00001d025240,Zm00001d033746	GO:BP
13	GO:0033647	host intracellular organelle	1.19e-06	18	Zm00001d026094,Zm00001d033987,Zm00001d032923,Zm00001d038164,Zm00001d034433,Zm00001d052738,Zm00001d010812,Zm00001d045478,Zm00001d005888,Zm00001d020714,Zm00001d016674,Zm00001d025707,Zm00001d024509,Zm00001d026015,Zm00001d015164,Zm00001d028269,Zm00001d002546,Zm00001d040274	GO:CC
13	GO:0033648	host intracellular membrane-bounded organelle	1.19e-06	18	Zm00001d026094,Zm00001d033987,Zm00001d032923,Zm00001d038164,Zm00001d034433,Zm00001d052738,Zm00001d010812,Zm00001d045478,Zm00001d005888,Zm00001d020714,Zm00001d016674,Zm00001d025707,Zm00001d024509,Zm00001d026015,Zm00001d015164,Zm00001d028269,Zm00001d002546,Zm00001d040274	GO:CC
13	GO:0042025	host cell nucleus	1.19e-06	18	Zm00001d026094,Zm00001d033987,Zm00001d032923,Zm00001d038164,Zm00001d034433,Zm00001d052738,Zm00001d010812,Zm00001d045478,Zm00001d005888,Zm00001d020714,Zm00001d016674,Zm00001d025707,Zm00001d024509,Zm00001d026015,Zm00001d015164,Zm00001d028269,Zm00001d002546,Zm00001d040274	GO:CC
13	GO:0033643	host cell part	1.39e-06	18	Zm00001d026094,Zm00001d033987,Zm00001d032923,Zm00001d038164,Zm00001d034433,Zm00001d052738,Zm00001d010812,Zm00001d045478,Zm00001d005888,Zm00001d020714,Zm00001d016674,Zm00001d025707,Zm00001d024509,Zm00001d026015,Zm00001d015164,Zm00001d028269,Zm00001d002546,Zm00001d040274	GO:CC
13	GO:0043657	host cell	1.39e-06	18	Zm00001d026094,Zm00001d033987,Zm00001d032923,Zm00001d038164,Zm00001d034433,Zm00001d052738,Zm00001d010812,Zm00001d045478,Zm00001d005888,Zm00001d020714,Zm00001d016674,Zm00001d025707,Zm00001d024509,Zm00001d026015,Zm00001d015164,Zm00001d028269,Zm00001d002546,Zm00001d040274	GO:CC
13	GO:0043656	host intracellular region	1.39e-06	18	Zm00001d026094,Zm00001d033987,Zm00001d032923,Zm00001d038164,Zm00001d034433,Zm00001d052738,Zm00001d010812,Zm00001d045478,Zm00001d005888,Zm00001d020714,Zm00001d016674,Zm00001d025707,Zm00001d024509,Zm00001d026015,Zm00001d015164,Zm00001d028269,Zm00001d002546,Zm00001d040274	GO:CC
13	GO:0018995	host cellular component	1.39e-06	18	Zm00001d026094,Zm00001d033987,Zm00001d032923,Zm00001d038164,Zm00001d034433,Zm00001d052738,Zm00001d010812,Zm00001d045478,Zm00001d005888,Zm00001d020714,Zm00001d016674,Zm00001d025707,Zm00001d024509,Zm00001d026015,Zm00001d015164,Zm00001d028269,Zm00001d002546,Zm00001d040274	GO:CC
13	GO:0033646	host intracellular part	1.39e-06	18	Zm00001d026094,Zm00001d033987,Zm00001d032923,Zm00001d038164,Zm00001d034433,Zm00001d052738,Zm00001d010812,Zm00001d045478,Zm00001d005888,Zm00001d020714,Zm00001d016674,Zm00001d025707,Zm00001d024509,Zm00001d026015,Zm00001d015164,Zm00001d028269,Zm00001d002546,Zm00001d040274	GO:CC
13	GO:0005740	mitochondrial envelope	0.000370492	21	Zm00001d051661,Zm00001d032536,Zm00001d020925,ZeamMp108,Zm00001d049649,Zm00001d028102,Zm00001d038840,Zm00001d020219,Zm00001d052040,Zm00001d013019,Zm00001d043224,Zm00001d047461,Zm00001d038776,ZeamMp136,Zm00001d011750,Zm00001d011330,Zm00001d012017,Zm00001d027468,Zm00001d018183,Zm00001d008242,Zm00001d020510	GO:CC
13	GO:0005741	mitochondrial outer membrane	0.00139929	7	Zm00001d028102,Zm00001d038840,Zm00001d020219,Zm00001d013019,Zm00001d047461,Zm00001d012017,Zm00001d008242	GO:CC
13	GO:0048471	perinuclear region of cytoplasm	0.00148348	5	Zm00001d024903,Zm00001d031332,Zm00001d020898,Zm00001d041719,Zm00001d052809	GO:CC
13	GO:0005737	cytoplasm	0.00161759	208	Zm00001d008841,Zm00001d039566,Zm00001d024903,Zm00001d025508,Zm00001d010529,Zm00001d048073,Zm00001d052194,Zm00001d042922,Zm00001d038806,Zm00001d012420,Zm00001d031332,Zm00001d047302,Zm00001d013507,Zm00001d039000,Zm00001d007027,Zm00001d034667,Zm00001d034368,Zm00001d028968,Zm00001d020898,Zm00001d028630,Zm00001d028574,Zm00001d009950,Zm00001d047618,Zm00001d050119,Zm00001d034356,Zm00001d047187,Zm00001d0…	GO:CC
13	GO:0005739	mitochondrion	0.0055193	46	Zm00001d052194,Zm00001d051661,Zm00001d013842,Zm00001d032536,Zm00001d020925,Zm00001d034919,Zm00001d007031,Zm00001d022307,ZeamMp108,Zm00001d039089,Zm00001d014090,Zm00001d045025,ZeamMp050,Zm00001d002436,Zm00001d049649,Zm00001d043511,Zm00001d028102,Zm00001d021070,Zm00001d025984,Zm00001d038840,Zm00001d031659,ZeamMp097,Zm00001d017707,Zm00001d020219,Zm00001d021908,Zm00001d016248,Zm00001d045819,Zm00001d0…	GO:CC
13	GO:0005623	obsolete cell	0.00709197	12	Zm00001d028992,Zm00001d039468,Zm00001d039011,Zm00001d026608,Zm00001d008843,Zm00001d021596,Zm00001d011543,Zm00001d006467,Zm00001d043511,Zm00001d049099,Zm00001d007800,Zm00001d039512	GO:CC
13	GO:0005829	cytosol	0.00862676	54	Zm00001d024903,Zm00001d031332,Zm00001d039000,Zm00001d034368,Zm00001d020898,Zm00001d028574,Zm00001d009950,Zm00001d047618,Zm00001d050119,Zm00001d047187,Zm00001d037717,Zm00001d022469,Zm00001d031740,Zm00001d013193,Zm00001d031536,Zm00001d034919,Zm00001d045321,Zm00001d051056,Zm00001d033505,Zm00001d025773,Zm00001d037894,Zm00001d032859,Zm00001d052060,Zm00001d014090,Zm00001d025165,Zm00001d029151,Zm00001d0…	GO:CC
13	GO:0005622	intracellular anatomical structure	0.014019	299	Zm00001d008841,Zm00001d039566,Zm00001d024903,Zm00001d025508,Zm00001d010529,Zm00001d048073,Zm00001d052194,Zm00001d042922,Zm00001d038806,Zm00001d046471,Zm00001d012420,Zm00001d026094,Zm00001d031332,Zm00001d033987,Zm00001d047302,Zm00001d013507,Zm00001d039000,Zm00001d007027,Zm00001d034601,Zm00001d034667,Zm00001d034368,Zm00001d028968,Zm00001d020898,Zm00001d028630,Zm00001d032923,Zm00001d028574,Zm00001d0…	GO:CC
13	GO:0005758	mitochondrial intermembrane space	0.0259135	4	Zm00001d051661,Zm00001d020925,Zm00001d052040,Zm00001d020510	GO:CC
13	GO:0031966	mitochondrial membrane	0.0324659	17	Zm00001d032536,ZeamMp108,Zm00001d049649,Zm00001d028102,Zm00001d038840,Zm00001d020219,Zm00001d013019,Zm00001d043224,Zm00001d047461,Zm00001d038776,ZeamMp136,Zm00001d011750,Zm00001d011330,Zm00001d012017,Zm00001d027468,Zm00001d018183,Zm00001d008242	GO:CC
13	GO:0031970	organelle envelope lumen	0.0328935	4	Zm00001d051661,Zm00001d020925,Zm00001d052040,Zm00001d020510	GO:CC
13	GO:0009986	cell surface	0.0422591	3	Zm00001d024903,Zm00001d031332,Zm00001d020898	GO:CC
13	GO:0051082	unfolded protein binding	3.16e-21	37	Zm00001d008841,Zm00001d039566,Zm00001d047841,Zm00001d017813,Zm00001d028561,Zm00001d039933,Zm00001d018298,Zm00001d024903,Zm00001d028557,Zm00001d025508,Zm00001d028555,Zm00001d010529,Zm00001d048073,Zm00001d052194,Zm00001d042922,Zm00001d012420,Zm00001d031332,Zm00001d013507,Zm00001d039000,Zm00001d034368,Zm00001d020898,Zm00001d028630,Zm00001d033591,Zm00001d013842,Zm00001d034919,Zm00001d007031,Zm00001d0…	GO:MF
13	GO:0031072	heat shock protein binding	1.19e-11	18	Zm00001d010529,Zm00001d048073,Zm00001d042922,Zm00001d012420,Zm00001d013507,Zm00001d034368,Zm00001d028630,Zm00001d050119,Zm00001d047187,Zm00001d033591,Zm00001d002823,Zm00001d031740,Zm00001d013842,Zm00001d014993,Zm00001d051306,Zm00001d017401,Zm00001d021221,Zm00001d006036	GO:MF
13	GO:0051787	misfolded protein binding	8.97e-09	11	Zm00001d010529,Zm00001d048073,Zm00001d042922,Zm00001d012420,Zm00001d013507,Zm00001d028630,Zm00001d033591,Zm00001d013842,Zm00001d014993,Zm00001d052721,Zm00001d006036	GO:MF
13	GO:0043621	protein self-association	3.52e-07	10	Zm00001d008841,Zm00001d039566,Zm00001d047841,Zm00001d017813,Zm00001d028561,Zm00001d039933,Zm00001d018298,Zm00001d028557,Zm00001d025508,Zm00001d028555	GO:MF
13	GO:0044183	protein folding chaperone	7.44e-07	10	Zm00001d010529,Zm00001d048073,Zm00001d042922,Zm00001d012420,Zm00001d013507,Zm00001d028630,Zm00001d033591,Zm00001d013842,Zm00001d014993,Zm00001d006036	GO:MF
13	GO:0051879	Hsp90 protein binding	3.01e-05	6	Zm00001d050119,Zm00001d047187,Zm00001d002823,Zm00001d031740,Zm00001d051306,Zm00001d017401	GO:MF
13	GO:0051087	chaperone binding	7.29e-05	11	Zm00001d049244,Zm00001d016070,Zm00001d039000,Zm00001d050119,Zm00001d047187,Zm00001d025614,Zm00001d031740,Zm00001d007031,Zm00001d022307,Zm00001d045025,Zm00001d021221	GO:MF
13	GO:0005488	binding	0.0137245	317	Zm00001d008841,Zm00001d039566,Zm00001d047841,Zm00001d017813,Zm00001d028561,Zm00001d039933,Zm00001d018298,Zm00001d024903,Zm00001d028557,Zm00001d049244,Zm00001d025508,Zm00001d028555,Zm00001d010529,Zm00001d048073,Zm00001d052194,Zm00001d042922,Zm00001d038806,Zm00001d046471,Zm00001d012420,Zm00001d026094,Zm00001d016070,Zm00001d031332,Zm00001d033987,Zm00001d047302,Zm00001d013507,Zm00001d039000,Zm00001d0…	GO:MF
13	KEGG:04141	Protein processing in endoplasmic reticulum	7.35e-12	29	Zm00001d008841,Zm00001d039566,Zm00001d047841,Zm00001d028561,Zm00001d039933,Zm00001d028408,Zm00001d018298,Zm00001d024903,Zm00001d028557,Zm00001d028555,Zm00001d010529,Zm00001d052194,Zm00001d042922,Zm00001d012420,Zm00001d013507,Zm00001d034667,Zm00001d034368,Zm00001d020898,Zm00001d028630,Zm00001d012955,Zm00001d014993,Zm00001d032859,Zm00001d041719,Zm00001d040278,Zm00001d025305,Zm00001d014124,Zm00001d0…	KEGG
14	GO:0035967	cellular response to topologically incorrect protein	2.12e-06	11	Zm00001d003857,Zm00001d014993,Zm00001d054043,Zm00001d042922,Zm00001d025305,Zm00001d041550,Zm00001d035288,Zm00001d006699,Zm00001d014124,Zm00001d012420,Zm00001d032859	GO:BP
14	GO:0009266	response to temperature stimulus	4.56e-06	15	Zm00001d014993,Zm00001d051420,Zm00001d054043,Zm00001d042922,Zm00001d028814,Zm00001d020714,Zm00001d041550,Zm00001d042609,Zm00001d017547,Zm00001d005888,Zm00001d013669,Zm00001d012420,Zm00001d034368,Zm00001d054033,Zm00001d027480	GO:BP
14	GO:0035966	response to topologically incorrect protein	5.42e-06	11	Zm00001d003857,Zm00001d014993,Zm00001d054043,Zm00001d042922,Zm00001d025305,Zm00001d041550,Zm00001d035288,Zm00001d006699,Zm00001d014124,Zm00001d012420,Zm00001d032859	GO:BP
14	GO:0034620	cellular response to unfolded protein	6.82e-06	9	Zm00001d003857,Zm00001d014993,Zm00001d054043,Zm00001d042922,Zm00001d025305,Zm00001d041550,Zm00001d035288,Zm00001d006699,Zm00001d012420	GO:BP
14	GO:0006986	response to unfolded protein	1.19e-05	9	Zm00001d003857,Zm00001d014993,Zm00001d054043,Zm00001d042922,Zm00001d025305,Zm00001d041550,Zm00001d035288,Zm00001d006699,Zm00001d012420	GO:BP
14	GO:0034605	cellular response to heat	0.000571435	8	Zm00001d014993,Zm00001d054043,Zm00001d042922,Zm00001d020714,Zm00001d041550,Zm00001d005888,Zm00001d012420,Zm00001d054033	GO:BP
14	GO:0009408	response to heat	0.000922654	10	Zm00001d014993,Zm00001d054043,Zm00001d042922,Zm00001d020714,Zm00001d041550,Zm00001d005888,Zm00001d013669,Zm00001d012420,Zm00001d034368,Zm00001d054033	GO:BP
14	GO:0030968	endoplasmic reticulum unfolded protein response	0.00157179	6	Zm00001d003857,Zm00001d014993,Zm00001d054043,Zm00001d025305,Zm00001d035288,Zm00001d006699	GO:BP
14	GO:0035670	plant-type ovary development	0.00165297	5	Zm00001d041781,Zm00001d006094,Zm00001d031620,Zm00001d023955,Zm00001d021057	GO:BP
14	GO:0048481	plant ovule development	0.00165297	5	Zm00001d041781,Zm00001d006094,Zm00001d031620,Zm00001d023955,Zm00001d021057	GO:BP
14	GO:0042221	response to chemical	0.00175873	35	Zm00001d052200,Zm00001d042104,Zm00001d002704,Zm00001d039624,Zm00001d003857,Zm00001d014993,Zm00001d024839,Zm00001d051420,Zm00001d033931,Zm00001d054043,Zm00001d018487,Zm00001d044096,Zm00001d042922,Zm00001d028814,Zm00001d025305,Zm00001d007234,Zm00001d016691,Zm00001d012675,Zm00001d041550,Zm00001d042609,Zm00001d035288,Zm00001d017547,Zm00001d047757,Zm00001d006699,Zm00001d047448,Zm00001d014124,Zm00001d0…	GO:BP
14	GO:0006749	glutathione metabolic process	0.00242002	8	Zm00001d042104,Zm00001d018220,Zm00001d024963,Zm00001d024839,Zm00001d012675,Zm00001d016469,Zm00001d043795,Zm00001d034356	GO:BP
14	GO:0034976	response to endoplasmic reticulum stress	0.0024473	9	Zm00001d003857,Zm00001d014993,Zm00001d054043,Zm00001d025305,Zm00001d035288,Zm00001d006699,Zm00001d014124,Zm00001d028726,Zm00001d032859	GO:BP
14	GO:0070887	cellular response to chemical stimulus	0.0025218	26	Zm00001d002704,Zm00001d039624,Zm00001d003857,Zm00001d014993,Zm00001d033931,Zm00001d054043,Zm00001d018487,Zm00001d042922,Zm00001d028814,Zm00001d025305,Zm00001d007234,Zm00001d041550,Zm00001d035288,Zm00001d047757,Zm00001d006699,Zm00001d047448,Zm00001d014124,Zm00001d012420,Zm00001d004086,Zm00001d040446,Zm00001d003248,Zm00001d021835,Zm00001d027480,Zm00001d033707,Zm00001d032859,Zm00001d051392	GO:BP
14	GO:0048467	gynoecium development	0.00556232	5	Zm00001d041781,Zm00001d006094,Zm00001d031620,Zm00001d023955,Zm00001d021057	GO:BP
14	GO:0048440	carpel development	0.00556232	5	Zm00001d041781,Zm00001d006094,Zm00001d031620,Zm00001d023955,Zm00001d021057	GO:BP
14	GO:0006995	cellular response to nitrogen starvation	0.00743084	4	Zm00001d024239,Zm00001d002257,Zm00001d049405,Zm00001d006474	GO:BP
14	GO:0009635	response to herbicide	0.0162797	4	Zm00001d042104,Zm00001d002704,Zm00001d024839,Zm00001d012675	GO:BP
14	GO:0043562	cellular response to nitrogen levels	0.0204638	4	Zm00001d024239,Zm00001d002257,Zm00001d049405,Zm00001d006474	GO:BP
14	GO:0005737	cytoplasm	0.0156261	129	Zm00001d031971,Zm00001d028260,Zm00001d011720,Zm00001d037693,Zm00001d052485,Zm00001d042104,Zm00001d035925,Zm00001d002704,Zm00001d022017,Zm00001d018220,Zm00001d024963,Zm00001d003857,Zm00001d014993,Zm00001d041716,Zm00001d024839,Zm00001d052247,Zm00001d048358,Zm00001d028201,Zm00001d014957,Zm00001d051420,Zm00001d033931,Zm00001d033174,Zm00001d018090,Zm00001d054043,Zm00001d016446,Zm00001d037934,Zm00001d0…	GO:CC
14	GO:0071256	translocon complex	0.0334493	3	Zm00001d028201,Zm00001d011185,Zm00001d046929	GO:CC
14	GO:0004602	glutathione peroxidase activity	0.000229018	4	Zm00001d002704,Zm00001d047448,Zm00001d033707,Zm00001d051392	GO:MF
14	GO:0004364	glutathione transferase activity	0.000314491	8	Zm00001d042104,Zm00001d018220,Zm00001d024963,Zm00001d024839,Zm00001d012675,Zm00001d043795,Zm00001d034356,Zm00001d033707	GO:MF
14	GO:0051787	misfolded protein binding	0.0137706	5	Zm00001d014993,Zm00001d054043,Zm00001d042922,Zm00001d041550,Zm00001d012420	GO:MF
14	GO:0031072	heat shock protein binding	0.0162966	7	Zm00001d014993,Zm00001d054043,Zm00001d042922,Zm00001d041550,Zm00001d013669,Zm00001d012420,Zm00001d034368	GO:MF
14	GO:0016491	oxidoreductase activity	0.0175363	40	Zm00001d031257,Zm00001d003311,Zm00001d011720,Zm00001d037693,Zm00001d035925,Zm00001d019034,Zm00001d002704,Zm00001d049954,Zm00001d014463,Zm00001d019725,Zm00001d033931,Zm00001d018090,Zm00001d044908,Zm00001d044906,Zm00001d012607,Zm00001d051636,Zm00001d034387,Zm00001d015956,Zm00001d044159,Zm00001d009858,Zm00001d049597,Zm00001d007234,Zm00001d006948,Zm00001d025166,Zm00001d002436,Zm00001d047757,Zm00001d0…	GO:MF
14	GO:0044183	protein folding chaperone	0.0250043	5	Zm00001d014993,Zm00001d054043,Zm00001d042922,Zm00001d041550,Zm00001d012420	GO:MF
14	GO:0010181	FMN binding	0.0345206	5	Zm00001d044908,Zm00001d044906,Zm00001d012607,Zm00001d045021,Zm00001d043845	GO:MF
14	KEGG:00480	Glutathione metabolism	1.25e-05	11	Zm00001d042104,Zm00001d035925,Zm00001d002704,Zm00001d018220,Zm00001d024963,Zm00001d024839,Zm00001d007234,Zm00001d047757,Zm00001d047448,Zm00001d034356,Zm00001d033707	KEGG
14	KEGG:04145	Phagosome	0.0230098	7	Zm00001d003857,Zm00001d025305,Zm00001d033850,Zm00001d046929,Zm00001d010733,Zm00001d007118,Zm00001d031179	KEGG
15	GO:0006465	signal peptide processing	3.72e-10	8	Zm00001d033479,Zm00001d021401,Zm00001d037926,Zm00001d013642,Zm00001d006320,Zm00001d054017,Zm00001d003539,Zm00001d015006	GO:BP
15	GO:0016485	protein processing	1.33e-08	10	Zm00001d033479,Zm00001d021401,Zm00001d037926,Zm00001d013642,Zm00001d002824,Zm00001d051405,Zm00001d006320,Zm00001d054017,Zm00001d003539,Zm00001d015006	GO:BP
15	GO:0051604	protein maturation	4.99e-07	10	Zm00001d033479,Zm00001d021401,Zm00001d037926,Zm00001d013642,Zm00001d002824,Zm00001d051405,Zm00001d006320,Zm00001d054017,Zm00001d003539,Zm00001d015006	GO:BP
15	GO:0031640	killing of cells of other organism	0.000903935	3	Zm00001d018254,Zm00001d018253,Zm00001d018251	GO:BP
15	GO:0001906	cell killing	0.000903935	3	Zm00001d018254,Zm00001d018253,Zm00001d018251	GO:BP
15	GO:0006508	proteolysis	0.00100533	23	Zm00001d023512,Zm00001d045863,Zm00001d022533,Zm00001d008750,Zm00001d029631,Zm00001d033479,Zm00001d017522,Zm00001d004734,Zm00001d021401,Zm00001d009594,Zm00001d049055,Zm00001d037926,Zm00001d013642,Zm00001d019192,Zm00001d002824,Zm00001d051405,Zm00001d006320,Zm00001d025307,Zm00001d045133,Zm00001d028894,Zm00001d054017,Zm00001d003539,Zm00001d015006	GO:BP
15	GO:0045168	cell-cell signaling involved in cell fate commitment	0.0200259	3	Zm00001d027819,Zm00001d027820,Zm00001d027821	GO:BP
15	GO:0007267	cell-cell signaling	0.0245748	3	Zm00001d027819,Zm00001d027820,Zm00001d027821	GO:BP
15	GO:0005787	signal peptidase complex	5.86e-09	6	Zm00001d033479,Zm00001d021401,Zm00001d037926,Zm00001d013642,Zm00001d006320,Zm00001d003539	GO:CC
15	GO:0005783	endoplasmic reticulum	1.62e-08	22	Zm00001d012234,Zm00001d036442,Zm00001d033479,Zm00001d021401,Zm00001d035288,Zm00001d037926,Zm00001d013642,Zm00001d018194,Zm00001d032974,Zm00001d051405,Zm00001d006699,Zm00001d019472,Zm00001d006320,Zm00001d014895,Zm00001d021943,Zm00001d045133,Zm00001d028894,Zm00001d054017,Zm00001d003539,Zm00001d037163,Zm00001d015006,Zm00001d014732	GO:CC
15	GO:0005789	endoplasmic reticulum membrane	0.000244019	12	Zm00001d033479,Zm00001d021401,Zm00001d037926,Zm00001d013642,Zm00001d032974,Zm00001d051405,Zm00001d006320,Zm00001d045133,Zm00001d054017,Zm00001d003539,Zm00001d037163,Zm00001d015006	GO:CC
15	GO:0042175	nuclear outer membrane-endoplasmic reticulum membrane network	0.000248688	12	Zm00001d033479,Zm00001d021401,Zm00001d037926,Zm00001d013642,Zm00001d032974,Zm00001d051405,Zm00001d006320,Zm00001d045133,Zm00001d054017,Zm00001d003539,Zm00001d037163,Zm00001d015006	GO:CC
15	GO:0098827	endoplasmic reticulum subcompartment	0.000263173	12	Zm00001d033479,Zm00001d021401,Zm00001d037926,Zm00001d013642,Zm00001d032974,Zm00001d051405,Zm00001d006320,Zm00001d045133,Zm00001d054017,Zm00001d003539,Zm00001d037163,Zm00001d015006	GO:CC
15	GO:0140534	endoplasmic reticulum protein-containing complex	0.00080051	7	Zm00001d033479,Zm00001d021401,Zm00001d037926,Zm00001d013642,Zm00001d006320,Zm00001d045133,Zm00001d003539	GO:CC
15	GO:1905368	peptidase complex	0.000967494	7	Zm00001d033479,Zm00001d021401,Zm00001d037926,Zm00001d013642,Zm00001d006320,Zm00001d022338,Zm00001d003539	GO:CC
15	GO:0012505	endomembrane system	0.00166842	25	Zm00001d012234,Zm00001d036442,Zm00001d033479,Zm00001d021401,Zm00001d035288,Zm00001d037926,Zm00001d013642,Zm00001d021974,Zm00001d018194,Zm00001d032974,Zm00001d042662,Zm00001d051405,Zm00001d006699,Zm00001d019472,Zm00001d006320,Zm00001d014895,Zm00001d021943,Zm00001d045133,Zm00001d026079,Zm00001d028894,Zm00001d054017,Zm00001d003539,Zm00001d037163,Zm00001d015006,Zm00001d014732	GO:CC
15	GO:0031984	organelle subcompartment	0.0180134	17	Zm00001d012234,Zm00001d036442,Zm00001d033479,Zm00001d021401,Zm00001d037926,Zm00001d013642,Zm00001d021974,Zm00001d032974,Zm00001d051405,Zm00001d006320,Zm00001d045133,Zm00001d026079,Zm00001d054017,Zm00001d003539,Zm00001d037163,Zm00001d015006,Zm00001d014732	GO:CC
15	GO:0140096	catalytic activity, acting on a protein	3.65e-05	36	Zm00001d045863,Zm00001d022533,Zm00001d008750,Zm00001d036442,Zm00001d033479,Zm00001d017522,Zm00001d004734,Zm00001d021401,Zm00001d009594,Zm00001d049055,Zm00001d037926,Zm00001d013642,Zm00001d002824,Zm00001d054070,Zm00001d042443,Zm00001d032974,Zm00001d048556,Zm00001d006320,Zm00001d025307,Zm00001d027427,Zm00001d045133,Zm00001d012525,Zm00001d001988,Zm00001d028894,Zm00001d047679,Zm00001d042372,Zm00001d0…	GO:MF
15	GO:0008233	peptidase activity	9.56e-05	17	Zm00001d045863,Zm00001d022533,Zm00001d008750,Zm00001d033479,Zm00001d017522,Zm00001d004734,Zm00001d021401,Zm00001d009594,Zm00001d049055,Zm00001d037926,Zm00001d013642,Zm00001d002824,Zm00001d006320,Zm00001d025307,Zm00001d054017,Zm00001d003539,Zm00001d015006	GO:MF
15	GO:0070001	aspartic-type peptidase activity	0.00561161	6	Zm00001d045863,Zm00001d008750,Zm00001d004734,Zm00001d009594,Zm00001d054017,Zm00001d015006	GO:MF
15	GO:0004190	aspartic-type endopeptidase activity	0.00561161	6	Zm00001d045863,Zm00001d008750,Zm00001d004734,Zm00001d009594,Zm00001d054017,Zm00001d015006	GO:MF
15	GO:0004175	endopeptidase activity	0.00863933	10	Zm00001d045863,Zm00001d022533,Zm00001d008750,Zm00001d017522,Zm00001d004734,Zm00001d009594,Zm00001d037926,Zm00001d002824,Zm00001d054017,Zm00001d015006	GO:MF
15	GO:0033612	receptor serine/threonine kinase binding	0.020056	3	Zm00001d027819,Zm00001d027820,Zm00001d027821	GO:MF
15	KEGG:00514	Other types of O-glycan biosynthesis	0.0147221	2	Zm00001d008258,Zm00001d021974	KEGG
15	KEGG:03060	Protein export	0.0275761	3	Zm00001d037926,Zm00001d013642,Zm00001d006320	KEGG
16	GO:0046034	ATP metabolic process	2.09e-07	7	ZeamMp182,ZeamMp108,ZeamMp136,ZeamMp161,ZeamMp032,ZeamMp051,ZeamMp113	GO:BP
16	GO:1902600	proton transmembrane transport	7.04e-06	6	ZeamMp182,ZeamMp108,ZeamMp136,ZeamMp161,ZeamMp032,ZeamMp051	GO:BP
16	GO:0015672	monovalent inorganic cation transport	5.2e-05	6	ZeamMp182,ZeamMp108,ZeamMp136,ZeamMp161,ZeamMp032,ZeamMp051	GO:BP
16	GO:0042773	ATP synthesis coupled electron transport	8.58e-05	4	ZeamMp136,ZeamMp161,ZeamMp032,ZeamMp113	GO:BP
16	GO:0006812	cation transport	0.000173901	7	ZeamMp182,ZeamMp108,ZeamMp136,ZeamMp161,ZeamMp032,ZeamMp098,ZeamMp051	GO:BP
16	GO:0006119	oxidative phosphorylation	0.000194427	4	ZeamMp136,ZeamMp161,ZeamMp032,ZeamMp113	GO:BP
16	GO:0022904	respiratory electron transport chain	0.000235605	4	ZeamMp136,ZeamMp161,ZeamMp032,ZeamMp113	GO:BP
16	GO:0098662	inorganic cation transmembrane transport	0.000537038	6	ZeamMp182,ZeamMp108,ZeamMp136,ZeamMp161,ZeamMp032,ZeamMp051	GO:BP
16	GO:0098660	inorganic ion transmembrane transport	0.000970885	6	ZeamMp182,ZeamMp108,ZeamMp136,ZeamMp161,ZeamMp032,ZeamMp051	GO:BP
16	GO:0098655	cation transmembrane transport	0.0010578	6	ZeamMp182,ZeamMp108,ZeamMp136,ZeamMp161,ZeamMp032,ZeamMp051	GO:BP
16	GO:0045333	cellular respiration	0.00366309	4	ZeamMp136,ZeamMp161,ZeamMp032,ZeamMp113	GO:BP
16	GO:0042775	mitochondrial ATP synthesis coupled electron transport	0.00486563	3	ZeamMp136,ZeamMp161,ZeamMp113	GO:BP
16	GO:0034220	ion transmembrane transport	0.00540414	7	ZeamMp182,ZeamMp108,ZeamMp136,ZeamMp161,ZeamMp032,ZeamMp051,Zm00001d014090	GO:BP
16	GO:0015986	ATP synthesis coupled proton transport	0.00630208	3	ZeamMp182,ZeamMp108,ZeamMp051	GO:BP
16	GO:0015985	energy coupled proton transport, down electrochemical gradient	0.00630208	3	ZeamMp182,ZeamMp108,ZeamMp051	GO:BP
16	GO:0006754	ATP biosynthetic process	0.00630208	3	ZeamMp182,ZeamMp108,ZeamMp051	GO:BP
16	GO:0015980	energy derivation by oxidation of organic compounds	0.00838646	4	ZeamMp136,ZeamMp161,ZeamMp032,ZeamMp113	GO:BP
16	GO:0015988	energy coupled proton transmembrane transport, against electrochemical gradient	0.00945269	2	ZeamMp136,ZeamMp032	GO:BP
16	GO:0015990	electron transport coupled proton transport	0.00945269	2	ZeamMp136,ZeamMp032	GO:BP
16	GO:0009205	purine ribonucleoside triphosphate metabolic process	0.0103883	3	ZeamMp182,ZeamMp108,ZeamMp051	GO:BP
16	GO:0009145	purine nucleoside triphosphate biosynthetic process	0.0103883	3	ZeamMp182,ZeamMp108,ZeamMp051	GO:BP
16	GO:0009206	purine ribonucleoside triphosphate biosynthetic process	0.0103883	3	ZeamMp182,ZeamMp108,ZeamMp051	GO:BP
16	GO:0009144	purine nucleoside triphosphate metabolic process	0.0117447	3	ZeamMp182,ZeamMp108,ZeamMp051	GO:BP
16	GO:0006123	mitochondrial electron transport, cytochrome c to oxygen	0.0118105	2	ZeamMp136,ZeamMp161	GO:BP
16	GO:0019646	aerobic electron transport chain	0.0144285	2	ZeamMp136,ZeamMp161	GO:BP
16	GO:0009201	ribonucleoside triphosphate biosynthetic process	0.0170968	3	ZeamMp182,ZeamMp108,ZeamMp051	GO:BP
16	GO:0009199	ribonucleoside triphosphate metabolic process	0.0170968	3	ZeamMp182,ZeamMp108,ZeamMp051	GO:BP
16	GO:0009142	nucleoside triphosphate biosynthetic process	0.0216645	3	ZeamMp182,ZeamMp108,ZeamMp051	GO:BP
16	GO:0009141	nucleoside triphosphate metabolic process	0.0339957	3	ZeamMp182,ZeamMp108,ZeamMp051	GO:BP
16	GO:0005739	mitochondrion	6.5e-17	19	ZeamMp182,ZeamMp092,ZeamMp041,ZeamMp050,ZeamMp024,ZeamMp095,ZeamMp097,ZeamMp108,ZeamMp136,ZeamMp161,ZeamMp044,ZeamMp032,ZeamMp098,ZeamMp051,ZeamMp113,ZeamMp094,ZeamMp093,ZeamMp167,Zm00001d014090	GO:CC
16	GO:0005737	cytoplasm	2.34e-07	24	ZeamMp182,ZeamMp092,ZeamMp041,ZeamMp050,ZeamMp024,ZeamMp095,ZeamMp097,ZeamMp108,ZeamMp136,ZemaCp047,ZeamMp161,ZeamMp044,ZeamMp032,ZeamMp098,ZeamMp051,ZeamMp113,ZeamMp094,ZeamMp093,ZeamMp167,Zm00001d045069,Zm00001d028117,Zm00001d005276,Zm00001d014090,Zm00001d039189	GO:CC
16	GO:0031966	mitochondrial membrane	2.46e-07	8	ZeamMp182,ZeamMp108,ZeamMp136,ZeamMp161,ZeamMp032,ZeamMp051,ZeamMp113,ZeamMp093	GO:CC
16	GO:0005740	mitochondrial envelope	3.14e-07	8	ZeamMp182,ZeamMp108,ZeamMp136,ZeamMp161,ZeamMp032,ZeamMp051,ZeamMp113,ZeamMp093	GO:CC
16	GO:0005743	mitochondrial inner membrane	2.37e-06	7	ZeamMp182,ZeamMp108,ZeamMp136,ZeamMp161,ZeamMp032,ZeamMp051,ZeamMp113	GO:CC
16	GO:0019866	organelle inner membrane	6.94e-06	7	ZeamMp182,ZeamMp108,ZeamMp136,ZeamMp161,ZeamMp032,ZeamMp051,ZeamMp113	GO:CC
16	GO:0070469	respirasome	2.09e-05	5	ZeamMp136,ZeamMp161,ZeamMp032,ZeamMp113,ZeamMp093	GO:CC
16	GO:0045263	proton-transporting ATP synthase complex, coupling factor F(o)	6e-05	3	ZeamMp182,ZeamMp108,ZeamMp051	GO:CC
16	GO:0098798	mitochondrial protein-containing complex	7.26e-05	6	ZeamMp108,ZeamMp136,ZeamMp161,ZeamMp032,ZeamMp051,ZeamMp167	GO:CC
16	GO:0098800	inner mitochondrial membrane protein complex	0.000151546	5	ZeamMp108,ZeamMp136,ZeamMp161,ZeamMp032,ZeamMp051	GO:CC
16	GO:0098796	membrane protein complex	0.000173931	8	ZeamMp182,ZeamMp108,ZeamMp136,ZeamMp161,ZeamMp032,ZeamMp051,ZeamMp113,ZeamMp093	GO:CC
16	GO:0031975	envelope	0.000203544	8	ZeamMp182,ZeamMp108,ZeamMp136,ZeamMp161,ZeamMp032,ZeamMp051,ZeamMp113,ZeamMp093	GO:CC
16	GO:0031967	organelle envelope	0.000203544	8	ZeamMp182,ZeamMp108,ZeamMp136,ZeamMp161,ZeamMp032,ZeamMp051,ZeamMp113,ZeamMp093	GO:CC
16	GO:0043229	intracellular organelle	0.000361098	24	ZeamMp182,ZeamMp092,ZeamMp041,ZeamMp050,ZeamMp024,ZeamMp095,ZeamMp097,ZeamMp108,ZeamMp136,ZemaCp047,ZeamMp161,ZeamMp044,ZeamMp032,ZeamMp098,ZeamMp051,ZeamMp113,ZeamMp094,ZeamMp093,ZeamMp167,Zm00001d045069,Zm00001d028117,Zm00001d005276,Zm00001d014090,Zm00001d039189	GO:CC
16	GO:0098803	respiratory chain complex	0.000370102	4	ZeamMp136,ZeamMp161,ZeamMp032,ZeamMp113	GO:CC
16	GO:0070069	cytochrome complex	0.000433429	3	ZeamMp136,ZeamMp161,ZeamMp113	GO:CC
16	GO:0043226	organelle	0.000488127	24	ZeamMp182,ZeamMp092,ZeamMp041,ZeamMp050,ZeamMp024,ZeamMp095,ZeamMp097,ZeamMp108,ZeamMp136,ZemaCp047,ZeamMp161,ZeamMp044,ZeamMp032,ZeamMp098,ZeamMp051,ZeamMp113,ZeamMp094,ZeamMp093,ZeamMp167,Zm00001d045069,Zm00001d028117,Zm00001d005276,Zm00001d014090,Zm00001d039189	GO:CC
16	GO:0033177	proton-transporting two-sector ATPase complex, proton-transporting domain	0.00107047	3	ZeamMp182,ZeamMp108,ZeamMp051	GO:CC
16	GO:0005751	mitochondrial respiratory chain complex IV	0.00198628	2	ZeamMp136,ZeamMp161	GO:CC
16	GO:0045277	respiratory chain complex IV	0.00198628	2	ZeamMp136,ZeamMp161	GO:CC
16	GO:0045259	proton-transporting ATP synthase complex	0.00201838	3	ZeamMp182,ZeamMp108,ZeamMp051	GO:CC
16	GO:0000276	mitochondrial proton-transporting ATP synthase complex, coupling factor F(o)	0.00340079	2	ZeamMp108,ZeamMp051	GO:CC
16	GO:0032991	protein-containing complex	0.00376089	14	ZeamMp182,ZeamMp092,ZeamMp108,ZeamMp136,ZemaCp047,ZeamMp161,ZeamMp032,ZeamMp051,ZeamMp113,ZeamMp093,ZeamMp167,Zm00001d045069,Zm00001d028117,Zm00001d005276	GO:CC
16	GO:0043231	intracellular membrane-bounded organelle	0.0100465	22	ZeamMp182,ZeamMp092,ZeamMp041,ZeamMp050,ZeamMp024,ZeamMp095,ZeamMp097,ZeamMp108,ZeamMp136,ZemaCp047,ZeamMp161,ZeamMp044,ZeamMp032,ZeamMp098,ZeamMp051,ZeamMp113,ZeamMp094,ZeamMp093,ZeamMp167,Zm00001d005276,Zm00001d014090,Zm00001d039189	GO:CC
16	GO:0005840	ribosome	0.0106567	6	ZeamMp092,ZeamMp024,ZeamMp097,ZeamMp167,Zm00001d045069,Zm00001d028117	GO:CC
16	GO:0043227	membrane-bounded organelle	0.0133251	22	ZeamMp182,ZeamMp092,ZeamMp041,ZeamMp050,ZeamMp024,ZeamMp095,ZeamMp097,ZeamMp108,ZeamMp136,ZemaCp047,ZeamMp161,ZeamMp044,ZeamMp032,ZeamMp098,ZeamMp051,ZeamMp113,ZeamMp094,ZeamMp093,ZeamMp167,Zm00001d005276,Zm00001d014090,Zm00001d039189	GO:CC
16	GO:0016469	proton-transporting two-sector ATPase complex	0.0134989	3	ZeamMp182,ZeamMp108,ZeamMp051	GO:CC
16	GO:0005746	mitochondrial respirasome	0.0174198	3	ZeamMp136,ZeamMp161,ZeamMp032	GO:CC
16	GO:0005622	intracellular anatomical structure	0.0190773	24	ZeamMp182,ZeamMp092,ZeamMp041,ZeamMp050,ZeamMp024,ZeamMp095,ZeamMp097,ZeamMp108,ZeamMp136,ZemaCp047,ZeamMp161,ZeamMp044,ZeamMp032,ZeamMp098,ZeamMp051,ZeamMp113,ZeamMp094,ZeamMp093,ZeamMp167,Zm00001d045069,Zm00001d028117,Zm00001d005276,Zm00001d014090,Zm00001d039189	GO:CC
16	GO:0015078	proton transmembrane transporter activity	0.00148797	5	ZeamMp182,ZeamMp108,ZeamMp136,ZeamMp161,ZeamMp051	GO:MF
16	GO:0015002	heme-copper terminal oxidase activity	0.00285025	2	ZeamMp136,ZeamMp161	GO:MF
16	GO:0004129	cytochrome-c oxidase activity	0.00285025	2	ZeamMp136,ZeamMp161	GO:MF
16	GO:0016675	oxidoreductase activity, acting on a heme group of donors	0.00285025	2	ZeamMp136,ZeamMp161	GO:MF
16	GO:0016676	oxidoreductase activity, acting on a heme group of donors, oxygen as acceptor	0.00285025	2	ZeamMp136,ZeamMp161	GO:MF
16	GO:0015077	monovalent inorganic cation transmembrane transporter activity	0.00386019	5	ZeamMp182,ZeamMp108,ZeamMp136,ZeamMp161,ZeamMp051	GO:MF
16	GO:0022890	inorganic cation transmembrane transporter activity	0.0201234	5	ZeamMp182,ZeamMp108,ZeamMp136,ZeamMp161,ZeamMp051	GO:MF
16	GO:0051117	ATPase binding	0.0212473	2	ZemaCp047,Zm00001d014090	GO:MF
16	GO:0003735	structural constituent of ribosome	0.024888	5	ZeamMp092,ZeamMp024,ZeamMp167,Zm00001d045069,Zm00001d028117	GO:MF
16	GO:0008324	cation transmembrane transporter activity	0.026655	5	ZeamMp182,ZeamMp108,ZeamMp136,ZeamMp161,ZeamMp051	GO:MF
16	GO:0015075	ion transmembrane transporter activity	0.0336493	6	ZeamMp182,ZeamMp108,ZeamMp136,ZeamMp161,ZeamMp098,ZeamMp051	GO:MF
17	GO:0009266	response to temperature stimulus	4.13e-06	19	Zm00001d051932,Zm00001d028815,Zm00001d022264,Zm00001d028630,Zm00001d028814,Zm00001d052194,Zm00001d051420,Zm00001d024778,Zm00001d014848,Zm00001d032923,Zm00001d034433,Zm00001d012420,Zm00001d038806,Zm00001d020898,Zm00001d028024,Zm00001d042609,Zm00001d014993,Zm00001d025984,Zm00001d034368	GO:BP
17	GO:0055114	oxidation-reduction process	1.78e-05	68	Zm00001d051932,Zm00001d002346,Zm00001d024853,Zm00001d019850,Zm00001d039848,Zm00001d045706,Zm00001d023892,Zm00001d015956,Zm00001d046234,Zm00001d011720,Zm00001d002847,Zm00001d039514,Zm00001d053932,Zm00001d009182,Zm00001d047743,Zm00001d049597,Zm00001d013230,Zm00001d002436,Zm00001d019034,Zm00001d044906,Zm00001d019439,Zm00001d025166,Zm00001d029744,Zm00001d003309,Zm00001d044159,Zm00001d045251,Zm00001d0…	GO:BP
17	GO:0046394	carboxylic acid biosynthetic process	2.87e-05	29	Zm00001d017958,Zm00001d043376,Zm00001d026293,Zm00001d023892,Zm00001d033747,Zm00001d046234,Zm00001d028303,Zm00001d022181,Zm00001d006900,Zm00001d014294,Zm00001d002326,Zm00001d044906,Zm00001d052247,Zm00001d044908,Zm00001d022388,Zm00001d020669,Zm00001d029594,Zm00001d013296,Zm00001d003533,Zm00001d051804,Zm00001d023652,Zm00001d011610,Zm00001d015509,Zm00001d012247,Zm00001d049191,Zm00001d028024,Zm00001d0…	GO:BP
17	GO:0043436	oxoacid metabolic process	2.93e-05	46	Zm00001d017958,Zm00001d043376,Zm00001d026293,Zm00001d048358,Zm00001d023892,Zm00001d033747,Zm00001d046234,Zm00001d028303,Zm00001d022181,Zm00001d009182,Zm00001d053127,Zm00001d006900,Zm00001d013230,Zm00001d014294,Zm00001d002326,Zm00001d039512,Zm00001d044906,Zm00001d016860,Zm00001d045251,Zm00001d052247,Zm00001d044908,Zm00001d027558,Zm00001d022388,Zm00001d020669,Zm00001d005489,Zm00001d029594,Zm00001d0…	GO:BP
17	GO:0019752	carboxylic acid metabolic process	3.68e-05	45	Zm00001d017958,Zm00001d043376,Zm00001d026293,Zm00001d048358,Zm00001d023892,Zm00001d033747,Zm00001d046234,Zm00001d028303,Zm00001d022181,Zm00001d009182,Zm00001d053127,Zm00001d006900,Zm00001d014294,Zm00001d002326,Zm00001d039512,Zm00001d044906,Zm00001d016860,Zm00001d045251,Zm00001d052247,Zm00001d044908,Zm00001d027558,Zm00001d022388,Zm00001d020669,Zm00001d005489,Zm00001d029594,Zm00001d013296,Zm00001d0…	GO:BP
17	GO:0044281	small molecule metabolic process	5.37e-05	66	Zm00001d019850,Zm00001d010172,Zm00001d017958,Zm00001d043376,Zm00001d033300,Zm00001d026293,Zm00001d048358,Zm00001d023892,Zm00001d033747,Zm00001d046234,Zm00001d001979,Zm00001d028303,Zm00001d022181,Zm00001d009182,Zm00001d053127,Zm00001d006900,Zm00001d028330,Zm00001d013230,Zm00001d014294,Zm00001d019034,Zm00001d007383,Zm00001d002326,Zm00001d039512,Zm00001d044906,Zm00001d016860,Zm00001d009146,Zm00001d0…	GO:BP
17	GO:0006082	organic acid metabolic process	6.7e-05	46	Zm00001d017958,Zm00001d043376,Zm00001d026293,Zm00001d048358,Zm00001d023892,Zm00001d033747,Zm00001d046234,Zm00001d028303,Zm00001d022181,Zm00001d009182,Zm00001d053127,Zm00001d006900,Zm00001d013230,Zm00001d014294,Zm00001d002326,Zm00001d039512,Zm00001d044906,Zm00001d016860,Zm00001d045251,Zm00001d052247,Zm00001d044908,Zm00001d027558,Zm00001d022388,Zm00001d020669,Zm00001d005489,Zm00001d029594,Zm00001d0…	GO:BP
17	GO:0016053	organic acid biosynthetic process	8.46e-05	29	Zm00001d017958,Zm00001d043376,Zm00001d026293,Zm00001d023892,Zm00001d033747,Zm00001d046234,Zm00001d028303,Zm00001d022181,Zm00001d006900,Zm00001d014294,Zm00001d002326,Zm00001d044906,Zm00001d052247,Zm00001d044908,Zm00001d022388,Zm00001d020669,Zm00001d029594,Zm00001d013296,Zm00001d003533,Zm00001d051804,Zm00001d023652,Zm00001d011610,Zm00001d015509,Zm00001d012247,Zm00001d049191,Zm00001d028024,Zm00001d0…	GO:BP
17	GO:0044282	small molecule catabolic process	0.00104126	18	Zm00001d043376,Zm00001d033300,Zm00001d046234,Zm00001d009182,Zm00001d016860,Zm00001d045251,Zm00001d005489,Zm00001d024245,Zm00001d002258,Zm00001d002052,Zm00001d007113,Zm00001d012247,Zm00001d033805,Zm00001d037939,Zm00001d017275,Zm00001d023437,Zm00001d021050,Zm00001d025984	GO:BP
17	GO:0043648	dicarboxylic acid metabolic process	0.00144329	12	Zm00001d043376,Zm00001d023892,Zm00001d022181,Zm00001d006900,Zm00001d052247,Zm00001d022388,Zm00001d020669,Zm00001d011610,Zm00001d015509,Zm00001d012247,Zm00001d033805,Zm00001d025984	GO:BP
17	GO:0010731	protein glutathionylation	0.00174245	4	Zm00001d028693,Zm00001d047765,Zm00001d035595,Zm00001d011034	GO:BP
17	GO:0046395	carboxylic acid catabolic process	0.00199389	13	Zm00001d043376,Zm00001d009182,Zm00001d016860,Zm00001d045251,Zm00001d005489,Zm00001d002258,Zm00001d002052,Zm00001d012247,Zm00001d033805,Zm00001d037939,Zm00001d017275,Zm00001d023437,Zm00001d025984	GO:BP
17	GO:0044283	small molecule biosynthetic process	0.00629666	32	Zm00001d010172,Zm00001d017958,Zm00001d043376,Zm00001d026293,Zm00001d023892,Zm00001d033747,Zm00001d046234,Zm00001d028303,Zm00001d022181,Zm00001d006900,Zm00001d014294,Zm00001d002326,Zm00001d044906,Zm00001d052247,Zm00001d044908,Zm00001d022388,Zm00001d020669,Zm00001d029594,Zm00001d013296,Zm00001d003533,Zm00001d021170,Zm00001d051804,Zm00001d023652,Zm00001d011610,Zm00001d015509,Zm00001d012247,Zm00001d0…	GO:BP
17	GO:0016054	organic acid catabolic process	0.00630848	13	Zm00001d043376,Zm00001d009182,Zm00001d016860,Zm00001d045251,Zm00001d005489,Zm00001d002258,Zm00001d002052,Zm00001d012247,Zm00001d033805,Zm00001d037939,Zm00001d017275,Zm00001d023437,Zm00001d025984	GO:BP
17	GO:0009409	response to cold	0.00657627	9	Zm00001d051932,Zm00001d028815,Zm00001d022264,Zm00001d028814,Zm00001d051420,Zm00001d024778,Zm00001d014848,Zm00001d042609,Zm00001d025984	GO:BP
17	GO:0043650	dicarboxylic acid biosynthetic process	0.00865992	7	Zm00001d023892,Zm00001d022181,Zm00001d006900,Zm00001d052247,Zm00001d022388,Zm00001d020669,Zm00001d011610	GO:BP
17	GO:0006520	cellular amino acid metabolic process	0.0119805	24	Zm00001d017958,Zm00001d026293,Zm00001d033747,Zm00001d028303,Zm00001d022181,Zm00001d006900,Zm00001d002326,Zm00001d016860,Zm00001d052247,Zm00001d022388,Zm00001d013296,Zm00001d051804,Zm00001d002258,Zm00001d011610,Zm00001d002052,Zm00001d015509,Zm00001d012247,Zm00001d033805,Zm00001d049191,Zm00001d017275,Zm00001d024393,Zm00001d023437,Zm00001d025984,Zm00001d018969	GO:BP
17	GO:0009408	response to heat	0.0154918	11	Zm00001d028630,Zm00001d052194,Zm00001d014848,Zm00001d032923,Zm00001d034433,Zm00001d012420,Zm00001d038806,Zm00001d020898,Zm00001d028024,Zm00001d014993,Zm00001d034368	GO:BP
17	GO:0009651	response to salt stress	0.0196347	10	Zm00001d051932,Zm00001d028815,Zm00001d033300,Zm00001d001979,Zm00001d022264,Zm00001d028814,Zm00001d024778,Zm00001d016691,Zm00001d042609,Zm00001d025984	GO:BP
17	GO:0006970	response to osmotic stress	0.020083	11	Zm00001d051932,Zm00001d028815,Zm00001d033300,Zm00001d001979,Zm00001d022264,Zm00001d028814,Zm00001d052194,Zm00001d024778,Zm00001d016691,Zm00001d042609,Zm00001d025984	GO:BP
17	GO:1901606	alpha-amino acid catabolic process	0.0216247	8	Zm00001d016860,Zm00001d002258,Zm00001d002052,Zm00001d012247,Zm00001d033805,Zm00001d017275,Zm00001d023437,Zm00001d025984	GO:BP
17	GO:0034605	cellular response to heat	0.026228	8	Zm00001d028630,Zm00001d014848,Zm00001d032923,Zm00001d034433,Zm00001d012420,Zm00001d038806,Zm00001d020898,Zm00001d014993	GO:BP
17	GO:1901605	alpha-amino acid metabolic process	0.0280999	17	Zm00001d017958,Zm00001d033747,Zm00001d016860,Zm00001d022388,Zm00001d013296,Zm00001d051804,Zm00001d002258,Zm00001d011610,Zm00001d002052,Zm00001d012247,Zm00001d033805,Zm00001d049191,Zm00001d017275,Zm00001d024393,Zm00001d023437,Zm00001d025984,Zm00001d018969	GO:BP
17	GO:0042221	response to chemical	0.033068	46	Zm00001d051932,Zm00001d033976,Zm00001d049910,Zm00001d020495,Zm00001d051891,Zm00001d028815,Zm00001d013809,Zm00001d032683,Zm00001d033300,Zm00001d039006,Zm00001d022264,Zm00001d042396,Zm00001d028630,Zm00001d028814,Zm00001d034562,Zm00001d051420,Zm00001d024778,Zm00001d014848,Zm00001d029457,Zm00001d042104,Zm00001d029170,Zm00001d035595,Zm00001d015100,Zm00001d015477,Zm00001d003081,Zm00001d002704,Zm00001d0…	GO:BP
17	GO:0009072	aromatic amino acid family metabolic process	0.0342906	9	Zm00001d023892,Zm00001d022181,Zm00001d006900,Zm00001d016860,Zm00001d052247,Zm00001d015509,Zm00001d017275,Zm00001d024393,Zm00001d018969	GO:BP
17	GO:0008652	cellular amino acid biosynthetic process	0.0374049	15	Zm00001d017958,Zm00001d033747,Zm00001d028303,Zm00001d022181,Zm00001d006900,Zm00001d052247,Zm00001d022388,Zm00001d013296,Zm00001d051804,Zm00001d011610,Zm00001d015509,Zm00001d012247,Zm00001d049191,Zm00001d024393,Zm00001d018969	GO:BP
17	GO:0005737	cytoplasm	0.0158653	200	Zm00001d051932,Zm00001d031078,Zm00001d010697,Zm00001d015059,Zm00001d009243,Zm00001d016551,Zm00001d037848,Zm00001d017516,Zm00001d020780,Zm00001d010172,Zm00001d028815,Zm00001d040002,Zm00001d017958,Zm00001d020057,Zm00001d043376,Zm00001d035664,Zm00001d048358,Zm00001d039712,Zm00001d012702,Zm00001d033747,Zm00001d046234,Zm00001d006753,Zm00001d001979,Zm00001d042851,Zm00001d011720,Zm00001d013033,Zm00001d0…	GO:CC
17	GO:0032044	DSIF complex	0.0264068	3	Zm00001d038644,Zm00001d010719,Zm00001d006907	GO:CC
17	GO:0016491	oxidoreductase activity	3.43e-07	74	Zm00001d051932,Zm00001d002346,Zm00001d024853,Zm00001d019850,Zm00001d045706,Zm00001d023892,Zm00001d015956,Zm00001d046234,Zm00001d011720,Zm00001d039514,Zm00001d052950,Zm00001d053932,Zm00001d009182,Zm00001d047743,Zm00001d037211,Zm00001d049597,Zm00001d013230,Zm00001d002436,Zm00001d019034,Zm00001d044906,Zm00001d019439,Zm00001d025166,Zm00001d029744,Zm00001d003309,Zm00001d044159,Zm00001d045251,ZeamMp161…	GO:MF
17	GO:0003824	catalytic activity	0.0010387	276	Zm00001d019497,Zm00001d051932,Zm00001d002346,Zm00001d008952,Zm00001d010697,Zm00001d024853,Zm00001d019850,Zm00001d051419,Zm00001d015059,Zm00001d009243,Zm00001d016551,Zm00001d020780,Zm00001d010172,Zm00001d028815,Zm00001d048730,Zm00001d017958,Zm00001d020057,Zm00001d024432,Zm00001d043998,Zm00001d043376,Zm00001d033300,Zm00001d011315,Zm00001d044694,Zm00001d019163,Zm00001d017699,Zm00001d021231,Zm00001d0…	GO:MF
17	GO:0043169	cation binding	0.00170725	93	Zm00001d051932,Zm00001d002346,Zm00001d024853,Zm00001d016551,Zm00001d010172,Zm00001d039914,Zm00001d048358,Zm00001d046234,Zm00001d033483,Zm00001d042347,Zm00001d033606,Zm00001d030765,Zm00001d037211,Zm00001d049597,Zm00001d013230,Zm00001d014294,Zm00001d004138,Zm00001d002436,Zm00001d016684,Zm00001d007383,Zm00001d034562,Zm00001d029744,Zm00001d009146,Zm00001d003309,Zm00001d042056,Zm00001d046979,Zm00001d0…	GO:MF
17	GO:0046872	metal ion binding	0.00330876	91	Zm00001d051932,Zm00001d002346,Zm00001d024853,Zm00001d016551,Zm00001d010172,Zm00001d039914,Zm00001d048358,Zm00001d046234,Zm00001d033483,Zm00001d042347,Zm00001d033606,Zm00001d030765,Zm00001d037211,Zm00001d049597,Zm00001d013230,Zm00001d014294,Zm00001d004138,Zm00001d002436,Zm00001d007383,Zm00001d034562,Zm00001d029744,Zm00001d009146,Zm00001d003309,Zm00001d042056,Zm00001d046979,Zm00001d044159,Zm00001d0…	GO:MF
17	GO:0016638	oxidoreductase activity, acting on the CH-NH2 group of donors	0.012412	5	Zm00001d003309,Zm00001d022388,Zm00001d011610,Zm00001d023437,Zm00001d025984	GO:MF
17	GO:0016854	racemase and epimerase activity	0.0140138	7	Zm00001d009182,Zm00001d024408,Zm00001d020108,Zm00001d049088,Zm00001d037939,Zm00001d029151,Zm00001d021050	GO:MF
17	GO:0016829	lyase activity	0.0147625	24	Zm00001d051932,Zm00001d020057,Zm00001d048358,Zm00001d023892,Zm00001d012702,Zm00001d033468,Zm00001d009182,Zm00001d016469,Zm00001d046979,Zm00001d053453,Zm00001d027558,Zm00001d024245,Zm00001d015477,Zm00001d028654,Zm00001d015328,Zm00001d026056,Zm00001d049088,Zm00001d016902,Zm00001d033805,Zm00001d049191,Zm00001d037939,Zm00001d017275,Zm00001d024393,Zm00001d018969	GO:MF
17	GO:0016836	hydro-lyase activity	0.047937	9	Zm00001d048358,Zm00001d023892,Zm00001d009182,Zm00001d027558,Zm00001d028654,Zm00001d049088,Zm00001d049191,Zm00001d037939,Zm00001d018969	GO:MF
17	KEGG:00250	Alanine, aspartate and glutamate metabolism	0.000596026	9	Zm00001d017958,Zm00001d033747,Zm00001d002326,Zm00001d051804,Zm00001d027861,Zm00001d011610,Zm00001d002052,Zm00001d033805,Zm00001d025984	KEGG
17	KEGG:01100	Metabolic pathways	0.00065155	80	Zm00001d008952,Zm00001d020780,Zm00001d017958,Zm00001d043376,Zm00001d048358,Zm00001d045706,Zm00001d023892,Zm00001d012702,Zm00001d033747,Zm00001d046234,Zm00001d001979,Zm00001d028303,Zm00001d017152,Zm00001d022181,Zm00001d053127,Zm00001d049541,Zm00001d027267,Zm00001d006900,Zm00001d002326,Zm00001d039512,Zm00001d007118,Zm00001d044906,Zm00001d024408,Zm00001d034635,Zm00001d005546,Zm00001d009146,Zm00001d0…	KEGG
17	KEGG:00630	Glyoxylate and dicarboxylate metabolism	0.00709526	8	Zm00001d017958,Zm00001d048358,Zm00001d033747,Zm00001d014848,Zm00001d051804,Zm00001d002258,Zm00001d047663,Zm00001d023437	KEGG
17	KEGG:00400	Phenylalanine, tyrosine and tryptophan biosynthesis	0.00913603	7	Zm00001d023892,Zm00001d022181,Zm00001d006900,Zm00001d052247,Zm00001d015509,Zm00001d024393,Zm00001d018969	KEGG
17	KEGG:00480	Glutathione metabolism	0.0278548	9	Zm00001d020780,Zm00001d042104,Zm00001d035595,Zm00001d002704,Zm00001d047448,Zm00001d024839,Zm00001d018220,Zm00001d047757,Zm00001d011034	KEGG
17	KEGG:01230	Biosynthesis of amino acids	0.0403856	15	Zm00001d017958,Zm00001d048358,Zm00001d023892,Zm00001d033747,Zm00001d028303,Zm00001d022181,Zm00001d006900,Zm00001d009146,Zm00001d052247,Zm00001d051804,Zm00001d011610,Zm00001d011965,Zm00001d015509,Zm00001d024393,Zm00001d018969	KEGG
2	GO:0006518	peptide metabolic process	8.52e-35	86	Zm00001d021401,Zm00001d015006,Zm00001d006320,Zm00001d003446,Zm00001d013642,Zm00001d037926,Zm00001d003539,Zm00001d033479,Zm00001d036904,Zm00001d045448,Zm00001d010566,Zm00001d009868,Zm00001d049674,Zm00001d014969,Zm00001d042966,Zm00001d006510,Zm00001d005642,Zm00001d026578,Zm00001d048368,Zm00001d046449,Zm00001d021445,Zm00001d037489,Zm00001d038374,Zm00001d012992,Zm00001d021652,Zm00001d009653,Zm00001d0…	GO:BP
2	GO:0043603	cellular amide metabolic process	1.54e-32	88	Zm00001d021401,Zm00001d015006,Zm00001d006320,Zm00001d003446,Zm00001d013642,Zm00001d037926,Zm00001d003539,Zm00001d033479,Zm00001d036904,Zm00001d045448,Zm00001d010566,Zm00001d009868,Zm00001d049674,Zm00001d014969,Zm00001d042966,Zm00001d006510,Zm00001d005642,Zm00001d026578,Zm00001d048368,Zm00001d046449,Zm00001d021445,Zm00001d037489,Zm00001d016659,Zm00001d038374,Zm00001d012992,Zm00001d021652,Zm00001d0…	GO:BP
2	GO:0006412	translation	2.49e-31	78	Zm00001d003446,Zm00001d036904,Zm00001d045448,Zm00001d010566,Zm00001d009868,Zm00001d049674,Zm00001d014969,Zm00001d042966,Zm00001d006510,Zm00001d005642,Zm00001d026578,Zm00001d048368,Zm00001d046449,Zm00001d021445,Zm00001d037489,Zm00001d038374,Zm00001d012992,Zm00001d021652,Zm00001d009653,Zm00001d049666,Zm00001d017882,Zm00001d002339,Zm00001d009657,Zm00001d016276,Zm00001d029418,Zm00001d020201,Zm00001d0…	GO:BP
2	GO:0043043	peptide biosynthetic process	6.53e-31	78	Zm00001d003446,Zm00001d036904,Zm00001d045448,Zm00001d010566,Zm00001d009868,Zm00001d049674,Zm00001d014969,Zm00001d042966,Zm00001d006510,Zm00001d005642,Zm00001d026578,Zm00001d048368,Zm00001d046449,Zm00001d021445,Zm00001d037489,Zm00001d038374,Zm00001d012992,Zm00001d021652,Zm00001d009653,Zm00001d049666,Zm00001d017882,Zm00001d002339,Zm00001d009657,Zm00001d016276,Zm00001d029418,Zm00001d020201,Zm00001d0…	GO:BP
2	GO:0043604	amide biosynthetic process	5.37e-30	80	Zm00001d003446,Zm00001d036904,Zm00001d045448,Zm00001d010566,Zm00001d009868,Zm00001d049674,Zm00001d014969,Zm00001d042966,Zm00001d006510,Zm00001d005642,Zm00001d026578,Zm00001d048368,Zm00001d046449,Zm00001d021445,Zm00001d037489,Zm00001d016659,Zm00001d038374,Zm00001d012992,Zm00001d021652,Zm00001d009653,Zm00001d049666,Zm00001d017882,Zm00001d002339,Zm00001d009657,Zm00001d016276,Zm00001d049541,Zm00001d0…	GO:BP
2	GO:1901566	organonitrogen compound biosynthetic process	1.47e-22	93	Zm00001d003446,Zm00001d035288,Zm00001d001789,Zm00001d006699,Zm00001d036904,Zm00001d045448,Zm00001d010566,Zm00001d002944,Zm00001d009868,Zm00001d049674,Zm00001d014969,Zm00001d042966,Zm00001d006510,Zm00001d045146,Zm00001d005642,Zm00001d007633,Zm00001d026578,Zm00001d048368,Zm00001d046449,Zm00001d021445,Zm00001d037489,Zm00001d016659,Zm00001d038374,Zm00001d012992,Zm00001d021652,Zm00001d009653,Zm00001d0…	GO:BP
2	GO:0070972	protein localization to endoplasmic reticulum	1.75e-13	17	Zm00001d021401,Zm00001d006320,Zm00001d044231,Zm00001d013642,Zm00001d033479,Zm00001d001789,Zm00001d011185,Zm00001d053211,Zm00001d015473,Zm00001d034805,Zm00001d021306,Zm00001d006219,Zm00001d032031,Zm00001d046929,Zm00001d040178,Zm00001d022115,Zm00001d037422	GO:BP
2	GO:0072599	establishment of protein localization to endoplasmic reticulum	4.07e-09	12	Zm00001d021401,Zm00001d006320,Zm00001d044231,Zm00001d013642,Zm00001d033479,Zm00001d001789,Zm00001d011185,Zm00001d015473,Zm00001d034805,Zm00001d046929,Zm00001d022115,Zm00001d037422	GO:BP
2	GO:0045047	protein targeting to ER	4.07e-09	12	Zm00001d021401,Zm00001d006320,Zm00001d044231,Zm00001d013642,Zm00001d033479,Zm00001d001789,Zm00001d011185,Zm00001d015473,Zm00001d034805,Zm00001d046929,Zm00001d022115,Zm00001d037422	GO:BP
2	GO:0006414	translational elongation	5.21e-09	15	Zm00001d036904,Zm00001d009868,Zm00001d049674,Zm00001d026578,Zm00001d046449,Zm00001d009653,Zm00001d009657,Zm00001d037905,Zm00001d009870,Zm00001d037875,Zm00001d053576,Zm00001d012770,Zm00001d016358,Zm00001d037422,Zm00001d037877	GO:BP
2	GO:0008104	protein localization	2.84e-07	44	Zm00001d021401,Zm00001d006320,Zm00001d035288,Zm00001d044231,Zm00001d013642,Zm00001d033479,Zm00001d001789,Zm00001d013290,Zm00001d006699,Zm00001d010255,Zm00001d011185,Zm00001d012537,Zm00001d005498,Zm00001d053211,Zm00001d015473,Zm00001d007633,Zm00001d008259,Zm00001d034805,Zm00001d049858,Zm00001d021943,Zm00001d045323,Zm00001d021306,Zm00001d006219,Zm00001d032031,Zm00001d039090,Zm00001d021392,Zm00001d0…	GO:BP
2	GO:0044267	cellular protein metabolic process	8.5e-07	118	Zm00001d029631,Zm00001d021615,Zm00001d021401,Zm00001d015006,Zm00001d006320,Zm00001d003446,Zm00001d035288,Zm00001d013642,Zm00001d037926,Zm00001d003539,Zm00001d033479,Zm00001d001789,Zm00001d006699,Zm00001d036904,Zm00001d045448,Zm00001d010566,Zm00001d045085,Zm00001d002944,Zm00001d009868,Zm00001d049674,Zm00001d014969,Zm00001d042966,Zm00001d016559,Zm00001d006510,Zm00001d045146,Zm00001d005642,Zm00001d0…	GO:BP
2	GO:0006465	signal peptide processing	2.22e-06	8	Zm00001d021401,Zm00001d015006,Zm00001d006320,Zm00001d013642,Zm00001d037926,Zm00001d003539,Zm00001d033479,Zm00001d054017	GO:BP
2	GO:0002181	cytoplasmic translation	2.43e-06	14	Zm00001d049674,Zm00001d005642,Zm00001d038374,Zm00001d020201,Zm00001d008757,Zm00001d017850,Zm00001d005238,Zm00001d004172,Zm00001d039305,Zm00001d010030,Zm00001d049815,Zm00001d017047,Zm00001d037732,Zm00001d045889	GO:BP
2	GO:0033036	macromolecule localization	2.9e-06	46	Zm00001d052759,Zm00001d021401,Zm00001d006320,Zm00001d035288,Zm00001d044231,Zm00001d013642,Zm00001d033479,Zm00001d001789,Zm00001d013290,Zm00001d006699,Zm00001d010255,Zm00001d011185,Zm00001d012537,Zm00001d005498,Zm00001d053211,Zm00001d015473,Zm00001d007633,Zm00001d008259,Zm00001d034805,Zm00001d049858,Zm00001d021943,Zm00001d045323,Zm00001d021306,Zm00001d006219,Zm00001d032031,Zm00001d039090,Zm00001d0…	GO:BP
2	GO:0015031	protein transport	6.11e-06	39	Zm00001d021401,Zm00001d006320,Zm00001d035288,Zm00001d044231,Zm00001d013642,Zm00001d033479,Zm00001d001789,Zm00001d013290,Zm00001d006699,Zm00001d010255,Zm00001d011185,Zm00001d012537,Zm00001d005498,Zm00001d053211,Zm00001d015473,Zm00001d007633,Zm00001d008259,Zm00001d034805,Zm00001d049858,Zm00001d021943,Zm00001d021306,Zm00001d006219,Zm00001d032031,Zm00001d039090,Zm00001d046929,Zm00001d023943,Zm00001d0…	GO:BP
2	GO:0034645	cellular macromolecule biosynthetic process	7.03e-06	102	Zm00001d043231,Zm00001d004230,Zm00001d003446,Zm00001d031499,Zm00001d035288,Zm00001d029512,Zm00001d001789,Zm00001d006699,Zm00001d036904,Zm00001d033265,Zm00001d045448,Zm00001d010566,Zm00001d002944,Zm00001d009868,Zm00001d049674,Zm00001d014969,Zm00001d042966,Zm00001d006510,Zm00001d045146,Zm00001d005642,Zm00001d007633,Zm00001d026578,Zm00001d048368,Zm00001d003729,Zm00001d046449,Zm00001d052087,Zm00001d0…	GO:BP
2	GO:0045184	establishment of protein localization	8.06e-06	39	Zm00001d021401,Zm00001d006320,Zm00001d035288,Zm00001d044231,Zm00001d013642,Zm00001d033479,Zm00001d001789,Zm00001d013290,Zm00001d006699,Zm00001d010255,Zm00001d011185,Zm00001d012537,Zm00001d005498,Zm00001d053211,Zm00001d015473,Zm00001d007633,Zm00001d008259,Zm00001d034805,Zm00001d049858,Zm00001d021943,Zm00001d021306,Zm00001d006219,Zm00001d032031,Zm00001d039090,Zm00001d046929,Zm00001d023943,Zm00001d0…	GO:BP
2	GO:0015833	peptide transport	1.01e-05	39	Zm00001d021401,Zm00001d006320,Zm00001d035288,Zm00001d044231,Zm00001d013642,Zm00001d033479,Zm00001d001789,Zm00001d013290,Zm00001d006699,Zm00001d010255,Zm00001d011185,Zm00001d012537,Zm00001d005498,Zm00001d053211,Zm00001d015473,Zm00001d007633,Zm00001d008259,Zm00001d034805,Zm00001d049858,Zm00001d021943,Zm00001d021306,Zm00001d006219,Zm00001d032031,Zm00001d039090,Zm00001d046929,Zm00001d023943,Zm00001d0…	GO:BP
2	GO:0019538	protein metabolic process	1.33e-05	124	Zm00001d029631,Zm00001d008750,Zm00001d021615,Zm00001d021401,Zm00001d015006,Zm00001d006320,Zm00001d003446,Zm00001d035288,Zm00001d013642,Zm00001d037926,Zm00001d003539,Zm00001d033479,Zm00001d001789,Zm00001d006699,Zm00001d036904,Zm00001d045448,Zm00001d010566,Zm00001d045085,Zm00001d002944,Zm00001d039870,Zm00001d009868,Zm00001d049674,Zm00001d014969,Zm00001d042966,Zm00001d016559,Zm00001d023749,Zm00001d0…	GO:BP
2	GO:0051641	cellular localization	1.37e-05	42	Zm00001d021401,Zm00001d006320,Zm00001d044231,Zm00001d013642,Zm00001d033479,Zm00001d001789,Zm00001d013290,Zm00001d011185,Zm00001d012537,Zm00001d005460,Zm00001d053211,Zm00001d015473,Zm00001d008259,Zm00001d034805,Zm00001d045323,Zm00001d021306,Zm00001d006219,Zm00001d032031,Zm00001d039090,Zm00001d021392,Zm00001d046929,Zm00001d023943,Zm00001d006512,Zm00001d040178,Zm00001d028958,Zm00001d047727,Zm00001d0…	GO:BP
2	GO:0042886	amide transport	1.48e-05	39	Zm00001d021401,Zm00001d006320,Zm00001d035288,Zm00001d044231,Zm00001d013642,Zm00001d033479,Zm00001d001789,Zm00001d013290,Zm00001d006699,Zm00001d010255,Zm00001d011185,Zm00001d012537,Zm00001d005498,Zm00001d053211,Zm00001d015473,Zm00001d007633,Zm00001d008259,Zm00001d034805,Zm00001d049858,Zm00001d021943,Zm00001d021306,Zm00001d006219,Zm00001d032031,Zm00001d039090,Zm00001d046929,Zm00001d023943,Zm00001d0…	GO:BP
2	GO:0009059	macromolecule biosynthetic process	1.51e-05	102	Zm00001d043231,Zm00001d004230,Zm00001d003446,Zm00001d031499,Zm00001d035288,Zm00001d029512,Zm00001d001789,Zm00001d006699,Zm00001d036904,Zm00001d033265,Zm00001d045448,Zm00001d010566,Zm00001d002944,Zm00001d009868,Zm00001d049674,Zm00001d014969,Zm00001d042966,Zm00001d006510,Zm00001d045146,Zm00001d005642,Zm00001d007633,Zm00001d026578,Zm00001d048368,Zm00001d003729,Zm00001d046449,Zm00001d052087,Zm00001d0…	GO:BP
2	GO:0010467	gene expression	2.04e-05	108	Zm00001d043231,Zm00001d021401,Zm00001d011975,Zm00001d015006,Zm00001d006320,Zm00001d004230,Zm00001d003446,Zm00001d031499,Zm00001d029512,Zm00001d013642,Zm00001d037926,Zm00001d003539,Zm00001d033479,Zm00001d036904,Zm00001d033265,Zm00001d045448,Zm00001d010566,Zm00001d009868,Zm00001d049674,Zm00001d014969,Zm00001d042966,Zm00001d006510,Zm00001d005642,Zm00001d026578,Zm00001d048368,Zm00001d003729,Zm00001d0…	GO:BP
2	GO:1901564	organonitrogen compound metabolic process	6.92e-05	140	Zm00001d029631,Zm00001d008750,Zm00001d021615,Zm00001d021401,Zm00001d015006,Zm00001d006320,Zm00001d003446,Zm00001d037861,Zm00001d049049,Zm00001d035288,Zm00001d013642,Zm00001d040446,Zm00001d037926,Zm00001d003539,Zm00001d033479,Zm00001d001789,Zm00001d006699,Zm00001d036904,Zm00001d045448,Zm00001d045431,Zm00001d010566,Zm00001d045085,Zm00001d002944,Zm00001d039870,Zm00001d009868,Zm00001d049674,Zm00001d0…	GO:BP
2	GO:0006621	protein retention in ER lumen	7.35e-05	5	Zm00001d053211,Zm00001d021306,Zm00001d006219,Zm00001d032031,Zm00001d040178	GO:BP
2	GO:0035437	maintenance of protein localization in endoplasmic reticulum	0.000124788	5	Zm00001d053211,Zm00001d021306,Zm00001d006219,Zm00001d032031,Zm00001d040178	GO:BP
2	GO:0034613	cellular protein localization	0.000206589	33	Zm00001d021401,Zm00001d006320,Zm00001d044231,Zm00001d013642,Zm00001d033479,Zm00001d001789,Zm00001d013290,Zm00001d011185,Zm00001d012537,Zm00001d053211,Zm00001d015473,Zm00001d008259,Zm00001d034805,Zm00001d045323,Zm00001d021306,Zm00001d006219,Zm00001d032031,Zm00001d039090,Zm00001d021392,Zm00001d046929,Zm00001d040178,Zm00001d031988,Zm00001d050256,Zm00001d049835,Zm00001d022115,Zm00001d037422,Zm00001d0…	GO:BP
2	GO:0044271	cellular nitrogen compound biosynthetic process	0.000243471	96	Zm00001d043231,Zm00001d004230,Zm00001d003446,Zm00001d031499,Zm00001d029512,Zm00001d001789,Zm00001d036904,Zm00001d033265,Zm00001d045448,Zm00001d010566,Zm00001d009868,Zm00001d049674,Zm00001d014969,Zm00001d042966,Zm00001d006510,Zm00001d005642,Zm00001d026578,Zm00001d048368,Zm00001d003729,Zm00001d046449,Zm00001d052087,Zm00001d021445,Zm00001d037489,Zm00001d016659,Zm00001d038374,Zm00001d012992,Zm00001d0…	GO:BP
2	GO:0030968	endoplasmic reticulum unfolded protein response	0.000308783	7	Zm00001d035288,Zm00001d006699,Zm00001d005460,Zm00001d007633,Zm00001d046718,Zm00001d014993,Zm00001d019283	GO:BP
2	GO:0070727	cellular macromolecule localization	0.000331932	33	Zm00001d021401,Zm00001d006320,Zm00001d044231,Zm00001d013642,Zm00001d033479,Zm00001d001789,Zm00001d013290,Zm00001d011185,Zm00001d012537,Zm00001d053211,Zm00001d015473,Zm00001d008259,Zm00001d034805,Zm00001d045323,Zm00001d021306,Zm00001d006219,Zm00001d032031,Zm00001d039090,Zm00001d021392,Zm00001d046929,Zm00001d040178,Zm00001d031988,Zm00001d050256,Zm00001d049835,Zm00001d022115,Zm00001d037422,Zm00001d0…	GO:BP
2	GO:0072595	maintenance of protein localization in organelle	0.000459418	5	Zm00001d053211,Zm00001d021306,Zm00001d006219,Zm00001d032031,Zm00001d040178	GO:BP
2	GO:0051651	maintenance of location in cell	0.000517604	7	Zm00001d005460,Zm00001d053211,Zm00001d045323,Zm00001d021306,Zm00001d006219,Zm00001d032031,Zm00001d040178	GO:BP
2	GO:0032507	maintenance of protein location in cell	0.00113541	6	Zm00001d053211,Zm00001d045323,Zm00001d021306,Zm00001d006219,Zm00001d032031,Zm00001d040178	GO:BP
2	GO:0045185	maintenance of protein location	0.00113541	6	Zm00001d053211,Zm00001d045323,Zm00001d021306,Zm00001d006219,Zm00001d032031,Zm00001d040178	GO:BP
2	GO:0031204	posttranslational protein targeting to membrane, translocation	0.00127276	5	Zm00001d044231,Zm00001d011185,Zm00001d015473,Zm00001d034805,Zm00001d046929	GO:BP
2	GO:0071705	nitrogen compound transport	0.00148495	40	Zm00001d021401,Zm00001d006320,Zm00001d035288,Zm00001d044231,Zm00001d013642,Zm00001d033479,Zm00001d001789,Zm00001d013290,Zm00001d006699,Zm00001d010255,Zm00001d011185,Zm00001d012537,Zm00001d005498,Zm00001d053211,Zm00001d015473,Zm00001d007633,Zm00001d008259,Zm00001d034805,Zm00001d049858,Zm00001d021943,Zm00001d021306,Zm00001d006219,Zm00001d032031,Zm00001d046467,Zm00001d039090,Zm00001d046929,Zm00001d0…	GO:BP
2	GO:0042273	ribosomal large subunit biogenesis	0.0018009	12	Zm00001d005642,Zm00001d021445,Zm00001d037489,Zm00001d020201,Zm00001d044615,Zm00001d042772,Zm00001d004052,Zm00001d010631,Zm00001d025857,Zm00001d010016,Zm00001d017047,Zm00001d006287	GO:BP
2	GO:0034641	cellular nitrogen compound metabolic process	0.00241076	129	Zm00001d043231,Zm00001d021401,Zm00001d011975,Zm00001d015006,Zm00001d006320,Zm00001d004230,Zm00001d003446,Zm00001d031499,Zm00001d037861,Zm00001d049049,Zm00001d029512,Zm00001d013642,Zm00001d040446,Zm00001d037926,Zm00001d003539,Zm00001d033479,Zm00001d001789,Zm00001d036904,Zm00001d033265,Zm00001d045448,Zm00001d045431,Zm00001d010566,Zm00001d009868,Zm00001d049674,Zm00001d014969,Zm00001d042512,Zm00001d0…	GO:BP
2	GO:0051235	maintenance of location	0.00254267	7	Zm00001d005460,Zm00001d053211,Zm00001d045323,Zm00001d021306,Zm00001d006219,Zm00001d032031,Zm00001d040178	GO:BP
2	GO:0046907	intracellular transport	0.00366416	32	Zm00001d021401,Zm00001d006320,Zm00001d044231,Zm00001d013642,Zm00001d033479,Zm00001d001789,Zm00001d013290,Zm00001d011185,Zm00001d012537,Zm00001d015473,Zm00001d008259,Zm00001d034805,Zm00001d045323,Zm00001d039090,Zm00001d046929,Zm00001d023943,Zm00001d006512,Zm00001d028958,Zm00001d047727,Zm00001d050256,Zm00001d049835,Zm00001d022115,Zm00001d022595,Zm00001d029030,Zm00001d037422,Zm00001d019106,Zm00001d0…	GO:BP
2	GO:0016485	protein processing	0.00405798	9	Zm00001d021401,Zm00001d015006,Zm00001d006320,Zm00001d013642,Zm00001d037926,Zm00001d003539,Zm00001d033479,Zm00001d051405,Zm00001d054017	GO:BP
2	GO:0071702	organic substance transport	0.00658899	43	Zm00001d052759,Zm00001d015912,Zm00001d021401,Zm00001d006320,Zm00001d035288,Zm00001d044231,Zm00001d013642,Zm00001d033479,Zm00001d001789,Zm00001d013290,Zm00001d006699,Zm00001d010255,Zm00001d011185,Zm00001d012537,Zm00001d005498,Zm00001d053211,Zm00001d015473,Zm00001d007633,Zm00001d008259,Zm00001d034805,Zm00001d049858,Zm00001d021943,Zm00001d021306,Zm00001d006219,Zm00001d032031,Zm00001d046467,Zm00001d0…	GO:BP
2	GO:0034620	cellular response to unfolded protein	0.00724737	7	Zm00001d035288,Zm00001d006699,Zm00001d005460,Zm00001d007633,Zm00001d046718,Zm00001d014993,Zm00001d019283	GO:BP
2	GO:0006620	posttranslational protein targeting to endoplasmic reticulum membrane	0.00736908	5	Zm00001d044231,Zm00001d011185,Zm00001d015473,Zm00001d034805,Zm00001d046929	GO:BP
2	GO:0006888	endoplasmic reticulum to Golgi vesicle-mediated transport	0.00833055	11	Zm00001d013290,Zm00001d023943,Zm00001d006512,Zm00001d028958,Zm00001d049835,Zm00001d022595,Zm00001d029030,Zm00001d019106,Zm00001d018194,Zm00001d049155,Zm00001d007758	GO:BP
2	GO:0051649	establishment of localization in cell	0.00979394	32	Zm00001d021401,Zm00001d006320,Zm00001d044231,Zm00001d013642,Zm00001d033479,Zm00001d001789,Zm00001d013290,Zm00001d011185,Zm00001d012537,Zm00001d015473,Zm00001d008259,Zm00001d034805,Zm00001d045323,Zm00001d039090,Zm00001d046929,Zm00001d023943,Zm00001d006512,Zm00001d028958,Zm00001d047727,Zm00001d050256,Zm00001d049835,Zm00001d022115,Zm00001d022595,Zm00001d029030,Zm00001d037422,Zm00001d019106,Zm00001d0…	GO:BP
2	GO:0006986	response to unfolded protein	0.0109371	7	Zm00001d035288,Zm00001d006699,Zm00001d005460,Zm00001d007633,Zm00001d046718,Zm00001d014993,Zm00001d019283	GO:BP
2	GO:0034976	response to endoplasmic reticulum stress	0.0134591	9	Zm00001d035288,Zm00001d006699,Zm00001d005460,Zm00001d049099,Zm00001d007633,Zm00001d046718,Zm00001d014993,Zm00001d019283,Zm00001d028726	GO:BP
2	GO:0042255	ribosome assembly	0.0143535	9	Zm00001d037489,Zm00001d044615,Zm00001d053636,Zm00001d010631,Zm00001d029543,Zm00001d013282,Zm00001d010016,Zm00001d017047,Zm00001d053632	GO:BP
2	GO:0006487	protein N-linked glycosylation	0.0159584	6	Zm00001d001789,Zm00001d002944,Zm00001d040435,Zm00001d045555,Zm00001d036964,Zm00001d019164	GO:BP
2	GO:0033365	protein localization to organelle	0.0186218	18	Zm00001d021401,Zm00001d006320,Zm00001d044231,Zm00001d013642,Zm00001d033479,Zm00001d001789,Zm00001d011185,Zm00001d053211,Zm00001d015473,Zm00001d034805,Zm00001d021306,Zm00001d006219,Zm00001d032031,Zm00001d039090,Zm00001d046929,Zm00001d040178,Zm00001d022115,Zm00001d037422	GO:BP
2	GO:0009132	nucleoside diphosphate metabolic process	0.0191014	10	Zm00001d037861,Zm00001d049049,Zm00001d040446,Zm00001d045431,Zm00001d012103,Zm00001d008619,Zm00001d034256,Zm00001d043086,Zm00001d039221,Zm00001d052108	GO:BP
2	GO:0009185	ribonucleoside diphosphate metabolic process	0.0221475	9	Zm00001d037861,Zm00001d049049,Zm00001d040446,Zm00001d045431,Zm00001d012103,Zm00001d008619,Zm00001d034256,Zm00001d043086,Zm00001d052108	GO:BP
2	GO:0006165	nucleoside diphosphate phosphorylation	0.0264483	9	Zm00001d037861,Zm00001d049049,Zm00001d040446,Zm00001d045431,Zm00001d012103,Zm00001d008619,Zm00001d034256,Zm00001d043086,Zm00001d039221	GO:BP
2	GO:0022613	ribonucleoprotein complex biogenesis	0.0267934	23	Zm00001d005642,Zm00001d021445,Zm00001d037489,Zm00001d039090,Zm00001d020201,Zm00001d044615,Zm00001d042772,Zm00001d053636,Zm00001d004052,Zm00001d008757,Zm00001d005238,Zm00001d010631,Zm00001d029543,Zm00001d039305,Zm00001d025857,Zm00001d013282,Zm00001d049552,Zm00001d010500,Zm00001d010016,Zm00001d017047,Zm00001d037992,Zm00001d006287,Zm00001d053632	GO:BP
2	GO:0046939	nucleotide phosphorylation	0.0314355	9	Zm00001d037861,Zm00001d049049,Zm00001d040446,Zm00001d045431,Zm00001d012103,Zm00001d008619,Zm00001d034256,Zm00001d043086,Zm00001d039221	GO:BP
2	GO:0042254	ribosome biogenesis	0.0346304	20	Zm00001d005642,Zm00001d021445,Zm00001d037489,Zm00001d039090,Zm00001d020201,Zm00001d044615,Zm00001d042772,Zm00001d053636,Zm00001d004052,Zm00001d010631,Zm00001d029543,Zm00001d025857,Zm00001d013282,Zm00001d049552,Zm00001d010500,Zm00001d010016,Zm00001d017047,Zm00001d037992,Zm00001d006287,Zm00001d053632	GO:BP
2	GO:0006820	anion transport	0.0363425	43	Zm00001d052759,Zm00001d015912,Zm00001d021401,Zm00001d006320,Zm00001d035288,Zm00001d044231,Zm00001d013642,Zm00001d033479,Zm00001d001789,Zm00001d013290,Zm00001d006699,Zm00001d010255,Zm00001d011185,Zm00001d012537,Zm00001d005498,Zm00001d053211,Zm00001d015473,Zm00001d007633,Zm00001d008259,Zm00001d034805,Zm00001d049858,Zm00001d021943,Zm00001d021306,Zm00001d006219,Zm00001d032031,Zm00001d046467,Zm00001d0…	GO:BP
2	GO:0022626	cytosolic ribosome	5.09e-31	49	Zm00001d045448,Zm00001d010566,Zm00001d049674,Zm00001d042966,Zm00001d006510,Zm00001d005642,Zm00001d026578,Zm00001d048368,Zm00001d021445,Zm00001d037489,Zm00001d038374,Zm00001d012992,Zm00001d021652,Zm00001d049666,Zm00001d002339,Zm00001d029418,Zm00001d020201,Zm00001d042772,Zm00001d048787,Zm00001d053636,Zm00001d004052,Zm00001d012598,Zm00001d009417,Zm00001d017850,Zm00001d014355,Zm00001d018410,Zm00001d0…	GO:CC
2	GO:0005840	ribosome	5.96e-30	62	Zm00001d045448,Zm00001d010566,Zm00001d049674,Zm00001d014969,Zm00001d042966,Zm00001d006510,Zm00001d005642,Zm00001d026578,Zm00001d048368,Zm00001d021445,Zm00001d003493,Zm00001d037489,Zm00001d038374,Zm00001d012992,Zm00001d021652,Zm00001d009653,Zm00001d049666,Zm00001d002339,Zm00001d009657,Zm00001d016276,Zm00001d029418,Zm00001d020201,Zm00001d044615,Zm00001d004009,Zm00001d042772,Zm00001d048787,Zm00001d0…	GO:CC
2	GO:0044391	ribosomal subunit	1.33e-28	50	Zm00001d045448,Zm00001d010566,Zm00001d049674,Zm00001d042966,Zm00001d006510,Zm00001d005642,Zm00001d026578,Zm00001d048368,Zm00001d021445,Zm00001d037489,Zm00001d038374,Zm00001d012992,Zm00001d021652,Zm00001d049666,Zm00001d002339,Zm00001d029418,Zm00001d020201,Zm00001d042772,Zm00001d048787,Zm00001d053636,Zm00001d004052,Zm00001d012598,Zm00001d009417,Zm00001d017850,Zm00001d014355,Zm00001d018410,Zm00001d0…	GO:CC
2	GO:0022625	cytosolic large ribosomal subunit	1.15e-25	34	Zm00001d049674,Zm00001d006510,Zm00001d005642,Zm00001d026578,Zm00001d048368,Zm00001d021445,Zm00001d037489,Zm00001d038374,Zm00001d021652,Zm00001d029418,Zm00001d020201,Zm00001d042772,Zm00001d004052,Zm00001d009417,Zm00001d017850,Zm00001d014355,Zm00001d009579,Zm00001d010631,Zm00001d054065,Zm00001d051929,Zm00001d038865,Zm00001d025857,Zm00001d010030,Zm00001d049815,Zm00001d049552,Zm00001d010016,Zm00001d0…	GO:CC
2	GO:0005783	endoplasmic reticulum	2.49e-24	64	Zm00001d021401,Zm00001d015006,Zm00001d006320,Zm00001d035288,Zm00001d044231,Zm00001d013642,Zm00001d037926,Zm00001d040766,Zm00001d003539,Zm00001d033479,Zm00001d013290,Zm00001d006699,Zm00001d011185,Zm00001d030690,Zm00001d011013,Zm00001d005460,Zm00001d002944,Zm00001d046900,Zm00001d053211,Zm00001d041569,Zm00001d015473,Zm00001d045146,Zm00001d049099,Zm00001d007633,Zm00001d036401,Zm00001d042535,Zm00001d0…	GO:CC
2	GO:1990904	ribonucleoprotein complex	3.05e-24	66	Zm00001d045448,Zm00001d010566,Zm00001d049674,Zm00001d042966,Zm00001d006510,Zm00001d005642,Zm00001d026578,Zm00001d048368,Zm00001d047790,Zm00001d021445,Zm00001d037489,Zm00001d038374,Zm00001d012992,Zm00001d021652,Zm00001d049666,Zm00001d034768,Zm00001d002339,Zm00001d042725,Zm00001d029418,Zm00001d020201,Zm00001d044615,Zm00001d042772,Zm00001d048787,Zm00001d053636,Zm00001d028782,Zm00001d004052,Zm00001d0…	GO:CC
2	GO:0015934	large ribosomal subunit	4.87e-23	34	Zm00001d049674,Zm00001d006510,Zm00001d005642,Zm00001d026578,Zm00001d048368,Zm00001d021445,Zm00001d037489,Zm00001d038374,Zm00001d021652,Zm00001d029418,Zm00001d020201,Zm00001d042772,Zm00001d004052,Zm00001d009417,Zm00001d017850,Zm00001d014355,Zm00001d009579,Zm00001d010631,Zm00001d054065,Zm00001d051929,Zm00001d038865,Zm00001d025857,Zm00001d010030,Zm00001d049815,Zm00001d049552,Zm00001d010016,Zm00001d0…	GO:CC
2	GO:0005737	cytoplasm	3.37e-17	202	Zm00001d021615,Zm00001d050935,Zm00001d044533,Zm00001d021401,Zm00001d015006,Zm00001d044095,Zm00001d006320,Zm00001d043716,Zm00001d037861,Zm00001d015010,Zm00001d031331,Zm00001d049049,Zm00001d035288,Zm00001d044231,Zm00001d049059,Zm00001d045127,Zm00001d013642,Zm00001d040446,Zm00001d028775,Zm00001d037926,Zm00001d009908,Zm00001d040766,Zm00001d003539,Zm00001d033479,Zm00001d001789,Zm00001d013290,Zm00001d0…	GO:CC
2	GO:0005829	cytosol	5.9e-17	74	Zm00001d037861,Zm00001d049059,Zm00001d001789,Zm00001d045448,Zm00001d045431,Zm00001d010566,Zm00001d049674,Zm00001d042966,Zm00001d016559,Zm00001d023749,Zm00001d006510,Zm00001d005642,Zm00001d012103,Zm00001d026578,Zm00001d048368,Zm00001d047790,Zm00001d014732,Zm00001d021445,Zm00001d037489,Zm00001d038374,Zm00001d028396,Zm00001d012992,Zm00001d021652,Zm00001d008619,Zm00001d034256,Zm00001d049666,Zm00001d0…	GO:CC
2	GO:0005789	endoplasmic reticulum membrane	7.14e-15	37	Zm00001d021401,Zm00001d015006,Zm00001d006320,Zm00001d044231,Zm00001d013642,Zm00001d037926,Zm00001d003539,Zm00001d033479,Zm00001d011185,Zm00001d005460,Zm00001d002944,Zm00001d053211,Zm00001d015473,Zm00001d034805,Zm00001d045555,Zm00001d036748,Zm00001d021306,Zm00001d046718,Zm00001d006219,Zm00001d032031,Zm00001d046467,Zm00001d037522,Zm00001d046929,Zm00001d051405,Zm00001d019283,Zm00001d049835,Zm00001d0…	GO:CC
2	GO:0042175	nuclear outer membrane-endoplasmic reticulum membrane network	7.57e-15	37	Zm00001d021401,Zm00001d015006,Zm00001d006320,Zm00001d044231,Zm00001d013642,Zm00001d037926,Zm00001d003539,Zm00001d033479,Zm00001d011185,Zm00001d005460,Zm00001d002944,Zm00001d053211,Zm00001d015473,Zm00001d034805,Zm00001d045555,Zm00001d036748,Zm00001d021306,Zm00001d046718,Zm00001d006219,Zm00001d032031,Zm00001d046467,Zm00001d037522,Zm00001d046929,Zm00001d051405,Zm00001d019283,Zm00001d049835,Zm00001d0…	GO:CC
2	GO:0098827	endoplasmic reticulum subcompartment	9.04e-15	37	Zm00001d021401,Zm00001d015006,Zm00001d006320,Zm00001d044231,Zm00001d013642,Zm00001d037926,Zm00001d003539,Zm00001d033479,Zm00001d011185,Zm00001d005460,Zm00001d002944,Zm00001d053211,Zm00001d015473,Zm00001d034805,Zm00001d045555,Zm00001d036748,Zm00001d021306,Zm00001d046718,Zm00001d006219,Zm00001d032031,Zm00001d046467,Zm00001d037522,Zm00001d046929,Zm00001d051405,Zm00001d019283,Zm00001d049835,Zm00001d0…	GO:CC
2	GO:0012505	endomembrane system	2.28e-12	78	Zm00001d021401,Zm00001d015006,Zm00001d006320,Zm00001d043716,Zm00001d015010,Zm00001d035288,Zm00001d044231,Zm00001d045127,Zm00001d013642,Zm00001d037926,Zm00001d009908,Zm00001d040766,Zm00001d003539,Zm00001d033479,Zm00001d013290,Zm00001d006699,Zm00001d011185,Zm00001d030690,Zm00001d011013,Zm00001d005460,Zm00001d002944,Zm00001d046900,Zm00001d053211,Zm00001d041569,Zm00001d015473,Zm00001d045146,Zm00001d0…	GO:CC
2	GO:0043228	non-membrane-bounded organelle	4.44e-10	72	Zm00001d045448,Zm00001d010566,Zm00001d003796,Zm00001d049674,Zm00001d014969,Zm00001d042966,Zm00001d006510,Zm00001d005642,Zm00001d026578,Zm00001d048368,Zm00001d021445,Zm00001d003493,Zm00001d037489,Zm00001d038374,Zm00001d012992,Zm00001d021652,Zm00001d009653,Zm00001d049666,Zm00001d002339,Zm00001d042725,Zm00001d009657,Zm00001d016276,Zm00001d045323,Zm00001d029418,Zm00001d020201,Zm00001d044615,Zm00001d0…	GO:CC
2	GO:0043232	intracellular non-membrane-bounded organelle	4.44e-10	72	Zm00001d045448,Zm00001d010566,Zm00001d003796,Zm00001d049674,Zm00001d014969,Zm00001d042966,Zm00001d006510,Zm00001d005642,Zm00001d026578,Zm00001d048368,Zm00001d021445,Zm00001d003493,Zm00001d037489,Zm00001d038374,Zm00001d012992,Zm00001d021652,Zm00001d009653,Zm00001d049666,Zm00001d002339,Zm00001d042725,Zm00001d009657,Zm00001d016276,Zm00001d045323,Zm00001d029418,Zm00001d020201,Zm00001d044615,Zm00001d0…	GO:CC
2	GO:0140534	endoplasmic reticulum protein-containing complex	8.04e-10	18	Zm00001d021401,Zm00001d006320,Zm00001d044231,Zm00001d013642,Zm00001d037926,Zm00001d003539,Zm00001d033479,Zm00001d011185,Zm00001d002944,Zm00001d015473,Zm00001d045555,Zm00001d036748,Zm00001d014993,Zm00001d046929,Zm00001d034833,Zm00001d047443,Zm00001d036964,Zm00001d019164	GO:CC
2	GO:0031984	organelle subcompartment	2.96e-09	53	Zm00001d021401,Zm00001d015006,Zm00001d006320,Zm00001d044231,Zm00001d045127,Zm00001d013642,Zm00001d037926,Zm00001d009908,Zm00001d003539,Zm00001d033479,Zm00001d011185,Zm00001d005460,Zm00001d002944,Zm00001d053211,Zm00001d015473,Zm00001d045146,Zm00001d014732,Zm00001d002625,Zm00001d026079,Zm00001d034805,Zm00001d045555,Zm00001d036748,Zm00001d021306,Zm00001d046718,Zm00001d006219,Zm00001d032031,Zm00001d0…	GO:CC
2	GO:0005622	intracellular anatomical structure	5.59e-08	248	Zm00001d006791,Zm00001d032381,Zm00001d050200,Zm00001d021615,Zm00001d010889,Zm00001d050935,Zm00001d044533,Zm00001d043231,Zm00001d021401,Zm00001d011975,Zm00001d015006,Zm00001d044095,Zm00001d006320,Zm00001d004230,Zm00001d043716,Zm00001d031499,Zm00001d037861,Zm00001d015010,Zm00001d031331,Zm00001d049049,Zm00001d035288,Zm00001d044231,Zm00001d049059,Zm00001d029512,Zm00001d045127,Zm00001d013642,Zm00001d0…	GO:CC
2	GO:0032991	protein-containing complex	5.61e-08	103	Zm00001d021401,Zm00001d011975,Zm00001d006320,Zm00001d044231,Zm00001d013642,Zm00001d037926,Zm00001d003539,Zm00001d033479,Zm00001d045448,Zm00001d011185,Zm00001d045431,Zm00001d010566,Zm00001d002944,Zm00001d049674,Zm00001d042966,Zm00001d015473,Zm00001d006510,Zm00001d005642,Zm00001d026578,Zm00001d048368,Zm00001d047790,Zm00001d021445,Zm00001d003493,Zm00001d037489,Zm00001d038374,Zm00001d028396,Zm00001d0…	GO:CC
2	GO:0031090	organelle membrane	5.91e-07	56	Zm00001d050935,Zm00001d044533,Zm00001d021401,Zm00001d015006,Zm00001d006320,Zm00001d044231,Zm00001d045127,Zm00001d013642,Zm00001d037926,Zm00001d003539,Zm00001d033479,Zm00001d011185,Zm00001d005460,Zm00001d002944,Zm00001d053211,Zm00001d015473,Zm00001d045146,Zm00001d002625,Zm00001d026079,Zm00001d034805,Zm00001d049858,Zm00001d045555,Zm00001d036748,Zm00001d021306,Zm00001d046718,Zm00001d006219,Zm00001d0…	GO:CC
2	GO:0022627	cytosolic small ribosomal subunit	4.41e-06	15	Zm00001d045448,Zm00001d010566,Zm00001d042966,Zm00001d012992,Zm00001d049666,Zm00001d002339,Zm00001d048787,Zm00001d053636,Zm00001d012598,Zm00001d018410,Zm00001d026286,Zm00001d019219,Zm00001d029543,Zm00001d013282,Zm00001d053632	GO:CC
2	GO:0005787	signal peptidase complex	6.48e-06	6	Zm00001d021401,Zm00001d006320,Zm00001d013642,Zm00001d037926,Zm00001d003539,Zm00001d033479	GO:CC
2	GO:0015935	small ribosomal subunit	1.23e-05	16	Zm00001d045448,Zm00001d010566,Zm00001d042966,Zm00001d012992,Zm00001d049666,Zm00001d002339,Zm00001d048787,Zm00001d053636,Zm00001d012598,Zm00001d018410,Zm00001d026286,Zm00001d019219,Zm00001d029543,Zm00001d007815,Zm00001d013282,Zm00001d053632	GO:CC
2	GO:1905368	peptidase complex	5.42e-05	13	Zm00001d021401,Zm00001d006320,Zm00001d013642,Zm00001d037926,Zm00001d003539,Zm00001d033479,Zm00001d028396,Zm00001d008259,Zm00001d048271,Zm00001d024319,Zm00001d008757,Zm00001d053232,Zm00001d014436	GO:CC
2	GO:0005788	endoplasmic reticulum lumen	0.000406101	6	Zm00001d005460,Zm00001d049099,Zm00001d042535,Zm00001d011767,Zm00001d014993,Zm00001d019283	GO:CC
2	GO:0005798	Golgi-associated vesicle	0.00050887	11	Zm00001d013290,Zm00001d023943,Zm00001d006512,Zm00001d028958,Zm00001d049835,Zm00001d022595,Zm00001d029030,Zm00001d019106,Zm00001d018194,Zm00001d049155,Zm00001d007758	GO:CC
2	GO:0031301	integral component of organelle membrane	0.000604536	13	Zm00001d050935,Zm00001d015006,Zm00001d013642,Zm00001d033479,Zm00001d034805,Zm00001d036748,Zm00001d046467,Zm00001d040178,Zm00001d022595,Zm00001d029030,Zm00001d054017,Zm00001d034833,Zm00001d047443	GO:CC
2	GO:0031300	intrinsic component of organelle membrane	0.000940696	13	Zm00001d050935,Zm00001d015006,Zm00001d013642,Zm00001d033479,Zm00001d034805,Zm00001d036748,Zm00001d046467,Zm00001d040178,Zm00001d022595,Zm00001d029030,Zm00001d054017,Zm00001d034833,Zm00001d047443	GO:CC
2	GO:0030176	integral component of endoplasmic reticulum membrane	0.00109416	9	Zm00001d015006,Zm00001d013642,Zm00001d033479,Zm00001d034805,Zm00001d036748,Zm00001d046467,Zm00001d054017,Zm00001d034833,Zm00001d047443	GO:CC
2	GO:0008250	oligosaccharyltransferase complex	0.00122644	4	Zm00001d002944,Zm00001d045555,Zm00001d036964,Zm00001d019164	GO:CC
2	GO:0071256	translocon complex	0.0018218	4	Zm00001d044231,Zm00001d011185,Zm00001d015473,Zm00001d046929	GO:CC
2	GO:0030134	COPII-coated ER to Golgi transport vesicle	0.00197014	8	Zm00001d013290,Zm00001d006512,Zm00001d028958,Zm00001d049835,Zm00001d022595,Zm00001d029030,Zm00001d018194,Zm00001d049155	GO:CC
2	GO:0031227	intrinsic component of endoplasmic reticulum membrane	0.00214281	9	Zm00001d015006,Zm00001d013642,Zm00001d033479,Zm00001d034805,Zm00001d036748,Zm00001d046467,Zm00001d054017,Zm00001d034833,Zm00001d047443	GO:CC
2	GO:0033290	eukaryotic 48S preinitiation complex	0.00312816	5	Zm00001d028782,Zm00001d008757,Zm00001d005238,Zm00001d039305,Zm00001d047713	GO:CC
2	GO:0070993	translation preinitiation complex	0.00312816	5	Zm00001d028782,Zm00001d008757,Zm00001d005238,Zm00001d039305,Zm00001d047713	GO:CC
2	GO:0030135	coated vesicle	0.00389175	11	Zm00001d013290,Zm00001d023943,Zm00001d006512,Zm00001d028958,Zm00001d049835,Zm00001d022595,Zm00001d029030,Zm00001d019106,Zm00001d018194,Zm00001d049155,Zm00001d007758	GO:CC
2	GO:0043229	intracellular organelle	0.00932461	204	Zm00001d006791,Zm00001d021615,Zm00001d010889,Zm00001d050935,Zm00001d044533,Zm00001d043231,Zm00001d021401,Zm00001d011975,Zm00001d015006,Zm00001d006320,Zm00001d004230,Zm00001d043716,Zm00001d031499,Zm00001d037861,Zm00001d015010,Zm00001d031331,Zm00001d035288,Zm00001d044231,Zm00001d029512,Zm00001d045127,Zm00001d013642,Zm00001d028775,Zm00001d037926,Zm00001d009908,Zm00001d040766,Zm00001d003539,Zm00001d0…	GO:CC
2	GO:0030867	rough endoplasmic reticulum membrane	0.0106226	4	Zm00001d044231,Zm00001d011185,Zm00001d015473,Zm00001d046929	GO:CC
2	GO:0005791	rough endoplasmic reticulum	0.0106226	4	Zm00001d044231,Zm00001d011185,Zm00001d015473,Zm00001d046929	GO:CC
2	GO:0005793	endoplasmic reticulum-Golgi intermediate compartment	0.0197676	5	Zm00001d013290,Zm00001d049835,Zm00001d019106,Zm00001d018194,Zm00001d007758	GO:CC
2	GO:0031410	cytoplasmic vesicle	0.0222403	21	Zm00001d045127,Zm00001d013290,Zm00001d014732,Zm00001d002625,Zm00001d026079,Zm00001d021392,Zm00001d023943,Zm00001d006512,Zm00001d041852,Zm00001d028958,Zm00001d026214,Zm00001d036442,Zm00001d031988,Zm00001d049835,Zm00001d022595,Zm00001d029030,Zm00001d031986,Zm00001d019106,Zm00001d018194,Zm00001d049155,Zm00001d007758	GO:CC
2	GO:0097708	intracellular vesicle	0.0226928	21	Zm00001d045127,Zm00001d013290,Zm00001d014732,Zm00001d002625,Zm00001d026079,Zm00001d021392,Zm00001d023943,Zm00001d006512,Zm00001d041852,Zm00001d028958,Zm00001d026214,Zm00001d036442,Zm00001d031988,Zm00001d049835,Zm00001d022595,Zm00001d029030,Zm00001d031986,Zm00001d019106,Zm00001d018194,Zm00001d049155,Zm00001d007758	GO:CC
2	GO:0043226	organelle	0.0260046	204	Zm00001d006791,Zm00001d021615,Zm00001d010889,Zm00001d050935,Zm00001d044533,Zm00001d043231,Zm00001d021401,Zm00001d011975,Zm00001d015006,Zm00001d006320,Zm00001d004230,Zm00001d043716,Zm00001d031499,Zm00001d037861,Zm00001d015010,Zm00001d031331,Zm00001d035288,Zm00001d044231,Zm00001d029512,Zm00001d045127,Zm00001d013642,Zm00001d028775,Zm00001d037926,Zm00001d009908,Zm00001d040766,Zm00001d003539,Zm00001d0…	GO:CC
2	GO:0031982	vesicle	0.0463349	21	Zm00001d045127,Zm00001d013290,Zm00001d014732,Zm00001d002625,Zm00001d026079,Zm00001d021392,Zm00001d023943,Zm00001d006512,Zm00001d041852,Zm00001d028958,Zm00001d026214,Zm00001d036442,Zm00001d031988,Zm00001d049835,Zm00001d022595,Zm00001d029030,Zm00001d031986,Zm00001d019106,Zm00001d018194,Zm00001d049155,Zm00001d007758	GO:CC
2	GO:0008541	proteasome regulatory particle, lid subcomplex	0.048017	4	Zm00001d008259,Zm00001d024319,Zm00001d053232,Zm00001d014436	GO:CC
2	GO:0003735	structural constituent of ribosome	3.27e-36	60	Zm00001d045448,Zm00001d010566,Zm00001d049674,Zm00001d014969,Zm00001d042966,Zm00001d006510,Zm00001d005642,Zm00001d026578,Zm00001d048368,Zm00001d021445,Zm00001d037489,Zm00001d038374,Zm00001d012992,Zm00001d021652,Zm00001d009653,Zm00001d049666,Zm00001d002339,Zm00001d009657,Zm00001d016276,Zm00001d029418,Zm00001d020201,Zm00001d004009,Zm00001d042772,Zm00001d048787,Zm00001d014073,Zm00001d053636,Zm00001d0…	GO:MF
2	GO:0005198	structural molecule activity	9.49e-34	63	Zm00001d045448,Zm00001d010566,Zm00001d049674,Zm00001d014969,Zm00001d042966,Zm00001d006510,Zm00001d005642,Zm00001d026578,Zm00001d048368,Zm00001d021445,Zm00001d037489,Zm00001d038374,Zm00001d012992,Zm00001d021652,Zm00001d009653,Zm00001d049666,Zm00001d002339,Zm00001d009657,Zm00001d016276,Zm00001d029418,Zm00001d020201,Zm00001d004009,Zm00001d042772,Zm00001d048787,Zm00001d014073,Zm00001d053636,Zm00001d0…	GO:MF
2	GO:0003723	RNA binding	5.54e-08	53	Zm00001d036904,Zm00001d009868,Zm00001d014969,Zm00001d042512,Zm00001d048368,Zm00001d047790,Zm00001d046449,Zm00001d021445,Zm00001d037489,Zm00001d012992,Zm00001d049666,Zm00001d034768,Zm00001d017882,Zm00001d002339,Zm00001d042725,Zm00001d005347,Zm00001d029418,Zm00001d037905,Zm00001d009870,Zm00001d042772,Zm00001d037875,Zm00001d053576,Zm00001d028782,Zm00001d004052,Zm00001d026346,Zm00001d011149,Zm00001d0…	GO:MF
2	GO:0003746	translation elongation factor activity	7.52e-06	10	Zm00001d036904,Zm00001d009868,Zm00001d046449,Zm00001d037905,Zm00001d009870,Zm00001d037875,Zm00001d053576,Zm00001d012770,Zm00001d016358,Zm00001d037877	GO:MF
2	GO:0008135	translation factor activity, RNA binding	1.98e-05	16	Zm00001d036904,Zm00001d009868,Zm00001d046449,Zm00001d037905,Zm00001d009870,Zm00001d037875,Zm00001d053576,Zm00001d028782,Zm00001d012770,Zm00001d008757,Zm00001d016358,Zm00001d005238,Zm00001d004172,Zm00001d039305,Zm00001d047713,Zm00001d037877	GO:MF
2	GO:0090079	translation regulator activity, nucleic acid binding	2.65e-05	16	Zm00001d036904,Zm00001d009868,Zm00001d046449,Zm00001d037905,Zm00001d009870,Zm00001d037875,Zm00001d053576,Zm00001d028782,Zm00001d012770,Zm00001d008757,Zm00001d016358,Zm00001d005238,Zm00001d004172,Zm00001d039305,Zm00001d047713,Zm00001d037877	GO:MF
2	GO:0045182	translation regulator activity	2.91e-05	16	Zm00001d036904,Zm00001d009868,Zm00001d046449,Zm00001d037905,Zm00001d009870,Zm00001d037875,Zm00001d053576,Zm00001d028782,Zm00001d012770,Zm00001d008757,Zm00001d016358,Zm00001d005238,Zm00001d004172,Zm00001d039305,Zm00001d047713,Zm00001d037877	GO:MF
2	GO:0046923	ER retention sequence binding	0.00017124	4	Zm00001d053211,Zm00001d021306,Zm00001d006219,Zm00001d032031	GO:MF
2	GO:0016853	isomerase activity	0.00204432	17	Zm00001d029341,Zm00001d040766,Zm00001d001789,Zm00001d020687,Zm00001d049099,Zm00001d014732,Zm00001d042372,Zm00001d028396,Zm00001d008619,Zm00001d034256,Zm00001d021021,Zm00001d043086,Zm00001d006512,Zm00001d036442,Zm00001d037590,Zm00001d028726,Zm00001d013751	GO:MF
2	GO:0003924	GTPase activity	0.00864335	12	Zm00001d036904,Zm00001d009868,Zm00001d046449,Zm00001d039090,Zm00001d037905,Zm00001d009870,Zm00001d037875,Zm00001d012770,Zm00001d004172,Zm00001d038955,Zm00001d039091,Zm00001d037877	GO:MF
2	GO:0005525	GTP binding	0.0215595	14	Zm00001d036904,Zm00001d012537,Zm00001d009868,Zm00001d046449,Zm00001d039090,Zm00001d037905,Zm00001d009870,Zm00001d037875,Zm00001d012770,Zm00001d004172,Zm00001d038955,Zm00001d039091,Zm00001d037877,Zm00001d024274	GO:MF
2	GO:0032561	guanyl ribonucleotide binding	0.0227943	14	Zm00001d036904,Zm00001d012537,Zm00001d009868,Zm00001d046449,Zm00001d039090,Zm00001d037905,Zm00001d009870,Zm00001d037875,Zm00001d012770,Zm00001d004172,Zm00001d038955,Zm00001d039091,Zm00001d037877,Zm00001d024274	GO:MF
2	GO:0001883	purine nucleoside binding	0.0227943	14	Zm00001d036904,Zm00001d012537,Zm00001d009868,Zm00001d046449,Zm00001d039090,Zm00001d037905,Zm00001d009870,Zm00001d037875,Zm00001d012770,Zm00001d004172,Zm00001d038955,Zm00001d039091,Zm00001d037877,Zm00001d024274	GO:MF
2	GO:0032550	purine ribonucleoside binding	0.0227943	14	Zm00001d036904,Zm00001d012537,Zm00001d009868,Zm00001d046449,Zm00001d039090,Zm00001d037905,Zm00001d009870,Zm00001d037875,Zm00001d012770,Zm00001d004172,Zm00001d038955,Zm00001d039091,Zm00001d037877,Zm00001d024274	GO:MF
2	GO:0019001	guanyl nucleotide binding	0.0234346	14	Zm00001d036904,Zm00001d012537,Zm00001d009868,Zm00001d046449,Zm00001d039090,Zm00001d037905,Zm00001d009870,Zm00001d037875,Zm00001d012770,Zm00001d004172,Zm00001d038955,Zm00001d039091,Zm00001d037877,Zm00001d024274	GO:MF
2	GO:0032549	ribonucleoside binding	0.0324384	14	Zm00001d036904,Zm00001d012537,Zm00001d009868,Zm00001d046449,Zm00001d039090,Zm00001d037905,Zm00001d009870,Zm00001d037875,Zm00001d012770,Zm00001d004172,Zm00001d038955,Zm00001d039091,Zm00001d037877,Zm00001d024274	GO:MF
2	GO:0001882	nucleoside binding	0.0333096	14	Zm00001d036904,Zm00001d012537,Zm00001d009868,Zm00001d046449,Zm00001d039090,Zm00001d037905,Zm00001d009870,Zm00001d037875,Zm00001d012770,Zm00001d004172,Zm00001d038955,Zm00001d039091,Zm00001d037877,Zm00001d024274	GO:MF
2	GO:0019843	rRNA binding	0.0381514	9	Zm00001d014969,Zm00001d048368,Zm00001d037489,Zm00001d049666,Zm00001d002339,Zm00001d029418,Zm00001d026286,Zm00001d054065,Zm00001d051929	GO:MF
2	KEGG:03010	Ribosome	4e-16	35	Zm00001d045448,Zm00001d049674,Zm00001d005642,Zm00001d026578,Zm00001d037489,Zm00001d038374,Zm00001d012992,Zm00001d009653,Zm00001d049666,Zm00001d009657,Zm00001d016276,Zm00001d042772,Zm00001d014073,Zm00001d004052,Zm00001d012598,Zm00001d009417,Zm00001d017850,Zm00001d005334,Zm00001d009579,Zm00001d019219,Zm00001d010631,Zm00001d029543,Zm00001d038865,Zm00001d025857,Zm00001d010030,Zm00001d049815,Zm00001d0…	KEGG
2	KEGG:03060	Protein export	0.00031595	8	Zm00001d006320,Zm00001d044231,Zm00001d013642,Zm00001d037926,Zm00001d034805,Zm00001d014993,Zm00001d046929,Zm00001d022115	KEGG
2	KEGG:04141	Protein processing in endoplasmic reticulum	0.000404687	17	Zm00001d044231,Zm00001d040766,Zm00001d020687,Zm00001d005460,Zm00001d002944,Zm00001d049099,Zm00001d034805,Zm00001d045555,Zm00001d014993,Zm00001d046929,Zm00001d028782,Zm00001d019283,Zm00001d037590,Zm00001d049155,Zm00001d014785,Zm00001d019164,Zm00001d047713	KEGG
3	GO:0046034	ATP metabolic process	4.48e-52	63	Zm00001d011278,Zm00001d013041,Zm00001d044441,Zm00001d034528,Zm00001d044391,Zm00001d004997,Zm00001d038218,Zm00001d016722,Zm00001d031825,Zm00001d034218,Zm00001d041917,Zm00001d051595,Zm00001d025772,Zm00001d010236,Zm00001d048091,Zm00001d038929,Zm00001d014772,Zm00001d009488,Zm00001d050696,Zm00001d043511,Zm00001d042600,Zm00001d003159,Zm00001d032588,Zm00001d047720,Zm00001d049507,Zm00001d028773,Zm00001d0…	GO:BP
3	GO:0045333	cellular respiration	2.19e-47	52	Zm00001d013041,Zm00001d034528,Zm00001d004997,Zm00001d038218,Zm00001d016722,Zm00001d034218,Zm00001d041917,Zm00001d010236,Zm00001d014772,Zm00001d050696,Zm00001d039089,Zm00001d042600,Zm00001d044021,Zm00001d032588,Zm00001d047720,Zm00001d049507,Zm00001d028773,Zm00001d049959,Zm00001d044459,Zm00001d035136,Zm00001d018758,Zm00001d029084,Zm00001d028918,Zm00001d009640,Zm00001d048102,Zm00001d031967,Zm00001d0…	GO:BP
3	GO:0015980	energy derivation by oxidation of organic compounds	1.89e-43	53	Zm00001d013041,Zm00001d034528,Zm00001d004997,Zm00001d038218,Zm00001d016722,Zm00001d034218,Zm00001d041917,Zm00001d010236,Zm00001d014772,Zm00001d050696,Zm00001d039089,Zm00001d042600,Zm00001d044021,Zm00001d032588,Zm00001d047720,Zm00001d049507,Zm00001d028773,Zm00001d049959,Zm00001d044459,Zm00001d035136,Zm00001d018758,Zm00001d029084,Zm00001d028918,Zm00001d009640,Zm00001d048102,Zm00001d031967,Zm00001d0…	GO:BP
3	GO:0006091	generation of precursor metabolites and energy	2.68e-40	83	Zm00001d013041,Zm00001d003081,Zm00001d034528,Zm00001d004997,Zm00001d038218,Zm00001d016722,Zm00001d037485,Zm00001d034218,Zm00001d041917,Zm00001d051595,Zm00001d010236,Zm00001d038929,Zm00001d014772,Zm00001d009488,Zm00001d050696,Zm00001d011786,Zm00001d039089,Zm00001d043511,Zm00001d042600,Zm00001d043098,Zm00001d044021,Zm00001d032588,Zm00001d047720,Zm00001d049507,Zm00001d028773,Zm00001d049959,Zm00001d0…	GO:BP
3	GO:0044281	small molecule metabolic process	2.21e-39	132	Zm00001d028963,Zm00001d011278,Zm00001d013041,Zm00001d044441,Zm00001d009774,Zm00001d044391,Zm00001d031825,Zm00001d051595,Zm00001d024393,Zm00001d010321,Zm00001d025772,Zm00001d021526,Zm00001d027871,Zm00001d048091,Zm00001d038057,Zm00001d038929,Zm00001d016198,Zm00001d009488,Zm00001d048163,Zm00001d039089,Zm00001d043511,Zm00001d041352,Zm00001d044228,Zm00001d048461,Zm00001d044021,Zm00001d003159,Zm00001d0…	GO:BP
3	GO:0042775	mitochondrial ATP synthesis coupled electron transport	2.4e-39	32	Zm00001d013041,Zm00001d034528,Zm00001d004997,Zm00001d038218,Zm00001d016722,Zm00001d034218,Zm00001d041917,Zm00001d010236,Zm00001d014772,Zm00001d050696,Zm00001d042600,Zm00001d032588,Zm00001d047720,Zm00001d049507,Zm00001d028773,Zm00001d049959,Zm00001d044459,Zm00001d018758,Zm00001d048102,Zm00001d031967,Zm00001d013966,Zm00001d028194,Zm00001d053175,Zm00001d011330,Zm00001d013156,Zm00001d052436,Zm00001d0…	GO:BP
3	GO:0006119	oxidative phosphorylation	5.64e-39	36	Zm00001d013041,Zm00001d034528,Zm00001d004997,Zm00001d038218,Zm00001d016722,Zm00001d034218,Zm00001d041917,Zm00001d051595,Zm00001d010236,Zm00001d038929,Zm00001d014772,Zm00001d009488,Zm00001d050696,Zm00001d042600,Zm00001d032588,Zm00001d047720,Zm00001d049507,Zm00001d028773,Zm00001d049959,Zm00001d044459,Zm00001d018758,Zm00001d048102,Zm00001d031967,Zm00001d013966,Zm00001d028194,Zm00001d053175,Zm00001d0…	GO:BP
3	GO:0009060	aerobic respiration	6.57e-38	41	Zm00001d013041,Zm00001d034528,Zm00001d004997,Zm00001d038218,Zm00001d016722,Zm00001d034218,Zm00001d041917,Zm00001d010236,Zm00001d050696,Zm00001d039089,Zm00001d042600,Zm00001d044021,Zm00001d032588,Zm00001d044459,Zm00001d035136,Zm00001d018758,Zm00001d029084,Zm00001d009640,Zm00001d048102,Zm00001d013966,Zm00001d028194,Zm00001d044042,Zm00001d006667,Zm00001d053175,Zm00001d011330,Zm00001d013156,Zm00001d0…	GO:BP
3	GO:0042773	ATP synthesis coupled electron transport	1.06e-37	33	Zm00001d013041,Zm00001d034528,Zm00001d004997,Zm00001d038218,Zm00001d016722,Zm00001d034218,Zm00001d041917,Zm00001d010236,Zm00001d014772,Zm00001d050696,Zm00001d042600,Zm00001d032588,Zm00001d047720,Zm00001d049507,Zm00001d028773,Zm00001d049959,Zm00001d044459,Zm00001d018758,Zm00001d048102,Zm00001d031967,Zm00001d013966,Zm00001d028194,Zm00001d053175,Zm00001d011330,Zm00001d013156,Zm00001d052436,Zm00001d0…	GO:BP
3	GO:0022904	respiratory electron transport chain	2.16e-36	35	Zm00001d013041,Zm00001d034528,Zm00001d004997,Zm00001d038218,Zm00001d016722,Zm00001d034218,Zm00001d041917,Zm00001d010236,Zm00001d014772,Zm00001d050696,Zm00001d042600,Zm00001d032588,Zm00001d047720,Zm00001d049507,Zm00001d028773,Zm00001d049959,Zm00001d044459,Zm00001d035136,Zm00001d018758,Zm00001d028918,Zm00001d048102,Zm00001d031967,Zm00001d013966,Zm00001d028194,Zm00001d053175,Zm00001d011330,Zm00001d0…	GO:BP
3	GO:0006163	purine nucleotide metabolic process	2.97e-31	54	Zm00001d028963,Zm00001d011278,Zm00001d044441,Zm00001d009774,Zm00001d044391,Zm00001d031825,Zm00001d051595,Zm00001d025772,Zm00001d021526,Zm00001d027871,Zm00001d048091,Zm00001d038929,Zm00001d009488,Zm00001d043511,Zm00001d041352,Zm00001d003159,Zm00001d027502,Zm00001d017271,Zm00001d049959,Zm00001d044459,Zm00001d017833,Zm00001d043086,Zm00001d028207,Zm00001d031967,Zm00001d011314,Zm00001d006667,Zm00001d0…	GO:BP
3	GO:0072521	purine-containing compound metabolic process	7.02e-31	56	Zm00001d028963,Zm00001d011278,Zm00001d044441,Zm00001d009774,Zm00001d044391,Zm00001d031825,Zm00001d051595,Zm00001d025772,Zm00001d021526,Zm00001d027871,Zm00001d048091,Zm00001d038929,Zm00001d009488,Zm00001d043511,Zm00001d041352,Zm00001d003159,Zm00001d027502,Zm00001d017271,Zm00001d049959,Zm00001d044459,Zm00001d017833,Zm00001d043086,Zm00001d028207,Zm00001d031967,Zm00001d011314,Zm00001d006667,Zm00001d0…	GO:BP
3	GO:0019693	ribose phosphate metabolic process	2.77e-30	54	Zm00001d028963,Zm00001d011278,Zm00001d044441,Zm00001d009774,Zm00001d044391,Zm00001d031825,Zm00001d051595,Zm00001d025772,Zm00001d021526,Zm00001d027871,Zm00001d048091,Zm00001d038929,Zm00001d009488,Zm00001d043511,Zm00001d041352,Zm00001d003159,Zm00001d017271,Zm00001d049959,Zm00001d044459,Zm00001d017833,Zm00001d043086,Zm00001d028207,Zm00001d031967,Zm00001d050187,Zm00001d011314,Zm00001d006667,Zm00001d0…	GO:BP
3	GO:0055086	nucleobase-containing small molecule metabolic process	6.42e-30	64	Zm00001d028963,Zm00001d011278,Zm00001d044441,Zm00001d009774,Zm00001d044391,Zm00001d031825,Zm00001d051595,Zm00001d025772,Zm00001d021526,Zm00001d027871,Zm00001d048091,Zm00001d038929,Zm00001d009488,Zm00001d043511,Zm00001d041352,Zm00001d003159,Zm00001d027502,Zm00001d017271,Zm00001d049959,Zm00001d044459,Zm00001d017833,Zm00001d043086,Zm00001d028207,Zm00001d031967,Zm00001d050187,Zm00001d011314,Zm00001d0…	GO:BP
3	GO:0009150	purine ribonucleotide metabolic process	6.54e-30	51	Zm00001d028963,Zm00001d011278,Zm00001d044441,Zm00001d009774,Zm00001d044391,Zm00001d031825,Zm00001d051595,Zm00001d025772,Zm00001d021526,Zm00001d027871,Zm00001d048091,Zm00001d038929,Zm00001d009488,Zm00001d043511,Zm00001d041352,Zm00001d003159,Zm00001d017271,Zm00001d049959,Zm00001d044459,Zm00001d043086,Zm00001d028207,Zm00001d031967,Zm00001d011314,Zm00001d006667,Zm00001d015383,Zm00001d053765,Zm00001d0…	GO:BP
3	GO:0009117	nucleotide metabolic process	7.66e-30	58	Zm00001d028963,Zm00001d011278,Zm00001d044441,Zm00001d009774,Zm00001d044391,Zm00001d031825,Zm00001d051595,Zm00001d025772,Zm00001d021526,Zm00001d027871,Zm00001d048091,Zm00001d038929,Zm00001d009488,Zm00001d043511,Zm00001d041352,Zm00001d003159,Zm00001d027502,Zm00001d017271,Zm00001d049959,Zm00001d044459,Zm00001d017833,Zm00001d043086,Zm00001d028207,Zm00001d031967,Zm00001d050187,Zm00001d011314,Zm00001d0…	GO:BP
3	GO:0009259	ribonucleotide metabolic process	8.71e-30	53	Zm00001d028963,Zm00001d011278,Zm00001d044441,Zm00001d009774,Zm00001d044391,Zm00001d031825,Zm00001d051595,Zm00001d025772,Zm00001d021526,Zm00001d027871,Zm00001d048091,Zm00001d038929,Zm00001d009488,Zm00001d043511,Zm00001d041352,Zm00001d003159,Zm00001d017271,Zm00001d049959,Zm00001d044459,Zm00001d043086,Zm00001d028207,Zm00001d031967,Zm00001d050187,Zm00001d011314,Zm00001d006667,Zm00001d011855,Zm00001d0…	GO:BP
3	GO:0006753	nucleoside phosphate metabolic process	3.46e-29	58	Zm00001d028963,Zm00001d011278,Zm00001d044441,Zm00001d009774,Zm00001d044391,Zm00001d031825,Zm00001d051595,Zm00001d025772,Zm00001d021526,Zm00001d027871,Zm00001d048091,Zm00001d038929,Zm00001d009488,Zm00001d043511,Zm00001d041352,Zm00001d003159,Zm00001d027502,Zm00001d017271,Zm00001d049959,Zm00001d044459,Zm00001d017833,Zm00001d043086,Zm00001d028207,Zm00001d031967,Zm00001d050187,Zm00001d011314,Zm00001d0…	GO:BP
3	GO:1901566	organonitrogen compound biosynthetic process	1.11e-27	125	Zm00001d011278,Zm00001d014519,Zm00001d044441,Zm00001d010128,Zm00001d009774,Zm00001d044391,Zm00001d031825,Zm00001d051595,Zm00001d024393,Zm00001d006760,Zm00001d025772,Zm00001d021526,Zm00001d027871,Zm00001d048091,Zm00001d038929,Zm00001d043606,Zm00001d051929,Zm00001d009488,Zm00001d041352,Zm00001d044228,Zm00001d048461,Zm00001d028641,Zm00001d003159,Zm00001d017271,Zm00001d008379,Zm00001d047262,Zm00001d0…	GO:BP
3	GO:0006164	purine nucleotide biosynthetic process	3.71e-24	34	Zm00001d011278,Zm00001d044441,Zm00001d009774,Zm00001d044391,Zm00001d031825,Zm00001d051595,Zm00001d025772,Zm00001d021526,Zm00001d027871,Zm00001d048091,Zm00001d038929,Zm00001d009488,Zm00001d041352,Zm00001d003159,Zm00001d017271,Zm00001d049959,Zm00001d044459,Zm00001d017833,Zm00001d028207,Zm00001d031967,Zm00001d011314,Zm00001d053765,Zm00001d011330,Zm00001d030895,Zm00001d016365,Zm00001d006439,Zm00001d0…	GO:BP
3	GO:0019752	carboxylic acid metabolic process	3.93e-24	80	Zm00001d013041,Zm00001d024393,Zm00001d010321,Zm00001d038057,Zm00001d016198,Zm00001d048163,Zm00001d039089,Zm00001d043511,Zm00001d048461,Zm00001d044021,Zm00001d008379,Zm00001d013223,Zm00001d029084,Zm00001d043086,Zm00001d009640,Zm00001d029594,Zm00001d019186,Zm00001d015378,Zm00001d050187,Zm00001d040235,Zm00001d002051,Zm00001d053228,Zm00001d044042,Zm00001d006667,Zm00001d031929,Zm00001d015383,Zm00001d0…	GO:BP
3	GO:0043436	oxoacid metabolic process	4.5e-24	81	Zm00001d013041,Zm00001d024393,Zm00001d010321,Zm00001d038057,Zm00001d016198,Zm00001d048163,Zm00001d039089,Zm00001d043511,Zm00001d048461,Zm00001d044021,Zm00001d008379,Zm00001d013223,Zm00001d029084,Zm00001d043086,Zm00001d009640,Zm00001d029594,Zm00001d019186,Zm00001d015378,Zm00001d050187,Zm00001d040235,Zm00001d002051,Zm00001d053228,Zm00001d044042,Zm00001d006667,Zm00001d031929,Zm00001d015383,Zm00001d0…	GO:BP
3	GO:0006082	organic acid metabolic process	5.97e-24	82	Zm00001d013041,Zm00001d024393,Zm00001d010321,Zm00001d038057,Zm00001d016198,Zm00001d048163,Zm00001d039089,Zm00001d043511,Zm00001d048461,Zm00001d044021,Zm00001d008379,Zm00001d013223,Zm00001d029084,Zm00001d043086,Zm00001d009640,Zm00001d029594,Zm00001d019186,Zm00001d015378,Zm00001d050187,Zm00001d040235,Zm00001d002051,Zm00001d053228,Zm00001d044042,Zm00001d006667,Zm00001d031929,Zm00001d015383,Zm00001d0…	GO:BP
3	GO:0009152	purine ribonucleotide biosynthetic process	1.66e-23	33	Zm00001d011278,Zm00001d044441,Zm00001d009774,Zm00001d044391,Zm00001d031825,Zm00001d051595,Zm00001d025772,Zm00001d021526,Zm00001d027871,Zm00001d048091,Zm00001d038929,Zm00001d009488,Zm00001d041352,Zm00001d003159,Zm00001d017271,Zm00001d049959,Zm00001d044459,Zm00001d028207,Zm00001d031967,Zm00001d011314,Zm00001d053765,Zm00001d011330,Zm00001d030895,Zm00001d016365,Zm00001d006439,Zm00001d037813,Zm00001d0…	GO:BP
3	GO:0046390	ribose phosphate biosynthetic process	1.76e-23	36	Zm00001d011278,Zm00001d044441,Zm00001d009774,Zm00001d044391,Zm00001d031825,Zm00001d051595,Zm00001d025772,Zm00001d021526,Zm00001d027871,Zm00001d048091,Zm00001d038929,Zm00001d009488,Zm00001d041352,Zm00001d003159,Zm00001d017271,Zm00001d049959,Zm00001d044459,Zm00001d017833,Zm00001d028207,Zm00001d031967,Zm00001d050187,Zm00001d011314,Zm00001d011855,Zm00001d053765,Zm00001d011330,Zm00001d030895,Zm00001d0…	GO:BP
3	GO:0072522	purine-containing compound biosynthetic process	2.02e-23	34	Zm00001d011278,Zm00001d044441,Zm00001d009774,Zm00001d044391,Zm00001d031825,Zm00001d051595,Zm00001d025772,Zm00001d021526,Zm00001d027871,Zm00001d048091,Zm00001d038929,Zm00001d009488,Zm00001d041352,Zm00001d003159,Zm00001d017271,Zm00001d049959,Zm00001d044459,Zm00001d017833,Zm00001d028207,Zm00001d031967,Zm00001d011314,Zm00001d053765,Zm00001d011330,Zm00001d030895,Zm00001d016365,Zm00001d006439,Zm00001d0…	GO:BP
3	GO:0009260	ribonucleotide biosynthetic process	8.17e-23	35	Zm00001d011278,Zm00001d044441,Zm00001d009774,Zm00001d044391,Zm00001d031825,Zm00001d051595,Zm00001d025772,Zm00001d021526,Zm00001d027871,Zm00001d048091,Zm00001d038929,Zm00001d009488,Zm00001d041352,Zm00001d003159,Zm00001d017271,Zm00001d049959,Zm00001d044459,Zm00001d028207,Zm00001d031967,Zm00001d050187,Zm00001d011314,Zm00001d011855,Zm00001d053765,Zm00001d011330,Zm00001d030895,Zm00001d016365,Zm00001d0…	GO:BP
3	GO:1901293	nucleoside phosphate biosynthetic process	1.05e-22	40	Zm00001d011278,Zm00001d044441,Zm00001d009774,Zm00001d044391,Zm00001d031825,Zm00001d051595,Zm00001d025772,Zm00001d021526,Zm00001d027871,Zm00001d048091,Zm00001d038929,Zm00001d009488,Zm00001d041352,Zm00001d003159,Zm00001d027502,Zm00001d017271,Zm00001d049959,Zm00001d044459,Zm00001d017833,Zm00001d028207,Zm00001d031967,Zm00001d050187,Zm00001d011314,Zm00001d006667,Zm00001d011855,Zm00001d053765,Zm00001d0…	GO:BP
3	GO:0022900	electron transport chain	1.94e-22	46	Zm00001d013041,Zm00001d003081,Zm00001d034528,Zm00001d004997,Zm00001d038218,Zm00001d016722,Zm00001d037485,Zm00001d034218,Zm00001d041917,Zm00001d010236,Zm00001d014772,Zm00001d050696,Zm00001d011786,Zm00001d042600,Zm00001d043098,Zm00001d032588,Zm00001d047720,Zm00001d049507,Zm00001d028773,Zm00001d049959,Zm00001d044459,Zm00001d035136,Zm00001d018758,Zm00001d028918,Zm00001d048102,Zm00001d031967,Zm00001d0…	GO:BP
3	GO:0019637	organophosphate metabolic process	4.4e-22	68	Zm00001d028963,Zm00001d011278,Zm00001d044441,Zm00001d009774,Zm00001d044391,Zm00001d031825,Zm00001d051595,Zm00001d025772,Zm00001d021526,Zm00001d027871,Zm00001d048091,Zm00001d038057,Zm00001d038929,Zm00001d009488,Zm00001d048163,Zm00001d043511,Zm00001d041352,Zm00001d003159,Zm00001d027502,Zm00001d017271,Zm00001d049959,Zm00001d044459,Zm00001d017833,Zm00001d043086,Zm00001d028207,Zm00001d031967,Zm00001d0…	GO:BP
3	GO:0009165	nucleotide biosynthetic process	6.06e-21	38	Zm00001d011278,Zm00001d044441,Zm00001d009774,Zm00001d044391,Zm00001d031825,Zm00001d051595,Zm00001d025772,Zm00001d021526,Zm00001d027871,Zm00001d048091,Zm00001d038929,Zm00001d009488,Zm00001d041352,Zm00001d003159,Zm00001d027502,Zm00001d017271,Zm00001d049959,Zm00001d044459,Zm00001d017833,Zm00001d028207,Zm00001d031967,Zm00001d050187,Zm00001d011314,Zm00001d011855,Zm00001d053765,Zm00001d011330,Zm00001d0…	GO:BP
3	GO:0006122	mitochondrial electron transport, ubiquinol to cytochrome c	2.34e-20	16	Zm00001d013041,Zm00001d034528,Zm00001d004997,Zm00001d038218,Zm00001d016722,Zm00001d041917,Zm00001d010236,Zm00001d050696,Zm00001d042600,Zm00001d049959,Zm00001d048102,Zm00001d031967,Zm00001d028194,Zm00001d053175,Zm00001d052436,Zm00001d016619	GO:BP
3	GO:1902600	proton transmembrane transport	6.04e-20	35	Zm00001d011278,Zm00001d044441,Zm00001d044391,Zm00001d031825,Zm00001d034218,Zm00001d051595,Zm00001d025772,Zm00001d048091,Zm00001d038929,Zm00001d009488,Zm00001d022489,Zm00001d003159,Zm00001d049959,Zm00001d044459,Zm00001d005253,Zm00001d048583,Zm00001d028207,Zm00001d015569,Zm00001d031967,Zm00001d008567,Zm00001d011314,Zm00001d053765,Zm00001d011330,Zm00001d006439,Zm00001d045497,Zm00001d046336,Zm00001d0…	GO:BP
3	GO:1901135	carbohydrate derivative metabolic process	1.04e-19	65	Zm00001d028963,Zm00001d011278,Zm00001d044441,Zm00001d009774,Zm00001d044391,Zm00001d031825,Zm00001d051595,Zm00001d025772,Zm00001d021526,Zm00001d027871,Zm00001d048091,Zm00001d038057,Zm00001d038929,Zm00001d009488,Zm00001d048163,Zm00001d043511,Zm00001d041352,Zm00001d003159,Zm00001d017271,Zm00001d049959,Zm00001d044459,Zm00001d017833,Zm00001d043086,Zm00001d028207,Zm00001d031967,Zm00001d019186,Zm00001d0…	GO:BP
3	GO:0090407	organophosphate biosynthetic process	5.01e-19	49	Zm00001d011278,Zm00001d044441,Zm00001d009774,Zm00001d044391,Zm00001d031825,Zm00001d051595,Zm00001d025772,Zm00001d021526,Zm00001d027871,Zm00001d048091,Zm00001d038057,Zm00001d038929,Zm00001d009488,Zm00001d048163,Zm00001d041352,Zm00001d003159,Zm00001d027502,Zm00001d017271,Zm00001d049959,Zm00001d044459,Zm00001d017833,Zm00001d028207,Zm00001d031967,Zm00001d019186,Zm00001d038891,Zm00001d050187,Zm00001d0…	GO:BP
3	GO:0009142	nucleoside triphosphate biosynthetic process	1.08e-17	23	Zm00001d011278,Zm00001d044441,Zm00001d009774,Zm00001d044391,Zm00001d031825,Zm00001d051595,Zm00001d025772,Zm00001d021526,Zm00001d048091,Zm00001d038929,Zm00001d009488,Zm00001d003159,Zm00001d049959,Zm00001d044459,Zm00001d028207,Zm00001d031967,Zm00001d011314,Zm00001d006667,Zm00001d053765,Zm00001d011330,Zm00001d006439,Zm00001d021908,Zm00001d021554	GO:BP
3	GO:0009205	purine ribonucleoside triphosphate metabolic process	1.49e-17	21	Zm00001d011278,Zm00001d044441,Zm00001d009774,Zm00001d044391,Zm00001d031825,Zm00001d051595,Zm00001d025772,Zm00001d021526,Zm00001d048091,Zm00001d038929,Zm00001d009488,Zm00001d003159,Zm00001d049959,Zm00001d044459,Zm00001d028207,Zm00001d031967,Zm00001d011314,Zm00001d053765,Zm00001d011330,Zm00001d006439,Zm00001d021554	GO:BP
3	GO:0009145	purine nucleoside triphosphate biosynthetic process	1.49e-17	21	Zm00001d011278,Zm00001d044441,Zm00001d009774,Zm00001d044391,Zm00001d031825,Zm00001d051595,Zm00001d025772,Zm00001d021526,Zm00001d048091,Zm00001d038929,Zm00001d009488,Zm00001d003159,Zm00001d049959,Zm00001d044459,Zm00001d028207,Zm00001d031967,Zm00001d011314,Zm00001d053765,Zm00001d011330,Zm00001d006439,Zm00001d021554	GO:BP
3	GO:0009206	purine ribonucleoside triphosphate biosynthetic process	1.49e-17	21	Zm00001d011278,Zm00001d044441,Zm00001d009774,Zm00001d044391,Zm00001d031825,Zm00001d051595,Zm00001d025772,Zm00001d021526,Zm00001d048091,Zm00001d038929,Zm00001d009488,Zm00001d003159,Zm00001d049959,Zm00001d044459,Zm00001d028207,Zm00001d031967,Zm00001d011314,Zm00001d053765,Zm00001d011330,Zm00001d006439,Zm00001d021554	GO:BP
3	GO:0006099	tricarboxylic acid cycle	2.48e-17	22	Zm00001d039089,Zm00001d044021,Zm00001d032588,Zm00001d035136,Zm00001d018758,Zm00001d029084,Zm00001d009640,Zm00001d013966,Zm00001d044042,Zm00001d006667,Zm00001d017258,Zm00001d050965,Zm00001d008244,Zm00001d039079,Zm00001d011487,Zm00001d025258,Zm00001d051129,Zm00001d007966,Zm00001d052678,Zm00001d015856,Zm00001d021908,Zm00001d003923	GO:BP
3	GO:0009144	purine nucleoside triphosphate metabolic process	3.87e-17	21	Zm00001d011278,Zm00001d044441,Zm00001d009774,Zm00001d044391,Zm00001d031825,Zm00001d051595,Zm00001d025772,Zm00001d021526,Zm00001d048091,Zm00001d038929,Zm00001d009488,Zm00001d003159,Zm00001d049959,Zm00001d044459,Zm00001d028207,Zm00001d031967,Zm00001d011314,Zm00001d053765,Zm00001d011330,Zm00001d006439,Zm00001d021554	GO:BP
3	GO:0015986	ATP synthesis coupled proton transport	2.47e-16	19	Zm00001d011278,Zm00001d044441,Zm00001d044391,Zm00001d031825,Zm00001d051595,Zm00001d025772,Zm00001d048091,Zm00001d038929,Zm00001d009488,Zm00001d003159,Zm00001d049959,Zm00001d044459,Zm00001d028207,Zm00001d031967,Zm00001d011314,Zm00001d053765,Zm00001d011330,Zm00001d006439,Zm00001d021554	GO:BP
3	GO:0015985	energy coupled proton transport, down electrochemical gradient	2.47e-16	19	Zm00001d011278,Zm00001d044441,Zm00001d044391,Zm00001d031825,Zm00001d051595,Zm00001d025772,Zm00001d048091,Zm00001d038929,Zm00001d009488,Zm00001d003159,Zm00001d049959,Zm00001d044459,Zm00001d028207,Zm00001d031967,Zm00001d011314,Zm00001d053765,Zm00001d011330,Zm00001d006439,Zm00001d021554	GO:BP
3	GO:0006754	ATP biosynthetic process	2.47e-16	19	Zm00001d011278,Zm00001d044441,Zm00001d044391,Zm00001d031825,Zm00001d051595,Zm00001d025772,Zm00001d048091,Zm00001d038929,Zm00001d009488,Zm00001d003159,Zm00001d049959,Zm00001d044459,Zm00001d028207,Zm00001d031967,Zm00001d011314,Zm00001d053765,Zm00001d011330,Zm00001d006439,Zm00001d021554	GO:BP
3	GO:0055114	oxidation-reduction process	2.55e-16	96	Zm00001d013041,Zm00001d003081,Zm00001d034528,Zm00001d004997,Zm00001d038218,Zm00001d016722,Zm00001d037485,Zm00001d041917,Zm00001d025924,Zm00001d031975,Zm00001d010236,Zm00001d014417,Zm00001d014772,Zm00001d050696,Zm00001d039089,Zm00001d038508,Zm00001d042600,Zm00001d043098,Zm00001d046700,Zm00001d044021,Zm00001d047720,Zm00001d039656,Zm00001d028773,Zm00001d013223,Zm00001d043249,Zm00001d035136,Zm00001d0…	GO:BP
3	GO:0006839	mitochondrial transport	3.84e-16	26	Zm00001d051595,Zm00001d017857,Zm00001d034698,Zm00001d038929,Zm00001d009488,Zm00001d034520,Zm00001d008242,Zm00001d039505,Zm00001d024333,Zm00001d049959,Zm00001d044459,Zm00001d012930,Zm00001d051685,Zm00001d038776,Zm00001d048583,Zm00001d031967,Zm00001d028485,Zm00001d011330,Zm00001d017847,Zm00001d027342,Zm00001d049362,Zm00001d017617,Zm00001d032687,Zm00001d011412,Zm00001d014090,Zm00001d010590	GO:BP
3	GO:0009141	nucleoside triphosphate metabolic process	4.37e-16	23	Zm00001d011278,Zm00001d044441,Zm00001d009774,Zm00001d044391,Zm00001d031825,Zm00001d051595,Zm00001d025772,Zm00001d021526,Zm00001d048091,Zm00001d038929,Zm00001d009488,Zm00001d003159,Zm00001d049959,Zm00001d044459,Zm00001d028207,Zm00001d031967,Zm00001d011314,Zm00001d006667,Zm00001d053765,Zm00001d011330,Zm00001d006439,Zm00001d021908,Zm00001d021554	GO:BP
3	GO:0009201	ribonucleoside triphosphate biosynthetic process	6.84e-16	21	Zm00001d011278,Zm00001d044441,Zm00001d009774,Zm00001d044391,Zm00001d031825,Zm00001d051595,Zm00001d025772,Zm00001d021526,Zm00001d048091,Zm00001d038929,Zm00001d009488,Zm00001d003159,Zm00001d049959,Zm00001d044459,Zm00001d028207,Zm00001d031967,Zm00001d011314,Zm00001d053765,Zm00001d011330,Zm00001d006439,Zm00001d021554	GO:BP
3	GO:0009199	ribonucleoside triphosphate metabolic process	6.84e-16	21	Zm00001d011278,Zm00001d044441,Zm00001d009774,Zm00001d044391,Zm00001d031825,Zm00001d051595,Zm00001d025772,Zm00001d021526,Zm00001d048091,Zm00001d038929,Zm00001d009488,Zm00001d003159,Zm00001d049959,Zm00001d044459,Zm00001d028207,Zm00001d031967,Zm00001d011314,Zm00001d053765,Zm00001d011330,Zm00001d006439,Zm00001d021554	GO:BP
3	GO:0015672	monovalent inorganic cation transport	4.25e-15	35	Zm00001d011278,Zm00001d044441,Zm00001d044391,Zm00001d031825,Zm00001d034218,Zm00001d051595,Zm00001d025772,Zm00001d048091,Zm00001d038929,Zm00001d009488,Zm00001d022489,Zm00001d003159,Zm00001d049959,Zm00001d044459,Zm00001d005253,Zm00001d048583,Zm00001d028207,Zm00001d015569,Zm00001d031967,Zm00001d008567,Zm00001d011314,Zm00001d053765,Zm00001d011330,Zm00001d006439,Zm00001d045497,Zm00001d046336,Zm00001d0…	GO:BP
3	GO:0007005	mitochondrion organization	5.1e-13	29	Zm00001d013041,Zm00001d034528,Zm00001d004997,Zm00001d033537,Zm00001d031975,Zm00001d034698,Zm00001d033535,Zm00001d008242,Zm00001d039505,Zm00001d012930,Zm00001d038776,Zm00001d028485,Zm00001d013156,Zm00001d052436,Zm00001d053608,Zm00001d017847,Zm00001d054089,Zm00001d034244,Zm00001d030019,Zm00001d027342,Zm00001d052678,Zm00001d017617,Zm00001d032687,Zm00001d034880,Zm00001d011412,Zm00001d014090,Zm00001d0…	GO:BP
3	GO:1901137	carbohydrate derivative biosynthetic process	4.18e-12	41	Zm00001d011278,Zm00001d044441,Zm00001d009774,Zm00001d044391,Zm00001d031825,Zm00001d051595,Zm00001d025772,Zm00001d021526,Zm00001d027871,Zm00001d048091,Zm00001d038057,Zm00001d038929,Zm00001d009488,Zm00001d048163,Zm00001d041352,Zm00001d003159,Zm00001d017271,Zm00001d049959,Zm00001d044459,Zm00001d017833,Zm00001d028207,Zm00001d031967,Zm00001d019186,Zm00001d050187,Zm00001d011314,Zm00001d011855,Zm00001d0…	GO:BP
3	GO:0034599	cellular response to oxidative stress	1.82e-11	16	Zm00001d003081,Zm00001d021526,Zm00001d029170,Zm00001d037859,Zm00001d023582,Zm00001d040341,Zm00001d049042,Zm00001d028709,Zm00001d009990,Zm00001d047479,Zm00001d046900,Zm00001d022278,Zm00001d053223,Zm00001d022505,Zm00001d003643,Zm00001d011581	GO:BP
3	GO:1990542	mitochondrial transmembrane transport	2.68e-11	18	Zm00001d051595,Zm00001d017857,Zm00001d038929,Zm00001d009488,Zm00001d034520,Zm00001d008242,Zm00001d024333,Zm00001d049959,Zm00001d044459,Zm00001d051685,Zm00001d048583,Zm00001d031967,Zm00001d028485,Zm00001d011330,Zm00001d049362,Zm00001d032687,Zm00001d011412,Zm00001d014090	GO:BP
3	GO:0062197	cellular response to chemical stress	3.84e-11	16	Zm00001d003081,Zm00001d021526,Zm00001d029170,Zm00001d037859,Zm00001d023582,Zm00001d040341,Zm00001d049042,Zm00001d028709,Zm00001d009990,Zm00001d047479,Zm00001d046900,Zm00001d022278,Zm00001d053223,Zm00001d022505,Zm00001d003643,Zm00001d011581	GO:BP
3	GO:0043603	cellular amide metabolic process	1.06e-10	71	Zm00001d014519,Zm00001d010128,Zm00001d006760,Zm00001d043606,Zm00001d051929,Zm00001d028641,Zm00001d047262,Zm00001d035136,Zm00001d026286,Zm00001d022042,Zm00001d033589,Zm00001d006510,Zm00001d012890,Zm00001d025857,Zm00001d015301,Zm00001d013008,Zm00001d053863,Zm00001d033105,Zm00001d006667,Zm00001d012425,Zm00001d008245,Zm00001d002339,Zm00001d019562,Zm00001d034223,Zm00001d030146,Zm00001d005642,Zm00001d0…	GO:BP
3	GO:0098660	inorganic ion transmembrane transport	6.76e-10	37	Zm00001d011278,Zm00001d044441,Zm00001d044391,Zm00001d031825,Zm00001d034218,Zm00001d051595,Zm00001d025772,Zm00001d018183,Zm00001d048091,Zm00001d038929,Zm00001d009488,Zm00001d018187,Zm00001d022489,Zm00001d003159,Zm00001d049959,Zm00001d044459,Zm00001d005253,Zm00001d048583,Zm00001d028207,Zm00001d015569,Zm00001d031967,Zm00001d008567,Zm00001d011314,Zm00001d053765,Zm00001d011330,Zm00001d006439,Zm00001d0…	GO:BP
3	GO:0098662	inorganic cation transmembrane transport	7.7e-10	35	Zm00001d011278,Zm00001d044441,Zm00001d044391,Zm00001d031825,Zm00001d034218,Zm00001d051595,Zm00001d025772,Zm00001d048091,Zm00001d038929,Zm00001d009488,Zm00001d022489,Zm00001d003159,Zm00001d049959,Zm00001d044459,Zm00001d005253,Zm00001d048583,Zm00001d028207,Zm00001d015569,Zm00001d031967,Zm00001d008567,Zm00001d011314,Zm00001d053765,Zm00001d011330,Zm00001d006439,Zm00001d045497,Zm00001d046336,Zm00001d0…	GO:BP
3	GO:0044283	small molecule biosynthetic process	1.33e-09	47	Zm00001d013041,Zm00001d009774,Zm00001d024393,Zm00001d021526,Zm00001d038057,Zm00001d048163,Zm00001d041352,Zm00001d044228,Zm00001d048461,Zm00001d017271,Zm00001d008379,Zm00001d013223,Zm00001d029594,Zm00001d019186,Zm00001d033383,Zm00001d040235,Zm00001d002051,Zm00001d053228,Zm00001d031929,Zm00001d030895,Zm00001d049042,Zm00001d031128,Zm00001d017802,Zm00001d013644,Zm00001d027756,Zm00001d021170,Zm00001d0…	GO:BP
3	GO:0033108	mitochondrial respiratory chain complex assembly	5.96e-09	13	Zm00001d013041,Zm00001d034528,Zm00001d004997,Zm00001d031975,Zm00001d028485,Zm00001d013156,Zm00001d052436,Zm00001d053608,Zm00001d034244,Zm00001d030019,Zm00001d052678,Zm00001d016864,Zm00001d011732	GO:BP
3	GO:0043604	amide biosynthetic process	7.21e-09	62	Zm00001d014519,Zm00001d010128,Zm00001d006760,Zm00001d043606,Zm00001d051929,Zm00001d028641,Zm00001d047262,Zm00001d035136,Zm00001d026286,Zm00001d022042,Zm00001d033589,Zm00001d006510,Zm00001d012890,Zm00001d025857,Zm00001d015301,Zm00001d013008,Zm00001d053863,Zm00001d033105,Zm00001d012425,Zm00001d008245,Zm00001d002339,Zm00001d019562,Zm00001d034223,Zm00001d030146,Zm00001d005642,Zm00001d016365,Zm00001d0…	GO:BP
3	GO:0006120	mitochondrial electron transport, NADH to ubiquinone	1.64e-08	8	Zm00001d014772,Zm00001d047720,Zm00001d049507,Zm00001d028773,Zm00001d013156,Zm00001d034244,Zm00001d022341,Zm00001d038658	GO:BP
3	GO:0098655	cation transmembrane transport	2.08e-08	35	Zm00001d011278,Zm00001d044441,Zm00001d044391,Zm00001d031825,Zm00001d034218,Zm00001d051595,Zm00001d025772,Zm00001d048091,Zm00001d038929,Zm00001d009488,Zm00001d022489,Zm00001d003159,Zm00001d049959,Zm00001d044459,Zm00001d005253,Zm00001d048583,Zm00001d028207,Zm00001d015569,Zm00001d031967,Zm00001d008567,Zm00001d011314,Zm00001d053765,Zm00001d011330,Zm00001d006439,Zm00001d045497,Zm00001d046336,Zm00001d0…	GO:BP
3	GO:0006412	translation	3.06e-08	57	Zm00001d014519,Zm00001d010128,Zm00001d006760,Zm00001d043606,Zm00001d051929,Zm00001d028641,Zm00001d047262,Zm00001d035136,Zm00001d026286,Zm00001d022042,Zm00001d033589,Zm00001d006510,Zm00001d012890,Zm00001d025857,Zm00001d015301,Zm00001d013008,Zm00001d053863,Zm00001d033105,Zm00001d012425,Zm00001d008245,Zm00001d002339,Zm00001d019562,Zm00001d034223,Zm00001d030146,Zm00001d005642,Zm00001d034856,Zm00001d0…	GO:BP
3	GO:0046394	carboxylic acid biosynthetic process	4.19e-08	35	Zm00001d013041,Zm00001d024393,Zm00001d038057,Zm00001d048163,Zm00001d048461,Zm00001d008379,Zm00001d013223,Zm00001d029594,Zm00001d019186,Zm00001d040235,Zm00001d002051,Zm00001d053228,Zm00001d031929,Zm00001d049042,Zm00001d031128,Zm00001d017802,Zm00001d013644,Zm00001d027756,Zm00001d049234,Zm00001d049975,Zm00001d030657,Zm00001d010056,Zm00001d034602,Zm00001d032019,Zm00001d012391,Zm00001d044035,Zm00001d0…	GO:BP
3	GO:0043043	peptide biosynthetic process	5.26e-08	57	Zm00001d014519,Zm00001d010128,Zm00001d006760,Zm00001d043606,Zm00001d051929,Zm00001d028641,Zm00001d047262,Zm00001d035136,Zm00001d026286,Zm00001d022042,Zm00001d033589,Zm00001d006510,Zm00001d012890,Zm00001d025857,Zm00001d015301,Zm00001d013008,Zm00001d053863,Zm00001d033105,Zm00001d012425,Zm00001d008245,Zm00001d002339,Zm00001d019562,Zm00001d034223,Zm00001d030146,Zm00001d005642,Zm00001d034856,Zm00001d0…	GO:BP
3	GO:0034220	ion transmembrane transport	6.85e-08	52	Zm00001d011278,Zm00001d044441,Zm00001d044391,Zm00001d031825,Zm00001d034218,Zm00001d051595,Zm00001d025772,Zm00001d017857,Zm00001d018183,Zm00001d048091,Zm00001d038929,Zm00001d009488,Zm00001d018187,Zm00001d022489,Zm00001d003159,Zm00001d034520,Zm00001d008242,Zm00001d024333,Zm00001d049959,Zm00001d044459,Zm00001d051685,Zm00001d005253,Zm00001d048583,Zm00001d028207,Zm00001d005649,Zm00001d015569,Zm00001d0…	GO:BP
3	GO:0008652	cellular amino acid biosynthetic process	8.42e-08	24	Zm00001d024393,Zm00001d048461,Zm00001d008379,Zm00001d013223,Zm00001d040235,Zm00001d002051,Zm00001d031929,Zm00001d049042,Zm00001d031128,Zm00001d017802,Zm00001d013644,Zm00001d027756,Zm00001d049234,Zm00001d010056,Zm00001d034602,Zm00001d012391,Zm00001d044035,Zm00001d047667,Zm00001d028464,Zm00001d030859,Zm00001d015088,Zm00001d020908,Zm00001d003395,Zm00001d028477	GO:BP
3	GO:0006790	sulfur compound metabolic process	1.59e-07	27	Zm00001d028963,Zm00001d044228,Zm00001d010920,Zm00001d008379,Zm00001d013223,Zm00001d033383,Zm00001d040235,Zm00001d006667,Zm00001d042726,Zm00001d049042,Zm00001d031128,Zm00001d016365,Zm00001d017258,Zm00001d013644,Zm00001d027756,Zm00001d017985,Zm00001d049239,Zm00001d031659,Zm00001d025258,Zm00001d051129,Zm00001d053580,Zm00001d050323,Zm00001d030657,Zm00001d034602,Zm00001d021908,Zm00001d042216,Zm00001d0…	GO:BP
3	GO:0016053	organic acid biosynthetic process	1.66e-07	35	Zm00001d013041,Zm00001d024393,Zm00001d038057,Zm00001d048163,Zm00001d048461,Zm00001d008379,Zm00001d013223,Zm00001d029594,Zm00001d019186,Zm00001d040235,Zm00001d002051,Zm00001d053228,Zm00001d031929,Zm00001d049042,Zm00001d031128,Zm00001d017802,Zm00001d013644,Zm00001d027756,Zm00001d049234,Zm00001d049975,Zm00001d030657,Zm00001d010056,Zm00001d034602,Zm00001d032019,Zm00001d012391,Zm00001d044035,Zm00001d0…	GO:BP
3	GO:0006520	cellular amino acid metabolic process	1.9e-07	34	Zm00001d024393,Zm00001d016198,Zm00001d048461,Zm00001d008379,Zm00001d013223,Zm00001d015378,Zm00001d050187,Zm00001d040235,Zm00001d002051,Zm00001d031929,Zm00001d053800,Zm00001d049042,Zm00001d031128,Zm00001d017802,Zm00001d013644,Zm00001d027756,Zm00001d049234,Zm00001d049239,Zm00001d025258,Zm00001d043382,Zm00001d010056,Zm00001d034602,Zm00001d012391,Zm00001d044035,Zm00001d047667,Zm00001d051586,Zm00001d0…	GO:BP
3	GO:0006979	response to oxidative stress	4.04e-07	26	Zm00001d003081,Zm00001d021526,Zm00001d032588,Zm00001d029238,Zm00001d029170,Zm00001d037859,Zm00001d052316,Zm00001d051392,Zm00001d013966,Zm00001d042726,Zm00001d023582,Zm00001d014428,Zm00001d040341,Zm00001d049042,Zm00001d028709,Zm00001d047757,Zm00001d009990,Zm00001d047479,Zm00001d046900,Zm00001d022278,Zm00001d037633,Zm00001d053223,Zm00001d038658,Zm00001d022505,Zm00001d003643,Zm00001d011581	GO:BP
3	GO:0006812	cation transport	4.19e-07	37	Zm00001d011278,Zm00001d044441,Zm00001d044391,Zm00001d031825,Zm00001d034218,Zm00001d051595,Zm00001d025772,Zm00001d048091,Zm00001d038929,Zm00001d009488,Zm00001d022489,Zm00001d003159,Zm00001d049959,Zm00001d044459,Zm00001d005253,Zm00001d048583,Zm00001d028207,Zm00001d015569,Zm00001d031967,Zm00001d052316,Zm00001d008567,Zm00001d011314,Zm00001d053765,Zm00001d011330,Zm00001d006439,Zm00001d045497,Zm00001d0…	GO:BP
3	GO:0032787	monocarboxylic acid metabolic process	5.01e-07	33	Zm00001d013041,Zm00001d010321,Zm00001d038057,Zm00001d048163,Zm00001d043511,Zm00001d043086,Zm00001d029594,Zm00001d019186,Zm00001d053228,Zm00001d015383,Zm00001d037278,Zm00001d004123,Zm00001d016365,Zm00001d040084,Zm00001d017985,Zm00001d030373,Zm00001d031659,Zm00001d038792,Zm00001d053580,Zm00001d029036,Zm00001d039865,Zm00001d049975,Zm00001d030657,Zm00001d045965,Zm00001d032019,Zm00001d035156,Zm00001d0…	GO:BP
3	GO:0006518	peptide metabolic process	6.47e-07	58	Zm00001d014519,Zm00001d010128,Zm00001d006760,Zm00001d043606,Zm00001d051929,Zm00001d028641,Zm00001d047262,Zm00001d035136,Zm00001d026286,Zm00001d022042,Zm00001d033589,Zm00001d006510,Zm00001d012890,Zm00001d025857,Zm00001d015301,Zm00001d013008,Zm00001d053863,Zm00001d033105,Zm00001d012425,Zm00001d008245,Zm00001d002339,Zm00001d019562,Zm00001d034223,Zm00001d030146,Zm00001d005642,Zm00001d034856,Zm00001d0…	GO:BP
3	GO:1901605	alpha-amino acid metabolic process	8.5e-07	25	Zm00001d024393,Zm00001d048461,Zm00001d008379,Zm00001d013223,Zm00001d015378,Zm00001d040235,Zm00001d002051,Zm00001d053800,Zm00001d049042,Zm00001d031128,Zm00001d013644,Zm00001d027756,Zm00001d049234,Zm00001d049239,Zm00001d025258,Zm00001d010056,Zm00001d034602,Zm00001d012391,Zm00001d044035,Zm00001d047667,Zm00001d051586,Zm00001d028464,Zm00001d030859,Zm00001d003395,Zm00001d003923	GO:BP
3	GO:0042776	mitochondrial ATP synthesis coupled proton transport	1.1e-06	7	Zm00001d051595,Zm00001d038929,Zm00001d009488,Zm00001d049959,Zm00001d044459,Zm00001d031967,Zm00001d011330	GO:BP
3	GO:0009132	nucleoside diphosphate metabolic process	2.64e-06	17	Zm00001d009774,Zm00001d021526,Zm00001d043511,Zm00001d027502,Zm00001d043086,Zm00001d015383,Zm00001d037278,Zm00001d041112,Zm00001d040084,Zm00001d017985,Zm00001d030373,Zm00001d031659,Zm00001d038792,Zm00001d039865,Zm00001d035156,Zm00001d017830,Zm00001d052494	GO:BP
3	GO:0006123	mitochondrial electron transport, cytochrome c to oxygen	4.15e-06	6	Zm00001d038218,Zm00001d034218,Zm00001d010236,Zm00001d042600,Zm00001d044459,Zm00001d011330	GO:BP
3	GO:0006626	protein targeting to mitochondrion	4.51e-06	13	Zm00001d034698,Zm00001d008242,Zm00001d039505,Zm00001d012930,Zm00001d038776,Zm00001d028485,Zm00001d017847,Zm00001d027342,Zm00001d017617,Zm00001d032687,Zm00001d011412,Zm00001d014090,Zm00001d010590	GO:BP
3	GO:0072655	establishment of protein localization to mitochondrion	6.76e-06	13	Zm00001d034698,Zm00001d008242,Zm00001d039505,Zm00001d012930,Zm00001d038776,Zm00001d028485,Zm00001d017847,Zm00001d027342,Zm00001d017617,Zm00001d032687,Zm00001d011412,Zm00001d014090,Zm00001d010590	GO:BP
3	GO:0070585	protein localization to mitochondrion	6.76e-06	13	Zm00001d034698,Zm00001d008242,Zm00001d039505,Zm00001d012930,Zm00001d038776,Zm00001d028485,Zm00001d017847,Zm00001d027342,Zm00001d017617,Zm00001d032687,Zm00001d011412,Zm00001d014090,Zm00001d010590	GO:BP
3	GO:0019646	aerobic electron transport chain	9e-06	6	Zm00001d038218,Zm00001d034218,Zm00001d010236,Zm00001d042600,Zm00001d044459,Zm00001d011330	GO:BP
3	GO:0006165	nucleoside diphosphate phosphorylation	1.03e-05	15	Zm00001d009774,Zm00001d021526,Zm00001d043511,Zm00001d043086,Zm00001d015383,Zm00001d037278,Zm00001d040084,Zm00001d017985,Zm00001d030373,Zm00001d031659,Zm00001d038792,Zm00001d039865,Zm00001d035156,Zm00001d017830,Zm00001d052494	GO:BP
3	GO:0000302	response to reactive oxygen species	1.28e-05	13	Zm00001d021526,Zm00001d029170,Zm00001d037859,Zm00001d052316,Zm00001d023582,Zm00001d049042,Zm00001d028709,Zm00001d009990,Zm00001d047479,Zm00001d037633,Zm00001d053223,Zm00001d022505,Zm00001d003643	GO:BP
3	GO:0006090	pyruvate metabolic process	1.29e-05	16	Zm00001d010321,Zm00001d043511,Zm00001d043086,Zm00001d015383,Zm00001d037278,Zm00001d016365,Zm00001d040084,Zm00001d017985,Zm00001d030373,Zm00001d031659,Zm00001d038792,Zm00001d053580,Zm00001d039865,Zm00001d035156,Zm00001d017830,Zm00001d052494	GO:BP
3	GO:0046939	nucleotide phosphorylation	1.39e-05	15	Zm00001d009774,Zm00001d021526,Zm00001d043511,Zm00001d043086,Zm00001d015383,Zm00001d037278,Zm00001d040084,Zm00001d017985,Zm00001d030373,Zm00001d031659,Zm00001d038792,Zm00001d039865,Zm00001d035156,Zm00001d017830,Zm00001d052494	GO:BP
3	GO:0006637	acyl-CoA metabolic process	1.71e-05	10	Zm00001d006667,Zm00001d016365,Zm00001d017258,Zm00001d017985,Zm00001d031659,Zm00001d025258,Zm00001d051129,Zm00001d053580,Zm00001d021908,Zm00001d003923	GO:BP
3	GO:0035383	thioester metabolic process	1.71e-05	10	Zm00001d006667,Zm00001d016365,Zm00001d017258,Zm00001d017985,Zm00001d031659,Zm00001d025258,Zm00001d051129,Zm00001d053580,Zm00001d021908,Zm00001d003923	GO:BP
3	GO:0006793	phosphorus metabolic process	1.86e-05	109	Zm00001d028963,Zm00001d011278,Zm00001d013041,Zm00001d044441,Zm00001d009774,Zm00001d034528,Zm00001d044391,Zm00001d004997,Zm00001d038218,Zm00001d016722,Zm00001d031825,Zm00001d034218,Zm00001d041917,Zm00001d051595,Zm00001d049952,Zm00001d010321,Zm00001d025772,Zm00001d031961,Zm00001d021526,Zm00001d010236,Zm00001d027871,Zm00001d048091,Zm00001d038057,Zm00001d038929,Zm00001d014772,Zm00001d009488,Zm00001d0…	GO:BP
3	GO:0044272	sulfur compound biosynthetic process	2.83e-05	16	Zm00001d044228,Zm00001d010920,Zm00001d008379,Zm00001d013223,Zm00001d033383,Zm00001d040235,Zm00001d049042,Zm00001d031128,Zm00001d016365,Zm00001d013644,Zm00001d027756,Zm00001d017985,Zm00001d031659,Zm00001d053580,Zm00001d030657,Zm00001d034602	GO:BP
3	GO:0006796	phosphate-containing compound metabolic process	4.1e-05	107	Zm00001d028963,Zm00001d011278,Zm00001d013041,Zm00001d044441,Zm00001d009774,Zm00001d034528,Zm00001d044391,Zm00001d004997,Zm00001d038218,Zm00001d016722,Zm00001d031825,Zm00001d034218,Zm00001d041917,Zm00001d051595,Zm00001d049952,Zm00001d010321,Zm00001d025772,Zm00001d031961,Zm00001d021526,Zm00001d010236,Zm00001d027871,Zm00001d048091,Zm00001d038057,Zm00001d038929,Zm00001d014772,Zm00001d009488,Zm00001d0…	GO:BP
3	GO:1901607	alpha-amino acid biosynthetic process	5.66e-05	18	Zm00001d024393,Zm00001d048461,Zm00001d008379,Zm00001d013223,Zm00001d040235,Zm00001d002051,Zm00001d049042,Zm00001d031128,Zm00001d013644,Zm00001d027756,Zm00001d049234,Zm00001d010056,Zm00001d034602,Zm00001d012391,Zm00001d044035,Zm00001d047667,Zm00001d030859,Zm00001d003395	GO:BP
3	GO:0034551	mitochondrial respiratory chain complex III assembly	6.63e-05	5	Zm00001d013041,Zm00001d034528,Zm00001d004997,Zm00001d052436,Zm00001d053608	GO:BP
3	GO:0017062	respiratory chain complex III assembly	6.63e-05	5	Zm00001d013041,Zm00001d034528,Zm00001d004997,Zm00001d052436,Zm00001d053608	GO:BP
3	GO:0032981	mitochondrial respiratory chain complex I assembly	0.000130425	7	Zm00001d031975,Zm00001d028485,Zm00001d013156,Zm00001d034244,Zm00001d030019,Zm00001d016864,Zm00001d011732	GO:BP
3	GO:0034614	cellular response to reactive oxygen species	0.00017585	7	Zm00001d021526,Zm00001d029170,Zm00001d037859,Zm00001d049042,Zm00001d009990,Zm00001d047479,Zm00001d022505	GO:BP
3	GO:0006757	ATP generation from ADP	0.000193459	13	Zm00001d043511,Zm00001d043086,Zm00001d015383,Zm00001d037278,Zm00001d040084,Zm00001d017985,Zm00001d030373,Zm00001d031659,Zm00001d038792,Zm00001d039865,Zm00001d035156,Zm00001d017830,Zm00001d052494	GO:BP
3	GO:0006096	glycolytic process	0.000193459	13	Zm00001d043511,Zm00001d043086,Zm00001d015383,Zm00001d037278,Zm00001d040084,Zm00001d017985,Zm00001d030373,Zm00001d031659,Zm00001d038792,Zm00001d039865,Zm00001d035156,Zm00001d017830,Zm00001d052494	GO:BP
3	GO:0046031	ADP metabolic process	0.000193459	13	Zm00001d043511,Zm00001d043086,Zm00001d015383,Zm00001d037278,Zm00001d040084,Zm00001d017985,Zm00001d030373,Zm00001d031659,Zm00001d038792,Zm00001d039865,Zm00001d035156,Zm00001d017830,Zm00001d052494	GO:BP
3	GO:0009135	purine nucleoside diphosphate metabolic process	0.000233418	13	Zm00001d043511,Zm00001d043086,Zm00001d015383,Zm00001d037278,Zm00001d040084,Zm00001d017985,Zm00001d030373,Zm00001d031659,Zm00001d038792,Zm00001d039865,Zm00001d035156,Zm00001d017830,Zm00001d052494	GO:BP
3	GO:0009179	purine ribonucleoside diphosphate metabolic process	0.000233418	13	Zm00001d043511,Zm00001d043086,Zm00001d015383,Zm00001d037278,Zm00001d040084,Zm00001d017985,Zm00001d030373,Zm00001d031659,Zm00001d038792,Zm00001d039865,Zm00001d035156,Zm00001d017830,Zm00001d052494	GO:BP
3	GO:0010257	NADH dehydrogenase complex assembly	0.000307287	7	Zm00001d031975,Zm00001d028485,Zm00001d013156,Zm00001d034244,Zm00001d030019,Zm00001d016864,Zm00001d011732	GO:BP
3	GO:0009185	ribonucleoside diphosphate metabolic process	0.000401371	13	Zm00001d043511,Zm00001d043086,Zm00001d015383,Zm00001d037278,Zm00001d040084,Zm00001d017985,Zm00001d030373,Zm00001d031659,Zm00001d038792,Zm00001d039865,Zm00001d035156,Zm00001d017830,Zm00001d052494	GO:BP
3	GO:0006121	mitochondrial electron transport, succinate to ubiquinone	0.000523908	5	Zm00001d032588,Zm00001d018758,Zm00001d013966,Zm00001d007966,Zm00001d052678	GO:BP
3	GO:0044282	small molecule catabolic process	0.000665339	19	Zm00001d043086,Zm00001d015378,Zm00001d053800,Zm00001d004123,Zm00001d049234,Zm00001d049239,Zm00001d018468,Zm00001d025258,Zm00001d029036,Zm00001d039865,Zm00001d045965,Zm00001d031212,Zm00001d024245,Zm00001d014093,Zm00001d042746,Zm00001d029416,Zm00001d030859,Zm00001d011891,Zm00001d003923	GO:BP
3	GO:0034032	purine nucleoside bisphosphate metabolic process	0.000832801	11	Zm00001d006667,Zm00001d016365,Zm00001d017258,Zm00001d017985,Zm00001d031659,Zm00001d025258,Zm00001d051129,Zm00001d053580,Zm00001d045911,Zm00001d021908,Zm00001d003923	GO:BP
3	GO:0033865	nucleoside bisphosphate metabolic process	0.000832801	11	Zm00001d006667,Zm00001d016365,Zm00001d017258,Zm00001d017985,Zm00001d031659,Zm00001d025258,Zm00001d051129,Zm00001d053580,Zm00001d045911,Zm00001d021908,Zm00001d003923	GO:BP
3	GO:0033875	ribonucleoside bisphosphate metabolic process	0.000832801	11	Zm00001d006667,Zm00001d016365,Zm00001d017258,Zm00001d017985,Zm00001d031659,Zm00001d025258,Zm00001d051129,Zm00001d053580,Zm00001d045911,Zm00001d021908,Zm00001d003923	GO:BP
3	GO:1901564	organonitrogen compound metabolic process	0.000868313	186	Zm00001d028963,Zm00001d011278,Zm00001d014519,Zm00001d044441,Zm00001d010128,Zm00001d009774,Zm00001d044391,Zm00001d023684,Zm00001d018134,Zm00001d031825,Zm00001d051595,Zm00001d024393,Zm00001d049952,Zm00001d021536,Zm00001d006760,Zm00001d025772,Zm00001d031961,Zm00001d021526,Zm00001d027871,Zm00001d048091,Zm00001d038929,Zm00001d043606,Zm00001d051929,Zm00001d016198,Zm00001d012042,Zm00001d023964,Zm00001d0…	GO:BP
3	GO:0006104	succinyl-CoA metabolic process	0.00105998	4	Zm00001d006667,Zm00001d017258,Zm00001d051129,Zm00001d021908	GO:BP
3	GO:0010035	response to inorganic substance	0.00110543	17	Zm00001d021526,Zm00001d027871,Zm00001d016198,Zm00001d029170,Zm00001d037859,Zm00001d052316,Zm00001d042726,Zm00001d012052,Zm00001d040341,Zm00001d049042,Zm00001d004123,Zm00001d009990,Zm00001d030373,Zm00001d047479,Zm00001d018197,Zm00001d037633,Zm00001d022505	GO:BP
3	GO:0009636	response to toxic substance	0.00178987	19	Zm00001d003081,Zm00001d029170,Zm00001d037859,Zm00001d051392,Zm00001d023582,Zm00001d040341,Zm00001d028709,Zm00001d047757,Zm00001d009990,Zm00001d018468,Zm00001d047479,Zm00001d046900,Zm00001d022278,Zm00001d053223,Zm00001d022505,Zm00001d003643,Zm00001d042216,Zm00001d011581,Zm00001d011891	GO:BP
3	GO:0006102	isocitrate metabolic process	0.00217559	5	Zm00001d044021,Zm00001d050965,Zm00001d008244,Zm00001d039079,Zm00001d011487	GO:BP
3	GO:0044237	cellular metabolic process	0.00253144	301	Zm00001d024120,Zm00001d028963,Zm00001d011278,Zm00001d013041,Zm00001d014519,Zm00001d044441,Zm00001d010128,Zm00001d009774,Zm00001d003081,Zm00001d034528,Zm00001d044391,Zm00001d004997,Zm00001d038218,Zm00001d016722,Zm00001d018134,Zm00001d031825,Zm00001d037485,Zm00001d034218,Zm00001d041917,Zm00001d051595,Zm00001d024393,Zm00001d049952,Zm00001d006760,Zm00001d010321,Zm00001d025772,Zm00001d031961,Zm00001d0…	GO:BP
3	GO:0097237	cellular response to toxic substance	0.00265691	18	Zm00001d003081,Zm00001d029170,Zm00001d037859,Zm00001d051392,Zm00001d023582,Zm00001d040341,Zm00001d028709,Zm00001d047757,Zm00001d009990,Zm00001d018468,Zm00001d047479,Zm00001d046900,Zm00001d022278,Zm00001d053223,Zm00001d022505,Zm00001d003643,Zm00001d011581,Zm00001d011891	GO:BP
3	GO:1990748	cellular detoxification	0.00265691	18	Zm00001d003081,Zm00001d029170,Zm00001d037859,Zm00001d051392,Zm00001d023582,Zm00001d040341,Zm00001d028709,Zm00001d047757,Zm00001d009990,Zm00001d018468,Zm00001d047479,Zm00001d046900,Zm00001d022278,Zm00001d053223,Zm00001d022505,Zm00001d003643,Zm00001d011581,Zm00001d011891	GO:BP
3	GO:0009156	ribonucleoside monophosphate biosynthetic process	0.00292865	9	Zm00001d027871,Zm00001d041352,Zm00001d017271,Zm00001d050187,Zm00001d011855,Zm00001d030895,Zm00001d037813,Zm00001d037770,Zm00001d002334	GO:BP
3	GO:0098754	detoxification	0.00306857	18	Zm00001d003081,Zm00001d029170,Zm00001d037859,Zm00001d051392,Zm00001d023582,Zm00001d040341,Zm00001d028709,Zm00001d047757,Zm00001d009990,Zm00001d018468,Zm00001d047479,Zm00001d046900,Zm00001d022278,Zm00001d053223,Zm00001d022505,Zm00001d003643,Zm00001d011581,Zm00001d011891	GO:BP
3	GO:0009123	nucleoside monophosphate metabolic process	0.00443488	11	Zm00001d027871,Zm00001d041352,Zm00001d027502,Zm00001d017271,Zm00001d050187,Zm00001d011855,Zm00001d030895,Zm00001d037813,Zm00001d041112,Zm00001d037770,Zm00001d002334	GO:BP
3	GO:0009161	ribonucleoside monophosphate metabolic process	0.0046494	9	Zm00001d027871,Zm00001d041352,Zm00001d017271,Zm00001d050187,Zm00001d011855,Zm00001d030895,Zm00001d037813,Zm00001d037770,Zm00001d002334	GO:BP
3	GO:0000097	sulfur amino acid biosynthetic process	0.00616817	8	Zm00001d008379,Zm00001d013223,Zm00001d040235,Zm00001d049042,Zm00001d031128,Zm00001d013644,Zm00001d027756,Zm00001d034602	GO:BP
3	GO:0010038	response to metal ion	0.00645198	9	Zm00001d027871,Zm00001d016198,Zm00001d052316,Zm00001d042726,Zm00001d040341,Zm00001d049042,Zm00001d004123,Zm00001d030373,Zm00001d018197	GO:BP
3	GO:0009124	nucleoside monophosphate biosynthetic process	0.00882154	9	Zm00001d027871,Zm00001d041352,Zm00001d017271,Zm00001d050187,Zm00001d011855,Zm00001d030895,Zm00001d037813,Zm00001d037770,Zm00001d002334	GO:BP
3	GO:0051204	protein insertion into mitochondrial membrane	0.0107183	6	Zm00001d034698,Zm00001d012930,Zm00001d017847,Zm00001d027342,Zm00001d017617,Zm00001d010590	GO:BP
3	GO:0045039	protein insertion into mitochondrial inner membrane	0.0117716	5	Zm00001d034698,Zm00001d012930,Zm00001d017847,Zm00001d027342,Zm00001d017617	GO:BP
3	GO:0009168	purine ribonucleoside monophosphate biosynthetic process	0.0142175	7	Zm00001d027871,Zm00001d041352,Zm00001d017271,Zm00001d030895,Zm00001d037813,Zm00001d037770,Zm00001d002334	GO:BP
3	GO:0009127	purine nucleoside monophosphate biosynthetic process	0.0142175	7	Zm00001d027871,Zm00001d041352,Zm00001d017271,Zm00001d030895,Zm00001d037813,Zm00001d037770,Zm00001d002334	GO:BP
3	GO:0009058	biosynthetic process	0.0177016	158	Zm00001d024120,Zm00001d011278,Zm00001d013041,Zm00001d014519,Zm00001d044441,Zm00001d010128,Zm00001d009774,Zm00001d044391,Zm00001d031825,Zm00001d051595,Zm00001d024393,Zm00001d006760,Zm00001d025772,Zm00001d021526,Zm00001d027871,Zm00001d048091,Zm00001d038057,Zm00001d038929,Zm00001d043606,Zm00001d051929,Zm00001d016198,Zm00001d009488,Zm00001d048163,Zm00001d041352,Zm00001d044228,Zm00001d048461,Zm00001d0…	GO:BP
3	GO:0090151	establishment of protein localization to mitochondrial membrane	0.0187447	6	Zm00001d034698,Zm00001d012930,Zm00001d017847,Zm00001d027342,Zm00001d017617,Zm00001d010590	GO:BP
3	GO:0071451	cellular response to superoxide	0.0200251	5	Zm00001d029170,Zm00001d037859,Zm00001d009990,Zm00001d047479,Zm00001d022505	GO:BP
3	GO:0000303	response to superoxide	0.0200251	5	Zm00001d029170,Zm00001d037859,Zm00001d009990,Zm00001d047479,Zm00001d022505	GO:BP
3	GO:0006801	superoxide metabolic process	0.0200251	5	Zm00001d029170,Zm00001d037859,Zm00001d009990,Zm00001d047479,Zm00001d022505	GO:BP
3	GO:0000305	response to oxygen radical	0.0200251	5	Zm00001d029170,Zm00001d037859,Zm00001d009990,Zm00001d047479,Zm00001d022505	GO:BP
3	GO:0019430	removal of superoxide radicals	0.0200251	5	Zm00001d029170,Zm00001d037859,Zm00001d009990,Zm00001d047479,Zm00001d022505	GO:BP
3	GO:0071450	cellular response to oxygen radical	0.0200251	5	Zm00001d029170,Zm00001d037859,Zm00001d009990,Zm00001d047479,Zm00001d022505	GO:BP
3	GO:0000096	sulfur amino acid metabolic process	0.0222804	8	Zm00001d008379,Zm00001d013223,Zm00001d040235,Zm00001d049042,Zm00001d031128,Zm00001d013644,Zm00001d027756,Zm00001d034602	GO:BP
3	GO:0006084	acetyl-CoA metabolic process	0.0222973	6	Zm00001d016365,Zm00001d017985,Zm00001d031659,Zm00001d025258,Zm00001d053580,Zm00001d003923	GO:BP
3	GO:0098869	cellular oxidant detoxification	0.0226578	16	Zm00001d003081,Zm00001d029170,Zm00001d037859,Zm00001d051392,Zm00001d023582,Zm00001d040341,Zm00001d028709,Zm00001d047757,Zm00001d009990,Zm00001d047479,Zm00001d046900,Zm00001d022278,Zm00001d053223,Zm00001d022505,Zm00001d003643,Zm00001d011581	GO:BP
3	GO:0009167	purine ribonucleoside monophosphate metabolic process	0.024354	7	Zm00001d027871,Zm00001d041352,Zm00001d017271,Zm00001d030895,Zm00001d037813,Zm00001d037770,Zm00001d002334	GO:BP
3	GO:0009126	purine nucleoside monophosphate metabolic process	0.024354	7	Zm00001d027871,Zm00001d041352,Zm00001d017271,Zm00001d030895,Zm00001d037813,Zm00001d037770,Zm00001d002334	GO:BP
3	GO:0007007	inner mitochondrial membrane organization	0.0255508	5	Zm00001d034698,Zm00001d012930,Zm00001d017847,Zm00001d027342,Zm00001d017617	GO:BP
3	GO:0009086	methionine biosynthetic process	0.0263719	6	Zm00001d013223,Zm00001d049042,Zm00001d031128,Zm00001d013644,Zm00001d027756,Zm00001d034602	GO:BP
3	GO:0006555	methionine metabolic process	0.0263719	6	Zm00001d013223,Zm00001d049042,Zm00001d031128,Zm00001d013644,Zm00001d027756,Zm00001d034602	GO:BP
3	GO:0006167	AMP biosynthetic process	0.0322261	4	Zm00001d027871,Zm00001d041352,Zm00001d017271,Zm00001d030895	GO:BP
3	GO:0072350	tricarboxylic acid metabolic process	0.0363108	6	Zm00001d044021,Zm00001d050965,Zm00001d008244,Zm00001d039079,Zm00001d011487,Zm00001d015856	GO:BP
3	GO:0007006	mitochondrial membrane organization	0.0363108	6	Zm00001d034698,Zm00001d012930,Zm00001d017847,Zm00001d027342,Zm00001d017617,Zm00001d010590	GO:BP
3	GO:0046185	aldehyde catabolic process	0.0400899	5	Zm00001d004123,Zm00001d018468,Zm00001d029036,Zm00001d024245,Zm00001d011891	GO:BP
3	GO:1901657	glycosyl compound metabolic process	0.0422133	10	Zm00001d009774,Zm00001d021526,Zm00001d041352,Zm00001d017271,Zm00001d017833,Zm00001d011855,Zm00001d030895,Zm00001d049239,Zm00001d050323,Zm00001d031621	GO:BP
3	GO:0006739	NADP metabolic process	0.042296	6	Zm00001d044021,Zm00001d039079,Zm00001d011487,Zm00001d006185,Zm00001d049088,Zm00001d045451	GO:BP
3	GO:0009116	nucleoside metabolic process	0.0483101	9	Zm00001d009774,Zm00001d021526,Zm00001d041352,Zm00001d017271,Zm00001d017833,Zm00001d011855,Zm00001d030895,Zm00001d049239,Zm00001d031621	GO:BP
3	GO:0034622	cellular protein-containing complex assembly	0.0491363	30	Zm00001d013041,Zm00001d034528,Zm00001d004997,Zm00001d031975,Zm00001d015460,Zm00001d018403,Zm00001d033105,Zm00001d028485,Zm00001d010804,Zm00001d013156,Zm00001d053754,Zm00001d052436,Zm00001d039372,Zm00001d008259,Zm00001d053608,Zm00001d049305,Zm00001d037489,Zm00001d034244,Zm00001d050916,Zm00001d029483,Zm00001d030019,Zm00001d045323,Zm00001d003127,Zm00001d052678,Zm00001d034880,Zm00001d018478,Zm00001d0…	GO:BP
3	GO:0005739	mitochondrion	2.26e-97	176	Zm00001d033186,Zm00001d007059,Zm00001d011278,Zm00001d013041,Zm00001d044441,Zm00001d051055,Zm00001d034528,Zm00001d044391,Zm00001d004997,Zm00001d038218,Zm00001d016722,Zm00001d033537,Zm00001d031825,Zm00001d037485,Zm00001d012127,Zm00001d034218,Zm00001d041917,Zm00001d051595,Zm00001d005695,Zm00001d022354,Zm00001d025772,Zm00001d031975,Zm00001d017857,Zm00001d037663,Zm00001d010236,Zm00001d018183,Zm00001d0…	GO:CC
3	GO:0005740	mitochondrial envelope	6.54e-93	105	Zm00001d033186,Zm00001d007059,Zm00001d011278,Zm00001d013041,Zm00001d044441,Zm00001d034528,Zm00001d044391,Zm00001d004997,Zm00001d038218,Zm00001d016722,Zm00001d031825,Zm00001d037485,Zm00001d012127,Zm00001d034218,Zm00001d041917,Zm00001d051595,Zm00001d005695,Zm00001d022354,Zm00001d025772,Zm00001d031975,Zm00001d017857,Zm00001d037663,Zm00001d010236,Zm00001d018183,Zm00001d034698,Zm00001d014417,Zm00001d0…	GO:CC
3	GO:0031966	mitochondrial membrane	9.53e-89	101	Zm00001d033186,Zm00001d007059,Zm00001d011278,Zm00001d013041,Zm00001d044441,Zm00001d034528,Zm00001d044391,Zm00001d004997,Zm00001d016722,Zm00001d031825,Zm00001d037485,Zm00001d012127,Zm00001d034218,Zm00001d041917,Zm00001d051595,Zm00001d005695,Zm00001d022354,Zm00001d025772,Zm00001d031975,Zm00001d017857,Zm00001d037663,Zm00001d018183,Zm00001d034698,Zm00001d014417,Zm00001d048091,Zm00001d050384,Zm00001d0…	GO:CC
3	GO:0098798	mitochondrial protein-containing complex	1.98e-81	91	Zm00001d033186,Zm00001d011278,Zm00001d013041,Zm00001d044441,Zm00001d034528,Zm00001d044391,Zm00001d004997,Zm00001d016722,Zm00001d031825,Zm00001d012127,Zm00001d034218,Zm00001d041917,Zm00001d051595,Zm00001d005695,Zm00001d025772,Zm00001d031975,Zm00001d037663,Zm00001d034698,Zm00001d048091,Zm00001d050384,Zm00001d038929,Zm00001d014772,Zm00001d009488,Zm00001d050696,Zm00001d038508,Zm00001d033301,Zm00001d0…	GO:CC
3	GO:0005743	mitochondrial inner membrane	1.55e-80	90	Zm00001d007059,Zm00001d011278,Zm00001d013041,Zm00001d044441,Zm00001d034528,Zm00001d044391,Zm00001d004997,Zm00001d016722,Zm00001d031825,Zm00001d037485,Zm00001d012127,Zm00001d034218,Zm00001d041917,Zm00001d051595,Zm00001d005695,Zm00001d022354,Zm00001d025772,Zm00001d031975,Zm00001d017857,Zm00001d037663,Zm00001d018183,Zm00001d034698,Zm00001d014417,Zm00001d048091,Zm00001d050384,Zm00001d038929,Zm00001d0…	GO:CC
3	GO:0019866	organelle inner membrane	9.02e-74	90	Zm00001d007059,Zm00001d011278,Zm00001d013041,Zm00001d044441,Zm00001d034528,Zm00001d044391,Zm00001d004997,Zm00001d016722,Zm00001d031825,Zm00001d037485,Zm00001d012127,Zm00001d034218,Zm00001d041917,Zm00001d051595,Zm00001d005695,Zm00001d022354,Zm00001d025772,Zm00001d031975,Zm00001d017857,Zm00001d037663,Zm00001d018183,Zm00001d034698,Zm00001d014417,Zm00001d048091,Zm00001d050384,Zm00001d038929,Zm00001d0…	GO:CC
3	GO:0098800	inner mitochondrial membrane protein complex	9.74e-70	70	Zm00001d011278,Zm00001d013041,Zm00001d044441,Zm00001d034528,Zm00001d044391,Zm00001d004997,Zm00001d016722,Zm00001d031825,Zm00001d012127,Zm00001d034218,Zm00001d041917,Zm00001d051595,Zm00001d005695,Zm00001d025772,Zm00001d031975,Zm00001d037663,Zm00001d034698,Zm00001d048091,Zm00001d050384,Zm00001d038929,Zm00001d014772,Zm00001d009488,Zm00001d050696,Zm00001d038508,Zm00001d003159,Zm00001d032588,Zm00001d0…	GO:CC
3	GO:0070469	respirasome	3.55e-62	57	Zm00001d013041,Zm00001d034528,Zm00001d004997,Zm00001d038218,Zm00001d016722,Zm00001d037485,Zm00001d012127,Zm00001d034218,Zm00001d041917,Zm00001d005695,Zm00001d031975,Zm00001d037663,Zm00001d010236,Zm00001d014417,Zm00001d050384,Zm00001d014772,Zm00001d050696,Zm00001d038508,Zm00001d042600,Zm00001d032588,Zm00001d047720,Zm00001d049507,Zm00001d028773,Zm00001d049959,Zm00001d044459,Zm00001d018758,Zm00001d0…	GO:CC
3	GO:0031967	organelle envelope	1.97e-56	108	Zm00001d033186,Zm00001d007059,Zm00001d011278,Zm00001d013041,Zm00001d044441,Zm00001d034528,Zm00001d044391,Zm00001d004997,Zm00001d038218,Zm00001d016722,Zm00001d031825,Zm00001d037485,Zm00001d012127,Zm00001d034218,Zm00001d041917,Zm00001d051595,Zm00001d005695,Zm00001d022354,Zm00001d025772,Zm00001d031975,Zm00001d017857,Zm00001d037663,Zm00001d010236,Zm00001d018183,Zm00001d034698,Zm00001d014417,Zm00001d0…	GO:CC
3	GO:0031975	envelope	1.97e-56	108	Zm00001d033186,Zm00001d007059,Zm00001d011278,Zm00001d013041,Zm00001d044441,Zm00001d034528,Zm00001d044391,Zm00001d004997,Zm00001d038218,Zm00001d016722,Zm00001d031825,Zm00001d037485,Zm00001d012127,Zm00001d034218,Zm00001d041917,Zm00001d051595,Zm00001d005695,Zm00001d022354,Zm00001d025772,Zm00001d031975,Zm00001d017857,Zm00001d037663,Zm00001d010236,Zm00001d018183,Zm00001d034698,Zm00001d014417,Zm00001d0…	GO:CC
3	GO:0005746	mitochondrial respirasome	2.26e-56	50	Zm00001d013041,Zm00001d034528,Zm00001d004997,Zm00001d016722,Zm00001d012127,Zm00001d034218,Zm00001d041917,Zm00001d005695,Zm00001d031975,Zm00001d037663,Zm00001d050384,Zm00001d014772,Zm00001d050696,Zm00001d038508,Zm00001d032588,Zm00001d047720,Zm00001d049507,Zm00001d028773,Zm00001d049959,Zm00001d044459,Zm00001d018758,Zm00001d028918,Zm00001d030618,Zm00001d048102,Zm00001d031967,Zm00001d012599,Zm00001d0…	GO:CC
3	GO:1990204	oxidoreductase complex	1.05e-55	58	Zm00001d013041,Zm00001d034528,Zm00001d004997,Zm00001d016722,Zm00001d012127,Zm00001d041917,Zm00001d005695,Zm00001d031975,Zm00001d037663,Zm00001d050384,Zm00001d014772,Zm00001d050696,Zm00001d038508,Zm00001d032588,Zm00001d047720,Zm00001d049507,Zm00001d028773,Zm00001d049959,Zm00001d018758,Zm00001d028918,Zm00001d048102,Zm00001d031967,Zm00001d012599,Zm00001d015378,Zm00001d013966,Zm00001d028194,Zm00001d0…	GO:CC
3	GO:0098803	respiratory chain complex	2.03e-55	49	Zm00001d013041,Zm00001d034528,Zm00001d004997,Zm00001d016722,Zm00001d012127,Zm00001d034218,Zm00001d041917,Zm00001d005695,Zm00001d031975,Zm00001d037663,Zm00001d050384,Zm00001d014772,Zm00001d050696,Zm00001d038508,Zm00001d032588,Zm00001d047720,Zm00001d049507,Zm00001d028773,Zm00001d049959,Zm00001d044459,Zm00001d018758,Zm00001d028918,Zm00001d048102,Zm00001d031967,Zm00001d012599,Zm00001d013966,Zm00001d0…	GO:CC
3	GO:0005737	cytoplasm	4.34e-46	325	Zm00001d033186,Zm00001d007059,Zm00001d028963,Zm00001d011278,Zm00001d013041,Zm00001d044441,Zm00001d010128,Zm00001d051055,Zm00001d003081,Zm00001d034528,Zm00001d044391,Zm00001d004997,Zm00001d038218,Zm00001d016722,Zm00001d033537,Zm00001d018134,Zm00001d031825,Zm00001d037485,Zm00001d012127,Zm00001d034218,Zm00001d041917,Zm00001d051595,Zm00001d005695,Zm00001d022354,Zm00001d049952,Zm00001d010321,Zm00001d0…	GO:CC
3	GO:0098796	membrane protein complex	1.47e-38	88	Zm00001d033186,Zm00001d011278,Zm00001d013041,Zm00001d044441,Zm00001d034528,Zm00001d044391,Zm00001d004997,Zm00001d016722,Zm00001d031825,Zm00001d012127,Zm00001d034218,Zm00001d041917,Zm00001d051595,Zm00001d005695,Zm00001d025772,Zm00001d031975,Zm00001d037663,Zm00001d034698,Zm00001d048091,Zm00001d050384,Zm00001d038929,Zm00001d014772,Zm00001d009488,Zm00001d050696,Zm00001d038508,Zm00001d033301,Zm00001d0…	GO:CC
3	GO:0031090	organelle membrane	5.14e-28	113	Zm00001d033186,Zm00001d007059,Zm00001d011278,Zm00001d013041,Zm00001d044441,Zm00001d034528,Zm00001d044391,Zm00001d004997,Zm00001d038218,Zm00001d016722,Zm00001d031825,Zm00001d037485,Zm00001d012127,Zm00001d034218,Zm00001d041917,Zm00001d051595,Zm00001d005695,Zm00001d022354,Zm00001d025772,Zm00001d031975,Zm00001d017857,Zm00001d037663,Zm00001d018183,Zm00001d034698,Zm00001d014417,Zm00001d048091,Zm00001d0…	GO:CC
3	GO:0005747	mitochondrial respiratory chain complex I	3.76e-27	26	Zm00001d012127,Zm00001d031975,Zm00001d037663,Zm00001d050384,Zm00001d014772,Zm00001d038508,Zm00001d047720,Zm00001d049507,Zm00001d028773,Zm00001d028918,Zm00001d012599,Zm00001d006336,Zm00001d014428,Zm00001d013156,Zm00001d033531,Zm00001d034244,Zm00001d043224,Zm00001d013424,Zm00001d033530,Zm00001d012741,Zm00001d022341,Zm00001d038658,Zm00001d016864,Zm00001d048204,Zm00001d018479,Zm00001d011732	GO:CC
3	GO:0045271	respiratory chain complex I	1.02e-26	26	Zm00001d012127,Zm00001d031975,Zm00001d037663,Zm00001d050384,Zm00001d014772,Zm00001d038508,Zm00001d047720,Zm00001d049507,Zm00001d028773,Zm00001d028918,Zm00001d012599,Zm00001d006336,Zm00001d014428,Zm00001d013156,Zm00001d033531,Zm00001d034244,Zm00001d043224,Zm00001d013424,Zm00001d033530,Zm00001d012741,Zm00001d022341,Zm00001d038658,Zm00001d016864,Zm00001d048204,Zm00001d018479,Zm00001d011732	GO:CC
3	GO:0030964	NADH dehydrogenase complex	4.25e-26	26	Zm00001d012127,Zm00001d031975,Zm00001d037663,Zm00001d050384,Zm00001d014772,Zm00001d038508,Zm00001d047720,Zm00001d049507,Zm00001d028773,Zm00001d028918,Zm00001d012599,Zm00001d006336,Zm00001d014428,Zm00001d013156,Zm00001d033531,Zm00001d034244,Zm00001d043224,Zm00001d013424,Zm00001d033530,Zm00001d012741,Zm00001d022341,Zm00001d038658,Zm00001d016864,Zm00001d048204,Zm00001d018479,Zm00001d011732	GO:CC
3	GO:0032991	protein-containing complex	1.59e-22	173	Zm00001d033186,Zm00001d011278,Zm00001d013041,Zm00001d044441,Zm00001d010128,Zm00001d034528,Zm00001d044391,Zm00001d004997,Zm00001d016722,Zm00001d031825,Zm00001d012127,Zm00001d034218,Zm00001d041917,Zm00001d051595,Zm00001d005695,Zm00001d025772,Zm00001d031975,Zm00001d037663,Zm00001d034698,Zm00001d048091,Zm00001d050384,Zm00001d038929,Zm00001d014772,Zm00001d051929,Zm00001d009488,Zm00001d050696,Zm00001d0…	GO:CC
3	GO:0016469	proton-transporting two-sector ATPase complex	8.35e-20	25	Zm00001d011278,Zm00001d044441,Zm00001d044391,Zm00001d031825,Zm00001d051595,Zm00001d025772,Zm00001d048091,Zm00001d038929,Zm00001d009488,Zm00001d022489,Zm00001d003159,Zm00001d005253,Zm00001d028207,Zm00001d011314,Zm00001d053765,Zm00001d006439,Zm00001d045497,Zm00001d046336,Zm00001d007118,Zm00001d021721,Zm00001d004821,Zm00001d006565,Zm00001d021554,Zm00001d036018,Zm00001d035702	GO:CC
3	GO:0005622	intracellular anatomical structure	6.99e-19	369	Zm00001d033186,Zm00001d007059,Zm00001d028963,Zm00001d011278,Zm00001d013041,Zm00001d044441,Zm00001d010128,Zm00001d051055,Zm00001d003081,Zm00001d034528,Zm00001d044391,Zm00001d004997,Zm00001d038218,Zm00001d016722,Zm00001d033537,Zm00001d018134,Zm00001d031825,Zm00001d037485,Zm00001d012127,Zm00001d034218,Zm00001d041917,Zm00001d051595,Zm00001d005695,Zm00001d022354,Zm00001d049952,Zm00001d010321,Zm00001d0…	GO:CC
3	GO:0070069	cytochrome complex	5.05e-18	16	Zm00001d013041,Zm00001d034528,Zm00001d004997,Zm00001d016722,Zm00001d034218,Zm00001d041917,Zm00001d050696,Zm00001d049959,Zm00001d044459,Zm00001d048102,Zm00001d031967,Zm00001d028194,Zm00001d053175,Zm00001d011330,Zm00001d052436,Zm00001d016619	GO:CC
3	GO:0005840	ribosome	1.73e-17	57	Zm00001d010128,Zm00001d031825,Zm00001d043606,Zm00001d051929,Zm00001d047262,Zm00001d035136,Zm00001d026286,Zm00001d033589,Zm00001d012598,Zm00001d006510,Zm00001d012890,Zm00001d025857,Zm00001d015301,Zm00001d013008,Zm00001d053863,Zm00001d033105,Zm00001d012425,Zm00001d008245,Zm00001d002339,Zm00001d019562,Zm00001d034223,Zm00001d030146,Zm00001d005642,Zm00001d038374,Zm00001d011741,Zm00001d010872,Zm00001d0…	GO:CC
3	GO:0005829	cytosol	2.06e-17	93	Zm00001d010128,Zm00001d038218,Zm00001d018134,Zm00001d031825,Zm00001d031961,Zm00001d038057,Zm00001d051929,Zm00001d048163,Zm00001d043511,Zm00001d041352,Zm00001d044228,Zm00001d026680,Zm00001d048461,Zm00001d021626,Zm00001d017271,Zm00001d010920,Zm00001d047262,Zm00001d026286,Zm00001d012598,Zm00001d006510,Zm00001d025857,Zm00001d019186,Zm00001d031937,Zm00001d002889,Zm00001d050187,Zm00001d051392,Zm00001d0…	GO:CC
3	GO:0005750	mitochondrial respiratory chain complex III	5.41e-17	13	Zm00001d013041,Zm00001d034528,Zm00001d004997,Zm00001d016722,Zm00001d041917,Zm00001d050696,Zm00001d049959,Zm00001d048102,Zm00001d031967,Zm00001d028194,Zm00001d053175,Zm00001d052436,Zm00001d016619	GO:CC
3	GO:0045275	respiratory chain complex III	1.52e-16	13	Zm00001d013041,Zm00001d034528,Zm00001d004997,Zm00001d016722,Zm00001d041917,Zm00001d050696,Zm00001d049959,Zm00001d048102,Zm00001d031967,Zm00001d028194,Zm00001d053175,Zm00001d052436,Zm00001d016619	GO:CC
3	GO:1902494	catalytic complex	2.69e-14	76	Zm00001d013041,Zm00001d034528,Zm00001d004997,Zm00001d016722,Zm00001d012127,Zm00001d041917,Zm00001d005695,Zm00001d031975,Zm00001d037663,Zm00001d050384,Zm00001d014772,Zm00001d050696,Zm00001d038508,Zm00001d032588,Zm00001d047720,Zm00001d049507,Zm00001d028773,Zm00001d049959,Zm00001d015460,Zm00001d018758,Zm00001d018403,Zm00001d017833,Zm00001d028918,Zm00001d048102,Zm00001d031967,Zm00001d012599,Zm00001d0…	GO:CC
3	GO:0005753	mitochondrial proton-transporting ATP synthase complex	3.79e-14	14	Zm00001d011278,Zm00001d044441,Zm00001d044391,Zm00001d031825,Zm00001d051595,Zm00001d025772,Zm00001d048091,Zm00001d038929,Zm00001d009488,Zm00001d003159,Zm00001d028207,Zm00001d011314,Zm00001d006439,Zm00001d021554	GO:CC
3	GO:0044391	ribosomal subunit	2.21e-13	40	Zm00001d010128,Zm00001d051929,Zm00001d047262,Zm00001d026286,Zm00001d012598,Zm00001d006510,Zm00001d012890,Zm00001d025857,Zm00001d033105,Zm00001d012425,Zm00001d008245,Zm00001d002339,Zm00001d019562,Zm00001d034223,Zm00001d005642,Zm00001d038374,Zm00001d028053,Zm00001d021652,Zm00001d027839,Zm00001d037489,Zm00001d038535,Zm00001d021018,Zm00001d009417,Zm00001d045500,Zm00001d037479,Zm00001d010528,Zm00001d0…	GO:CC
3	GO:0015934	large ribosomal subunit	2.47e-13	29	Zm00001d010128,Zm00001d051929,Zm00001d006510,Zm00001d012890,Zm00001d025857,Zm00001d012425,Zm00001d008245,Zm00001d019562,Zm00001d005642,Zm00001d038374,Zm00001d028053,Zm00001d021652,Zm00001d027839,Zm00001d037489,Zm00001d038535,Zm00001d021018,Zm00001d009417,Zm00001d045500,Zm00001d010528,Zm00001d003127,Zm00001d048368,Zm00001d004052,Zm00001d031611,Zm00001d045819,Zm00001d010030,Zm00001d029418,Zm00001d0…	GO:CC
3	GO:0033178	proton-transporting two-sector ATPase complex, catalytic domain	4e-12	15	Zm00001d044441,Zm00001d051595,Zm00001d048091,Zm00001d038929,Zm00001d009488,Zm00001d022489,Zm00001d028207,Zm00001d011314,Zm00001d053765,Zm00001d006439,Zm00001d046336,Zm00001d007118,Zm00001d021721,Zm00001d006565,Zm00001d021554	GO:CC
3	GO:0005759	mitochondrial matrix	3.52e-11	23	Zm00001d022307,Zm00001d007031,Zm00001d012890,Zm00001d019186,Zm00001d037859,Zm00001d033105,Zm00001d006667,Zm00001d040341,Zm00001d016365,Zm00001d028053,Zm00001d027839,Zm00001d017985,Zm00001d009990,Zm00001d031659,Zm00001d045500,Zm00001d053580,Zm00001d015856,Zm00001d022386,Zm00001d045819,Zm00001d014090,Zm00001d021908,Zm00001d007754,Zm00001d048132	GO:CC
3	GO:0045259	proton-transporting ATP synthase complex	4.82e-11	14	Zm00001d011278,Zm00001d044441,Zm00001d044391,Zm00001d031825,Zm00001d051595,Zm00001d025772,Zm00001d048091,Zm00001d038929,Zm00001d009488,Zm00001d003159,Zm00001d028207,Zm00001d011314,Zm00001d006439,Zm00001d021554	GO:CC
3	GO:1990904	ribonucleoprotein complex	2.1e-09	55	Zm00001d010128,Zm00001d031825,Zm00001d051929,Zm00001d047262,Zm00001d015460,Zm00001d026286,Zm00001d012598,Zm00001d006510,Zm00001d012890,Zm00001d025857,Zm00001d033105,Zm00001d012425,Zm00001d023734,Zm00001d008245,Zm00001d002339,Zm00001d019562,Zm00001d012052,Zm00001d034223,Zm00001d005642,Zm00001d051116,Zm00001d053754,Zm00001d039372,Zm00001d038374,Zm00001d038088,Zm00001d028053,Zm00001d021652,Zm00001d0…	GO:CC
3	GO:0022626	cytosolic ribosome	3.7e-09	31	Zm00001d010128,Zm00001d031825,Zm00001d051929,Zm00001d047262,Zm00001d026286,Zm00001d012598,Zm00001d006510,Zm00001d025857,Zm00001d008245,Zm00001d002339,Zm00001d019562,Zm00001d034223,Zm00001d005642,Zm00001d038374,Zm00001d021652,Zm00001d037489,Zm00001d038535,Zm00001d021018,Zm00001d009417,Zm00001d037479,Zm00001d010528,Zm00001d010566,Zm00001d003127,Zm00001d048368,Zm00001d004052,Zm00001d031611,Zm00001d0…	GO:CC
3	GO:0022625	cytosolic large ribosomal subunit	5.06e-09	22	Zm00001d010128,Zm00001d051929,Zm00001d006510,Zm00001d025857,Zm00001d008245,Zm00001d019562,Zm00001d005642,Zm00001d038374,Zm00001d021652,Zm00001d037489,Zm00001d038535,Zm00001d021018,Zm00001d009417,Zm00001d010528,Zm00001d003127,Zm00001d048368,Zm00001d004052,Zm00001d031611,Zm00001d010030,Zm00001d029418,Zm00001d014355,Zm00001d042772	GO:CC
3	GO:0033176	proton-transporting V-type ATPase complex	1.95e-08	11	Zm00001d022489,Zm00001d005253,Zm00001d053765,Zm00001d045497,Zm00001d046336,Zm00001d007118,Zm00001d021721,Zm00001d004821,Zm00001d006565,Zm00001d036018,Zm00001d035702	GO:CC
[truncated: 778 more rows]
