# Supplementary material for: Decoding the gene regulatory network of endosperm differentiation in maize
Source: Nat Commun. 2024 Jan 2;15:34. doi: 10.1038/s41467-023-44369-7 (PMC10762121; doi:10.1038/s41467-023-44369-7)
Supplement: Supplementary file 9 — Supplementary Data 6 [file 41467_2023_44369_MOESM9_ESM.xlsx]

## Sheet: Sheet1
Supplementary Data 6: List of phytohormone-related and selected functional genes.
Categories	V4-ID	source
Auxin biosynthesis	Zm00001d008700	CornCyc
	Zm00001d041402	CornCyc
	Zm00001d011764	CornCyc
	Zm00001d008255	CornCyc
	Zm00001d039323	CornCyc
	Zm00001d044069	CornCyc
	Zm00001d047670	CornCyc
	Zm00001d030975	CornCyc
	Zm00001d023718	CornCyc
	Zm00001d005602	CornCyc
	Zm00001d000445	CornCyc
	Zm00001d025005	CornCyc
	Zm00001d027759	CornCyc
	Zm00001d004467	CornCyc
	Zm00001d049078	CornCyc
	Zm00001d030871	CornCyc
	Zm00001d049077	CornCyc
	Zm00001d019527	CornCyc
	Zm00001d035294	CornCyc
	Zm00001d005439	CornCyc
	Zm00001d037674	CornCyc
	Zm00001d037498	CornCyc
	Zm00001d041648	CornCyc
	Zm00001d039691	CornCyc
	Zm00001d024665	CornCyc
	Zm00001d049601	CornCyc
	Zm00001d048758	CornCyc
	Zm00001d024664	CornCyc
	Zm00001d006886	CornCyc
	Zm00001d013463	CornCyc
	Zm00001d033682	CornCyc
	Zm00001d018098	CornCyc
	Zm00001d032299	CornCyc
	Zm00001d017352	CornCyc
ABA biosynthesis	Zm00001d040011	CornCyc
	Zm00001d008530	CornCyc
	Zm00001d045172	CornCyc
	Zm00001d033377	CornCyc
	Zm00001d023458	CornCyc
	Zm00001d051556	CornCyc
	Zm00001d000157	CornCyc
	Zm00001d007876	CornCyc
	Zm00001d013689	CornCyc
	Zm00001d008638	CornCyc
	Zm00001d009286	CornCyc
	Zm00001d031086	CornCyc
	Zm00001d045232	CornCyc
	Zm00001d042076	CornCyc
	Zm00001d018819	CornCyc
	Zm00001d027592	CornCyc
	Zm00001d019813	CornCyc
	Zm00001d000095	CornCyc
	Zm00001d020069	CornCyc
	Zm00001d023690	CornCyc
	Zm00001d035724	CornCyc
	Zm00001d041319	CornCyc
	Zm00001d027690	CornCyc
	Zm00001d022623	CornCyc
	Zm00001d033222	CornCyc
	Zm00001d049277	CornCyc
	Zm00001d028806	CornCyc
	Zm00001d047698	CornCyc
	Zm00001d034385	CornCyc
Brassinosteroid biosynthesis	Zm00001d028325	CornCyc
	Zm00001d020730	CornCyc
	Zm00001d003349	CornCyc
	Zm00001d004957	CornCyc
	Zm00001d052475	CornCyc
	Zm00001d039453	CornCyc
	Zm00001d026008	CornCyc
	Zm00001d011029	CornCyc
	Zm00001d037745	CornCyc
	Zm00001d038967	CornCyc
	Zm00001d027497	CornCyc
	Zm00001d033180	CornCyc
Cytokinins biosynthesis	Zm00001d041982	CornCyc
	Zm00001d036339	CornCyc
	Zm00001d025886	CornCyc
	Zm00001d002970	CornCyc
	Zm00001d017326	CornCyc
	Zm00001d016415	CornCyc
	Zm00001d037630	CornCyc
	Zm00001d016417	CornCyc
	Zm00001d014126	CornCyc
	Zm00001d032866	CornCyc
	Zm00001d026512	CornCyc
	Zm00001d016429	CornCyc
	Zm00001d017329	CornCyc
	Zm00001d016428	CornCyc
	Zm00001d016420	CornCyc
	Zm00001d016435	CornCyc
	Zm00001d007378	CornCyc
	Zm00001d007091	CornCyc
	Zm00001d004013	CornCyc
	Zm00001d002707	CornCyc
	Zm00001d000237	CornCyc
	Zm00001d012335	CornCyc
	Zm00001d019256	CornCyc
	Zm00001d038921	CornCyc
	Zm00001d011618	CornCyc
	Zm00001d043812	CornCyc
	Zm00001d003869	CornCyc
	Zm00001d019171	CornCyc
	Zm00001d040810	CornCyc
	Zm00001d013021	CornCyc
	Zm00001d005239	CornCyc
	Zm00001d034584	CornCyc
	Zm00001d014016	CornCyc
	Zm00001d044327	CornCyc
	Zm00001d003013	CornCyc
	Zm00001d043692	CornCyc
	Zm00001d021450	CornCyc
	Zm00001d011246	CornCyc
	Zm00001d039174	CornCyc
	Zm00001d029127	CornCyc
	Zm00001d033605	CornCyc
	Zm00001d025868	CornCyc
	Zm00001d038862	CornCyc
	Zm00001d005729	CornCyc
	Zm00001d020418	CornCyc
	Zm00001d050371	CornCyc
Gibberellins biosynthesis	Zm00001d007894	CornCyc
	Zm00001d034898	CornCyc
	Zm00001d039634	CornCyc
	Zm00001d037627	CornCyc
	Zm00001d048867	CornCyc
	Zm00001d048874	CornCyc
	Zm00001d029648	CornCyc
	Zm00001d032961	CornCyc
	Zm00001d002349	CornCyc
	Zm00001d049957	CornCyc
	Zm00001d003311	CornCyc
	Zm00001d046342	CornCyc
	Zm00001d046344	CornCyc
	Zm00001d047830	CornCyc
	Zm00001d052107	CornCyc
	Zm00001d028694	CornCyc
	Zm00001d045563	CornCyc
	Zm00001d029031	CornCyc
	Zm00001d007180	CornCyc
	Zm00001d052367	CornCyc
	Zm00001d042611	CornCyc
	Zm00001d012212	CornCyc
	Zm00001d050317	CornCyc
Ethylene biosynthesis	Zm00001d024754	CornCyc
	Zm00001d009146	CornCyc
	Zm00001d008175	CornCyc
	Zm00001d010920	CornCyc
	Zm00001d018517	CornCyc
	Zm00001d040697	CornCyc
	Zm00001d026060	CornCyc
	Zm00001d033862	CornCyc
	Zm00001d045479	CornCyc
	Zm00001d039487	CornCyc
	Zm00001d002592	CornCyc
	Zm00001d014572	CornCyc
	Zm00001d024850	CornCyc
	Zm00001d020686	CornCyc
	Zm00001d042996	CornCyc
	Zm00001d015860	CornCyc
	Zm00001d011208	CornCyc
	Zm00001d024853	CornCyc
	Zm00001d024851	CornCyc
	Zm00001d024843	CornCyc
	Zm00001d018211	CornCyc
	Zm00001d004719	CornCyc
	Zm00001d043503	CornCyc
	Zm00001d024865	CornCyc
	Zm00001d005927	CornCyc
	Zm00001d024852	CornCyc
	Zm00001d000163	CornCyc
	Zm00001d052136	CornCyc
	Zm00001d048562	CornCyc
	Zm00001d046848	CornCyc
	Zm00001d036955	CornCyc
	Zm00001d004718	CornCyc
Jasmonates biosynthesis	Zm00001d008957	CornCyc
	Zm00001d039345	CornCyc
	Zm00001d009714	CornCyc
	Zm00001d011377	CornCyc
	Zm00001d039346	CornCyc
	Zm00001d027893	CornCyc
	Zm00001d025524	CornCyc
	Zm00001d015852	CornCyc
	Zm00001d031449	CornCyc
	Zm00001d053675	CornCyc
	Zm00001d003533	CornCyc
	Zm00001d028282	CornCyc
	Zm00001d034184	CornCyc
	Zm00001d013185	CornCyc
	Zm00001d034186	CornCyc
	Zm00001d048021	CornCyc
	Zm00001d047340	CornCyc
	Zm00001d029594	CornCyc
	Zm00001d044908	CornCyc
	Zm00001d003584	CornCyc
	Zm00001d011097	CornCyc
	Zm00001d040842	CornCyc
	Zm00001d037182	CornCyc
	Zm00001d044906	CornCyc
	Zm00001d032049	CornCyc
	Zm00001d050107	CornCyc
	Zm00001d051877	CornCyc
	Zm00001d000118	CornCyc
	Zm00001d014821	CornCyc
	Zm00001d027519	CornCyc
	Zm00001d033055	CornCyc
	Zm00001d015417	CornCyc
	Zm00001d012144	CornCyc
	Zm00001d019957	CornCyc
	Zm00001d018660	CornCyc
	Zm00001d027711	CornCyc
	Zm00001d050295	CornCyc
	Zm00001d030132	CornCyc
	Zm00001d045251	CornCyc
	Zm00001d045606	CornCyc
	Zm00001d053308	CornCyc
	Zm00001d015992	CornCyc
	Zm00001d049882	CornCyc
	Zm00001d031930	CornCyc
	Zm00001d018487	CornCyc
	Zm00001d003312	CornCyc
	Zm00001d044225	CornCyc
	Zm00001d011687	CornCyc
	Zm00001d043701	CornCyc
	Zm00001d003002	CornCyc
	Zm00001d039669	CornCyc
	Zm00001d051473	CornCyc
Salicylic acid biosynthesis	Zm00001d020220	homolog to arabidopsis ICS1
	Zm00001d017279	homolog to rice PAL
	Zm00001d051163	homolog to rice PAL
	Zm00001d051161	homolog to rice PAL
	Zm00001d003016	homolog to rice PAL
	Zm00001d017274	homolog to rice PAL
	Zm00001d053308	homolog to rice AIM
	Zm00001d053309	homolog to rice PAL
Auxin transport (PIN)	Zm00001d043179	(Forestan et al., 2012)
	Zm00001d043660	(Forestan et al., 2012)
	Zm00001d031594	(Forestan et al., 2012)
	Zm00001d042345	(Forestan et al., 2012)
	Zm00001d052442	(Forestan et al., 2012)
	Zm00001d052269	(Forestan et al., 2012)
	Zm00001d018024	(Forestan et al., 2012)
	Zm00001d043083	(Forestan et al., 2012)
	Zm00001d045219	(Forestan et al., 2012)
	Zm00001d006082	(Forestan et al., 2012)
	Zm00001d044083	(Forestan et al., 2012)
	Zm00001d044812	(Forestan et al., 2012)
Auxin transport (ABCBs)	Zm00001d011644	homolog to arabidopsis
	Zm00001d044564	homolog to arabidopsis
	Zm00001d009447	homolog to arabidopsis
	Zm00001d040562	homolog to arabidopsis
	Zm00001d025703	homolog to arabidopsis
	Zm00001d053706	homolog to arabidopsis
	Zm00001d002119	homolog to arabidopsis
	Zm00001d026426	homolog to arabidopsis
	Zm00001d031871	homolog to arabidopsis
Auxin transport (LAX)	Zm00001d042809	homolog to arabidopsis
	Zm00001d038275	homolog to arabidopsis
	Zm00001d028401	homolog to arabidopsis
	Zm00001d030310	homolog to arabidopsis
Response to auxin (ARF)	Zm00001d041497	(Yilmaz et al., 2009)
	Zm00001d041056	(Yilmaz et al., 2009)
	Zm00001d039267	(Yilmaz et al., 2009)
	Zm00001d003011	(Yilmaz et al., 2009)
	Zm00001d002929	(Yilmaz et al., 2009)
	Zm00001d001945	(Yilmaz et al., 2009)
	Zm00001d025871	(Yilmaz et al., 2009)
	Zm00001d016838	(Yilmaz et al., 2009)
	Zm00001d014690	(Yilmaz et al., 2009)
	Zm00001d031064	(Yilmaz et al., 2009)
	Zm00001d030801	(Yilmaz et al., 2009)
	Zm00001d030803	(Yilmaz et al., 2009)
	Zm00001d026687	(Yilmaz et al., 2009)
	Zm00001d026590	(Yilmaz et al., 2009)
	Zm00001d001879	(Yilmaz et al., 2009)
	Zm00001d026540	(Yilmaz et al., 2009)
	Zm00001d023659	(Yilmaz et al., 2009)
	Zm00001d045026	(Yilmaz et al., 2009)
	Zm00001d012731	(Yilmaz et al., 2009)
	Zm00001d011953	(Yilmaz et al., 2009)
	Zm00001d039006	(Yilmaz et al., 2009)
	Zm00001d038698	(Yilmaz et al., 2009)
	Zm00001d036593	(Yilmaz et al., 2009)
	Zm00001d015243	(Yilmaz et al., 2009)
	Zm00001d032683	(Yilmaz et al., 2009)
	Zm00001d014507	(Yilmaz et al., 2009)
	Zm00001d014377	(Yilmaz et al., 2009)
	Zm00001d014013	(Yilmaz et al., 2009)
	Zm00001d053819	(Yilmaz et al., 2009)
	Zm00001d051172	(Yilmaz et al., 2009)
	Zm00001d050781	(Yilmaz et al., 2009)
	Zm00001d049295	(Yilmaz et al., 2009)
	Zm00001d043922	(Yilmaz et al., 2009)
	Zm00001d043431	(Yilmaz et al., 2009)
	Zm00001d042267	(Yilmaz et al., 2009)
	Zm00001d031522	(Yilmaz et al., 2009)
Response to auxin (AUX/IAA)	Zm00001d018414	(Yilmaz et al., 2009)
	Zm00001d045203	(Yilmaz et al., 2009)
	Zm00001d051911	(Yilmaz et al., 2009)
	Zm00001d049141	(Yilmaz et al., 2009)
	Zm00001d004697	(Yilmaz et al., 2009)
	Zm00001d040541	(Yilmaz et al., 2009)
	Zm00001d026480	(Yilmaz et al., 2009)
	Zm00001d039513	(Yilmaz et al., 2009)
	Zm00001d010360	(Yilmaz et al., 2009)
	Zm00001d016277	(Yilmaz et al., 2009)
	Zm00001d043515	(Yilmaz et al., 2009)
	Zm00001d038784	(Yilmaz et al., 2009)
	Zm00001d021279	(Yilmaz et al., 2009)
	Zm00001d021279	(Yilmaz et al., 2009)
	Zm00001d009532	(Yilmaz et al., 2009)
	Zm00001d011588	(Yilmaz et al., 2009)
	Zm00001d043878	(Yilmaz et al., 2009)
	Zm00001d041418	(Yilmaz et al., 2009)
	Zm00001d030993	(Yilmaz et al., 2009)
	Zm00001d033319	(Yilmaz et al., 2009)
	Zm00001d013707	(Yilmaz et al., 2009)
	Zm00001d018973	(Yilmaz et al., 2009)
	Zm00001d034463	(Yilmaz et al., 2009)
	Zm00001d013071	(Yilmaz et al., 2009)
	Zm00001d041416	(Yilmaz et al., 2009)
	Zm00001d013302	(Yilmaz et al., 2009)
	Zm00001d033976	(Yilmaz et al., 2009)
	Zm00001d039624	(Yilmaz et al., 2009)
	Zm00001d008749	(Yilmaz et al., 2009)
	Zm00001d025989	(Yilmaz et al., 2009)
	Zm00001d036918	(Yilmaz et al., 2009)
	Zm00001d010411	(Yilmaz et al., 2009)
Response to Cytokinins	Zm00001d001865	MaizeGDB
	Zm00001d026594	MaizeGDB
	Zm00001d011849	MaizeGDB
	Zm00001d042066	MaizeGDB
	Zm00001d050768	MaizeGDB
	Zm00001d028265	MaizeGDB
	Zm00001d017977	(Wang et al., 2014)
	Zm00001d051812	(Wang et al., 2014)
	Zm00001d033786	(Wang et al., 2014)
	Zm00001d042312	(Wang et al., 2014)
	Zm00001d012005	(Wang et al., 2014)
	Zm00001d014297	(Wang et al., 2014)
Response to jasmonate	Zm00001d037182	(Borrego et al., 2009)
	Zm00001d013493	(Borrego et al., 2009)
	Zm00001d003584	(Borrego et al., 2009)
	Zm00001d036542	(Borrego et al., 2009)
	Zm00001d011080	(Borrego et al., 2009)
	Zm00001d002592	(Borrego et al., 2009)
	Zm00001d002762	(Borrego et al., 2009)
	Zm00001d034920	(Borrego et al., 2009)
	Zm00001d001960	(Borrego et al., 2009)
	Zm00001d014903	(Borrego et al., 2009)
	Zm00001d033623	(Borrego et al., 2009)
	Zm00001d033624	(Borrego et al., 2009)
	Zm00001d013493	(Borrego et al., 2009)
	Zm00001d002000	(Borrego et al., 2009)
	Zm00001d027893	(Borrego et al., 2009)
	Zm00001d053675	(Borrego et al., 2009)
	Zm00001d015852	(Borrego et al., 2009)
	Zm00001d028282	(Borrego et al., 2009)
	Zm00001d048021	(Borrego et al., 2009)
	Zm00001d007536	(Borrego et al., 2009)
	Zm00001d043569	(Borrego et al., 2009)
	Zm00001d052357	(Borrego et al., 2009)
	Zm00001d026477	(Borrego et al., 2009)
	Zm00001d048268	(Borrego et al., 2009)
	Zm00001d027899	(Borrego et al., 2009)
	Zm00001d027901	(Borrego et al., 2009)
	Zm00001d048263	(Borrego et al., 2009)
	Zm00001d014253	(Borrego et al., 2009)
	Zm00001d033050	(Borrego et al., 2009)
	Zm00001d020614	(Borrego et al., 2009)
	Zm00001d006860	(Borrego et al., 2009)
	Zm00001d027900	(Borrego et al., 2009)
	Zm00001d036494	(Borrego et al., 2009)
Response to GA	Zm00001d038165	(Zhang et al. 2019)
	Zm00001d010308	(Zhang et al. 2019)
	Zm00001d033680	(Zhang et al. 2019)
Response to ethylene	Zm00001d039341	(Park et al., 2021)
	Zm00001d047563	(Park et al., 2021)
	Zm00001d031445	(Park et al., 2021)
	Zm00001d007188	(Park et al., 2021)
	Zm00001d028974	(Park et al., 2021)
	Zm00001d020939	(Park et al., 2021)
	Zm00001d050861	(Park et al., 2021)
	Zm00001d022530	(Park et al., 2021)
	Zm00001d003451	(Park et al., 2021)
	Zm00001d016924	(Park et al., 2021)
Response to ABA	Zm00001d040787	(Zhang et al. 2019)
	Zm00001d040785	(Zhang et al. 2019)
	Zm00001d040786	(Zhang et al. 2019)
	Zm00001d016760	(Zhang et al. 2019)
	Zm00001d025401	(Zhang et al. 2019)
	Zm00001d003712	(Zhang et al. 2019)
	Zm00001d004843	(Zhang et al. 2019)
	Zm00001d023529	(Zhang et al. 2019)
	Zm00001d027740	(Gomez et al. 1988)
	Zm00001d013169	(Pla et al. 1991)
	Zm00001d013568	(Pla et al. 1991)
Response to Brassinosteroid	Zm00001d014705	Gene Ontology
	Zm00001d021927	Gene Ontology
	Zm00001d006677	Gene Ontology
	Zm00001d045507	Gene Ontology
	Zm00001d008893	Gene Ontology
	Zm00001d039407	Gene Ontology
	Zm00001d038087	Gene Ontology
	Zm00001d037688	Gene Ontology
	Zm00001d010366	Gene Ontology
