# Supplementary material for: Decoding the gene regulatory network of endosperm differentiation in maize
Source: Nat Commun. 2024 Jan 2;15:34. doi: 10.1038/s41467-023-44369-7 (PMC10762121; doi:10.1038/s41467-023-44369-7)
Supplement: Supplementary file 10 — Supplementary Data 7 [file 41467_2023_44369_MOESM10_ESM.xlsx]

## Sheet: Description
Supplementary Data 7: List of differentially expressed genes across clusters within each cell type.

## Sheet:  AL-celltype
List of cluster enriched genes within AL
p_val	avg_logFC	pct.1	pct.2	p_val_adj	cluster	Full name	V4-ID	Symbol	Annotation
0	1.8016	0.861	0.511	0	0	Zm00001d021843	Zm00001d021843	1d021843	-
0	1.66203	0.843	0.446	0	0	pyruvate decarboxylase1	Zm00001d010588	PDC1	pdc1;pyruvate decarboxylase1: cDNA and genomic clone, SSR UMC1163 [source: characterized gene (MaizeGDB_09082017)]
0	1.55225	0.529	0.083	0	0	Zm00001d007765	Zm00001d007765	5G843555	Probable prolyl 4-hydroxylase 12[source:homolog]
0	1.52109	0.972	0.77	0	0	alcohol dehydrogenase1	Zm00001d033931	ADH1	Alcohol dehydrogenase 1 [source: RefGen_v3]
3.07665e-300	1.31385	0.837	0.58	7.80392e-296	0	Zm00001d023379	Zm00001d023379	PYK2	pyk2;pyruvate kinase2: [source: characterized gene (MaizeGDB_09082017)]
5.42997e-288	0.868703	0.959	0.895	1.37731e-283	0	aldolase1	Zm00001d042453	ALD1	ald1;aldolase1: cytosolic aldolase; cDNA and genomic clones; Southern blots give single or double band; promoter functional in transient expression assay [source: characterized gene (MaizeGDB_09082017)]
3.54371e-285	1.21627	0.88	0.698	8.98863e-281	0	pyruvate decarboxylase3	Zm00001d028759	PDC3	Pyruvate decarboxylase isozyme 3 [source: RefGen_v3]
7.53063e-278	1.37597	0.67	0.303	1.91014e-273	0	Zm00001d009118	Zm00001d009118	1d009118	Adenine nucleotide alpha hydrolases-like superfamily protein[source:homolog]
1.0988e-276	1.28887	0.727	0.376	2.7871e-272	0	Zm00001d039166	Zm00001d039166	1d039166	Plant cysteine oxidase 2[source:homolog]
1.3562e-274	1.32846	0.694	0.318	3.44001e-270	0	stearoyl-acyl-carrier-protein desaturase9	Zm00001d012221	SACD9	sacd9;stearoyl-acyl-carrier-protein desaturase9: [source: characterized gene (MaizeGDB_09082017)]
2.77507e-274	1.4158	0.649	0.258	7.03895e-270	0	Zm00001d017425	Zm00001d017425	1d017425	Cytochrome b5 [source: RefGen_v3]
6.37926e-268	1.38019	0.432	0.082	1.6181e-263	0	hemoglobin1	Zm00001d048020	HB1	hb1;hemoglobin1: suppression of expression associated with programmed cell death (Huang et al 2014)cDNA sequence; SSR umc1733;cloned hb gene codes for a predicted protein of 164 amino acids [source: characterized gene (MaizeGDB_09082017)]
1.15069e-267	1.25735	0.61	0.219	2.91873e-263	0	Zm00001d008288	Zm00001d008288	1d008288	-
2.03569e-267	1.29752	0.512	0.13	5.16353e-263	0	Zm00001d021168	Zm00001d021168	1d021168	UDP-glycosyltransferase 74B1[source:homolog]
5.59315e-267	0.793815	0.987	0.947	1.4187e-262	0	Zm00001d010855	Zm00001d010855	pco152469	Stress protein, Stress-related protein [source: RefGen_v3]
2.1133e-262	0.844462	0.972	0.902	5.36039e-258	0	glyceraldehyde-3-phosphate dehydrogenase4	Zm00001d017121	GPC4	gpc4;glyceraldehyde-3-phosphate dehydrogenase4: C subunit, electrophoretic mobility, coding sequence homology to gpc3, unique 3' untranslated region [source: characterized gene (MaizeGDB_09082017)]
3.19269e-255	1.0659	0.942	0.796	8.09825e-251	0	glutathione S-transferase2	Zm00001d024839	GST2	gst2;glutathione S-transferase2: safener-induced; heterodimer; 2 map sites have been reported on chr 8 and 10 [source: characterized gene (MaizeGDB_09082017)]
2.06063e-245	1.13105	0.809	0.57	5.22678e-241	0	aldolase2	Zm00001d012103	ALD2	ald2;aldolase2: second aldolase locus initially found by RFLP mapping using an ald1 probe [source: characterized gene (MaizeGDB_09082017)]
8.71171e-243	1.22865	0.806	0.523	2.20973e-238	0	safener induced1	Zm00001d028693	SAF1	saf1;safener induced1: [source: characterized gene (MaizeGDB_09082017)]
1.14088e-233	1.08237	0.729	0.382	2.89383e-229	0	Zm00001d040446	Zm00001d040446	phm15899	Pyruvate kinase [source: RefGen_v3]
8.74595e-233	1.04371	0.887	0.656	2.21841e-228	0	Zm00001d047993	Zm00001d047993	SRO6	Probable inactive poly [ADP-ribose] polymerase SRO1[source:homolog]
5.44511e-217	1.0415	0.854	0.678	1.38115e-212	0	Zm00001d017060	Zm00001d017060	1d017060	Hypoxia-responsive family protein[source:homolog]
7.83677e-217	1.2982	0.462	0.133	1.9878e-212	0	Zm00001d022084	Zm00001d022084	1d022084	B12D protein [source: RefGen_v3]
1.03497e-215	1.41866	0.508	0.169	2.6252e-211	0	glutathione transferase24	Zm00001d018220	GST24	gst24;glutathione transferase24: [source: characterized gene (MaizeGDB_09082017)]
7.36486e-206	0.673861	1	0.997	1.8681e-201	0	thioredoxin h homolog2	Zm00001d019034	TRH2	trh2;thioredoxin h homolog2: [source: characterized gene (MaizeGDB_09082017)]
1.04063e-204	1.13248	0.895	0.713	2.63956e-200	0	Zm00001d017991	Zm00001d017991	1d017991	-
1.7675e-191	1.09361	0.43	0.127	4.48326e-187	0	Zm00001d017240	Zm00001d017240	GRX3	Grx_C2.1-glutaredoxin subgroup I [source: RefGen_v3]
2.11674e-186	1.07159	0.43	0.131	5.36911e-182	0	Zm00001d038555	Zm00001d038555	1d038555	Cytochrome P450 98A3[source:homolog]
1.26816e-182	1.01634	0.629	0.332	3.21669e-178	0	Zm00001d038775	Zm00001d038775	1d038775	ATP-dependent 6-phosphofructokinase 3[source:homolog]
8.32769e-181	0.968191	0.715	0.442	2.11232e-176	0	Zm00001d027480	Zm00001d027480	CDPK36	Calcium-dependent protein kinase 6[source:homolog]
1.23092e-178	0.912789	0.541	0.223	3.12223e-174	0	TF-AP2-EREBP-transcription factor 148	Zm00001d009103	EREB148	Ethylene-responsive factor-like protein 1, Putative AP2/EREBP transcription factor superfamily protein [source: RefGen_v3]
1.45555e-177	1.09488	0.478	0.169	3.69199e-173	0	Zm00001d002847	Zm00001d002847	1d002847	(+)-neomenthol dehydrogenase[source:homolog]
4.24392e-177	1.01381	0.48	0.181	1.07647e-172	0	Zm00001d036839	Zm00001d036839	AY109668A	Hypoxia-responsive family protein[source:homolog]
1.92737e-176	1.62332	0.368	0.094	4.88876e-172	0	Zm00001d028814	Zm00001d028814	DRG6	Pathogenesis-related protein [source:UniProtKB/TrEMBL;Acc:Q41298_SORBI][source:homolog]
1.3487e-171	0.67028	0.981	0.933	3.42097e-167	0	Zm00001d002704	Zm00001d002704	1d002704	Glutathione peroxidase [source: RefGen_v3]
9.44883e-171	0.705304	0.967	0.867	2.3967e-166	0	Zm00001d015091	Zm00001d015091	BI1	Bax inhibitor 1[source:homolog]
6.41178e-170	0.73208	0.967	0.854	1.62635e-165	0	Zm00001d044442	Zm00001d044442	1d044442	ABC transporter G family member 40[source:homolog]
6.4881e-170	0.948454	0.476	0.185	1.64571e-165	0	TF-bZIP-transcription factor 100	Zm00001d044940	BZIP100	Putative bZIP transcription factor superfamily protein [source: RefGen_v3]
2.01924e-167	1.02763	0.479	0.18	5.1218e-163	0	Zm00001d007831	Zm00001d007831	1d007831	Bifunctional inhibitor/lipid-transfer protein/seed storage 2S albumin superfamily protein[source:homolog]
3.83379e-165	0.935923	0.718	0.459	9.72442e-161	0	homocysteine S-methyltransferase 1	Zm00001d048060	HMT1	Homocysteine S-methyltransferase 1 [source: RefGen_v3]
4.46122e-163	0.970937	0.653	0.391	1.13159e-158	0	Zm00001d032992	Zm00001d032992	PME26	Pectinesterase 31[source:homolog]
7.68169e-160	0.819115	0.503	0.199	1.94846e-155	0	Zm00001d031127	Zm00001d031127	1d031127	Cupin, RmlC-type [source: RefGen_v3]
7.48625e-158	0.896349	0.541	0.24	1.89889e-153	0	Zm00001d002158	Zm00001d002158	umc1497a	Wound-responsive family protein[source:homolog]
7.22992e-153	0.904081	0.622	0.323	1.83387e-148	0	Zm00001d003508	Zm00001d003508	1d003508	Steroid nuclear receptor ligand-binding[source:homolog]
5.50722e-152	0.917097	0.523	0.233	1.39691e-147	0	Zm00001d028307	Zm00001d028307	SRO1	Probable inactive poly [ADP-ribose] polymerase SRO1[source:homolog]
1.50593e-151	0.922351	0.705	0.449	3.8198e-147	0	Zm00001d043762	Zm00001d043762	1d043762	ABC transporter B family member 9[source:homolog]
3.40652e-149	0.946324	0.521	0.238	8.64063e-145	0	Zm00001d009858	Zm00001d009858	1d009858	Trans-cinnamate 4-monooxygenase[source:homolog]
4.93566e-146	0.976227	0.459	0.188	1.25193e-141	0	Zm00001d048307	Zm00001d048307	1d048307	-
1.16598e-139	0.84293	0.728	0.483	2.95752e-135	0	Zm00001d043795	Zm00001d043795	GST48	Glutathione S-transferase GSTU6 [source: RefGen_v3]
6.1536e-138	0.677731	0.92	0.84	1.56086e-133	0	Golgi associated protein homolog	Zm00001d033174	GAP1	gap1;Golgi associated protein homolog: [source: characterized gene (MaizeGDB_09082017)]
2.49417e-136	0.941126	0.49	0.215	6.32646e-132	0	Zm00001d017381	Zm00001d017381	umc2600a	(+)-neomenthol dehydrogenase[source:homolog]
3.54485e-135	0.966073	0.632	0.354	8.9915e-131	0	Zm00001d036234	Zm00001d036234	1d036234	Carboxylic ester hydrolase/ hydrolase, acting on ester bond [source: RefGen_v3]
5.38224e-133	1.01134	0.378	0.133	1.36521e-128	0	Zm00001d032186	Zm00001d032186	pco076023	Ribonuclease 1[source:homolog]
1.58057e-130	0.844382	0.56	0.286	4.00911e-126	0	Zm00001d012909	Zm00001d012909	pco095801	soluble epoxide hydrolase[source:homolog]
1.90042e-130	0.816766	0.912	0.838	4.82042e-126	0	Zm00001d007800	Zm00001d007800	TRX2	Thioredoxin [source: RefGen_v3]
2.60059e-129	0.840874	0.736	0.541	6.5964e-125	0	hexokinase7	Zm00001d037689	HEX7	hex7;hexokinase7: [source: characterized gene (MaizeGDB_09082017)]
9.10841e-129	0.806637	0.61	0.321	2.31035e-124	0	Zm00001d047981	Zm00001d047981	1d047981	Glutamate decarboxylase 1[source:homolog]
4.18233e-127	0.535058	0.963	0.904	1.06085e-122	0	Zm00001d000508	Zm00001d000508	1d000508	-
4.00768e-126	0.763351	0.362	0.124	1.01655e-121	0	cystatin6	Zm00001d029630	PSEI6	psei6;cystatin6: [source: characterized gene (MaizeGDB_09082017)]
6.43081e-126	0.646398	0.948	0.892	1.63117e-121	0	Zm00001d053834	Zm00001d053834	1d053834	Putative ubiquitin family protein, Ubiquitin2 [source: RefGen_v3]
2.08087e-125	0.524342	0.969	0.933	5.27812e-121	0	glyceraldehyde-3-phosphate dehydrogenase3	Zm00001d051001	GPC3	Glyceraldehyde-3-phosphate dehydrogenase 3, cytosolic [source: RefGen_v3]
3.14803e-125	0.824769	0.421	0.163	7.98498e-121	0	Zm00001d012322	Zm00001d012322	CYP26	cytochrome P450 family 81 subfamily D polypeptide 8[source:homolog]
4.07188e-123	0.668626	0.32	0.093	1.03283e-118	0	lethal leaf spot1	Zm00001d027656	LLS1	Lethal leaf-spot 1 [source: RefGen_v3]
9.5576e-123	0.739726	0.369	0.132	2.42428e-118	0	phenylalanine ammonia lyase homolog1	Zm00001d017274	PAL1	Phenylalanine ammonia-lyase [source: RefGen_v3]
1.7874e-122	0.746539	0.73	0.503	4.53374e-118	0	Zm00001d013193	Zm00001d013193	umc1766	CCG-binding protein 1[source:homolog]
1.25449e-120	0.77511	0.521	0.271	3.18201e-116	0	pyruvate decarboxylase2	Zm00001d008651	PDC2	Pyruvate decarboxylase isozyme 2 [source: RefGen_v3]
3.68885e-120	0.722868	0.47	0.216	9.35677e-116	0	Zm00001d053212	Zm00001d053212	1d053212	E3 ubiquitin ligase BIG BROTHER-related[source:homolog]
7.6563e-120	0.657813	0.3	0.085	1.94202e-115	0	Zm00001d022081	Zm00001d022081	COBL6	Protein COBRA[source:homolog]
1.56031e-115	0.760654	0.303	0.093	3.95771e-111	0	Zm00001d038003	Zm00001d038003	1d038003	-
1.34654e-114	0.895525	0.483	0.251	3.41551e-110	0	Zm00001d039001	Zm00001d039001	IDP2448a	Expressed protein; protein[source:homolog]
1.7234e-113	0.704764	0.855	0.74	4.3714e-109	0	12-oxo-phytodienoic acid reductase1	Zm00001d044908	OPR1	opr1;12-oxo-phytodienoic acid reductase1: Cytoplasmic [source: characterized gene (MaizeGDB_09082017)]
2.1268e-112	0.596113	0.961	0.897	5.39462e-108	0	Zm00001d034497	Zm00001d034497	1d034497	cysteine-rich TM module stress tolerance protein[source:homolog]
6.35446e-112	0.765042	0.589	0.335	1.61181e-107	0	Zm00001d021119	Zm00001d021119	1d021119	Beta-glucosidase 11[source:homolog]
4.9897e-111	0.641105	0.395	0.161	1.26564e-106	0	Zm00001d033846	Zm00001d033846	umc1290	-
3.8462e-110	0.671281	0.711	0.446	9.75589e-106	0	Zm00001d006947	Zm00001d006947	1d006947	Cytochrome P450 CYP709C14 [source: RefGen_v3]
6.22445e-107	0.638661	0.765	0.565	1.57883e-102	0	Zm00001d042114	Zm00001d042114	1d042114	-
3.26544e-104	0.654676	0.83	0.683	8.2828e-100	0	dehydrin6	Zm00001d043551	DHN6	dhn6;dehydrin6: [source: characterized gene (MaizeGDB_09082017)]
2.38085e-102	0.572284	0.893	0.817	6.03902e-98	0	Zm00001d022469	Zm00001d022469	umc1671	Probable histone-arginine methyltransferase 1.4[source:homolog]
1.9222e-99	0.485001	0.94	0.853	4.87567e-95	0	Zm00001d045475	Zm00001d045475	1d045475	Histone H3 [source: RefGen_v3]
4.32876e-99	0.551453	0.851	0.751	1.09799e-94	0	phosphoglycerate mutase1	Zm00001d012518	PMG1	2,3-bisphosphoglycerate-independent phosphoglycerate mutase [source: RefGen_v3]
3.92536e-98	0.555923	0.875	0.745	9.95667e-94	0	Zm00001d031677	Zm00001d031677	pco070301	MtN19-like protein [source: RefGen_v3]
1.83325e-97	0.680075	0.653	0.445	4.65004e-93	0	Zm00001d028966	Zm00001d028966	1d028966	ELMO/CED-12 family protein[source:homolog]
5.34773e-97	0.696273	0.889	0.795	1.35645e-92	0	12-oxo-phytodienoic acid reductase2	Zm00001d044906	OPR2	opr2;12-oxo-phytodienoic acid reductase2: Cytoplasmic [source: characterized gene (MaizeGDB_09082017)]
5.65758e-97	0.676228	0.614	0.381	1.43505e-92	0	Zm00001d043104	Zm00001d043104	1d043104	-
1.01006e-96	0.642126	0.628	0.386	2.56203e-92	0	Zm00001d006948	Zm00001d006948	1d006948	Cytochrome P450 709B2[source:homolog]
2.13188e-96	0.676563	0.747	0.567	5.40751e-92	0	endo-1,3-1,4-beta-D-glucanase1	Zm00001d050196	ENG1	eng1;endo-1,3-1,4-beta-D-glucanase1: coleoptile enzyme, orthologous to rice enzyme; located in cell wall, IAA- stimulated coleoptile growth inhibited by antibody [source: characterized gene (MaizeGDB_09082017)]
3.41134e-96	0.708522	0.549	0.314	8.65287e-92	0	argonaute2a	Zm00001d002316	AGO2A	ago2a;argonaute2a: [source: characterized gene (MaizeGDB_09082017)]
6.44492e-96	0.654066	0.746	0.616	1.63475e-91	0	Zm00001d007153	Zm00001d007153	pco074618	Hypoxia-responsive family protein[source:homolog]
8.1013e-96	1.02648	0.494	0.27	2.05489e-91	0	glutathione transferase7	Zm00001d042104	GST7	gst7;glutathione transferase7: cDNA, functionally expressed in E. coli [source: characterized gene (MaizeGDB_09082017)]
9.13489e-95	0.683036	0.959	0.902	2.31707e-90	0	GRMZM2G046532	Zm00001d019277	2G046532	Defensin-like protein 6[source:homolog]
1.47606e-93	0.697285	0.444	0.227	3.74402e-89	0	Zm00001d051504	Zm00001d051504	1d051504	Probable purine permease 11[source:homolog]
2.577e-93	0.551888	0.384	0.167	6.53655e-89	0	Zm00001d010445	Zm00001d010445	PYL8	Abscisic acid receptor PYL9[source:homolog]
3.59974e-93	0.562104	0.318	0.119	9.13074e-89	0	Zm00001d031315	Zm00001d031315	IDP1951	IDP1951; [source: characterized gene (MaizeGDB_09082017)]
2.74452e-91	0.720586	0.77	0.646	6.96148e-87	0	glutathione transferase22	Zm00001d024963	GST22	gst22;glutathione transferase22: [source: characterized gene (MaizeGDB_09082017)]
4.5332e-90	0.712979	0.498	0.28	1.14985e-85	0	Zm00001d039183	Zm00001d039183	1d039183	Protein HYPER-SENSITIVITY-RELATED 4[source:homolog]
4.55565e-90	0.710922	0.486	0.275	1.15554e-85	0	Zm00001d043845	Zm00001d043845	1d043845	Glutamate synthase 1 [NADH] chloroplastic[source:homolog]
3.11772e-89	0.664699	0.379	0.171	7.90809e-85	0	TF-AP2-EREBP-transcription factor 111	Zm00001d053195	EREB111	Putative AP2/EREBP transcription factor superfamily protein [source: RefGen_v3]
1.49348e-88	0.64726	0.341	0.145	3.7882e-84	0	Zm00001d035367	Zm00001d035367	1d035367	-
1.29775e-87	0.604758	0.471	0.253	3.29174e-83	0	Zm00001d015956	Zm00001d015956	gpm720	NAD(P)-binding Rossmann-fold superfamily protein[source:homolog]
5.36135e-87	0.669863	0.705	0.562	1.35991e-82	0	cystatin7	Zm00001d029628	PSEI7	psei7;cystatin7: [source: characterized gene (MaizeGDB_09082017)]
1.47375e-84	0.829637	0.684	0.573	3.73816e-80	0	Zm00001d026671	Zm00001d026671	IDP2356a	Cox19-like CHCH family protein[source:homolog]
3.15319e-84	0.640716	0.613	0.422	7.99806e-80	0	Zm00001d017120	Zm00001d017120	NBP35	nbp35;nuclear binding protein35: single copy leaf cDNA, csu598, similar to NBP35 protein [source: characterized gene (MaizeGDB_09082017)]
7.01616e-84	0.540768	0.803	0.683	1.77965e-79	0	Zm00001d014585	Zm00001d014585	pco088018	Cytoplasmic 60S subunit biogenesis factor REI1 homolog 1[source:homolog]
8.10132e-83	0.595373	0.334	0.142	2.0549e-78	0	Zm00001d005849	Zm00001d005849	1d005849	Histone H3 K4-specific methyltransferase SET7/9 family protein[source:homolog]
8.19932e-83	0.63474	0.395	0.195	2.07976e-78	0	Zm00001d026619	Zm00001d026619	1d026619	Pyruvate kinase [source: RefGen_v3]
1.23806e-82	0.640773	0.713	0.538	3.14034e-78	0	Zm00001d031666	Zm00001d031666	1d031666	Probable aldo-keto reductase 4[source:homolog]
1.81374e-82	0.436625	0.928	0.877	4.60054e-78	0	Zm00001d027976	Zm00001d027976	IDP622	GLABRA2 expression modulator[source:homolog]
2.56015e-82	0.59221	0.397	0.199	6.49382e-78	0	Zm00001d046949	Zm00001d046949	1d046949	Haloacid dehalogenase-like hydrolase (HAD) superfamily protein[source:homolog]
2.7431e-82	0.648233	0.406	0.21	6.95786e-78	0	Zm00001d033906	Zm00001d033906	1d033906	Endoplasmic oxidoreductin-1 [source: RefGen_v3]
5.11194e-80	0.462736	0.908	0.853	1.29664e-75	0	Zm00001d042869	Zm00001d042869	ALDR1	Aldose reductase [source: RefGen_v3]
2.57484e-78	0.546994	0.321	0.134	6.53108e-74	0	Zm00001d034197	Zm00001d034197	1d034197	-
1.37251e-77	0.646754	0.791	0.659	3.48138e-73	0	endochitinase precursor4	Zm00001d017152	EPR4	epr4;endochitinase precursor4: involved in inducing pathogen defenses and suppressing herbivore defenses [source: characterized gene (MaizeGDB_09082017)]
1.25996e-76	0.595655	0.532	0.323	3.19589e-72	0	Zm00001d008210	Zm00001d008210	ufg10a	Germin-like protein subfamily 2 member 1[source:homolog]
2.03206e-76	0.549412	0.346	0.154	5.15433e-72	0	Zm00001d048667	Zm00001d048667	1d048667	Protein kinase domain superfamily protein [source: RefGen_v3]
2.64449e-75	0.459733	0.968	0.95	6.70775e-71	0	Zm00001d019358	Zm00001d019358	1d019358	B12D protein [source: RefGen_v3]
2.68399e-75	0.536014	0.871	0.792	6.80795e-71	0	glutathione transferase5	Zm00001d034356	GST5	gst5;glutathione transferase5: cDNA, safener-induced; high activity with fluorodifen herbicide [source: characterized gene (MaizeGDB_09082017)]
2.01211e-74	0.568892	0.835	0.768	5.10371e-70	0	Zm00001d007633	Zm00001d007633	1d007633	Ribosome associated membrane protein RAMP4[source:homolog]
2.44134e-72	0.566602	0.777	0.636	6.19246e-68	0	Zm00001d042437	Zm00001d042437	1d042437	E3 ubiquitin-protein ligase RGLG1[source:homolog]
2.86687e-72	0.522339	0.337	0.156	7.27182e-68	0	Zm00001d002159	Zm00001d002159	umc2403	Wound induced protein [source: RefGen_v3]
2.42226e-71	0.638806	0.439	0.254	6.14406e-67	0	Zm00001d047663	Zm00001d047663	IDP708	Acetate/butyrate--CoA ligase AAE7 peroxisomal[source:homolog]
4.37954e-71	0.540871	0.422	0.227	1.11087e-66	0	Zm00001d039771	Zm00001d039771	1d039771	BEST Arabidopsis thaliana protein match is: transcription factor-related (TAIR:AT4G18650.1); Has 560 Blast hits to 560 proteins in 40 species: Archae - 0; Bacteria - 0; Metazoa - 2; Fungi - 0; Plants - 558; Viruses - 0; Other Eukaryotes - 0 (source: /.../BLink).[source:homolog]
7.67625e-70	0.579929	0.534	0.35	1.94708e-65	0	Zm00001d001785	Zm00001d001785	pco064147	C2 calcium/lipid-binding plant phosphoribosyltransferase family protein[source:homolog]
1.60755e-69	0.375092	0.962	0.938	4.07755e-65	0	glutathione-S-transferase1	Zm00001d012675	GST1	Glutathione S-transferase 1 [source: RefGen_v3]
3.40804e-69	0.596947	0.75	0.659	8.6445e-65	0	Zm00001d011081	Zm00001d011081	rz390a(cyb5)	Cytochrome B5 isoform D[source:homolog]
7.68376e-69	0.498323	0.377	0.189	1.94898e-64	0	Zm00001d005306	Zm00001d005306	1d005306	Dynamin-related protein 1E[source:homolog]
8.18299e-68	0.628051	0.579	0.426	2.07561e-63	0	Zm00001d033840	Zm00001d033840	TIDP9256	Expressed protein; protein[source:homolog]
8.79564e-68	0.47557	0.825	0.711	2.23101e-63	0	Zm00001d033714	Zm00001d033714	1d033714	Regulator of Vps4 activity in the MVB pathway protein[source:homolog]
5.91155e-67	0.562008	0.344	0.166	1.49946e-62	0	Zm00001d044156	Zm00001d044156	1d044156	cytochrome P450 family 72 subfamily A polypeptide 8[source:homolog]
6.58195e-67	0.537695	0.36	0.179	1.66951e-62	0	Zm00001d014493	Zm00001d014493	1d014493	Wound-responsive family protein[source:homolog]
6.12734e-66	0.60479	0.587	0.411	1.5542e-61	0	proton-exporting ATPase4	Zm00001d026490	MHA4	mha4;proton-exporting ATPase4: [source: characterized gene (MaizeGDB_09082017)]
3.24723e-64	0.402785	0.893	0.789	8.23661e-60	0	Zm00001d045361	Zm00001d045361	1d045361	-
5.753e-64	0.522248	0.752	0.619	1.45925e-59	0	next to brca1a	Zm00001d017072	NBR1A	Protein NBR1 homolog[source:homolog]
1.02986e-63	0.483281	0.326	0.154	2.61223e-59	0	Zm00001d043301	Zm00001d043301	1d043301	dyggve-melchior-clausen syndrome protein[source:homolog]
2.04334e-62	0.561812	0.85	0.78	5.18293e-58	0	ubiquitin1	Zm00001d015327	UBI1	ubi1;ubiquitin1: genomic sequence, 7 contiguous direct ubiquitin repeats; transcript specific probe; promoter active in monocots, not in tobacco [source: characterized gene (MaizeGDB_09082017)]
2.49238e-61	0.507556	0.317	0.155	6.32191e-57	0	Zm00001d008389	Zm00001d008389	1d008389	Sphingosine-1-phosphate lyase[source:homolog]
5.78842e-61	0.603276	0.403	0.222	1.46823e-56	0	Zm00001d044027	Zm00001d044027	VQ21	-
1.43706e-60	0.528215	0.343	0.177	3.6451e-56	0	Zm00001d011610	Zm00001d011610	1d011610	Glutamate synthase 1 [NADH] chloroplastic[source:homolog]
3.56612e-60	0.518953	0.486	0.311	9.04547e-56	0	alanine aminotransferase5	Zm00001d014258	ALT4	alt5;alanine aminotransferase5: putative alanine aminotransferase; found in embryo (Davidson 2011), not reported in seedling leaf (Tausta et al 2014) [source: characterized gene (MaizeGDB_09082017)]
1.41923e-58	0.471964	0.339	0.177	3.59989e-54	0	Zm00001d032603	Zm00001d032603	1d032603	-
2.8181e-58	0.3789	0.924	0.895	7.14812e-54	0	Zm00001d015376	Zm00001d015376	PGK3	Phosphoglycerate kinase [source: RefGen_v3]
3.24575e-58	0.481785	0.459	0.271	8.23286e-54	0	Zm00001d042245	Zm00001d042245	1d042245	-
7.86561e-57	0.49337	0.345	0.183	1.99511e-52	0	vacuolar sorting receptor homolog1	Zm00001d047522	VACS1	Vacuolar-sorting receptor 1[source:homolog]
1.55126e-56	0.501172	0.343	0.18	3.93478e-52	0	Zm00001d048449	Zm00001d048449	1d048449	Senescence-associated protein [source: RefGen_v3]
4.79717e-56	0.437608	0.327	0.166	1.2168e-51	0	Zm00001d039674	Zm00001d039674	1d039674	Phosphoenolpyruvate/phosphate translocator 2 chloroplastic[source:homolog]
1.74674e-55	0.676493	0.455	0.29	4.43061e-51	0	Zm00001d021775	Zm00001d021775	LOC100281616	Sugar carrier protein C [source: RefGen_v3]
1.89868e-55	0.468635	0.417	0.249	4.81599e-51	0	Zm00001d015121	Zm00001d015121	1d015121	ADP-ribosylation factor B1B[source:homolog]
7.33046e-55	0.480709	0.392	0.228	1.85937e-50	0	Zm00001d010478	Zm00001d010478	1d010478	Peroxisomal adenine nucleotide carrier 1[source:homolog]
1.17584e-53	0.494877	0.372	0.205	2.98251e-49	0	Zm00001d021779	Zm00001d021779	1d021779	F-box protein SKIP27[source:homolog]
5.21829e-53	0.492664	0.52	0.354	1.32362e-48	0	TF-GRAS-transcription factor 69	Zm00001d038225	GRAS69	-
8.09589e-53	0.550001	0.524	0.367	2.05352e-48	0	6-phosphogluconate dehydrogenase1	Zm00001d035925	PGD1	pgd1;6-phosphogluconate dehydrogenase1: electrophoretic mobility, null alleles occur; cytosolic; dimeric, intra/interlocus hybrid bands occur; cDNA csu262 single copy [source: characterized gene (MaizeGDB_09082017)]
5.89362e-52	0.526725	0.528	0.363	1.49492e-47	0	Zm00001d019547	Zm00001d019547	1d019547	Putative E3 ubiquitin-protein ligase XBAT35[source:homolog]
7.58734e-52	0.425472	0.362	0.197	1.92453e-47	0	Zm00001d028987	Zm00001d028987	1d028987	Phospholipid-transporting ATPase 1[source:homolog]
5.94836e-51	0.538475	0.523	0.36	1.5088e-46	0	Zm00001d001900	Zm00001d001900	1d001900	Probable cysteine protease RD21B[source:homolog]
7.84276e-51	0.356299	0.942	0.914	1.98932e-46	0	Zm00001d036036	Zm00001d036036	1d036036	Histone H3 [source: RefGen_v3]
8.62227e-51	0.58384	0.332	0.18	2.18704e-46	0	glutathione transferase31	Zm00001d027557	GST31	gst31;glutathione transferase31: glutathione S-transferase subunit 31; matches PCO132874 (in silico from AF244696) placed by overgo on chromosome 1 [source: characterized gene (MaizeGDB_09082017)]
1.08095e-50	0.484687	0.561	0.403	2.74182e-46	0	opaque endosperm7	Zm00001d026649	O7	o7;opaque endosperm7: like o1; high lysine content [source: characterized gene (MaizeGDB_09082017)]
1.23065e-50	0.443167	0.739	0.651	3.12155e-46	0	ascorbate peroxidase2	Zm00001d007234	APX2	apx2;ascorbate peroxidase2: leaf cDNA, similar to plant cytosolic ascorbate peroxidase; sequence distinct from apx1 [source: characterized gene (MaizeGDB_09082017)]
1.63529e-50	0.473198	0.665	0.536	4.14791e-46	0	gamma-glutamylcysteine synthetase1	Zm00001d035445	GSH1	gsh1;gamma-glutamylcysteine synthetase1: [source: characterized gene (MaizeGDB_09082017)]
2.24698e-50	0.468925	0.66	0.54	5.69948e-46	0	Zm00001d028572	Zm00001d028572	umc1397	Mannose-1-phosphate guanylyltransferase 1[source:homolog]
3.12983e-50	0.408825	0.595	0.416	7.9388e-46	0	TF-WRKY-transcription factor 48	Zm00001d015515	WRKY48	Probable WRKY transcription factor 40[source:homolog]
1.88216e-49	0.464972	0.428	0.266	4.7741e-45	0	Zm00001d013445	Zm00001d013445	pco136841	-
2.89487e-49	0.46775	0.449	0.29	7.34284e-45	0	Zm00001d002275	Zm00001d002275	MRPA5	ABC transporter C family member 2[source:homolog]
3.47978e-49	0.456268	0.314	0.166	8.82647e-45	0	Zm00001d010662	Zm00001d010662	SNRKB1	SNF1-related protein kinase regulatory subunit beta-1[source:homolog]
2.10394e-48	0.486008	0.613	0.477	5.33664e-44	0	Zm00001d003265	Zm00001d003265	1d003265	Topoisomerase-like protein [source: RefGen_v3]
2.99581e-48	0.445757	0.688	0.562	7.59888e-44	0	Zm00001d042059	Zm00001d042059	1d042059	-
4.11912e-48	0.470161	0.567	0.423	1.04481e-43	0	Zm00001d039535	Zm00001d039535	cl20454_1a	HXXXD-type acyl-transferase family protein[source:homolog]
7.88121e-48	0.46354	0.324	0.177	1.99907e-43	0	Zm00001d028482	Zm00001d028482	1d028482	Patatin-like protein 3 [source: RefGen_v3]
3.4549e-47	0.464957	0.663	0.555	8.76335e-43	0	Zm00001d013751	Zm00001d013751	1d013751	UDP-arabinopyranose mutase 3[source:homolog]
4.0629e-47	0.465829	0.517	0.361	1.03055e-42	0	Zm00001d032560	Zm00001d032560	1d032560	CBS domain-containing protein CBSX5[source:homolog]
6.52283e-47	0.448149	0.628	0.481	1.65452e-42	0	Zm00001d038764	Zm00001d038764	1d038764	UDP-glycosyltransferase 88A1[source:homolog]
7.81221e-47	0.451854	0.43	0.275	1.98157e-42	0	Zm00001d039401	Zm00001d039401	1d039401	CID11 [source: RefGen_v3]
1.2475e-46	0.462303	0.692	0.579	3.1643e-42	0	benzoxazinone synthesis9	Zm00001d031209	BX9	bx9;benzoxazinone synthesis9: cytosolic glucosyl transferase; redundant with bx8; synthesis of cyclic hydroxamates/DIMBOA; insect resistance in young seedlings [source: characterized gene (MaizeGDB_09082017)]
2.93874e-46	0.414293	0.303	0.163	7.45412e-42	0	Zm00001d016483	Zm00001d016483	1d016483	MACPF domain-containing protein [source:homolog]
3.57128e-46	0.496011	0.364	0.209	9.05854e-42	0	cytochrome P450 11	Zm00001d044159	CYP11	cyp11;cytochrome P450 11: Transcript induced by naphthalic anhydride or triasulfuron herbicide [source: characterized gene (MaizeGDB_09082017)]
5.44612e-46	0.426665	0.49	0.325	1.38141e-41	0	Zm00001d030915	Zm00001d030915	umc2233	-
6.39291e-45	0.468175	0.426	0.279	1.62156e-40	0	Zm00001d001831	Zm00001d001831	1d001831	Pyruvate kinase [source: RefGen_v3]
7.72466e-45	0.35657	0.901	0.857	1.95936e-40	0	enolase1	Zm00001d045431	ENO1	Enolase 1 [source: RefGen_v3]
2.56912e-44	0.443016	0.436	0.283	6.51658e-40	0	TF-math-btb16	Zm00001d007068	MAB16	mab16;math-btb16: [source: characterized gene (MaizeGDB_09082017)]
2.64796e-44	0.524598	0.319	0.175	6.71655e-40	0	Zm00001d017951	Zm00001d017951	umc2509	Nudix hydrolase 17 mitochondrial[source:homolog]
2.9678e-44	0.475548	0.571	0.432	7.52782e-40	0	Zm00001d018487	Zm00001d018487	umc2308	3-ketoacyl-CoA thiolase 2 peroxisomal[source:homolog]
7.21649e-44	0.500474	0.424	0.277	1.83046e-39	0	Zm00001d033567	Zm00001d033567	1d033567	HIPL1 protein[source:homolog]
8.28981e-44	0.380373	0.721	0.596	2.10271e-39	0	Zm00001d018452	Zm00001d018452	1d018452	F-box protein PP2-B10[source:homolog]
1.82714e-43	0.385361	0.427	0.27	4.63455e-39	0	Zm00001d044291	Zm00001d044291	1d044291	actin binding protein family[source:homolog]
7.1348e-43	0.517002	0.463	0.318	1.80974e-38	0	Zm00001d012448	Zm00001d012448	1d012448	-
8.30539e-43	0.435735	0.637	0.507	2.10666e-38	0	Zm00001d009708	Zm00001d009708	CDPK23	Putative calcium-dependent protein kinase family protein [source: RefGen_v3]
1.18634e-42	0.432917	0.561	0.42	3.00915e-38	0	Zm00001d001883	Zm00001d001883	PAO6	-
7.92007e-42	0.423225	0.569	0.428	2.00893e-37	0	Zm00001d026026	Zm00001d026026	FLZ35	-
1.88843e-41	0.392073	0.518	0.359	4.79001e-37	0	Zm00001d020965	Zm00001d020965	1d020965	Proton pump-interactor 1[source:homolog]
5.16186e-41	0.392348	0.341	0.201	1.30931e-36	0	Zm00001d013426	Zm00001d013426	1d013426	Dynamin-related protein 1C[source:homolog]
1.7861e-40	0.477439	0.368	0.231	4.53044e-36	0	Zm00001d026426	Zm00001d026426	1d026426	ABC transporter B family member 19[source:homolog]
2.27052e-40	0.3815	0.338	0.2	5.75917e-36	0	Zm00001d005539	Zm00001d005539	pco095974	Ferrochelatase [source: RefGen_v3]
2.34114e-40	0.403307	0.466	0.318	5.9383e-36	0	Zm00001d052354	Zm00001d052354	1d052354	Vacuolar-sorting receptor 1[source:homolog]
5.86685e-40	0.374376	0.432	0.284	1.48813e-35	0	PHD-transcription factor 36	Zm00001d047676	PHD36	RING/U-box protein[source:homolog]
9.35754e-40	0.477351	0.444	0.306	2.37354e-35	0	triose phosphate isomerase5	Zm00001d012407	TPI5	tpi5;triose phosphate isomerase5: electrophoretic mobility; cytosolic; dimeric intra/interlocus hybrids occur with Tpi3 & Tpi4 [source: characterized gene (MaizeGDB_09082017)]
1.23664e-39	0.404441	0.49	0.35	3.13674e-35	0	Zm00001d009504	Zm00001d009504	1d009504	Dynamin protein 1A [source: RefGen_v3]
1.82188e-39	0.387809	0.363	0.221	4.6212e-35	0	TF-myosin2	Zm00001d018481	MYO2	myo2;myosin2: [source: characterized gene (MaizeGDB_09082017)]
9.53023e-39	0.482129	0.493	0.359	2.41734e-34	0	Zm00001d017119	Zm00001d017119	gpm742	Glucose-6-phosphate 1-dehydrogenase [source: RefGen_v3]
1.88789e-38	0.576901	0.347	0.215	4.78863e-34	0	alternative oxidase2	Zm00001d002436	AOX2	aox2;alternative oxidase2: primers give PCR product closely similar to alternative oxidase in other species [source: characterized gene (MaizeGDB_09082017)]
1.96981e-38	0.404183	0.712	0.615	4.99642e-34	0	Zm00001d021574	Zm00001d021574	LAZ1	Protein LAZ1[source:homolog]
4.82383e-38	0.323407	0.854	0.794	1.22356e-33	0	Zm00001d049954	Zm00001d049954	DAR2	Monodehydroascorbate reductase 1 peroxisomal[source:homolog]
5.21325e-38	0.457441	0.442	0.309	1.32234e-33	0	Zm00001d037056	Zm00001d037056	cl3641_1a	Phosphatidylinositol 4-kinase gamma 3[source:homolog]
5.23966e-38	0.411947	0.457	0.32	1.32904e-33	0	Zm00001d031898	Zm00001d031898	NACTF89	NAC domain containing protein 71[source:homolog]
5.25112e-38	0.437952	0.502	0.369	1.33195e-33	0	TF-WRKY-transcription factor 105	Zm00001d004086	WRKY105	Probable WRKY transcription factor 11[source:homolog]
5.4381e-38	0.384035	0.446	0.297	1.37937e-33	0	TF-WRKY-transcription factor 53	Zm00001d020492	WRKY53	Probable WRKY transcription factor 40[source:homolog]
1.96206e-37	0.390682	0.386	0.25	4.97677e-33	0	Zm00001d022286	Zm00001d022286	1d022286	DExH-box ATP-dependent RNA helicase DExH12[source:homolog]
3.61971e-37	0.442796	0.412	0.278	9.18138e-33	0	fatty acyl thioesterase1	Zm00001d046454	FAT1	fat1;fatty acyl thioesterase1: leaf cDNA csu817 similar to plant fatty acid metabolism protein [source: characterized gene (MaizeGDB_09082017)]
3.72616e-37	0.441374	0.435	0.298	9.45141e-33	0	Zm00001d012101	Zm00001d012101	1d012101	E3 ubiquitin-protein ligase RGLG1[source:homolog]
5.66571e-37	0.426095	0.524	0.397	1.43711e-32	0	Zm00001d037700	Zm00001d037700	HSP70-14	Heat shock protein 4 [source: RefGen_v3]
1.5241e-36	0.403826	0.589	0.458	3.86588e-32	0	Zm00001d034501	Zm00001d034501	1d034501	AAA-ATPase ASD mitochondrial[source:homolog]
2.9654e-36	0.471201	0.418	0.28	7.52173e-32	0	Zm00001d008795	Zm00001d008795	1d008795	UDP-glycosyltransferase 74B1[source:homolog]
5.79886e-36	0.386563	0.452	0.305	1.47088e-31	0	TF-WRKY-transcription factor 14	Zm00001d026252	WRKY14	Probable WRKY transcription factor 11[source:homolog]
7.06812e-36	0.261604	0.796	0.663	1.79283e-31	0	Zm00001d023664	Zm00001d023664	1d023664	ABA-responsive protein [source: RefGen_v3]
2.26224e-35	0.426359	0.562	0.449	5.73817e-31	0	Zm00001d053964	Zm00001d053964	ARM4	-
1.00677e-34	0.438714	0.471	0.355	2.55368e-30	0	phosphohexose isomerase1	Zm00001d034256	PHI1	phi1;phosphohexose isomerase1: electrophoretic mobility; null allele is known; cytosolic; dimeric; intralocus hybrid bands occur; cDNA clone pGPI1a (Lal & Sachs, 1995) [source: characterized gene (MaizeGDB_09082017)]
1.37058e-34	0.369987	0.341	0.215	3.47647e-30	0	Zm00001d024729	Zm00001d024729	1d024729	Shaggy-related protein kinase alpha[source:homolog]
1.73579e-34	0.416765	0.527	0.399	4.40284e-30	0	Zm00001d012728	Zm00001d012728	1d012728	Putative DUF1421 domain family protein [source: RefGen_v3]
2.9835e-34	0.323165	0.331	0.199	7.56764e-30	0	TF-LBD-transcription factor 33	Zm00001d038717	LBD33	Seed specific protein Bn15D17A [source: RefGen_v3]
5.91285e-34	0.42674	0.541	0.426	1.49979e-29	0	stress-induced protein kinase1	Zm00001d016783	SPK1	spk1;stress-induced protein kinase1: [source: characterized gene (MaizeGDB_09082017)]
6.34867e-34	0.372815	0.315	0.193	1.61034e-29	0	Zm00001d004768	Zm00001d004768	pco087970a	Glycosyl hydrolase superfamily protein[source:homolog]
7.75442e-34	0.370593	0.302	0.182	1.96691e-29	0	Zm00001d017777	Zm00001d017777	pco102102	Adenine nucleotide alpha hydrolases-like superfamily protein[source:homolog]
8.94595e-34	0.373268	0.721	0.637	2.26914e-29	0	sulfite reductase1	Zm00001d038625	SIR1	sir1;sulfite reductase1: [source: characterized gene (MaizeGDB_09082017)]
1.19286e-33	0.308021	0.827	0.783	3.0257e-29	0	TF-MYB-related-transcription factor 40	Zm00001d013777	MYBR40	-
2.13905e-33	0.41062	0.529	0.406	5.42571e-29	0	Zm00001d030110	Zm00001d030110	SRO2	Probable inactive poly [ADP-ribose] polymerase SRO1[source:homolog]
2.9362e-33	0.38208	0.327	0.204	7.44767e-29	0	Zm00001d021046	Zm00001d021046	pzb00752	Oleoyl-acyl carrier protein thioesterase 2 chloroplastic[source:homolog]
1.01836e-32	0.3256	0.3	0.18	2.58307e-28	0	Zm00001d035168	Zm00001d035168	1d035168	Acid phosphatase/vanadium-dependent haloperoxidase protein, Acid phosphatase/vanadium-dependent haloperoxidase related [source: RefGen_v3]
1.57459e-32	0.351634	0.556	0.418	3.99393e-28	0	tassel seed2	Zm00001d028806	TS2	Sex determination protein tasselseed-2 [source: RefGen_v3]
1.57951e-32	0.377693	0.351	0.225	4.00643e-28	0	Zm00001d045021	Zm00001d045021	umc2335	Probable phosphopantothenoylcysteine decarboxylase[source:homolog]
2.2704e-32	0.359198	0.302	0.182	5.75888e-28	0	Zm00001d011066	Zm00001d011066	umc2378	Protein kinase APK1A chloroplastic[source:homolog]
9.12988e-32	0.398683	0.389	0.265	2.31579e-27	0	fatty acid desaturase8	Zm00001d028742	FAD8	fad8;fatty acid desaturase8: leaf cDNA and genomic clones with sequence similarity to Arabidopsis FAD7; unlike maize fad7, not expressed at cold; SSR umc1021 [source: characterized gene (MaizeGDB_09082017)]
1.04333e-31	0.381742	0.326	0.199	2.6464e-27	0	Zm00001d025614	Zm00001d025614	1d025614	Putative IQ calmodulin-binding and BAG domain containing family protein [source: RefGen_v3]
3.14106e-31	0.406371	0.397	0.278	7.96729e-27	0	Zm00001d028668	Zm00001d028668	pco077271b	phosphoinositide binding[source:homolog]
3.16327e-31	0.316987	0.321	0.199	8.02363e-27	0	Zm00001d018872	Zm00001d018872	IDP336	ankyrin repeat family protein / regulator of chromosome condensation (RCC1) family protein[source:homolog]
3.19898e-31	0.389963	0.499	0.381	8.1142e-27	0	Zm00001d018133	Zm00001d018133	pco133309c	-
3.41636e-31	0.339352	0.348	0.222	8.6656e-27	0	Zm00001d001848	Zm00001d001848	1d001848	Zinc finger C3HC4 type (RING finger) family protein[source:homolog]
3.44972e-31	0.362246	0.415	0.286	8.75021e-27	0	ras-related protein RHN1	Zm00001d031179	RHN1	rhn1;ras-related protein RHN1: [source: characterized gene (MaizeGDB_09082017)]
3.90834e-31	0.375943	0.709	0.615	9.9135e-27	0	Zm00001d047765	Zm00001d047765	1d047765	Glutathione S-transferase L2 chloroplastic[source:homolog]
5.02032e-31	0.365812	0.367	0.243	1.2734e-26	0	Zm00001d038389	Zm00001d038389	PAH1	Phosphatidate phosphatase PAH1[source:homolog]
5.93168e-31	0.31761	0.307	0.183	1.50457e-26	0	Zm00001d008181	Zm00001d008181	1d008181	-
1.03929e-30	0.357572	0.31	0.189	2.63615e-26	0	Zm00001d047351	Zm00001d047351	TIDP3699	PLAC8 family protein[source:homolog]
1.0452e-30	0.276174	0.952	0.932	2.65114e-26	0	ubiquitin2	Zm00001d053838	UBI2	ubi2;ubiquitin2: genomic sequence encodes 7 contiguous ubiquitin monomers; transcript specific probe [source: characterized gene (MaizeGDB_09082017)]
1.57977e-30	0.360552	0.776	0.733	4.00709e-26	0	Zm00001d044747	Zm00001d044747	IDP694	B12D protein [source: RefGen_v3]
2.32056e-30	0.364175	0.562	0.443	5.88611e-26	0	Zm00001d035029	Zm00001d035029	1d035029	Protein transporter, Putative VHS/GAT domain containing family protein isoform 1, Putative VHS/GAT domain containing family protein isoform 2 [source: RefGen_v3]
2.87041e-30	0.398725	0.381	0.264	7.28079e-26	0	Zm00001d021392	Zm00001d021392	1d021392	Transmembrane 9 superfamily member 9[source:homolog]
2.92654e-30	0.317908	0.354	0.229	7.42317e-26	0	TF-HSF-transcription factor 21	Zm00001d020714	HSFTF21	Heat shock factor protein 4 [source: RefGen_v3]
3.25553e-30	0.380808	0.378	0.248	8.25766e-26	0	Zm00001d029371	Zm00001d029371	TRPP14	Probable trehalose-phosphate phosphatase J[source:homolog]
5.08433e-30	0.390634	0.551	0.445	1.28964e-25	0	Zm00001d013737	Zm00001d013737	pco139651	Serpin-Z1[source:homolog]
7.54635e-30	0.334577	0.605	0.477	1.91413e-25	0	Zm00001d052061	Zm00001d052061	1d052061	Protein CYPRO4 [source: RefGen_v3]
1.13901e-29	0.301541	0.3	0.182	2.8891e-25	0	Zm00001d049479	Zm00001d049479	ISTL1	Regulator of Vps4 activity in the MVB pathway protein[source:homolog]
1.5706e-29	0.428442	0.456	0.343	3.98382e-25	0	respiratory burst oxidase4	Zm00001d052653	RBOH4	rboh4;respiratory burst oxidase4: [source: characterized gene (MaizeGDB_09082017)]
1.82478e-29	0.357518	0.339	0.224	4.62856e-25	0	Zm00001d032268	Zm00001d032268	1d032268	Mitochondrial carrier protein MTM1[source:homolog]
1.84346e-29	0.293427	0.898	0.876	4.67593e-25	0	Zm00001d030725	Zm00001d030725	HSP70-1	Heat shock protein 70 [source: RefGen_v3]
1.84991e-29	0.368847	0.685	0.603	4.69231e-25	0	Zm00001d014124	Zm00001d014124	1d014124	Cell division cycle protein 48 [source: RefGen_v3]
2.60389e-29	0.291008	0.735	0.634	6.60478e-25	0	Zm00001d021706	Zm00001d021706	1d021706	Histone H2A [source: RefGen_v3]
6.03787e-29	0.314458	0.704	0.597	1.53151e-24	0	Zm00001d006153	Zm00001d006153	1d006153	1-acylglycerol-3-phosphate O-acyltransferase[source:homolog]
7.78413e-29	0.379226	0.419	0.307	1.97444e-24	0	Zm00001d048627	Zm00001d048627	1d048627	ATP-citrate synthase alpha chain protein 3[source:homolog]
1.97128e-28	0.302995	0.308	0.195	5.00016e-24	0	Zm00001d039411	Zm00001d039411	pco096800	Coatomer subunit alpha-1[source:homolog]
4.01171e-28	0.32863	0.306	0.193	1.01757e-23	0	Zm00001d005502	Zm00001d005502	1d005502	Protein SMG7[source:homolog]
5.44138e-28	0.314614	0.412	0.294	1.38021e-23	0	Zm00001d003147	Zm00001d003147	1d003147	Eukaryotic translation initiation factor isoform 4G-2[source:homolog]
8.23923e-28	0.385211	0.515	0.398	2.08988e-23	0	Zm00001d041608	Zm00001d041608	1d041608	Phosphatidylinositol:ceramide inositolphosphotransferase 1[source:homolog]
9.00811e-28	0.281523	0.366	0.242	2.28491e-23	0	Zm00001d008214	Zm00001d008214	umc2693	Rhomboid-like protein 14 mitochondrial[source:homolog]
1.59224e-27	0.344664	0.661	0.551	4.03871e-23	0	Zm00001d034643	Zm00001d034643	1d034643	Actin-depolymerizing factor 10[source:homolog]
1.99509e-27	0.331651	0.303	0.193	5.06054e-23	0	Zm00001d011428	Zm00001d011428	1d011428	urophorphyrin methylase 1[source:homolog]
2.24817e-27	0.342936	0.353	0.241	5.70247e-23	0	Zm00001d034432	Zm00001d034432	1d034432	Bax inhibitor-1 family protein[source:homolog]
2.83244e-27	0.354603	0.429	0.316	7.18448e-23	0	Zm00001d019091	Zm00001d019091	1d019091	Vesicle-associated membrane protein 722[source:homolog]
9.07082e-27	0.384766	0.496	0.38	2.30081e-22	0	TF-WRKY-transcription factor 8	Zm00001d053369	WRKY8	WRKY transcription factor 22[source:homolog]
1.59814e-26	0.352034	0.35	0.242	4.05368e-22	0	Zm00001d014753	Zm00001d014753	umc1355	-
1.64388e-26	0.335843	0.355	0.246	4.16971e-22	0	ramosa1 enhancer locus2	Zm00001d024523	REL2	Ramosa 1 enhancer locus 2, Ramosa1 enhancer locus2 [source: RefGen_v3]
3.48855e-26	0.365892	0.406	0.295	8.8487e-22	0	Zm00001d046263	Zm00001d046263	AAAP60	Amino acid permease 6[source:homolog]
3.85409e-26	0.263922	0.347	0.222	9.7759e-22	0	Zm00001d002564	Zm00001d002564	2G050234	Protein DMR6-LIKE OXYGENASE 2[source:homolog]
5.06634e-26	0.313677	0.311	0.202	1.28508e-21	0	Zm00001d012254	Zm00001d012254	1d012254	Putative patellin family protein [source: RefGen_v3]
8.10798e-26	0.389183	0.408	0.296	2.05659e-21	0	Zm00001d023404	Zm00001d023404	PAP29	Probable purple acid phosphatase 20[source:homolog]
8.41463e-26	0.346514	0.343	0.238	2.13437e-21	0	PHD-transcription factor 17	Zm00001d010974	PHD17	E3 SUMO-protein ligase SIZ1[source:homolog]
1.27977e-25	0.332303	0.416	0.305	3.24615e-21	0	Zm00001d051856	Zm00001d051856	pco093706	O-fucosyltransferase family protein[source:homolog]
5.30158e-25	0.334166	0.388	0.274	1.34474e-20	0	Zm00001d027288	Zm00001d027288	umc1613	Immediate-early protein RSP40 [source: RefGen_v3]
1.09419e-24	0.312094	0.415	0.3	2.7754e-20	0	trehalose-6-phosphate synthase15	Zm00001d012748	TRPS15	trps15;trehalose-6-phosphate synthase15: [source: characterized gene (MaizeGDB_09082017)]
1.34279e-24	0.391367	0.389	0.282	3.40599e-20	0	TF-WRKY-transcription factor 2	Zm00001d016052	WRKY2	WRKY transcription factor 22[source:homolog]
1.95834e-24	0.353992	0.706	0.662	4.96733e-20	0	Zm00001d012607	Zm00001d012607	gpm345	NAD(P)H dehydrogenase (quinone) FQR1[source:homolog]
2.12347e-24	0.347738	0.492	0.381	5.38619e-20	0	Zm00001d019228	Zm00001d019228	ZIP8	ZIP zinc/iron transport family protein [source: RefGen_v3]
2.21389e-24	0.259127	0.803	0.758	5.61554e-20	0	Zm00001d029173	Zm00001d029173	1d029173	Nascent polypeptide-associated complex alpha subunit-like protein [source: RefGen_v3]
3.60302e-24	0.281621	0.358	0.248	9.13907e-20	0	Zm00001d004159	Zm00001d004159	1d004159	SNARE-interacting protein KEULE[source:homolog]
5.08953e-24	0.28509	0.384	0.276	1.29096e-19	0	Zm00001d018798	Zm00001d018798	1d018798	IAP-like protein 1[source:homolog]
5.69682e-24	0.343911	0.518	0.415	1.445e-19	0	Zm00001d021221	Zm00001d021221	1d021221	Protein binding protein [source: RefGen_v3]
1.34919e-23	0.320678	0.369	0.266	3.42222e-19	0	Zm00001d007077	Zm00001d007077	1d007077	XIAP associated factor-1 [source: RefGen_v3]
1.42159e-23	0.475515	0.496	0.41	3.60586e-19	0	plasma-membrane H+ATPase2	Zm00001d002006	MHA2	H(+)-ATPase 5[source:homolog]
1.61298e-23	0.319691	0.551	0.44	4.09132e-19	0	Zm00001d042634	Zm00001d042634	1d042634	Extradiol ring-cleavage dioxygenase[source:homolog]
1.7978e-23	0.256649	0.597	0.495	4.56011e-19	0	Zm00001d031090	Zm00001d031090	1d031090	GTP binding protein [source: RefGen_v3]
3.41387e-23	0.322057	0.339	0.24	8.65928e-19	0	Zm00001d014609	Zm00001d014609	1d014609	RING/U-box superfamily protein[source:homolog]
7.86805e-23	0.288476	0.39	0.279	1.99573e-18	0	Zm00001d031676	Zm00001d031676	IDP295	Chitin elicitor receptor kinase 1[source:homolog]
1.07407e-22	0.285646	0.61	0.508	2.72437e-18	0	Zm00001d048924	Zm00001d048924	umc2742	Putative DEAD-box ATP-dependent RNA helicase family protein [source: RefGen_v3]
1.57615e-22	0.377973	0.502	0.412	3.99791e-18	0	Zm00001d002325	Zm00001d002325	1d002325	-
3.43977e-22	0.253741	0.313	0.208	8.72497e-18	0	TF-WRKY-transcription factor 50	Zm00001d002405	WRKY50	Probable WRKY transcription factor 11[source:homolog]
9.21955e-22	0.301172	0.397	0.297	2.33854e-17	0	Zm00001d013927	Zm00001d013927	1d013927	Monothiol glutaredoxin-S17[source:homolog]
9.59665e-22	0.259967	0.8	0.758	2.43419e-17	0	S-adenosyl methionine decarboxylase2	Zm00001d003157	SAM2	S-adenosylmethionine decarboxylase proenzyme S-adenosylmethionine decarboxylase alpha chain S-adenosylmethionine decarboxylase beta chain [source: RefGen_v3]
1.96893e-21	0.279785	0.527	0.415	4.99419e-17	0	Zm00001d016664	Zm00001d016664	2G172230	Chaperone protein ClpD chloroplastic[source:homolog]
1.98109e-21	0.262439	0.829	0.736	5.02504e-17	0	Zm00001d044246	Zm00001d044246	1d044246	Histone H2A [source: RefGen_v3]
7.2435e-21	0.334368	0.41	0.313	1.83731e-16	0	Zm00001d010244	Zm00001d010244	1d010244	-
2.14904e-20	0.286644	0.771	0.717	5.45105e-16	0	glutathione transferase6	Zm00001d018809	GST6	gst6;glutathione transferase6: cDNA, functionally expressed in E. coli [source: characterized gene (MaizeGDB_09082017)]
2.39971e-20	0.323174	0.545	0.451	6.08687e-16	0	histone one (H1)	Zm00001d034479	HON110	hon110;histone one (H1): (was H1a); mapped by electrophoretic mobility polymorphism as alh1 [source: characterized gene (MaizeGDB_09082017)]
2.98605e-20	0.281998	0.796	0.761	7.57412e-16	0	Zm00001d032950	Zm00001d032950	GME1	GDP-mannose 35-epimerase[source:homolog]
4.34855e-20	0.320297	0.496	0.406	1.10301e-15	0	Zm00001d038147	Zm00001d038147	AY104589	BI1-like protein[source:homolog]
5.19783e-20	0.275546	0.544	0.446	1.31843e-15	0	Zm00001d018799	Zm00001d018799	CIPK23	CBL-interacting serine/threonine-protein kinase 23[source:homolog]
9.08355e-20	0.378238	0.791	0.719	2.30404e-15	0	Zm00001d012276	Zm00001d012276	1d012276	Histone H3.2[source:homolog]
9.75497e-20	0.25055	0.37	0.273	2.47435e-15	0	alpha keto dehydrogenase candidate1	Zm00001d025240	ODO1	2-oxoglutarate dehydrogenase E1 component[source:homolog]
1.04977e-19	0.283119	0.432	0.333	2.66273e-15	0	Zm00001d032591	Zm00001d032591	1d032591	Endosomal targeting BRO1-like domain-containing protein[source:homolog]
1.22683e-19	0.334788	0.525	0.424	3.11185e-15	0	Zm00001d048491	Zm00001d048491	1d048491	Histone H2B [source: RefGen_v3]
1.61901e-19	0.253187	0.355	0.256	4.10662e-15	0	Zm00001d050011	Zm00001d050011	1d050011	Alpha carbonic anhydrase 7[source:homolog]
4.208e-19	0.304164	0.592	0.51	1.06736e-14	0	phospholipase D1	Zm00001d039670	PLD1	pld1;phospholipase D1: cDNA clone, amino acid sequence 90% similar to rice PLD [source: characterized gene (MaizeGDB_09082017)]
4.93027e-19	0.276529	0.336	0.239	1.25056e-14	0	Zm00001d003399	Zm00001d003399	1d003399	Probable inactive receptor kinase [source:homolog]
6.35541e-19	0.274264	0.313	0.222	1.61205e-14	0	Zm00001d019881	Zm00001d019881	1d019881	Auxin transport protein BIG[source:homolog]
4.10098e-18	0.328518	0.446	0.36	1.04021e-13	0	Zm00001d045043	Zm00001d045043	1d045043	Probable cinnamyl alcohol dehydrogenase 1[source:homolog]
6.18603e-18	0.250405	0.396	0.293	1.56909e-13	0	Zm00001d028785	Zm00001d028785	AY110632	AY110632; [source: characterized gene (MaizeGDB_09082017)]
6.96498e-18	0.282651	0.409	0.32	1.76667e-13	0	Zm00001d017783	Zm00001d017783	1d017783	AAA-type ATPase family protein[source:homolog]
7.95901e-18	0.28134	0.601	0.514	2.0188e-13	0	TF-NAC-transcription factor 4	Zm00001d019207	NACTF4	NAC domain-containing protein 2[source:homolog]
8.15445e-18	0.254405	0.626	0.546	2.06838e-13	0	Zm00001d021707	Zm00001d021707	pco070432b	Histone H2A [source: RefGen_v3]
8.24835e-18	0.262053	0.396	0.298	2.09219e-13	0	Zm00001d038522	Zm00001d038522	1d038522	Putative leucine-rich repeat receptor-like protein kinase family protein [source: RefGen_v3]
1.14475e-17	0.303238	0.529	0.452	2.90366e-13	0	Zm00001d051980	Zm00001d051980	1d051980	Clathrin interactor EPSIN 2[source:homolog]
1.29724e-17	0.275986	0.382	0.291	3.29046e-13	0	Zm00001d024855	Zm00001d024855	CUL2	Cullin-1[source:homolog]
1.43896e-17	0.261533	0.378	0.285	3.64993e-13	0	Zm00001d052378	Zm00001d052378	1d052378	Ethanolamine-phosphate cytidylyltransferase[source:homolog]
1.57621e-17	0.29761	0.553	0.483	3.99806e-13	0	Zm00001d048424	Zm00001d048424	1d048424	evolutionarily conserved C-terminal region 2[source:homolog]
2.70697e-17	0.321418	0.633	0.555	6.86623e-13	0	Zm00001d007084	Zm00001d007084	1d007084	Histone H2B [source: RefGen_v3]
2.92476e-17	0.265276	0.386	0.295	7.41865e-13	0	Zm00001d052779	Zm00001d052779	1d052779	Exocyst complex component EXO70A1[source:homolog]
3.74548e-17	0.263953	0.315	0.231	9.50041e-13	0	Zm00001d027519	Zm00001d027519	1d027519	4-coumarate--CoA ligase-like 5[source:homolog]
5.11837e-17	0.303952	0.47	0.377	1.29828e-12	0	Zm00001d049940	Zm00001d049940	1d049940	Probable calcium-binding protein CML48[source:homolog]
9.99232e-17	0.275074	0.39	0.306	2.53455e-12	0	Zm00001d020963	Zm00001d020963	1d020963	3-hydroxy-3-methylglutaryl-coenzyme A reductase 2[source:homolog]
1.02215e-16	0.260618	0.371	0.288	2.59268e-12	0	Zm00001d045199	Zm00001d045199	1d045199	Pre-mRNA-processing-splicing factor 8A[source:homolog]
1.80163e-16	0.298115	0.608	0.519	4.56984e-12	0	Zm00001d043610	Zm00001d043610	1d043610	-
1.97777e-16	0.268821	0.471	0.387	5.01662e-12	0	trehalose-6-phosphate phosphatase11	Zm00001d047110	TRPP12	trpp11;trehalose-6-phosphate phosphatase11: [source: characterized gene (MaizeGDB_09082017)]
3.42305e-16	0.304173	0.505	0.435	8.68257e-12	0	Zm00001d023830	Zm00001d023830	1d023830	Fiber protein Fb19 [source: RefGen_v3]
4.0363e-16	0.264371	0.317	0.23	1.02381e-11	0	Zm00001d032810	Zm00001d032810	IDP190	CHY-type/CTCHY-type/RING-type Zinc finger protein[source:homolog]
7.8297e-16	0.317911	0.712	0.632	1.986e-11	0	Zm00001d032070	Zm00001d032070	1d032070	Histone H2B [source: RefGen_v3]
9.33601e-16	0.254252	0.339	0.255	2.36808e-11	0	1-aminocyclopropane-1-carboxylate synthase7	Zm00001d026060	ACS7	acs7;1-aminocyclopropane-1-carboxylate synthase7: [source: characterized gene (MaizeGDB_09082017)]
9.73066e-16	0.264615	0.366	0.286	2.46818e-11	0	Zm00001d031024	Zm00001d031024	1d031024	Sulfurtransferase [source: RefGen_v3]
1.08883e-15	0.26421	0.361	0.279	2.76183e-11	0	Zm00001d028369	Zm00001d028369	pco147635a	hydroxyproline-rich glycoprotein family protein[source:homolog]
1.2554e-15	0.292601	0.423	0.34	3.18433e-11	0	Zm00001d031338	Zm00001d031338	AY110296	Wall-associated receptor kinase 1[source:homolog]
1.48614e-15	0.280341	0.351	0.268	3.76959e-11	0	Zm00001d049100	Zm00001d049100	pco080763d	Target of Myb protein 1[source:homolog]
1.81356e-15	0.271038	0.456	0.38	4.6001e-11	0	TF-bZIP-transcription factor 114	Zm00001d027461	BZIP114	DNA binding protein [source: RefGen_v3]
2.11409e-15	0.29809	0.595	0.534	5.36238e-11	0	Zm00001d011965	Zm00001d011965	IDP2350	Aldolase-type TIM barrel family protein[source:homolog]
2.66717e-15	0.281958	0.384	0.307	6.76527e-11	0	Zm00001d039005	Zm00001d039005	1d039005	Guanylate-binding family protein[source:homolog]
2.83709e-15	0.33967	0.343	0.262	7.19628e-11	0	stearoyl-acyl-carrier-protein desaturase2	Zm00001d012033	SACD2	sacd2;stearoyl-acyl-carrier-protein desaturase2: encodes Stearoyl-acyl carrier protein desaturase [source: characterized gene (MaizeGDB_09082017)]
3.42713e-15	0.27766	0.461	0.381	8.69291e-11	0	Zm00001d034667	Zm00001d034667	AY109128	Fes1A[source:homolog]
5.07954e-15	0.271666	0.365	0.285	1.28843e-10	0	Zm00001d007767	Zm00001d007767	pco097999	Vesicle-associated membrane protein 722[source:homolog]
6.29156e-15	0.267619	0.371	0.285	1.59585e-10	0	Zm00001d031423	Zm00001d031423	umc2234	Zinc finger A20 and AN1 domain-containing stress-associated protein 5[source:homolog]
9.93168e-15	0.299093	0.481	0.413	2.51917e-10	0	Zm00001d043314	Zm00001d043314	1d043314	Mal d 1-associated protein[source:homolog]
1.25887e-14	0.314913	0.407	0.332	3.19312e-10	0	Zm00001d037934	Zm00001d037934	1d037934	UDP-glucuronic acid decarboxylase 4[source:homolog]
1.52399e-14	0.338756	0.536	0.487	3.86561e-10	0	farnesyl pyrophosphate synthase1	Zm00001d009431	FPS1	fps1;farnesyl pyrophosphate synthase1: endosperm cDNA sequence; two copies detected; up-regulated in endosperm mutants, o2 and fl2 (Li et al. 1996). [source: characterized gene (MaizeGDB_09082017)]
2.12658e-14	0.254394	0.382	0.301	5.39406e-10	0	Zm00001d031942	Zm00001d031942	1d031942	Vesicle-associated membrane protein 727[source:homolog]
2.86967e-14	0.261436	0.429	0.349	7.27891e-10	0	Zm00001d033492	Zm00001d033492	cl7681_1a	High affinity cationic amino acid transporter 1[source:homolog]
3.7088e-14	0.26315	0.326	0.249	9.40736e-10	0	Zm00001d042084	Zm00001d042084	1d042084	Villin-2[source:homolog]
4.29424e-14	0.253392	0.408	0.335	1.08923e-09	0	Zm00001d043971	Zm00001d043971	1d043971	Iron-sulfur cluster assembly protein 1[source:homolog]
1.0142e-13	0.277514	0.351	0.27	2.57252e-09	0	Zm00001d020552	Zm00001d020552	1d020552	Tetraspanin-7[source:homolog]
1.76187e-13	0.280846	0.541	0.474	4.46899e-09	0	signal recognition particle receptor homolog1	Zm00001d027293	SPR1	spr9;signal recognition particle protein subunit 9: [source: characterized gene (MaizeGDB_09082017)]
1.90568e-13	0.25881	0.329	0.254	4.83376e-09	0	Zm00001d016394	Zm00001d016394	1d016394	OSJNBa0087H01.6 protein; protein[source:homolog]
2.33547e-13	0.270471	0.436	0.366	5.92391e-09	0	Zm00001d011092	Zm00001d011092	umc2401	Transcription initiation factor IIA subunit 2 [source: RefGen_v3]
5.37432e-13	0.262443	0.362	0.288	1.3632e-08	0	Zm00001d050245	Zm00001d050245	cl30924_1	Serine/arginine-rich splicing factor SR45a[source:homolog]
6.42826e-13	0.257113	0.413	0.339	1.63053e-08	0	Zm00001d023795	Zm00001d023795	UPL12	E3 ubiquitin-protein ligase UPL1[source:homolog]
1.32061e-12	0.281861	0.458	0.4	3.34973e-08	0	Zm00001d032582	Zm00001d032582	cl23538_1a	-
1.70349e-12	0.268652	0.45	0.38	4.32091e-08	0	Zm00001d026154	Zm00001d026154	1d026154	Glutathione peroxidase [source: RefGen_v3]
2.7453e-12	0.272242	0.525	0.467	6.96344e-08	0	Zm00001d002250	Zm00001d002250	1d002250	Probable cinnamyl alcohol dehydrogenase 1[source:homolog]
4.15137e-12	0.283744	0.373	0.305	1.05299e-07	0	calnexin homolog1	Zm00001d003857	CLX1	clx1;calnexin homolog1: low copy number, leaf cDNA csu148, similar to Arabidopsis calnexin [source: characterized gene (MaizeGDB_09082017)]
1.79178e-11	0.306559	0.374	0.311	4.54485e-07	0	Zm00001d013543	Zm00001d013543	TIDP3245	Glycine-rich RNA-binding protein RZ1C[source:homolog]
2.24122e-11	0.252744	0.357	0.281	5.68485e-07	0	Zm00001d013067	Zm00001d013067	1d013067	Histone H1 [source: RefGen_v3]
6.47973e-10	0.282412	0.376	0.32	1.64358e-05	0	Zm00001d032859	Zm00001d032859	1d032859	Cell division control protein 48 homolog D[source:homolog]
1.21057e-211	0.61551	0.989	0.97	3.0706e-207	3	Zm00001d033186	Zm00001d033186	ufg10	Mitochondrial import receptor subunit TOM5 homolog[source:homolog]
3.58951e-203	0.745913	0.939	0.841	9.1048e-199	3	Zm00001d013785	Zm00001d013785	umc1597	Whole genome shotgun sequence of line PN40024 scaffold_14.assembly12x (Fragment)[source:homolog]
1.65709e-180	0.668362	0.972	0.927	4.20322e-176	3	elongation initiation factor5A	Zm00001d006760	EIF5A	Eukaryotic translation initiation factor 5A [source: RefGen_v3]
4.07345e-180	0.660899	0.957	0.892	1.03323e-175	3	Zm00001d007059	Zm00001d007059	1d007059	COX VIIa-like protein [source: RefGen_v3]
7.99656e-172	0.793809	0.921	0.844	2.02833e-167	3	Zm00001d051929	Zm00001d051929	1d051929	60S ribosomal protein L23[source:homolog]
5.90898e-170	0.831564	0.945	0.893	1.49881e-165	3	ribosomal protein S11	Zm00001d026286	RPS11	rps11;ribosomal protein S11: cDNA sequenced; homology to rps11; two bands hybridize in Southerns [source: characterized gene (MaizeGDB_09082017)]
1.47278e-164	0.837915	0.943	0.895	3.73571e-160	3	Zm00001d038374	Zm00001d038374	magi92568	60S ribosomal protein L36 [source: RefGen_v3]
1.07103e-162	0.676963	0.933	0.856	2.71667e-158	3	Zm00001d022438	Zm00001d022438	1d022438	Ubiquinol-cytochrome c reductase complex 6.7 kDa protein [source: RefGen_v3]
3.00158e-153	0.747735	0.946	0.88	7.6135e-149	3	rps11	Zm00001d002339	uaz251b(rpS11)	40S ribosomal protein S11 [source: RefGen_v3]
4.60441e-153	0.735127	0.886	0.742	1.16791e-148	3	Zm00001d018134	Zm00001d018134	pco108516	Peptidyl-prolyl cis-trans isomerase FKBP12[source:homolog]
2.05715e-147	0.563648	0.964	0.926	5.21797e-143	3	Zm00001d003653	Zm00001d003653	1d003653	SLL1 protein[source:homolog]
2.16093e-145	0.620164	0.963	0.926	5.4812e-141	3	Zm00001d043606	Zm00001d043606	1d043606	40S ribosomal protein S24 [source: RefGen_v3]
1.6923e-142	0.635866	0.961	0.953	4.29252e-138	3	Zm00001d053863	Zm00001d053863	1d053863	60S ribosomal protein L37a-2[source:homolog]
1.97209e-139	0.717854	0.886	0.762	5.0022e-135	3	Zm00001d037489	Zm00001d037489	RPL23A	60S ribosomal protein L23a-1[source:homolog]
4.18464e-138	0.593297	0.965	0.927	1.06143e-133	3	Zm00001d042966	Zm00001d042966	pza03733	40S ribosomal protein S23-2[source:homolog]
4.2983e-138	0.645818	0.937	0.86	1.09026e-133	3	Zm00001d033537	Zm00001d033537	1d033537	Cox19-like CHCH family protein[source:homolog]
1.31923e-134	0.65667	0.918	0.866	3.34623e-130	3	Zm00001d006510	Zm00001d006510	1d006510	60S ribosomal protein L44 [source: RefGen_v3]
1.56822e-130	0.701453	0.936	0.884	3.97779e-126	3	ribosomal protein L44	Zm00001d021652	RPL44	rpl44;ribosomal protein L44: vegetative meristem cDNA 7C02A07 [source: characterized gene (MaizeGDB_09082017)]
2.8207e-130	0.548822	0.98	0.982	7.15471e-126	3	Zm00001d014519	Zm00001d014519	1d014519	Translation machinery associated TMA7[source:homolog]
6.44239e-129	1.17278	0.98	0.942	1.63411e-124	3	Zm00001d007967	Zm00001d007967	1d007967	-
1.01962e-128	0.735987	0.856	0.75	2.58628e-124	3	Zm00001d025857	Zm00001d025857	1d025857	60S ribosomal protein L14-1[source:homolog]
4.51137e-128	0.663168	0.879	0.773	1.14431e-123	3	Zm00001d016722	Zm00001d016722	1d016722	Cytochrome b-c1 complex subunit 6 [source: RefGen_v3]
5.90814e-127	0.600432	0.949	0.88	1.4986e-122	3	Zm00001d031825	Zm00001d031825	1d031825	ATP synthase subunit d mitochondrial[source:homolog]
2.90216e-126	0.547738	0.962	0.912	7.36132e-122	3	Zm00001d035948	Zm00001d035948	1d035948	ATOZI1, ATOZI1 isoform 1, ATOZI1 isoform 2, ATOZI1 isoform 3 [source: RefGen_v3]
3.97472e-125	0.604342	0.945	0.912	1.00819e-120	3	Zm00001d005642	Zm00001d005642	1d005642	60S ribosomal protein L35a-2[source:homolog]
1.08632e-123	0.555678	0.928	0.862	2.75544e-119	3	Zm00001d011278	Zm00001d011278	1d011278	Mitochondrial ATP synthase subunit G protein[source:homolog]
1.47894e-120	0.684335	0.958	0.905	3.75133e-116	3	Zm00001d048368	Zm00001d048368	IDP65	60S ribosomal protein L23[source:homolog]
6.37533e-118	0.617757	0.922	0.859	1.6171e-113	3	Zm00001d012598	Zm00001d012598	1d012598	40S ribosomal protein S25-2[source:homolog]
3.57066e-117	0.593783	0.916	0.853	9.05698e-113	3	Zm00001d012052	Zm00001d012052	pco106379	RNA-binding (RRM/RBD/RNP motifs) family protein[source:homolog]
3.36658e-116	0.530026	0.949	0.908	8.53933e-112	3	Zm00001d025772	Zm00001d025772	1d025772	ATP synthase E chain[source:homolog]
6.35163e-116	0.635756	0.877	0.77	1.61109e-111	3	ribosomal protein L30	Zm00001d008245	RPL30	rpl30;ribosomal protein L30: endosperm cDNA 5C02F01 similar to yeast ribosomal protein gene [source: characterized gene (MaizeGDB_09082017)]
1.3844e-113	0.562631	0.957	0.912	3.51154e-109	3	Zm00001d027595	Zm00001d027595	IDP65a	60S ribosomal protein L23[source:homolog]
1.36416e-111	0.629776	0.865	0.77	3.46018e-107	3	Zm00001d008259	Zm00001d008259	1d008259	-
5.65984e-110	0.741974	0.851	0.714	1.43562e-105	3	Zm00001d029483	Zm00001d029483	1d029483	Probable small nuclear ribonucleoprotein G[source:homolog]
3.65932e-108	0.690235	0.833	0.687	9.28187e-104	3	Zm00001d015301	Zm00001d015301	1d015301	60S ribosomal protein L37a-2[source:homolog]
5.85007e-108	0.622133	0.94	0.894	1.48387e-103	3	Zm00001d011741	Zm00001d011741	pco066882b	40S ribosomal protein S24 [source: RefGen_v3]
1.61336e-107	0.685798	0.841	0.693	4.09228e-103	3	Zm00001d019562	Zm00001d019562	1d019562	60S ribosomal protein L44 [source: RefGen_v3]
3.32843e-107	0.573887	0.945	0.854	8.44255e-103	3	Zm00001d051595	Zm00001d051595	pco090977	ATP synthase subunit O mitochondrial[source:homolog]
3.50349e-107	0.561358	0.952	0.911	8.8866e-103	3	Zm00001d020201	Zm00001d020201	pco131134	60S ribosomal protein L35a-2[source:homolog]
1.02603e-106	0.582063	0.895	0.814	2.60253e-102	3	Zm00001d044441	Zm00001d044441	pco133953a	ATP synthase epsilon chain, mitochondrial [source: RefGen_v3]
2.03487e-103	0.659048	0.809	0.662	5.16145e-99	3	Zm00001d015460	Zm00001d015460	pza03049	Probable small nuclear ribonucleoprotein F[source:homolog]
3.74657e-102	0.563132	0.876	0.778	9.50317e-98	3	Zm00001d011766	Zm00001d011766	pco124021	Nucleic acid-binding OB-fold-like protein[source:homolog]
6.18918e-102	0.537166	0.91	0.838	1.56989e-97	3	protein kinase inhibitor1	Zm00001d028963	PKI1	14 kDa zinc-binding protein [source: RefGen_v3]
1.18675e-101	0.552887	0.953	0.908	3.01019e-97	3	Zm00001d018410	Zm00001d018410	gpm447	40S ribosomal protein S30 [source: RefGen_v3]
4.80702e-101	0.63498	0.8	0.647	1.2193e-96	3	Zm00001d034698	Zm00001d034698	pco107818	Mitochondrial import inner membrane translocase subunit Tim10 [source: RefGen_v3]
1.0777e-99	0.673746	0.913	0.849	2.7336e-95	3	Zm00001d038535	Zm00001d038535	pco093173	60S ribosomal protein L30-2[source:homolog]
3.58696e-99	0.724815	0.811	0.688	9.09833e-95	3	Zm00001d010566	Zm00001d010566	1d010566	40S ribosomal protein S23-2[source:homolog]
1.04014e-97	0.613806	0.889	0.827	2.63832e-93	3	Zm00001d021018	Zm00001d021018	1d021018	60S ribosomal protein L32-1[source:homolog]
6.02087e-97	0.539618	0.889	0.787	1.52719e-92	3	Zm00001d013041	Zm00001d013041	CYBC7	Cytochrome b-c1 complex subunit 7 [source: RefGen_v3]
4.10298e-96	0.506629	0.911	0.832	1.04072e-91	3	Zm00001d051055	Zm00001d051055	1d051055	Cytochrome c oxidase polypeptide VIb, Cytochrome c oxidase polypeptide VIb isoform 1, Cytochrome c oxidase polypeptide VIb isoform 2 [source: RefGen_v3]
2.97315e-95	0.575843	0.904	0.829	7.54139e-91	3	Zm00001d022307	Zm00001d022307	1d022307	10 kDa chaperonin[source:homolog]
4.21839e-95	0.631124	0.83	0.709	1.06999e-90	3	Zm00001d051860	Zm00001d051860	1d051860	-
1.24958e-94	0.646437	0.805	0.639	3.16957e-90	3	acidic ribosomal protein P2b (rpp2b)	Zm00001d010128	ARPP2B	arpp2b;acidic ribosomal protein P2b (rpp2b): [source: characterized gene (MaizeGDB_09082017)]
8.76552e-94	0.508437	0.912	0.835	2.22337e-89	3	Zm00001d012127	Zm00001d012127	IDP771	-
1.29958e-92	0.565668	0.948	0.866	3.29637e-88	3	elongation factor 1-alpha9	Zm00001d046449	ELFA9	elfa9;elongation factor 1-alpha9: shares 89-99% nucleotide sequence identity with genes elf1a to alf1g (aka clones eEF1Aa to eEF1Ag). [source: characterized gene (MaizeGDB_09082017)]
9.42572e-92	0.465656	0.928	0.863	2.39083e-87	3	Zm00001d044391	Zm00001d044391	pco141739	Mitochondrial ATP synthase subunit G protein[source:homolog]
1.19275e-91	0.637042	0.799	0.639	3.0254e-87	3	Zm00001d021626	Zm00001d021626	1d021626	Reactive Intermediate Deaminase A chloroplastic[source:homolog]
8.62445e-89	0.567946	0.85	0.741	2.18759e-84	3	Zm00001d005695	Zm00001d005695	1d005695	Succinate dehydrogenase subunit 7A mitochondrial[source:homolog]
6.20304e-88	0.545491	0.856	0.784	1.5734e-83	3	Zm00001d034218	Zm00001d034218	1d034218	Cytochrome c oxidase subunit 6a mitochondrial[source:homolog]
7.26293e-88	0.606652	0.874	0.746	1.84224e-83	3	glutamate-oxaloacetic transaminase3	Zm00001d016198	GOT3	got3;glutamate-oxaloacetic transaminase3: electrophoretic mobility; null allele is known; mitochondrial; dimeric; intralocus hybrid bands occur [source: characterized gene (MaizeGDB_09082017)]
1.52325e-86	0.55949	0.841	0.733	3.86373e-82	3	Zm00001d021536	Zm00001d021536	1d021536	-
4.93432e-86	0.428029	0.939	0.907	1.25159e-81	3	small ubiquitin-related modifier1a	Zm00001d012042	SUMO1A	Small ubiquitin-related modifier 2[source:homolog]
3.85606e-85	0.401179	0.954	0.939	9.78091e-81	3	ribosomal protein S27	Zm00001d053239	RPS27	rps27;ribosomal protein S27: endosperm cDNA 5C09A02 [source: characterized gene (MaizeGDB_09082017)]
3.7975e-84	0.454821	0.94	0.883	9.63236e-80	3	eukaryotic translation initiation factor 5A	Zm00001d022042	TIF5A	Eukaryotic translation initiation factor 5A [source: RefGen_v3]
8.72811e-84	0.655743	0.739	0.553	2.21389e-79	3	Zm00001d041917	Zm00001d041917	1d041917	Cytochrome b-c1 complex subunit 6 [source: RefGen_v3]
1.59899e-83	0.704804	0.456	0.225	4.05583e-79	3	Zm00001d049077	Zm00001d049077	1d049077	Probable indole-3-pyruvate monooxygenase YUCCA11[source:homolog]
6.6245e-83	0.581128	0.844	0.716	1.6803e-78	3	TF-double B-box zinc finger protein11	Zm00001d045323	DBB11	prf5;Profilin homolog5: Deduced amino acid sequence shares 95% identity with PRF4 (aka ZmPRO4) and 79-80% identity with other maize profilins PRF1, PRF2 and PRF3. [source: characterized gene (MaizeGDB_09082017)]
8.99634e-83	0.508801	0.937	0.891	2.28192e-78	3	glutaredoxin homolog1	Zm00001d003081	GRX1	grx1;glutaredoxin homolog1: leaf cDNA csu40, similar to E. coli glutaredoxin [source: characterized gene (MaizeGDB_09082017)]
1.53692e-82	0.594664	0.803	0.654	3.89839e-78	3	Zm00001d009774	Zm00001d009774	pco069028	Nucleoside diphosphate kinase [source: RefGen_v3]
4.09505e-81	0.481555	0.928	0.905	1.03871e-76	3	Zm00001d017850	Zm00001d017850	1d017850	60S ribosomal protein L31 [source: RefGen_v3]
4.78153e-81	0.444029	0.958	0.95	1.21283e-76	3	Zm00001d010528	Zm00001d010528	1d010528	60S ribosomal protein L36 [source: RefGen_v3]
3.86974e-80	0.706777	0.756	0.633	9.8156e-76	3	Zm00001d014355	Zm00001d014355	1d014355	60S ribosomal protein L27-2[source:homolog]
1.54827e-79	0.466828	0.924	0.838	3.92719e-75	3	high mobility group protein3	Zm00001d051427	HMG3	hmg3;high mobility group protein3: [source: characterized gene (MaizeGDB_09082017)]
4.50788e-78	0.589634	0.733	0.558	1.14342e-73	3	Zm00001d050696	Zm00001d050696	1d050696	Cytochrome b-c1 complex subunit 6 [source: RefGen_v3]
5.86935e-77	0.710223	0.999	0.998	1.48876e-72	3	aleurone9	Zm00001d012572	AL9	al9;aleurone9: aleurone specific cDNA, unknown function [source: characterized gene (MaizeGDB_09082017)]
1.53905e-75	0.545579	0.842	0.684	3.9038e-71	3	Zm00001d048091	Zm00001d048091	IDP1465	ATP synthase subunit gamma mitochondrial[source:homolog]
6.86102e-75	0.477493	0.897	0.822	1.7403e-70	3	Zm00001d050384	Zm00001d050384	pco079496	-
4.33325e-74	0.547694	0.814	0.681	1.09913e-69	3	Zm00001d011565	Zm00001d011565	1d011565	Putative ubiquitin-conjugating enzyme family, Ubiquitin-conjugating enzyme E2 N [source: RefGen_v3]
9.77361e-74	0.53689	0.877	0.801	2.47908e-69	3	Zm00001d029418	Zm00001d029418	IDP3943	Ribosomal protein L37 [source: RefGen_v3]
1.07642e-73	0.493271	0.847	0.741	2.73034e-69	3	Zm00001d038057	Zm00001d038057	1d038057	Acyl carrier protein [source: RefGen_v3]
1.52415e-73	0.59816	0.523	0.318	3.86601e-69	3	Zm00001d042600	Zm00001d042600	1d042600	Cytochrome c-2[source:homolog]
5.83286e-73	0.512518	0.936	0.865	1.47951e-68	3	ATP synthase2	Zm00001d038929	ATP2	atp2;ATP synthase2: cDNA clone [source: characterized gene (MaizeGDB_09082017)]
1.02096e-72	0.497929	0.941	0.855	2.58966e-68	3	csu849(atpb)	Zm00001d009488	csu849(atpb)	csu849(atpb); zEST00849 Maize Leaf, Stratagene #937005 Zea mays cDNA clone csuh00849 5- end similar to mitochondrial ATP synthase beta subunit, mRNA sequence [source: characterized gene (MaizeGDB_09082017)]
1.68837e-72	0.468671	0.907	0.834	4.28255e-68	3	Zm00001d022174	Zm00001d022174	1d022174	Dolichyl-diphosphooligosaccharide--protein glycosyltransferase subunit 4B[source:homolog]
8.1628e-72	0.555115	0.705	0.536	2.0705e-67	3	Zm00001d048163	Zm00001d048163	pco080082	Acyl carrier protein [source: RefGen_v3]
8.2006e-72	0.593655	0.69	0.519	2.08008e-67	3	Zm00001d012930	Zm00001d012930	pco107819	Mitochondrial import inner membrane translocase subunit Tim10 [source: RefGen_v3]
1.67933e-71	0.704144	0.818	0.702	4.25962e-67	3	Zm00001d042772	Zm00001d042772	1d042772	Ribosomal protein [source: RefGen_v3]
1.71967e-71	0.453831	0.888	0.816	4.36193e-67	3	Zm00001d003127	Zm00001d003127	1d003127	60S ribosomal protein L23a-1[source:homolog]
2.95625e-71	0.387009	0.952	0.926	7.49853e-67	3	Zm00001d037485	Zm00001d037485	1d037485	Cytochrome b-c1 complex subunit 8 protein[source:homolog]
1.31965e-70	0.669697	0.716	0.531	3.34729e-66	3	Zm00001d024393	Zm00001d024393	IGPS3	Indole-3-glycerol phosphate synthase chloroplastic[source:homolog]
3.1644e-70	0.68743	0.597	0.39	8.02651e-66	3	Zm00001d008224	Zm00001d008224	1d008224	DNA-binding protein [source: RefGen_v3]
5.51465e-70	0.460009	0.916	0.875	1.39879e-65	3	Zm00001d009417	Zm00001d009417	1d009417	60S ribosomal protein L28-1[source:homolog]
6.22317e-70	0.511174	0.814	0.703	1.57851e-65	3	Zm00001d021375	Zm00001d021375	1d021375	-
9.5031e-70	0.562856	0.859	0.785	2.41046e-65	3	Zm00001d010030	Zm00001d010030	1d010030	60S ribosomal protein L29-1[source:homolog]
1.77896e-69	0.483826	0.898	0.804	4.51233e-65	3	Zm00001d017271	Zm00001d017271	1d017271	Adenosine kinase 2[source:homolog]
3.98605e-69	0.423783	0.948	0.921	1.01106e-64	3	Zm00001d040617	Zm00001d040617	1d040617	60S ribosomal protein L29 [source: RefGen_v3]
1.54252e-68	0.450344	0.883	0.828	3.9126e-64	3	Zm00001d034223	Zm00001d034223	magi7806	40S ribosomal protein S29[source:homolog]
1.49318e-67	0.510289	0.848	0.738	3.78746e-63	3	Zm00001d022354	Zm00001d022354	1d022354	cytochrome-c oxidases;electron carriers[source:homolog]
2.43493e-67	0.478445	0.82	0.705	6.1762e-63	3	Zm00001d014772	Zm00001d014772	1d014772	NADH ubiquinone oxidoreductase B22-like subunit [source: RefGen_v3]
4.78054e-67	0.670877	0.762	0.589	1.21258e-62	3	Zm00001d007187	Zm00001d007187	1d007187	hydroxyproline-rich glycoprotein family protein[source:homolog]
3.80666e-66	0.504094	0.833	0.716	9.65559e-62	3	Zm00001d036213	Zm00001d036213	1d036213	Profilin-4 [source: RefGen_v3]
1.79297e-65	0.49385	0.851	0.724	4.54788e-61	3	Zm00001d049305	Zm00001d049305	1d049305	HSP20-like chaperones superfamily protein[source:homolog]
3.52297e-65	0.440655	0.926	0.889	8.936e-61	3	Zm00001d021445	Zm00001d021445	1d021445	60S ribosomal protein L14-1[source:homolog]
1.04237e-64	0.327231	0.961	0.956	2.64398e-60	3	Zm00001d033301	Zm00001d033301	1d033301	-
1.07733e-64	0.43011	0.946	0.902	2.73263e-60	3	Zm00001d018466	Zm00001d018466	1d018466	RNA-binding (RRM/RBD/RNP motifs) family protein[source:homolog]
1.75395e-64	0.454376	0.873	0.808	4.44889e-60	3	Zm00001d013282	Zm00001d013282	RPS27C	rps27c;ribosomal protein S27c: [source: characterized gene (MaizeGDB_09082017)]
7.93923e-64	0.495141	0.819	0.717	2.01379e-59	3	Zm00001d014417	Zm00001d014417	1d014417	-
1.34764e-63	0.497551	0.812	0.678	3.41829e-59	3	Zm00001d034793	Zm00001d034793	pco124606	-
1.61894e-63	0.517531	0.803	0.671	4.10643e-59	3	Zm00001d053228	Zm00001d053228	1d053228	Acyl carrier protein [source: RefGen_v3]
3.22152e-63	0.509841	0.888	0.818	8.17138e-59	3	Zm00001d044287	Zm00001d044287	csu36c(rpL19)	Ribosomal protein L19 [source: RefGen_v3]
5.53113e-63	0.393031	0.912	0.865	1.40297e-58	3	Zm00001d038839	Zm00001d038839	pco064868	NADH dehydrogenase [ubiquinone] 1 beta subcomplex subunit 2[source:homolog]
7.61574e-63	0.521304	0.784	0.636	1.93173e-58	3	adenylosuccinate synthetase	Zm00001d027871	ADSS1	adss1;adenylosuccinate synthetase: [source: characterized gene (MaizeGDB_09082017)]
1.77968e-62	0.376321	0.972	0.952	4.51417e-58	3	Zm00001d037479	Zm00001d037479	RPS30	40S ribosomal protein S30 [source: RefGen_v3]
2.07375e-61	0.563847	0.808	0.648	5.26006e-57	3	phosphofructose kinase1	Zm00001d037278	PFK1	pfk1;phosphofructose kinase1: vegetative meristem cDNA 7C02A06 [source: characterized gene (MaizeGDB_09082017)]
2.20884e-61	0.545653	0.818	0.671	5.60272e-57	3	Zm00001d022324	Zm00001d022324	1d022324	Gamma carbonic anhydrase 2 mitochondrial[source:homolog]
1.55017e-60	0.410986	0.908	0.871	3.93199e-56	3	cytochrome c reductase1	Zm00001d034528	CCR1	ccr1;cytochrome c reductase1: single copy leaf cDNA csu576 [source: characterized gene (MaizeGDB_09082017)]
2.66531e-59	0.530858	0.828	0.706	6.76056e-55	3	Zm00001d043086	Zm00001d043086	1d043086	23-bisphosphoglycerate-independent phosphoglycerate mutase 1[source:homolog]
4.14368e-59	0.52043	0.647	0.465	1.05105e-54	3	Zm00001d046900	Zm00001d046900	1d046900	Grx_C4-glutaredoxin subgroup I [source: RefGen_v3]
1.16711e-58	0.425409	0.94	0.918	2.96038e-54	3	Zm00001d004052	Zm00001d004052	1d004052	60S ribosomal protein L35 [source: RefGen_v3]
4.02624e-58	0.416012	0.865	0.809	1.02126e-53	3	Zm00001d039372	Zm00001d039372	1d039372	Small nuclear ribonucleoprotein family protein[source:homolog]
6.81136e-58	0.521178	0.702	0.527	1.7277e-53	3	Zm00001d034520	Zm00001d034520	IDP538	Brain protein 44-like protein [source: RefGen_v3]
9.64407e-58	0.376217	0.98	0.95	2.44622e-53	3	adenine nucleotide translocator1	Zm00001d017857	ANT1	ant1;adenine nucleotide translocator1: leaf cDNA, open reading frame encodes 40,519 Da polypeptide; single site (5L, MNL 67) contradicted by two sites probed in Tropical Maize F2's by p-csuh26 [source: characterized gene (MaizeGDB_09082017)]
1.18536e-57	0.378032	0.886	0.842	3.00668e-53	3	Zm00001d031627	Zm00001d031627	NTF1	ntf1;nuclear transport factor1: single copy leaf cDNA csu608, similar to yeast nuclear tranport factor [source: characterized gene (MaizeGDB_09082017)]
1.20037e-57	0.536553	0.702	0.54	3.04474e-53	3	Zm00001d010016	Zm00001d010016	1d010016	60S ribosomal protein L11-1[source:homolog]
1.98043e-57	0.489168	0.51	0.31	5.02336e-53	3	Zm00001d053175	Zm00001d053175	1d053175	Cytochrome b-c1 complex subunit 6 [source: RefGen_v3]
2.65616e-57	0.515394	0.689	0.519	6.73734e-53	3	Zm00001d015378	Zm00001d015378	GCSH2	Glycine cleavage system H protein 2 mitochondrial[source:homolog]
2.8557e-57	0.519232	0.801	0.694	7.24348e-53	3	Zm00001d005334	Zm00001d005334	1d005334	Ubiquitin-60S ribosomal protein L40-1[source:homolog]
5.2401e-57	0.453448	0.808	0.694	1.32915e-52	3	Zm00001d012857	Zm00001d012857	pco144871	DNA-directed RNA polymerases II IV and V subunit 8B[source:homolog]
5.75269e-57	0.544258	0.791	0.656	1.45917e-52	3	mitochondrial phosphate transporter1	Zm00001d018183	MPT1	mpt1;mitochondrial phosphate transporter1: cDNA sequence [source: characterized gene (MaizeGDB_09082017)]
1.29434e-55	0.452059	0.79	0.666	3.2831e-51	3	empty pericarp 2	Zm00001d005675	EMP2	Pentatricopeptide repeat-containing protein mitochondrial[source:homolog]
1.88021e-55	0.695386	0.714	0.552	4.76915e-51	3	Zm00001d024120	Zm00001d024120	1d024120	O-methyltransferase ZRP4[source:homolog]
4.20122e-55	0.471342	0.503	0.309	1.06564e-50	3	Zm00001d004123	Zm00001d004123	1d004123	Lactoylglutathione lyase [source: RefGen_v3]
4.98766e-55	0.493729	0.606	0.426	1.26512e-50	3	Zm00001d020438	Zm00001d020438	1d020438	Peptidyl-prolyl cis-trans isomerase NIMA-interacting 4 [source: RefGen_v3]
6.07468e-55	0.534396	0.609	0.427	1.54084e-50	3	Zm00001d013223	Zm00001d013223	ASD1	Retrovirus-related Pol polyprotein LINE-1[source:homolog]
7.69757e-55	0.482078	0.811	0.714	1.95249e-50	3	RPL17	Zm00001d049815	RPL17B	rpl17b;ribosomal protein L17b: [source: characterized gene (MaizeGDB_09082017)]
1.69183e-54	0.38021	0.946	0.928	4.29132e-50	3	Zm00001d014969	Zm00001d014969	1d014969	Ribosomal protein L37 [source: RefGen_v3]
2.0847e-54	0.456615	0.778	0.625	5.28785e-50	3	Zm00001d002889	Zm00001d002889	pco131913	Soluble inorganic pyrophosphatase [source: RefGen_v3]
2.69278e-54	0.504977	0.634	0.456	6.83024e-50	3	Zm00001d047262	Zm00001d047262	IDP756	Putative ribosomal protein S8 family protein [source: RefGen_v3]
4.69811e-54	0.344713	0.963	0.938	1.19167e-49	3	Zm00001d038865	Zm00001d038865	pco068622	60S ribosomal protein L28-1[source:homolog]
4.91703e-54	0.488639	0.649	0.478	1.24721e-49	3	Zm00001d016458	Zm00001d016458	AY105205	PREFOLDIN 1[source:homolog]
5.70073e-54	0.495371	0.784	0.698	1.44599e-49	3	Zm00001d011786	Zm00001d011786	phm15278	Cytochrome B5 isoform D[source:homolog]
6.50457e-54	0.389827	0.874	0.793	1.64988e-49	3	Zm00001d049507	Zm00001d049507	1d049507	NADH dehydrogenase [ubiquinone] iron-sulfur protein 6 mitochondrial[source:homolog]
1.43051e-53	0.55503	0.756	0.618	3.62849e-49	3	Zm00001d045889	Zm00001d045889	magi104697	60S ribosomal protein L31 [source: RefGen_v3]
2.79957e-53	0.521307	0.778	0.637	7.1011e-49	3	Zm00001d008242	Zm00001d008242	1d008242	Mitochondrial import receptor subunit TOM40-1[source:homolog]
1.19361e-52	0.39314	0.901	0.851	3.02759e-48	3	Zm00001d047271	Zm00001d047271	1d047271	Probable small nuclear ribonucleoprotein G[source:homolog]
1.27794e-52	0.357205	0.943	0.915	3.24149e-48	3	Zm00001d047296	Zm00001d047296	1d047296	40S ribosomal protein S19-3[source:homolog]
1.51409e-52	0.473847	0.816	0.703	3.84049e-48	3	Zm00001d037972	Zm00001d037972	1d037972	60S ribosomal protein L29-1[source:homolog]
2.17312e-52	0.528013	0.753	0.603	5.51211e-48	3	Zm00001d018187	Zm00001d018187	1d018187	Mitochondrial phosphate carrier protein 3 mitochondrial[source:homolog]
4.12029e-52	0.447272	0.873	0.816	1.04511e-47	3	Zm00001d042725	Zm00001d042725	AY106026	Sm-like protein LSM3B[source:homolog]
4.87206e-52	0.42431	0.888	0.801	1.2358e-47	3	malate dehydrogenase2	Zm00001d039089	MDH2	Malate dehydrogenase [source: RefGen_v3]
7.87031e-51	0.531435	0.807	0.719	1.99631e-46	3	Zm00001d049552	Zm00001d049552	1d049552	60S ribosomal protein L34-3[source:homolog]
8.81682e-51	0.449984	0.823	0.726	2.23639e-46	3	Zm00001d010236	Zm00001d010236	1d010236	Cytochrome c [source: RefGen_v3]
2.29747e-50	0.393593	0.85	0.788	5.82752e-46	3	Zm00001d013999	Zm00001d013999	pco126682d	Basic transcription factor 3[source:homolog]
2.40118e-50	0.348319	0.872	0.805	6.09058e-46	3	Zm00001d010804	Zm00001d010804	AY104566	Proteasome maturation factor UMP1[source:homolog]
7.54528e-50	0.437515	0.802	0.712	1.91386e-45	3	Zm00001d015473	Zm00001d015473	1d015473	Protein transport protein SEC61 gamma subunit [source: RefGen_v3]
1.28082e-49	0.844501	0.874	0.787	3.24879e-45	3	Zm00001d033909	Zm00001d033909	1d033909	Expressed protein; protein[source:homolog]
1.30601e-49	0.453066	0.819	0.713	3.31269e-45	3	translationally controlled tumor1	Zm00001d014954	TCT1	tct1;translationally controlled tumor1: vegetative meristem cDNA 7C02C06 similar to protein conserved in yeast, plants and mammals [source: characterized gene (MaizeGDB_09082017)]
2.03126e-49	0.398953	0.793	0.683	5.1523e-45	3	Zm00001d018403	Zm00001d018403	1d018403	Proteasome maturation factor UMP1[source:homolog]
2.72795e-49	0.427754	0.8	0.713	6.91946e-45	3	Zm00001d047282	Zm00001d047282	TIDP2933	Protein SPIRAL1[source:homolog]
3.44413e-49	0.399196	0.888	0.821	8.73604e-45	3	Zm00001d006844	Zm00001d006844	1d006844	Protein kinase[source:homolog]
3.58959e-49	0.459058	0.859	0.753	9.10499e-45	3	Zm00001d021421	Zm00001d021421	UGP2	ugp2;UDP-glucose pyrophosphorylase2: second locus with homology to T14797 [source: characterized gene (MaizeGDB_09082017)]
5.44502e-49	0.352446	0.952	0.93	1.38113e-44	3	Zm00001d026578	Zm00001d026578	1d026578	60S acidic ribosomal protein P2-5[source:homolog]
5.75852e-49	0.454494	0.737	0.597	1.46065e-44	3	Zm00001d022489	Zm00001d022489	1d022489	V-type proton ATPase subunit F [source: RefGen_v3]
7.0113e-49	0.425751	0.895	0.847	1.77842e-44	3	Zm00001d031611	Zm00001d031611	RPL17C	rpl17c;ribosomal protein L17c: [source: characterized gene (MaizeGDB_09082017)]
7.4395e-49	0.520253	0.708	0.569	1.88703e-44	3	Zm00001d021020	Zm00001d021020	1d021020	60S ribosomal protein L32 [source: RefGen_v3]
8.03261e-49	0.466403	0.753	0.616	2.03747e-44	3	acyl carrier protein1	Zm00001d032019	ACPT1	acpt1;acyl carrier protein1: acyl carrier protein (acp) cDNA, encodes 121 aa polypeptide, contains transit peptide sequence [source: characterized gene (MaizeGDB_09082017)]
2.72696e-48	0.298776	0.968	0.958	6.91692e-44	3	Zm00001d012886	Zm00001d012886	1d012886	40S ribosomal protein S21 [source: RefGen_v3]
4.7211e-48	0.331141	0.966	0.947	1.19751e-43	3	Zm00001d041727	Zm00001d041727	1d041727	40S ribosomal protein S29[source:homolog]
4.76944e-48	0.369405	0.945	0.876	1.20977e-43	3	adenosyl homocysteine hydrolase1	Zm00001d049239	AHH1	Adenosylhomocysteinase [source: RefGen_v3]
7.64572e-48	0.359767	0.904	0.873	1.93934e-43	3	Zm00001d031429	Zm00001d031429	TIDP3261	pfkB-like carbohydrate kinase family protein[source:homolog]
2.59454e-47	0.468957	0.623	0.464	6.58105e-43	3	Zm00001d028453	Zm00001d028453	cl4190_1	-
1.00947e-46	0.511552	0.66	0.486	2.56052e-42	3	Zm00001d035722	Zm00001d035722	1d035722	Actin-7[source:homolog]
1.85568e-46	0.426967	0.827	0.719	4.70693e-42	3	Zm00001d015134	Zm00001d015134	1d015134	Probable ATP synthase 24 kDa subunit mitochondrial[source:homolog]
2.44284e-46	0.441443	0.859	0.793	6.19626e-42	3	Zm00001d042025	Zm00001d042025	1d042025	Ubiquitin-fold modifier 1 [source: RefGen_v3]
3.27333e-46	0.315699	0.984	0.986	8.3028e-42	3	Zm00001d029968	Zm00001d029968	1d029968	Nucleoside diphosphate kinase family protein[source:homolog]
6.2792e-46	0.484443	0.811	0.729	1.59272e-41	3	Zm00001d006064	Zm00001d006064	1d006064	60S ribosomal protein L32-1[source:homolog]
7.82457e-46	0.360977	0.898	0.85	1.9847e-41	3	Zm00001d047958	Zm00001d047958	1d047958	Ribosomal protein L7Ae/L30e/S12e/Gadd45 family protein[source:homolog]
1.64294e-45	0.477604	0.927	0.858	4.16732e-41	3	Zm00001d039091	Zm00001d039091	1d039091	GTP-binding nuclear protein Ran-2[source:homolog]
2.14194e-45	0.36321	0.883	0.818	5.43303e-41	3	ribosomal proteinS12 (homolog)	Zm00001d019219	RPS12	rps12;ribosomal proteinS12 (homolog): endosperm cDNA 5C08C03 similar to rodent ribosomal protein [source: characterized gene (MaizeGDB_09082017)]
2.21931e-45	0.297146	0.949	0.921	5.62928e-41	3	Zm00001d031975	Zm00001d031975	pco090267	Fb14 [source: RefGen_v3]
3.31536e-45	0.393438	0.888	0.815	8.4094e-41	3	Zm00001d034855	Zm00001d034855	magi62468	Basic transcription factor 3[source:homolog]
4.66299e-45	0.482932	0.856	0.709	1.18277e-40	3	thiamine biosynthesis2	Zm00001d044228	THI2	thi2;thiamine biosynthesis2: cDNA closely similar to sequence of thi1, which complements yeast thi4thiamine auxotroph; progressive elimination of leaf blade, successive younger leaves most affected; generally tasselless [source: characterized gene (MaizeGDB_09082017)]
6.06986e-45	0.3267	0.967	0.949	1.53962e-40	3	nucleotide diphosphate kinase1	Zm00001d021526	NDK1	Nucleoside diphosphate kinase family protein[source:homolog]
1.12613e-44	0.448746	0.655	0.511	2.85642e-40	3	Zm00001d032123	Zm00001d032123	1d032123	Splicing factor 3B subunit 5/RDS3 complex subunit 10[source:homolog]
1.4392e-44	0.39395	0.37	0.205	3.65053e-40	3	Zm00001d028485	Zm00001d028485	pco141386	Probable mitochondrial import inner membrane translocase subunit TIM21[source:homolog]
2.95708e-44	0.453277	0.773	0.638	7.50063e-40	3	Zm00001d028207	Zm00001d028207	1d028207	ATP synthase subunit gamma mitochondrial[source:homolog]
5.52511e-44	0.437413	0.658	0.513	1.40144e-39	3	ubiquitin3	Zm00001d036717	UBI3	ubi3;ubiquitin3: candidate gene for major plant and ear height QTL [source: characterized gene (MaizeGDB_09082017)]
1.14479e-43	0.626066	0.327	0.175	2.90375e-39	3	phospholipid transfer protein homolog1	Zm00001d023343	PLT1	Non-specific lipid-transfer protein [source: RefGen_v3]
1.51566e-43	0.41365	0.814	0.729	3.84446e-39	3	Zm00001d007031	Zm00001d007031	1d007031	Chaperonin [source: RefGen_v3]
1.92037e-43	0.42824	0.548	0.377	4.87101e-39	3	Zm00001d032442	Zm00001d032442	1d032442	Cytochrome b5 isoform E[source:homolog]
2.38975e-43	0.454448	0.713	0.566	6.06161e-39	3	Zm00001d044459	Zm00001d044459	1d044459	Cytochrome c oxidase polypeptide Vb [source: RefGen_v3]
3.31297e-43	0.331568	0.339	0.179	8.40335e-39	3	Zm00001d027756	Zm00001d027756	gpm556	12-dihydroxy-3-keto-5-methylthiopentene dioxygenase 3[source:homolog]
3.71767e-43	0.363155	0.962	0.904	9.42987e-39	3	malate dehydrogenase4	Zm00001d032695	MDH4	Malate dehydrogenase, cytoplasmic [source: RefGen_v3]
4.9215e-43	0.40404	0.49	0.323	1.24834e-38	3	Zm00001d014428	Zm00001d014428	1d014428	Probable NADH dehydrogenase [ubiquinone] 1 alpha subcomplex subunit 12[source:homolog]
9.36159e-43	0.405166	0.767	0.658	2.37457e-38	3	Zm00001d014073	Zm00001d014073	pco134753	60S ribosomal protein L23[source:homolog]
1.1264e-42	0.461572	0.732	0.59	2.85711e-38	3	Zm00001d038776	Zm00001d038776	pco071606	Probable mitochondrial-processing peptidase subunit alpha-2 chloroplastic/mitochondrial[source:homolog]
1.33045e-42	0.467033	0.571	0.401	3.37469e-38	3	Zm00001d017258	Zm00001d017258	SCOAL1	Succinate--CoA ligase [ADP-forming] subunit beta mitochondrial[source:homolog]
1.64147e-42	0.426785	0.632	0.481	4.1636e-38	3	Zm00001d033105	Zm00001d033105	IDP1437b	40S ribosomal protein S19 mitochondrial[source:homolog]
1.68537e-42	0.450698	0.73	0.613	4.27495e-38	3	rps8-Zm00001d053636	Zm00001d053636	RPS8	40S ribosomal protein S8 [source: RefGen_v3]
1.86945e-42	0.337027	0.886	0.845	4.74187e-38	3	Zm00001d041352	Zm00001d041352	1d041352	Adenine phosphoribosyltransferase 1 chloroplastic[source:homolog]
3.5657e-42	0.467085	0.734	0.568	9.04439e-38	3	Zm00001d002051	Zm00001d002051	1d002051	D-3-phosphoglycerate dehydrogenase 3 chloroplastic[source:homolog]
4.3964e-42	0.438456	0.538	0.367	1.11515e-37	3	malate dehydrogenase3	Zm00001d044042	MDH3	mdh3;malate dehydrogenase3: electrophoretic mobility; null allele is known; mitochondrial; dimeric; intra/interlocus hybrid bands occur [source: characterized gene (MaizeGDB_09082017)]
6.32514e-42	0.444535	0.693	0.534	1.60437e-37	3	Zm00001d006667	Zm00001d006667	1d006667	Succinyl-CoA ligase alpha-chain 2 [source: RefGen_v3]
7.38104e-42	0.36223	0.904	0.882	1.8722e-37	3	Zm00001d013758	Zm00001d013758	1d013758	60S ribosomal protein L24 [source: RefGen_v3]
9.73568e-42	0.460004	0.532	0.365	2.46946e-37	3	Zm00001d031937	Zm00001d031937	1d031937	Peptidyl-prolyl cis-trans isomerase CYP18-2[source:homolog]
1.62169e-41	0.345384	0.832	0.734	4.11341e-37	3	Zm00001d011136	Zm00001d011136	1d011136	NADH dehydrogenase [ubiquinone] 1 beta subcomplex subunit 2[source:homolog]
2.08111e-41	0.403326	0.761	0.643	5.27873e-37	3	Zm00001d032588	Zm00001d032588	TIDP2767	Succinate dehydrogenase subunit 3-2 mitochondrial[source:homolog]
3.29458e-41	0.515271	0.654	0.497	8.35669e-37	3	Zm00001d007192	Zm00001d007192	1d007192	T-complex protein 1 subunit zeta [source: RefGen_v3]
5.20874e-41	0.393916	0.781	0.693	1.3212e-36	3	Zm00001d053556	Zm00001d053556	1d053556	-
5.54212e-41	0.466445	0.71	0.568	1.40576e-36	3	rps8-Zm00001d053632	Zm00001d053632	RPS8	40S ribosomal protein S8 [source: RefGen_v3]
8.92102e-41	0.328061	0.903	0.861	2.26282e-36	3	Zm00001d038508	Zm00001d038508	1d038508	NADH dehydrogenase [ubiquinone] 1 alpha subcomplex subunit 1[source:homolog]
1.46324e-40	0.406829	0.491	0.317	3.71152e-36	3	Zm00001d039305	Zm00001d039305	IDP703	RNA polymerase I-associated factor PAF67[source:homolog]
1.70348e-40	0.377265	0.805	0.704	4.32087e-36	3	Zm00001d032370	Zm00001d032370	pco102485	Co-chaperone protein SBA1 [source: RefGen_v3]
1.83496e-40	0.408514	0.714	0.603	4.65437e-36	3	Zm00001d010872	Zm00001d010872	pco108839	CONTAINS InterPro DOMAIN/s: Ribosomal protein S27/S33 mitochondrial (InterPro:IPR013219); Has 101 Blast hits to 101 proteins in 55 species: Archae - 0; Bacteria - 0; Metazoa - 8; Fungi - 59; Plants - 26; Viruses - 0; Other Eukaryotes - 8 (source: N /.../ink).[source:homolog]
9.81488e-40	0.358589	0.851	0.768	2.48954e-35	3	NADH ubiquinone oxidoreductase1	Zm00001d028918	NAD1	nad1;NADH ubiquinone oxidoreductase1: endosperm cDNA 5C05D10 (uaz266), similar to a NADH-ubiquinone oxidoreductase subunit [source: characterized gene (MaizeGDB_09082017)]
1.45026e-39	0.363809	0.787	0.682	3.67858e-35	3	Zm00001d028773	Zm00001d028773	1d028773	NADH dehydrogenase [ubiquinone] 1 alpha subcomplex subunit 8-B[source:homolog]
5.16208e-39	0.418883	0.633	0.496	1.30936e-34	3	Zm00001d018478	Zm00001d018478	IDP217	Tubulin-folding cofactor A[source:homolog]
8.99337e-39	0.486184	0.906	0.821	2.28117e-34	3	histidine-containing phosphotransfer protein1	Zm00001d031961	HP1	Histidine-containing phosphotransfer protein 1[source:homolog]
1.34829e-38	0.472027	0.74	0.632	3.41993e-34	3	Zm00001d032181	Zm00001d032181	IDP243	60S ribosomal protein L34-3[source:homolog]
1.47008e-38	0.383932	0.83	0.726	3.72885e-34	3	Zm00001d026680	Zm00001d026680	1d026680	Soluble inorganic pyrophosphatase 1[source:homolog]
1.48971e-38	0.358272	0.795	0.695	3.77866e-34	3	Zm00001d013031	Zm00001d013031	1d013031	-
1.69619e-38	0.822509	0.326	0.184	4.3024e-34	3	beta expansin7	Zm00001d029906	EXPB7	Beta-expansin 7 [source: RefGen_v3]
1.77044e-38	0.391949	0.522	0.361	4.49071e-34	3	Zm00001d012425	Zm00001d012425	si603005c07	Ribosomal protein L17 family protein[source:homolog]
2.05267e-38	0.381017	0.523	0.357	5.20659e-34	3	Zm00001d039620	Zm00001d039620	1d039620	D-Tyr-tRNA(Tyr) deacylase family protein[source:homolog]
2.88458e-38	0.45281	0.771	0.643	7.31674e-34	3	Zm00001d049959	Zm00001d049959	1d049959	Cytochrome c1 1 heme protein mitochondrial[source:homolog]
8.24859e-38	0.398357	0.873	0.768	2.09225e-33	3	elongation factor alpha2	Zm00001d037875	ELFA2	elfa2;elongation factor alpha2: belongs to a gene family that includes genes elf1a-g (aka clones eEF1Aa-g) with highly conserved coding sequences. [source: characterized gene (MaizeGDB_09082017)]
1.31657e-37	0.373585	0.83	0.74	3.33947e-33	3	acidic ribosomal protein P2a-3	Zm00001d001899	ARPP2A-3	arpp2a-3;acidic ribosomal protein P2a-3: [source: characterized gene (MaizeGDB_09082017)]
1.47739e-37	0.392111	0.452	0.29	3.74741e-33	3	Zm00001d009941	Zm00001d009941	1d009941	Putative DUF1664 domain family protein [source: RefGen_v3]
1.89572e-37	0.353918	0.71	0.578	4.8085e-33	3	Zm00001d038088	Zm00001d038088	umc2040	Sm-like protein LSM5[source:homolog]
1.99405e-37	0.323053	0.892	0.857	5.0579e-33	3	Zm00001d004997	Zm00001d004997	CCR2	Ubiquinol-cytochrome c reductase complex 8.0 kDa protein [source: RefGen_v3]
2.18615e-37	0.392471	0.696	0.575	5.54516e-33	3	Zm00001d045555	Zm00001d045555	FDAD1	fdad1;false DAD1: similar to Oryza and Hordeum Defender against apoptotic cell death protein (DAD-1, DAD-2 respectively) [source: characterized gene (MaizeGDB_09082017)]
2.27546e-37	0.393456	0.734	0.595	5.7717e-33	3	Zm00001d009640	Zm00001d009640	1d009640	Malate dehydrogenase 2 mitochondrial[source:homolog]
2.61339e-37	0.428948	0.582	0.428	6.62887e-33	3	Zm00001d034244	Zm00001d034244	1d034244	NADH dehydrogenase [ubiquinone] iron-sulfur protein 8-B mitochondrial[source:homolog]
3.00274e-37	0.438563	0.669	0.527	7.61646e-33	3	nucleosome/chromatin assembly factor A104	Zm00001d016935	NFA104	nfa104;nucleosome/chromatin assembly factor A104: similar to Homo sapiens SET domain protein; participates in silencing of MuDR (Woodhouse et al 2006) [source: characterized gene (MaizeGDB_09082017)]
3.96497e-37	0.393387	0.655	0.514	1.00571e-32	3	Zm00001d029393	Zm00001d029393	1d029393	Cytochrome c oxidase subunit 6b-1[source:homolog]
4.87126e-37	0.428888	0.791	0.717	1.23559e-32	3	Zm00001d017617	Zm00001d017617	PAC1	Mitochondrial import inner membrane translocase subunit TIM13[source:homolog]
7.45786e-37	0.408847	0.71	0.576	1.89169e-32	3	Zm00001d039656	Zm00001d039656	1d039656	NADH-cytochrome b5 reductase-like protein [source: RefGen_v3]
8.67827e-37	0.413919	0.525	0.371	2.20124e-32	3	Zm00001d036233	Zm00001d036233	2G060870	Putative glycolipid transfer protein (GLTP) family protein [source: RefGen_v3]
9.47215e-37	0.399604	0.618	0.454	2.40261e-32	3	Zm00001d031929	Zm00001d031929	1d031929	Dihydroxy-acid dehydratase chloroplastic[source:homolog]
9.5868e-37	0.380687	0.765	0.653	2.43169e-32	3	Zm00001d052321	Zm00001d052321	cl405_1	Tautomerase/MIF superfamily protein[source:homolog]
2.56658e-36	0.423084	0.804	0.709	6.51012e-32	3	Zm00001d009000	Zm00001d009000	1d009000	40S ribosomal protein S15a-1[source:homolog]
7.71292e-36	0.434877	0.835	0.745	1.95638e-31	3	Zm00001d039090	Zm00001d039090	1d039090	GTP-binding nuclear protein Ran-2[source:homolog]
7.76224e-36	0.439223	0.753	0.651	1.96889e-31	3	cystatin1	Zm00001d043175	PSEI1	Cystatin-1 [source: RefGen_v3]
1.35993e-35	0.40053	0.615	0.465	3.44946e-31	3	Zm00001d024274	Zm00001d024274	AY105746	Obg-like ATPase 1[source:homolog]
1.58539e-35	0.440758	0.673	0.539	4.02133e-31	3	Zm00001d039505	Zm00001d039505	1d039505	Probable mitochondrial-processing peptidase subunit alpha-2 chloroplastic/mitochondrial[source:homolog]
2.25782e-35	0.462985	0.823	0.705	5.72696e-31	3	Zm00001d017493	Zm00001d017493	1d017493	Expansin-B4[source:homolog]
3.99842e-35	0.377713	0.701	0.57	1.0142e-30	3	Zm00001d050054	Zm00001d050054	1d050054	Nucleic acid-binding OB-fold-like protein[source:homolog]
5.93787e-35	0.395521	0.604	0.453	1.50614e-30	3	Zm00001d046959	Zm00001d046959	gpm739b	Thioredoxin O1 mitochondrial[source:homolog]
7.27048e-35	0.381884	0.733	0.603	1.84416e-30	3	Zm00001d047720	Zm00001d047720	1d047720	NADH dehydrogenase [ubiquinone] 1 alpha subcomplex subunit 8-B[source:homolog]
7.86773e-35	0.340744	0.763	0.659	1.99565e-30	3	Zm00001d049984	Zm00001d049984	1d049984	-
8.11395e-35	0.446226	0.707	0.566	2.0581e-30	3	Zm00001d015383	Zm00001d015383	pco070235b	Glyceraldehyde-3-phosphate dehydrogenase, cytosolic [source: RefGen_v3]
1.05193e-34	0.394936	0.652	0.52	2.66821e-30	3	Zm00001d030618	Zm00001d030618	1d030618	Cytochrome c oxidase subunit 5C[source:homolog]
1.187e-34	0.396194	0.577	0.44	3.01083e-30	3	Zm00001d009023	Zm00001d009023	pco079748	Nucleic acid-binding OB-fold-like protein[source:homolog]
1.50271e-34	0.408221	0.584	0.432	3.81162e-30	3	Zm00001d049975	Zm00001d049975	1d049975	Enoyl-[acyl-carrier-protein] reductase [NADH] chloroplastic[source:homolog]
1.87835e-34	0.283616	0.899	0.869	4.76444e-30	3	ubiquitin conjugating enzyme4	Zm00001d001913	UCE4	Ubiquitin-conjugating enzyme E2 11[source:homolog]
2.4172e-34	0.341232	0.853	0.771	6.13122e-30	3	Zm00001d025784	Zm00001d025784	1d025784	60S ribosomal protein L23a-1[source:homolog]
5.88843e-34	0.353964	0.512	0.354	1.4936e-29	3	cysteine synthase1	Zm00001d008379	CYS1	cys1;cysteine synthase1: vegetative meristem cDNA 7C02B02 [source: characterized gene (MaizeGDB_09082017)]
7.31849e-34	0.353494	0.791	0.699	1.85633e-29	3	Zm00001d035288	Zm00001d035288	1d035288	Membrane protein [source: RefGen_v3]
1.77437e-33	0.289703	0.872	0.829	4.50069e-29	3	Zm00001d037663	Zm00001d037663	NAD6	NADH-ubiquinone oxidoreductase 10.5 kDa subunit, NADH-ubiquinone oxidoreductase subunit [source: RefGen_v3]
1.96005e-33	0.353325	0.808	0.716	4.97167e-29	3	ferritin1	Zm00001d052316	FER1	Ferritin-1, chloroplastic [source: RefGen_v3]
1.99924e-33	0.407622	0.551	0.4	5.07108e-29	3	Zm00001d005818	Zm00001d005818	ALDH20	Aldehyde dehydrogenase family 7 member B4[source:homolog]
2.06193e-33	0.351758	0.866	0.778	5.2301e-29	3	triose phosphate isomerase4	Zm00001d039865	TPI4	tpi4;triose phosphate isomerase4: electrophoretic mobility; cytosolic; dimeric; intra/interlocus hybrids occur with Tpi3 & Tpi5; leaf cDNA csu301 single copy, SSRs phi029, nc030 [source: characterized gene (MaizeGDB_09082017)]
2.62279e-33	0.364076	0.417	0.266	6.6527e-29	3	Zm00001d040341	Zm00001d040341	1d040341	Peroxiredoxin-2F mitochondrial[source:homolog]
3.87104e-33	0.390865	0.844	0.72	9.81889e-29	3	Zm00001d009868	Zm00001d009868	ELFA1	elfa1;elongation factor alpha1: (was csu116) multiple copies; leaf cDNA csu116, partial sequence identical to a tomato elongation factor [source: characterized gene (MaizeGDB_09082017)]
4.54229e-33	0.367106	0.579	0.414	1.15215e-28	3	Zm00001d046700	Zm00001d046700	1d046700	NAD(P)-binding Rossmann-fold superfamily protein[source:homolog]
4.64523e-33	0.391071	0.701	0.565	1.17826e-28	3	ferric-chelate reductase (NADH)1	Zm00001d043098	FCR1	fcr1;ferric-chelate reductase (NADH)1: member of a multi-gene family [source: characterized gene (MaizeGDB_09082017)]
5.52035e-33	0.358129	0.73	0.609	1.40024e-28	3	Zm00001d020511	Zm00001d020511	1d020511	Ubiquitin-NEDD8-like protein RUB1[source:homolog]
5.7199e-33	0.360295	0.789	0.667	1.45085e-28	3	formaldehyde dehydrogenase homolog1	Zm00001d018468	FDH1	fdh1;formaldehyde dehydrogenase homolog1: cDNA sequence; single copy [source: characterized gene (MaizeGDB_09082017)]
1.64868e-32	0.352405	0.371	0.228	4.18186e-28	3	Zm00001d045911	Zm00001d045911	1d045911	Uncharacterised conserved protein (UCP030210)[source:homolog]
1.88696e-32	0.298786	0.385	0.24	4.78627e-28	3	Zm00001d049134	Zm00001d049134	1d049134	-
2.06427e-32	0.39817	0.791	0.675	5.23602e-28	3	glycine-rich protein2	Zm00001d023734	GRP2	grp2;glycine-rich protein2: [source: characterized gene (MaizeGDB_09082017)]
2.42076e-32	0.381144	0.56	0.417	6.14025e-28	3	Zm00001d011286	Zm00001d011286	1d011286	Pop3 peptide [source: RefGen_v3]
2.52866e-32	0.362719	0.465	0.319	6.41393e-28	3	Zm00001d051061	Zm00001d051061	1d051061	Enhancer of rudimentary homolog [source: RefGen_v3]
2.68065e-32	0.38156	0.664	0.528	6.79946e-28	3	Zm00001d027502	Zm00001d027502	1d027502	Adenylate kinase 1 chloroplastic[source:homolog]
3.12116e-32	0.414794	0.646	0.513	7.91682e-28	3	blue fluorescent1	Zm00001d048461	BF1	bf1;blue fluorescent1: homozygous Bf1 seedlings, and homozygous or heterozygous anthers, fluoresce blue under ultraviolet light; anthranilic acid accumulates, anthranilate synthase has altered inhibition kinetics [source: characterized gene (MaizeGDB_09082017)]
3.24715e-32	0.379695	0.498	0.349	8.23639e-28	3	Zm00001d010251	Zm00001d010251	1d010251	Guanosine nucleotide diphosphate dissociation inhibitor 2[source:homolog]
4.09748e-32	0.276709	0.939	0.883	1.03933e-27	3	acidic ribosomal protein P2a	Zm00001d009653	ARPP2A	60S acidic ribosomal protein P2A [source: RefGen_v3]
4.38583e-32	0.317962	0.871	0.79	1.11247e-27	3	uaz248a(his3)	Zm00001d029394	uaz248a(his3)	Histone H3 [source: RefGen_v3]
4.51696e-32	0.309307	0.919	0.843	1.14573e-27	3	enolase2	Zm00001d030373	ENO2	eno2;enolase2: constitutive cDNA pENO2 [source: characterized gene (MaizeGDB_09082017)]
5.15591e-32	0.368861	0.705	0.593	1.3078e-27	3	Zm00001d049858	Zm00001d049858	1d049858	Import inner membrane translocase subunit Tim8, Mitochondrial import inner membrane translocase subunit Tim8 [source: RefGen_v3]
7.29509e-32	0.372	0.642	0.506	1.8504e-27	3	succinate dehydrogenase12	Zm00001d033554	SUDH12	sudh12;succinate dehydrogenase12: [source: characterized gene (MaizeGDB_09082017)]
7.77475e-32	0.330305	0.87	0.822	1.97206e-27	3	Zm00001d017242	Zm00001d017242	1d017242	H/ACA ribonucleoprotein complex subunit 3-like protein[source:homolog]
8.55391e-32	0.353351	0.761	0.667	2.1697e-27	3	Zm00001d012890	Zm00001d012890	1d012890	Mitochondrial ribosomal protein L27[source:homolog]
1.15379e-31	0.385574	0.648	0.522	2.9266e-27	3	Zm00001d045500	Zm00001d045500	1d045500	ribosomal protein L29 family protein[source:homolog]
1.16737e-31	0.372014	0.631	0.504	2.96104e-27	3	Zm00001d006714	Zm00001d006714	1d006714	NADH dehydrogenase [ubiquinone] iron-sulfur protein 4 mitochondrial[source:homolog]
2.51313e-31	0.358601	0.595	0.454	6.37454e-27	3	Zm00001d022308	Zm00001d022308	1d022308	-
3.55819e-31	0.300999	0.842	0.777	9.02534e-27	3	Zm00001d053754	Zm00001d053754	1d053754	Probable small nuclear ribonucleoprotein F[source:homolog]
4.66007e-31	0.364778	0.559	0.422	1.18203e-26	3	Zm00001d015431	Zm00001d015431	umc2299	Fiber protein Fb15 [source: RefGen_v3]
5.54545e-31	0.378973	0.59	0.45	1.4066e-26	3	Zm00001d004410	Zm00001d004410	phm4880	Ribosomal L18p/L5e family protein[source:homolog]
5.61346e-31	0.396407	0.723	0.601	1.42385e-26	3	Zm00001d002395	Zm00001d002395	pco101521	60S ribosomal protein L7-2[source:homolog]
6.5897e-31	0.345891	0.687	0.574	1.67148e-26	3	Zm00001d032668	Zm00001d032668	1d032668	Basic transcription factor 3[source:homolog]
7.93989e-31	0.424089	0.458	0.32	2.01395e-26	3	TF-Zm00001d012092	Zm00001d012092	HDT104	Histone deacetylase HDT1[source:homolog]
9.76121e-31	0.335792	0.814	0.726	2.47593e-26	3	Zm00001d037275	Zm00001d037275	pco110104	B12D protein [source: RefGen_v3]
1.15135e-30	0.36831	0.627	0.501	2.92041e-26	3	Zm00001d027839	Zm00001d027839	1d027839	Ribosomal L32p protein family[source:homolog]
1.6053e-30	0.384824	0.58	0.432	4.07183e-26	3	Zm00001d037770	Zm00001d037770	1d037770	Phosphoribosylformylglycinamidine cyclo-ligase [source: RefGen_v3]
2.44843e-30	0.412702	0.742	0.622	6.21044e-26	3	elongation factor TU mitochondrial1	Zm00001d034856	TUFM1	tufm1;elongation factor TU mitochondrial1: genomic sequence, low copy numberl SSR umc2100 [source: characterized gene (MaizeGDB_09082017)]
2.47564e-30	0.324158	0.878	0.824	6.27947e-26	3	Zm00001d035094	Zm00001d035094	1d035094	40S ribosomal protein S13-1[source:homolog]
3.27317e-30	0.360753	0.556	0.416	8.30239e-26	3	Zm00001d046600	Zm00001d046600	1d046600	Proteasome subunit beta type [source: RefGen_v3]
5.5445e-30	0.372537	0.72	0.6	1.40636e-25	3	Zm00001d054089	Zm00001d054089	1d054089	Putative TCP-1/cpn60 chaperonin family protein isoform 1, Putative TCP-1/cpn60 chaperonin family protein isoform 2 [source: RefGen_v3]
6.28999e-30	0.363423	0.594	0.46	1.59546e-25	3	Zm00001d045497	Zm00001d045497	1d045497	-
6.87333e-30	0.308689	0.844	0.769	1.74342e-25	3	Zm00001d016787	Zm00001d016787	cl6208_1	SLL1 protein[source:homolog]
7.39723e-30	0.352868	0.612	0.474	1.87631e-25	3	Zm00001d044653	Zm00001d044653	pco096827	-
9.681e-30	0.376964	0.803	0.694	2.45558e-25	3	Zm00001d048102	Zm00001d048102	umc2207	Peptidase beta subunit [source: RefGen_v3]
1.08064e-29	0.339281	0.774	0.666	2.74104e-25	3	isocitrate dehydrogenase2	Zm00001d039079	IDH2	idh2;isocitrate dehydrogenase2: electrophoretic mobility; null allele is known; cytosolic; dimeric; intra/interlocus hybrid bands occur [source: characterized gene (MaizeGDB_09082017)]
1.09283e-29	0.371956	0.559	0.421	2.77195e-25	3	Zm00001d028810	Zm00001d028810	DAPAT1	LL-diaminopimelate aminotransferase chloroplastic[source:homolog]
1.44036e-29	0.351883	0.527	0.388	3.65348e-25	3	Zm00001d013966	Zm00001d013966	1d013966	Succinate dehydrogenase subunit 3 [source: RefGen_v3]
1.52258e-29	0.367788	0.618	0.475	3.86201e-25	3	Zm00001d017833	Zm00001d017833	1d017833	Ribose-phosphate pyrophosphokinase 4 [source: RefGen_v3]
2.19027e-29	0.298706	0.909	0.897	5.55562e-25	3	Zm00001d037603	Zm00001d037603	1d037603	60S ribosomal protein L18-3[source:homolog]
2.32791e-29	0.349379	0.795	0.69	5.90474e-25	3	Zm00001d009870	Zm00001d009870	1d009870	Elongation factor 1-alpha [source: RefGen_v3]
2.35108e-29	0.328026	0.404	0.262	5.96352e-25	3	Zm00001d044021	Zm00001d044021	1d044021	Isocitrate dehydrogenase [NADP] [source: RefGen_v3]
2.38436e-29	0.417719	0.716	0.602	6.04794e-25	3	elongation factor 1-alpha10	Zm00001d036904	ELFA10	elfa10;elongation factor 1-alpha10: [source: characterized gene (MaizeGDB_09082017)]
2.67675e-29	0.305587	0.428	0.288	6.78959e-25	3	Zm00001d009445	Zm00001d009445	1d009445	double-stranded DNA-binding family protein[source:homolog]
3.6564e-29	0.329431	0.658	0.528	9.27446e-25	3	Zm00001d017141	Zm00001d017141	1d017141	-
4.30553e-29	0.345515	0.595	0.452	1.0921e-24	3	isocitrate dehydrogenase1	Zm00001d011487	IDH1	idh1;isocitrate dehydrogenase1: electrophoretic mobility; null allele is known; cytosolic; dimeric; intra/interlocus hybrid bands occur [source: characterized gene (MaizeGDB_09082017)]
6.94306e-29	0.350208	0.755	0.657	1.76111e-24	3	high mobility group box protein2	Zm00001d017555	HMG2	hmg2;high mobility group box protein2: cDNA and protein sequences correspond; protein expressed in E. coli has anticipated specificity of binding to DNA structures [source: characterized gene (MaizeGDB_09082017)]
8.00729e-29	0.318243	0.474	0.333	2.03105e-24	3	uaz248b(his3)	Zm00001d016908	uaz248b(his3)	uaz248b(his3); [source: characterized gene (MaizeGDB_09082017)]
1.06408e-28	0.322706	0.859	0.779	2.69904e-24	3	Zm00001d037877	Zm00001d037877	ELFA12	Elongation factor 1-alpha [source: RefGen_v3]
1.16066e-28	0.390287	0.922	0.857	2.94403e-24	3	enolase1	Zm00001d045431	ENO1	Enolase 1 [source: RefGen_v3]
1.29659e-28	0.340982	0.608	0.466	3.28879e-24	3	Zm00001d010500	Zm00001d010500	1d010500	ERBB-3 BINDING PROTEIN 1[source:homolog]
1.54298e-28	0.332767	0.79	0.712	3.91378e-24	3	Zm00001d027342	Zm00001d027342	gpm319	Mitochondrial import inner membrane translocase subunit TIM9[source:homolog]
2.36972e-28	0.329022	0.618	0.489	6.0108e-24	3	Zm00001d030146	Zm00001d030146	1d030146	Ribosomal protein L35[source:homolog]
2.56626e-28	0.266347	0.859	0.805	6.50933e-24	3	Zm00001d010220	Zm00001d010220	1d010220	40S ribosomal protein S12 [source: RefGen_v3]
2.74359e-28	0.339662	0.708	0.612	6.95912e-24	3	Zm00001d053800	Zm00001d053800	GCSH3	Glycine cleavage system H protein 2 mitochondrial[source:homolog]
4.30708e-28	0.370804	0.54	0.409	1.09249e-23	3	Zm00001d033531	Zm00001d033531	1d033531	F1N21.17[source:homolog]
4.38099e-28	0.263973	0.886	0.872	1.11124e-23	3	Zm00001d036547	Zm00001d036547	1d036547	Translation machinery associated TMA7[source:homolog]
4.96682e-28	0.37331	0.548	0.408	1.25983e-23	3	Zm00001d023582	Zm00001d023582	APX11	L-ascorbate peroxidase S chloroplastic/mitochondrial[source:homolog]
7.52813e-28	0.3499	0.521	0.382	1.90951e-23	3	Zm00001d030910	Zm00001d030910	1d030910	-
9.85587e-28	0.327657	0.485	0.352	2.49994e-23	3	Zm00001d008257	Zm00001d008257	1d008257	-
9.9001e-28	0.327724	0.711	0.59	2.51116e-23	3	Zm00001d050874	Zm00001d050874	NAP1	NAP1-related protein 2[source:homolog]
1.00537e-27	0.253112	0.956	0.93	2.55012e-23	3	Zm00001d041760	Zm00001d041760	1d041760	40S ribosomal protein S9-2[source:homolog]
1.06869e-27	0.342284	0.676	0.536	2.71074e-23	3	Zm00001d017467	Zm00001d017467	1d017467	3-isopropylmalate dehydratase small subunit 2 [source: RefGen_v3]
1.14174e-27	0.392962	0.752	0.658	2.89602e-23	3	Zm00001d031967	Zm00001d031967	2G158479	Cytochrome c1 1 heme protein mitochondrial[source:homolog]
1.89923e-27	0.312808	0.523	0.388	4.8174e-23	3	Zm00001d020930	Zm00001d020930	pco122820	complex I subunit[source:homolog]
2.02863e-27	0.332113	0.594	0.454	5.14561e-23	3	Zm00001d037992	Zm00001d037992	1d037992	ERBB-3 BINDING PROTEIN 1[source:homolog]
2.18163e-27	0.335834	0.599	0.461	5.53371e-23	3	Zm00001d010491	Zm00001d010491	1d010491	Succinate dehydrogenase subunit 4 mitochondrial[source:homolog]
2.65086e-27	0.327861	0.687	0.569	6.7239e-23	3	Zm00001d006421	Zm00001d006421	1d006421	-
2.81623e-27	0.315342	0.578	0.441	7.14337e-23	3	Zm00001d005253	Zm00001d005253	2G124103	V-type proton ATPase subunit G1[source:homolog]
3.02838e-27	0.312345	0.462	0.319	7.6815e-23	3	Zm00001d011392	Zm00001d011392	CDPK17	Calcium-dependent protein kinase, isoform 2, Putative calcium-dependent protein kinase family protein isoform 1, Putative calcium-dependent protein kinase family protein isoform 2 [source: RefGen_v3]
3.31644e-27	0.410643	0.694	0.575	8.41214e-23	3	Zm00001d035720	Zm00001d035720	ACT3	Actin-7[source:homolog]
4.36186e-27	0.316953	0.636	0.52	1.10639e-22	3	Zm00001d019577	Zm00001d019577	1d019577	Prefoldin chaperone subunit family protein[source:homolog]
4.7398e-27	0.372446	0.668	0.541	1.20225e-22	3	Zm00001d027618	Zm00001d027618	pco098394	60S ribosomal protein L21-1[source:homolog]
6.22418e-27	0.372531	0.673	0.548	1.57876e-22	3	Zm00001d002244	Zm00001d002244	1d002244	Polyadenylate-binding protein RBP45C[source:homolog]
9.30069e-27	0.28955	0.883	0.83	2.35912e-22	3	Zm00001d036567	Zm00001d036567	1d036567	40S ribosomal protein S14-3[source:homolog]
1.083e-26	0.339844	0.493	0.358	2.74703e-22	3	Zm00001d021128	Zm00001d021128	1d021128	-
1.23163e-26	0.317417	0.765	0.682	3.12403e-22	3	small ubiquitin-related modifier1b	Zm00001d012044	SUMO1B	-
1.34992e-26	0.379542	0.696	0.595	3.42408e-22	3	hydroxymethylpyrimidine phosphate synthase1	Zm00001d033383	THIC1	thic1;hydroxymethylpyrimidine phosphate synthase1: [source: characterized gene (MaizeGDB_09082017)]
1.65083e-26	0.380947	0.535	0.396	4.18733e-22	3	Zm00001d028194	Zm00001d028194	1d028194	Probable mitochondrial-processing peptidase subunit beta mitochondrial[source:homolog]
1.97126e-26	0.291139	0.703	0.611	5.00009e-22	3	Zm00001d051588	Zm00001d051588	1d051588	RING-box protein 1a[source:homolog]
2.26225e-26	0.347357	0.765	0.659	5.73821e-22	3	superoxide dismutase3	Zm00001d037859	SOD3	Superoxide dismutase [Mn] 3.1, mitochondrial [source: RefGen_v3]
2.39891e-26	0.308961	0.449	0.317	6.08484e-22	3	Zm00001d049362	Zm00001d049362	1d049362	-
2.58117e-26	0.325163	0.744	0.637	6.54713e-22	3	Zm00001d030895	Zm00001d030895	pco061446a	Adenine phosphoribosyltransferase 1 chloroplastic[source:homolog]
2.58695e-26	0.336177	0.567	0.433	6.5618e-22	3	Zm00001d041963	Zm00001d041963	rz390c(cyb5)	Cytochrome B5 isoform D[source:homolog]
3.10223e-26	0.35529	0.657	0.54	7.86881e-22	3	Zm00001d011314	Zm00001d011314	1d011314	ATP synthase subunit epsilon, mitochondrial [source: RefGen_v3]
4.30772e-26	0.260947	0.854	0.801	1.09265e-21	3	Zm00001d028641	Zm00001d028641	1d028641	-
5.87399e-26	0.368347	0.725	0.617	1.48994e-21	3	Zm00001d028426	Zm00001d028426	1d028426	40S ribosomal protein S20-1[source:homolog]
5.97845e-26	0.343264	0.66	0.533	1.51643e-21	3	brick1	Zm00001d018535	BRK1	brk1;brick1: Involved in formation of epidermal cell lobes as well as for properly polarized divisions of stomatal subsidiary mother cells. [source: characterized gene (MaizeGDB_09082017)]
6.5735e-26	0.319748	0.52	0.381	1.66737e-21	3	succinate dehydrogenase10	Zm00001d013526	SUDH10	sudh10;succinate dehydrogenase10: [source: characterized gene (MaizeGDB_09082017)]
7.03809e-26	0.339666	0.624	0.489	1.78521e-21	3	uncoupling protein homolog3	Zm00001d048583	UCP3	ucp3;uncoupling protein homolog3: [source: characterized gene (MaizeGDB_09082017)]
7.47039e-26	0.311637	0.803	0.712	1.89486e-21	3	Zm00001d019186	Zm00001d019186	pco113177	Acyl carrier protein [source: RefGen_v3]
9.17407e-26	0.304703	0.805	0.731	2.327e-21	3	Zm00001d032359	Zm00001d032359	umc2064	Multiprotein-bridging factor 1a[source:homolog]
1.27662e-25	0.284552	0.342	0.216	3.23816e-21	3	Zm00001d019357	Zm00001d019357	1d019357	-
1.77774e-25	0.312977	0.45	0.324	4.50925e-21	3	Zm00001d047119	Zm00001d047119	1d047119	NADH dehydrogenase [ubiquinone] 1 beta subcomplex subunit 8 mitochondrial[source:homolog]
1.92194e-25	0.33387	0.458	0.324	4.875e-21	3	Zm00001d004172	Zm00001d004172	1d004172	Putative translation elongation/initiation factor family protein [source: RefGen_v3]
1.94792e-25	0.355735	0.642	0.508	4.9409e-21	3	succinate dehydrogenase1	Zm00001d018758	SUDH1	sudh1;succinate dehydrogenase1: [source: characterized gene (MaizeGDB_09082017)]
2.40546e-25	0.344558	0.598	0.46	6.10146e-21	3	Zm00001d009271	Zm00001d009271	1d009271	Asparaginyl-tRNA synthetase, cytoplasmic 3 [source: RefGen_v3]
3.13665e-25	0.356205	0.547	0.417	7.95613e-21	3	Zm00001d022466	Zm00001d022466	1d022466	Ribosomal protein S8e family protein[source:homolog]
3.95616e-25	0.336653	0.624	0.517	1.00348e-20	3	Zm00001d029065	Zm00001d029065	1d029065	Protein LRP16 [source: RefGen_v3]
4.24949e-25	0.298943	0.413	0.279	1.07788e-20	3	Zm00001d034833	Zm00001d034833	1d034833	Protein prenylyltransferase superfamily protein[source:homolog]
4.28492e-25	0.356224	0.652	0.536	1.08687e-20	3	Zm00001d034768	Zm00001d034768	umc1331	Glycine-rich RNA-binding protein RZ1A[source:homolog]
4.69439e-25	0.287689	0.691	0.572	1.19073e-20	3	Zm00001d020003	Zm00001d020003	csu378	Ubiquitin-conjugating enzyme E2 variant 1C[source:homolog]
4.73804e-25	0.329147	0.408	0.28	1.2018e-20	3	Zm00001d024333	Zm00001d024333	1d024333	Mitochondrial pyruvate carrier 4[source:homolog]
6.25492e-25	0.332349	0.707	0.63	1.58656e-20	3	Zm00001d022301	Zm00001d022301	AY106318	Probable ribosome biogenesis protein RLP24[source:homolog]
6.97772e-25	0.285941	0.707	0.613	1.7699e-20	3	Zm00001d002155	Zm00001d002155	1d002155	LSM7-like [source: RefGen_v3]
7.67804e-25	0.305243	0.479	0.351	1.94754e-20	3	Zm00001d030657	Zm00001d030657	1d030657	-
1.1809e-24	0.353063	0.738	0.67	2.99536e-20	3	Zm00001d024571	Zm00001d024571	1d024571	60S ribosomal protein L34 [source: RefGen_v3]
1.33401e-24	0.320704	0.772	0.686	3.38371e-20	3	Zm00001d011049	Zm00001d011049	umc2c	-
1.95911e-24	0.311676	0.449	0.32	4.96929e-20	3	Zm00001d001903	Zm00001d001903	1d001903	Carboxylesterase SOBER1[source:homolog]
2.25297e-24	0.262467	0.883	0.854	5.71465e-20	3	Zm00001d054065	Zm00001d054065	1d054065	60S ribosomal protein L37-3[source:homolog]
2.89137e-24	0.366234	0.755	0.663	7.33397e-20	3	eukaryotic initiation factor4a	Zm00001d036480	EIF4A	eif4a;eukaryotic initiation factor4a: [source: characterized gene (MaizeGDB_09082017)]
3.00556e-24	0.314688	0.464	0.331	7.6236e-20	3	Zm00001d047766	Zm00001d047766	1d047766	Ribosomal protein S24e family protein[source:homolog]
3.4402e-24	0.318385	0.373	0.247	8.72606e-20	3	Zm00001d023943	Zm00001d023943	1d023943	Coatomer subunit delta[source:homolog]
4.50196e-24	0.283308	0.447	0.316	1.14192e-19	3	Zm00001d053580	Zm00001d053580	1d053580	Dihydrolipoyllysine-residue acetyltransferase component 2 of pyruvate dehydrogenase complex mitochondrial[source:homolog]
5.13089e-24	0.341081	0.642	0.521	1.30145e-19	3	Zm00001d014749	Zm00001d014749	1d014749	60S ribosomal protein L30-2[source:homolog]
6.59746e-24	0.318254	0.556	0.425	1.67345e-19	3	Zm00001d051586	Zm00001d051586	pco072185	Carbamoyl-phosphate synthase small chain [source: RefGen_v3]
7.3126e-24	0.289525	0.797	0.751	1.85484e-19	3	Zm00001d022124	Zm00001d022124	magi89825	60S ribosomal protein L27a-3[source:homolog]
9.6629e-24	0.298786	0.44	0.315	2.45099e-19	3	Zm00001d018363	Zm00001d018363	MSB1	Probable steroid-binding protein 3[source:homolog]
1.22684e-23	0.280421	0.565	0.433	3.11188e-19	3	Zm00001d035500	Zm00001d035500	1d035500	Bifunctional bis(5'-adenosyl)-triphosphatase/adenylylsulfatase FHIT[source:homolog]
1.76638e-23	0.332378	0.578	0.46	4.48041e-19	3	Zm00001d025258	Zm00001d025258	KGDH1	Dihydrolipoyllysine-residue succinyltransferase component of 2-oxoglutarate dehydrogenase complex [source: RefGen_v3]
2.52455e-23	0.354834	0.604	0.481	6.40351e-19	3	phosphoglucomutase2	Zm00001d013428	PGM2	pgm2;phosphoglucomutase2: electrophoretic mobility; null allele is known; cytosolic; monomeric [source: characterized gene (MaizeGDB_09082017)]
2.77723e-23	0.29077	0.49	0.359	7.04444e-19	3	Zm00001d033088	Zm00001d033088	1d033088	Whole genome shotgun sequence of line PN40024 scaffold_14.assembly12x (Fragment)[source:homolog]
2.92048e-23	0.280543	0.494	0.37	7.40779e-19	3	Zm00001d022333	Zm00001d022333	1d022333	Ubiquitin-like superfamily protein[source:homolog]
3.36567e-23	0.363714	0.621	0.486	8.53702e-19	3	Zm00001d013644	Zm00001d013644	METS2	5-methyltetrahydropteroyltriglutamate--homocysteine methyltransferase 1[source:homolog]
4.35732e-23	0.336769	0.641	0.515	1.10523e-18	3	Zm00001d007960	Zm00001d007960	pco099347	T-complex protein 1 subunit epsilon[source:homolog]
4.78608e-23	0.28633	0.731	0.657	1.21399e-18	3	Zm00001d013008	Zm00001d013008	1d013008	Ribosomal protein [source: RefGen_v3]
4.80418e-23	0.282887	0.752	0.67	1.21858e-18	3	Zm00001d017914	Zm00001d017914	1d017914	H/ACA ribonucleoprotein complex subunit 2-like protein[source:homolog]
5.58802e-23	0.310971	0.451	0.32	1.4174e-18	3	Zm00001d050187	Zm00001d050187	1d050187	Aspartate carbamoyltransferase 1 [source: RefGen_v3]
5.69694e-23	0.303407	0.589	0.482	1.44503e-18	3	Zm00001d045053	Zm00001d045053	1d045053	60S ribosomal protein L35a-2[source:homolog]
6.07825e-23	0.281896	0.483	0.357	1.54175e-18	3	Zm00001d032687	Zm00001d032687	1d032687	Protein Transporter Pam16[source:homolog]
6.47797e-23	0.331941	0.539	0.404	1.64314e-18	3	Zm00001d037899	Zm00001d037899	1d037899	Succinate dehydrogenase subunit 4 mitochondrial[source:homolog]
6.71644e-23	0.350847	0.583	0.454	1.70362e-18	3	Zm00001d052700	Zm00001d052700	1d052700	Ankyrin repeat domain-containing protein 2A[source:homolog]
6.81531e-23	0.336639	0.677	0.573	1.7287e-18	3	Zm00001d039299	Zm00001d039299	1d039299	40S ribosomal protein S15a-1[source:homolog]
9.61566e-23	0.333432	0.656	0.535	2.43901e-18	3	Zm00001d051129	Zm00001d051129	1d051129	Succinate--CoA ligase [ADP-forming] subunit beta mitochondrial[source:homolog]
1.04808e-22	0.332788	0.668	0.546	2.65846e-18	3	Zm00001d022316	Zm00001d022316	IDP744	Proteasome subunit alpha type [source: RefGen_v3]
1.23736e-22	0.316447	0.862	0.769	3.13855e-18	3	Zm00001d010920	Zm00001d010920	SAMS1	S-adenosylmethionine synthase [source: RefGen_v3]
1.23958e-22	0.343782	0.583	0.463	3.14419e-18	3	Zm00001d053196	Zm00001d053196	1d053196	Proline--tRNA ligase cytoplasmic[source:homolog]
1.33305e-22	0.324229	0.673	0.562	3.38129e-18	3	Zm00001d041112	Zm00001d041112	1d041112	Adenylate kinase 4[source:homolog]
1.3489e-22	0.314592	0.642	0.523	3.42147e-18	3	Zm00001d053983	Zm00001d053983	1d053983	Probable ATP synthase 24 kDa subunit mitochondrial[source:homolog]
1.4004e-22	0.267957	0.369	0.25	3.55212e-18	3	Zm00001d034337	Zm00001d034337	1d034337	AP-1 complex subunit sigma-2[source:homolog]
1.40492e-22	0.299271	0.4	0.275	3.56357e-18	3	Zm00001d041775	Zm00001d041775	1d041775	2-dehydro-3-deoxyphosphooctonate aldolase 2[source:homolog]
1.78112e-22	0.361047	0.591	0.462	4.51782e-18	3	chaperonin 1	Zm00001d014090	CPN1	cpn1;chaperonin 1: cDNA sequence homologous to hsp60 family; 2 copies [source: characterized gene (MaizeGDB_09082017)]
1.95493e-22	0.328302	0.704	0.605	4.95868e-18	3	vacuolar proton pump3	Zm00001d053765	VPP3	vpp3;vacuolar proton pump3: coleoptile tip cDNA similar to carrot homolog, including putative active site region [source: characterized gene (MaizeGDB_09082017)]
2.18812e-22	0.298306	0.9	0.844	5.55016e-18	3	Zm00001d022513	Zm00001d022513	1d022513	Elongation factor 1-beta 2[source:homolog]
2.51358e-22	0.268196	0.753	0.642	6.37571e-18	3	Zm00001d013156	Zm00001d013156	1d013156	NADH-ubiquinone oxidoreductase 23 kDa subunit [source: RefGen_v3]
2.60631e-22	0.298903	0.544	0.417	6.61091e-18	3	dihydrolipoamide S-acetyltransferase1	Zm00001d016365	DLA1	dla1;dihydrolipoamide S-acetyltransferase1: cDNA sequence [source: characterized gene (MaizeGDB_09082017)]
2.66338e-22	0.336283	0.361	0.242	6.75565e-18	3	Zm00001d050965	Zm00001d050965	1d050965	Isocitrate dehydrogenase [NAD] regulatory subunit 3 mitochondrial[source:homolog]
3.37016e-22	0.352872	0.779	0.745	8.54842e-18	3	Zm00001d045893	Zm00001d045893	1d045893	Retrovirus-related Pol polyprotein LINE-1[source:homolog]
4.37137e-22	0.321079	0.585	0.485	1.1088e-17	3	Zm00001d048132	Zm00001d048132	1d048132	mitochondrial ribosomal protein L51/S25/CI-B8 family protein[source:homolog]
4.64974e-22	0.255503	0.331	0.216	1.17941e-17	3	silencing gene B 102	Zm00001d033620	SGB102	sgb102;silencing gene B 102: [source: characterized gene (MaizeGDB_09082017)]
4.77741e-22	0.306781	0.534	0.403	1.21179e-17	3	Zm00001d018632	Zm00001d018632	1d018632	Pyridoxal 5'-phosphate synthase-like subunit PDX1.2[source:homolog]
5.16481e-22	0.313835	0.724	0.65	1.31005e-17	3	Zm00001d031560	Zm00001d031560	cl1797_4	60S ribosomal protein L32 [source: RefGen_v3]
5.30547e-22	0.270112	0.468	0.344	1.34573e-17	3	Zm00001d046120	Zm00001d046120	1d046120	-
5.85097e-22	0.317335	0.606	0.486	1.4841e-17	3	Zm00001d045965	Zm00001d045965	FDH2	Formate dehydrogenase chloroplastic/mitochondrial[source:homolog]
5.88701e-22	0.321291	0.549	0.435	1.49324e-17	3	Zm00001d042347	Zm00001d042347	1d042347	-
6.29109e-22	0.271931	0.747	0.664	1.59573e-17	3	Zm00001d053608	Zm00001d053608	1d053608	-
6.50572e-22	0.391731	0.527	0.405	1.65018e-17	3	Zm00001d025100	Zm00001d025100	1d025100	Translation elongation factor EF1A/initiation factor IF2gamma family protein[source:homolog]
7.13997e-22	0.285189	0.372	0.253	1.81105e-17	3	Zm00001d037813	Zm00001d037813	IDP86	Phosphoribosylaminoimidazole-succinocarboxamide synthase [source: RefGen_v3]
8.66113e-22	0.262097	0.815	0.777	2.19689e-17	3	Zm00001d013642	Zm00001d013642	pco116042	Probable signal peptidase complex subunit 1[source:homolog]
9.10296e-22	0.341799	0.611	0.49	2.30896e-17	3	Zm00001d011855	Zm00001d011855	1d011855	Probable ADP-ribosylation factor GTPase-activating protein AGD11[source:homolog]
1.01606e-21	0.342772	0.61	0.485	2.57724e-17	3	voltage-dependent anion channel protein1b	Zm00001d020219	VDAC1B	vdac1b;voltage-dependent anion channel protein1b: [source: characterized gene (MaizeGDB_09082017)]
1.15083e-21	0.265213	0.468	0.34	2.91907e-17	3	Zm00001d010537	Zm00001d010537	5G883149	Coatomer subunit zeta-1[source:homolog]
1.24172e-21	0.309706	0.511	0.386	3.14963e-17	3	Zm00001d029084	Zm00001d029084	1d029084	Fumarate hydratase 1 mitochondrial[source:homolog]
1.44657e-21	0.282804	0.644	0.531	3.66922e-17	3	Zm00001d007011	Zm00001d007011	1d007011	-
1.56731e-21	0.321733	0.572	0.456	3.97547e-17	3	Zm00001d006555	Zm00001d006555	pco066751	60S ribosomal protein L38 [source: RefGen_v3]
1.59066e-21	0.358048	0.577	0.455	4.0347e-17	3	Zm00001d049945	Zm00001d049945	1d049945	Ribosomal protein [source: RefGen_v3]
2.11543e-21	0.272686	0.339	0.224	5.3658e-17	3	Zm00001d020783	Zm00001d020783	pco084558	Coatomer subunit zeta-2[source:homolog]
2.15349e-21	0.276065	0.55	0.423	5.46234e-17	3	Zm00001d028837	Zm00001d028837	1d028837	Anaphase-promoting complex subunit 11 [source: RefGen_v3]
2.16061e-21	0.304281	0.712	0.607	5.48038e-17	3	Zm00001d006287	Zm00001d006287	1d006287	60S ribosomal protein L14-1[source:homolog]
2.23552e-21	0.297562	0.543	0.425	5.67039e-17	3	Zm00001d028053	Zm00001d028053	TIDP3048	Mitochondrial ribosomal protein L43 [source: RefGen_v3]
2.26317e-21	0.252976	0.342	0.227	5.74054e-17	3	dicarboxylic acid transporter2	Zm00001d031253	DCT2	dct2;dicarboxylic acid transporter2: plastid transporter, specific to bundle sheath cells (Taniguchi et al 2004) [source: characterized gene (MaizeGDB_09082017)]
2.46983e-21	0.28394	0.693	0.567	6.26473e-17	3	Zm00001d038136	Zm00001d038136	1d038136	alpha/beta-Hydrolases superfamily protein[source:homolog]
2.7398e-21	0.320862	0.61	0.492	6.9495e-17	3	Zm00001d047713	Zm00001d047713	1d047713	Eukaryotic translation initiation factor 2 subunit alpha[source:homolog]
3.45461e-21	0.280385	0.572	0.456	8.76262e-17	3	Zm00001d026463	Zm00001d026463	1d026463	Reactive oxygen species modulator 1[source:homolog]
3.84794e-21	0.28657	0.61	0.498	9.76029e-17	3	Zm00001d006699	Zm00001d006699	1d006699	Ribosome associated membrane protein RAMP4[source:homolog]
3.93906e-21	0.282148	0.436	0.319	9.99143e-17	3	Zm00001d034561	Zm00001d034561	1d034561	-
4.64308e-21	0.284525	0.458	0.336	1.17772e-16	3	Zm00001d021721	Zm00001d021721	VPP8	V-type proton ATPase subunit H[source:homolog]
6.24776e-21	0.261013	0.9	0.852	1.58475e-16	3	Zm00001d014082	Zm00001d014082	IDP486	60S ribosomal protein L21-1[source:homolog]
7.07355e-21	0.30247	0.477	0.358	1.79421e-16	3	GOS2 homolog	Zm00001d043217	GOS1	gos1;GOS2 homolog: endosperm cDNA 5C09H04, similar to rice GOS2 protein [source: characterized gene (MaizeGDB_09082017)]
7.26602e-21	0.30683	0.588	0.473	1.84303e-16	3	Zm00001d018979	Zm00001d018979	1d018979	40S ribosomal protein S15-4[source:homolog]
8.55285e-21	0.277062	0.592	0.477	2.16943e-16	3	Zm00001d051869	Zm00001d051869	pco097726a	-
1.23025e-20	0.36777	0.433	0.318	3.12052e-16	3	proliferating cell nuclear antigen1	Zm00001d018415	PCNA1	Proliferating cell nuclear antigen [source: RefGen_v3]
2.67394e-20	0.32233	0.455	0.341	6.78246e-16	3	glucose translocator1	Zm00001d008567	GLCT1	glct1;glucose translocator1: [source: characterized gene (MaizeGDB_09082017)]
2.98031e-20	0.2719	0.455	0.334	7.55956e-16	3	Zm00001d049191	Zm00001d049191	IDP388	Probable bifunctional methylthioribulose-1-phosphate dehydratase/enolase-phosphatase E1 Methylthioribulose-1-phosphate dehydratase Enolase-phosphatase E1 [source: RefGen_v3]
3.08211e-20	0.304886	0.754	0.689	7.81777e-16	3	Zm00001d036018	Zm00001d036018	1d036018	V-type proton ATPase subunit e1[source:homolog]
3.27173e-20	0.302765	0.456	0.333	8.29874e-16	3	Zm00001d040721	Zm00001d040721	rz244b(dia)	Dihydrolipoyl dehydrogenase 2 mitochondrial[source:homolog]
3.52943e-20	0.30358	0.701	0.602	8.9524e-16	3	Zm00001d043905	Zm00001d043905	1d043905	Ubiquitin-conjugating enzyme E2 36[source:homolog]
3.6729e-20	0.318373	0.603	0.491	9.31631e-16	3	Zm00001d029238	Zm00001d029238	MSR6	Peptide methionine sulfoxide reductase B5[source:homolog]
3.7191e-20	0.284534	0.559	0.441	9.43348e-16	3	Zm00001d012679	Zm00001d012679	pco073464	-
7.48024e-20	0.309008	0.489	0.374	1.89736e-15	3	Zm00001d048252	Zm00001d048252	pco086223	Eukaryotic translation initiation factor 3 subunit K[source:homolog]
8.57153e-20	0.277013	0.765	0.668	2.17417e-15	3	ATP synthase3	Zm00001d006439	ATP3	atp3;ATP synthase3: [source: characterized gene (MaizeGDB_09082017)]
9.8964e-20	0.328637	0.435	0.322	2.51022e-15	3	Zm00001d028782	Zm00001d028782	1d028782	Eukaryotic translation initiation factor 2 subunit alpha[source:homolog]
1.29062e-19	0.297666	0.775	0.679	3.27365e-15	3	Zm00001d031128	Zm00001d031128	METS1	5-methyltetrahydropteroyltriglutamate--homocysteine methyltransferase 1[source:homolog]
1.30075e-19	0.279875	0.54	0.428	3.29935e-15	3	Zm00001d021147	Zm00001d021147	cl1882_7	Proteasome subunit beta type-4[source:homolog]
2.05494e-19	0.266191	0.811	0.735	5.21235e-15	3	Zm00001d003084	Zm00001d003084	1d003084	OSJNBa0043L24.15 protein; protein[source:homolog]
2.18738e-19	0.291095	0.613	0.507	5.5483e-15	3	Zm00001d054107	Zm00001d054107	1d054107	FAM10 family protein [source:homolog]
2.41233e-19	0.291045	0.663	0.576	6.11887e-15	3	Zm00001d026343	Zm00001d026343	1d026343	60S ribosomal protein L27 [source: RefGen_v3]
2.41695e-19	0.271699	0.547	0.426	6.1306e-15	3	Zm00001d012237	Zm00001d012237	1d012237	SnRK1-interacting protein 1 [source: RefGen_v3]
2.89719e-19	0.286179	0.347	0.242	7.34872e-15	3	Zm00001d038724	Zm00001d038724	1d038724	Cyclic phosphodiesterase[source:homolog]
3.11146e-19	0.274247	0.962	0.91	7.89222e-15	3	GRMZM2G046532	Zm00001d019277	2G046532	Defensin-like protein 6[source:homolog]
3.3156e-19	0.270103	0.863	0.787	8.41003e-15	3	voltage-dependent anion channel protein1a	Zm00001d005649	VDAC1A	vdac1a;voltage-dependent anion channel protein1a: [source: characterized gene (MaizeGDB_09082017)]
3.79667e-19	0.286444	0.504	0.391	9.63025e-15	3	Zm00001d012599	Zm00001d012599	1d012599	F1F0-ATPase inhibitor protein; protein[source:homolog]
4.53802e-19	0.2802	0.423	0.306	1.15107e-14	3	Zm00001d053223	Zm00001d053223	APX9	L-ascorbate peroxidase 3 peroxisomal[source:homolog]
5.4603e-19	0.295625	0.446	0.331	1.38501e-14	3	Zm00001d017324	Zm00001d017324	1d017324	Replication protein A 32 kDa subunit A[source:homolog]
6.51198e-19	0.296904	0.506	0.388	1.65176e-14	3	Zm00001d037725	Zm00001d037725	DTC2	Mitochondrial dicarboxylate/tricarboxylate transporter DTC[source:homolog]
7.0298e-19	0.296169	0.645	0.538	1.78311e-14	3	rps8-Zm00001d053633	Zm00001d053633	RPS8	40S ribosomal protein S8 [source: RefGen_v3]
8.18961e-19	0.316248	0.607	0.491	2.0773e-14	3	Zm00001d012017	Zm00001d012017	1d012017	Mitochondrial import receptor subunit TOM20-4[source:homolog]
8.50225e-19	0.256157	0.753	0.683	2.1566e-14	3	Zm00001d025160	Zm00001d025160	1d025160	60S ribosomal protein L35 [source: RefGen_v3]
8.69844e-19	0.280672	0.848	0.786	2.20636e-14	3	glyceraldehyde-3-phosphate dehydrogenase1-Zm00001d049641	Zm00001d049641	GPC1	Glyceraldehyde-3-phosphate dehydrogenase 1, cytosolic [source: RefGen_v3]
1.16697e-18	0.325088	0.7	0.608	2.96002e-14	3	Zm00001d017830	Zm00001d017830	1d017830	Pyrophosphate--fructose 6-phosphate 1-phosphotransferase subunit alpha 2[source:homolog]
1.28665e-18	0.25348	0.425	0.309	3.26358e-14	3	autophagy8a	Zm00001d006474	ATG8A	Autophagy-related protein 8a[source:homolog]
1.55081e-18	0.273748	0.629	0.521	3.93364e-14	3	Zm00001d009117	Zm00001d009117	1d009117	60S ribosomal protein L29 [source: RefGen_v3]
1.68942e-18	0.285768	0.458	0.342	4.28521e-14	3	Zm00001d027444	Zm00001d027444	IDP755	D111/G-patch domain-containing protein[source:homolog]
1.88251e-18	0.260179	0.527	0.411	4.77499e-14	3	Zm00001d025020	Zm00001d025020	1d025020	HR-like lesion-inducing protein-related[source:homolog]
2.1022e-18	0.250754	0.609	0.487	5.33224e-14	3	Zm00001d034429	Zm00001d034429	1d034429	PITH domain-containing protein [source:homolog]
4.70226e-18	0.268476	0.821	0.771	1.19273e-13	3	ribosomal protein13	Zm00001d049666	RPS13	rps13;ribosomal protein13: cytoplasmic, complete amino acid sequence, deduced from cDNA, has 73% homology with rat cytoplasmic RPS13, small muligene family [source: characterized gene (MaizeGDB_09082017)]
5.56798e-18	0.297824	0.503	0.39	1.41232e-13	3	Zm00001d038378	Zm00001d038378	COPZ1	Coatomer subunit zeta-1[source:homolog]
7.07116e-18	0.328659	0.689	0.583	1.7936e-13	3	Zm00001d044754	Zm00001d044754	1d044754	Pyrophosphate--fructose 6-phosphate 1-phosphotransferase subunit beta 2[source:homolog]
7.24905e-18	0.257864	0.692	0.612	1.83872e-13	3	Zm00001d038376	Zm00001d038376	UBI7	ubiquitin carrier protein 7[source:homolog]
7.33689e-18	0.257889	0.476	0.359	1.861e-13	3	Zm00001d005238	Zm00001d005238	1d005238	Eukaryotic translation initiation factor 3 subunit E [source: RefGen_v3]
7.73642e-18	0.261658	0.681	0.571	1.96234e-13	3	cysteine synthase2	Zm00001d031136	CYS2	cys2;cysteine synthase2: cDNA sequence similar to wheat cysteine synthase [source: characterized gene (MaizeGDB_09082017)]
8.27545e-18	0.26951	0.469	0.356	2.09907e-13	3	Zm00001d051211	Zm00001d051211	1d051211	Proteasome subunit alpha type [source: RefGen_v3]
1.84957e-17	0.321806	0.512	0.407	4.69143e-13	3	Zm00001d012391	Zm00001d012391	pco085448	Delta 1-pyrroline-5-carboxylate synthetase isoform 1, Delta 1-pyrroline-5-carboxylate synthetase isoform 2 [source: RefGen_v3]
2.36085e-17	0.257961	0.462	0.348	5.9883e-13	3	Zm00001d051392	Zm00001d051392	1d051392	Glutathione peroxidase [source: RefGen_v3]
3.76297e-17	0.317453	0.567	0.464	9.54476e-13	3	Zm00001d041719	Zm00001d041719	1d041719	Heat shock protein 90-6 mitochondrial[source:homolog]
6.71307e-17	0.267445	0.402	0.294	1.70277e-12	3	Zm00001d007754	Zm00001d007754	1d007754	mitochondrial 28S ribosomal protein S29-related[source:homolog]
8.01904e-17	0.260067	0.53	0.423	2.03403e-12	3	Zm00001d036570	Zm00001d036570	1d036570	60S ribosomal protein L27 [source: RefGen_v3]
9.48309e-17	0.265217	0.431	0.321	2.40539e-12	3	Zm00001d028464	Zm00001d028464	1d028464	Rho GTPase activation protein (RhoGAP) with PH domain[source:homolog]
1.31713e-16	0.274857	0.718	0.613	3.34089e-12	3	glyoxylase1	Zm00001d024245	GLX1	glx1;glyoxylase1: [source: characterized gene (MaizeGDB_09082017)]
1.44849e-16	0.252571	0.52	0.414	3.67411e-12	3	Zm00001d012911	Zm00001d012911	1d012911	Huntingtin interacting protein K [source: RefGen_v3]
1.45409e-16	0.28704	0.648	0.573	3.68829e-12	3	Zm00001d022546	Zm00001d022546	cl4730_1	INVOLVED IN: 10-formyltetrahydrofolate biosynthetic process folic acid and derivative biosynthetic process; EXPRESSED IN: 24 plant structures; EXPRESSED DURING: 15 growth stages; CONTAINS InterPro DOMAIN/s: Serine hydrolase (InterPro:IPR005645); BE /.../bidopsis thaliana protein match is: alpha/beta-Hydrolases superfamily protein (TAIR:AT5G65400.1); Has 30201 Blast hits to 17322 proteins in 780 s…
1.45619e-16	0.305429	0.636	0.544	3.69362e-12	3	ribosomal protein L17a	Zm00001d010009	RPL17A	rpl17a;ribosomal protein L17a: endosperm cDNA 5C05G01, similar to barley ribosomal protein [source: characterized gene (MaizeGDB_09082017)]
1.85063e-16	0.30338	0.65	0.575	4.69412e-12	3	Zm00001d030690	Zm00001d030690	1d030690	translocon-associated protein beta (TRAPB) family protein[source:homolog]
1.96174e-16	0.257562	0.382	0.277	4.97596e-12	3	TF-male sterile32	Zm00001d006565	VPP10	ms32;male sterile32: like ms1 [source: characterized gene (MaizeGDB_09082017)]
2.10337e-16	0.25729	0.512	0.404	5.33521e-12	3	Zm00001d012729	Zm00001d012729	1d012729	Protein NUCLEAR FUSION DEFECTIVE 6 chloroplastic/mitochondrial[source:homolog]
3.11166e-16	0.2547	0.809	0.728	7.89273e-12	3	aconitase1	Zm00001d049409	ACO1	aco1;aconitase1: electrophoretic mobility; monomeric [source: characterized gene (MaizeGDB_09082017)]
3.34796e-16	0.296494	0.69	0.615	8.49211e-12	3	Zm00001d035312	Zm00001d035312	1d035312	40S ribosomal protein S29[source:homolog]
3.77111e-16	0.288076	0.462	0.364	9.56543e-12	3	Zm00001d021401	Zm00001d021401	1d021401	Signal peptidase complex subunit 3B[source:homolog]
4.11269e-16	0.252589	0.667	0.578	1.04318e-11	3	Zm00001d004009	Zm00001d004009	1d004009	60S ribosomal protein L37a-2[source:homolog]
4.55618e-16	0.346578	0.583	0.5	1.15568e-11	3	ribosomal protein S24	Zm00001d016276	RPS24	rps24;ribosomal protein S24: endosperm cDNA 5C01E10, similar to animal ribosomal protein [source: characterized gene (MaizeGDB_09082017)]
4.98602e-16	0.269317	0.46	0.36	1.2647e-11	3	Zm00001d047667	Zm00001d047667	1d047667	Argininosuccinate lyase chloroplastic[source:homolog]
6.28951e-16	0.250043	0.769	0.706	1.59533e-11	3	Zm00001d011330	Zm00001d011330	1d011330	Cytochrome c oxidase subunit 5b-2 mitochondrial[source:homolog]
7.1861e-16	0.284138	0.583	0.482	1.82275e-11	3	succinate dehydrogenase7	Zm00001d035136	SUDH7	sudh7;succinate dehydrogenase7: [source: characterized gene (MaizeGDB_09082017)]
7.88795e-16	0.252194	0.627	0.53	2.00078e-11	3	Zm00001d032496	Zm00001d032496	1d032496	C2H2-like zinc finger protein[source:homolog]
9.0357e-16	0.296413	0.616	0.514	2.29191e-11	3	Zm00001d019467	Zm00001d019467	1d019467	Spermidine synthase 2[source:homolog]
1.05883e-15	0.256059	0.731	0.631	2.68572e-11	3	TF-histone deacetylase102	Zm00001d011139	HDT102	hdt102;histone deacetylase102: [source: characterized gene (MaizeGDB_09082017)]
1.13771e-15	0.262931	0.419	0.315	2.8858e-11	3	Zm00001d020908	Zm00001d020908	1d020908	ATP phosphoribosyltransferase 2 chloroplastic[source:homolog]
1.69439e-15	0.320336	0.387	0.284	4.29781e-11	3	Zm00001d047727	Zm00001d047727	umc2343	Ran-binding protein 1 [source: RefGen_v3]
2.70342e-15	0.257852	0.632	0.535	6.85721e-11	3	Zm00001d035702	Zm00001d035702	pco086002	V-type proton ATPase subunit c4[source:homolog]
5.67029e-15	0.251944	0.636	0.557	1.43827e-10	3	Zm00001d046317	Zm00001d046317	1d046317	60S ribosomal protein L11-1[source:homolog]
5.84168e-15	0.280398	0.584	0.484	1.48174e-10	3	Zm00001d031640	Zm00001d031640	csu505(rpL7)	60S ribosomal protein L7a-1[source:homolog]
6.51246e-15	0.250287	0.416	0.313	1.65189e-10	3	Zm00001d017802	Zm00001d017802	PCO111982	Histidinol-phosphate aminotransferase 2 chloroplastic[source:homolog]
7.36858e-15	0.277497	0.56	0.46	1.86904e-10	3	Zm00001d051881	Zm00001d051881	1d051881	Protein BTR1[source:homolog]
9.50157e-15	0.26799	0.758	0.681	2.41007e-10	3	proline responding1	Zm00001d010056	PRO1	pro1;proline responding1: (allele o6) crumpled opaque kernel; green-striped lethal seedling; responds to proline in culture [source: characterized gene (MaizeGDB_09082017)]
9.85989e-15	0.258747	0.387	0.288	2.50096e-10	3	Zm00001d052153	Zm00001d052153	1d052153	YbaK/aminoacyl-tRNA synthetase-associated domain[source:homolog]
1.13007e-14	0.254556	0.627	0.537	2.86641e-10	3	Zm00001d034919	Zm00001d034919	pco140434	RuBisCO large subunit-binding protein subunit alpha [source: RefGen_v3]
1.47379e-14	0.262124	0.535	0.439	3.73828e-10	3	TF-AP2-EREBP-transcription factor 14	Zm00001d052087	EREB14	Ethylene-responsive transcription factor RAP2-2[source:homolog]
1.90936e-14	0.256747	0.637	0.529	4.84309e-10	3	elongation factor alpha1	Zm00001d037905	ELFA11	elfa11;elongation factor alpha11: [source: characterized gene (MaizeGDB_09082017)]
1.93954e-14	0.272908	0.604	0.505	4.91964e-10	3	Zm00001d031849	Zm00001d031849	pco095480	PMP[source:homolog]
2.06564e-14	0.263409	0.555	0.457	5.23951e-10	3	Zm00001d053003	Zm00001d053003	2G012416	ARM repeat superfamily protein[source:homolog]
2.61078e-14	0.27536	0.82	0.75	6.62224e-10	3	Zm00001d050375	Zm00001d050375	1d050375	14-3-3-like protein [source: RefGen_v3]
5.4992e-14	0.256382	0.553	0.442	1.39487e-09	3	Zm00001d044575	Zm00001d044575	1d044575	alpha/beta-Hydrolases superfamily protein[source:homolog]
6.36997e-14	0.263173	0.658	0.563	1.61574e-09	3	Zm00001d028755	Zm00001d028755	1d028755	Ran-binding protein 1 homolog a[source:homolog]
1.34627e-13	0.277573	0.615	0.523	3.41481e-09	3	Zm00001d052698	Zm00001d052698	pco119915	14-3-3-like protein GF14 nu[source:homolog]
1.6259e-13	0.261556	0.475	0.374	4.1241e-09	3	Zm00001d001999	Zm00001d001999	1d001999	Galactose mutarotase-like superfamily protein[source:homolog]
3.91694e-13	0.34029	0.578	0.499	9.93532e-09	3	aluminum-induced protein homolog1	Zm00001d023376	ALP1	alp1;aluminum-induced protein homolog1: leaf cDNA csu359 similar to wheat aluminum-induced protein, GenBank accession L28008 [source: characterized gene (MaizeGDB_09082017)]
4.73118e-13	0.25099	0.706	0.634	1.20006e-08	3	Zm00001d007815	Zm00001d007815	1d007815	40S ribosomal protein S15-4[source:homolog]
5.97838e-13	0.276569	0.495	0.407	1.51642e-08	3	Zm00001d003923	Zm00001d003923	1d003923	Dihydrolipoyllysine-residue succinyltransferase component of 2-oxoglutarate dehydrogenase complex [source: RefGen_v3]
7.28671e-13	0.272581	0.308	0.225	1.84827e-08	3	Zm00001d049922	Zm00001d049922	1d049922	Retinoid-inducible serine carboxypeptidase, mRNA [source: RefGen_v3]
1.60271e-12	0.255287	0.634	0.546	4.06526e-08	3	pyruvate dehydrogenase2	Zm00001d031659	PDH2	pdh2;pyruvate dehydrogenase2: multi-copy, cDNA sequence [source: characterized gene (MaizeGDB_09082017)]
2.20462e-12	0.264284	0.625	0.531	5.59201e-08	3	Zm00001d048253	Zm00001d048253	1d048253	40S ribosomal protein Sa-1[source:homolog]
5.22529e-12	0.251342	0.405	0.317	1.32539e-07	3	Zm00001d039200	Zm00001d039200	cdo202a(mcf)	-
6.8708e-12	0.254591	0.585	0.492	1.74278e-07	3	Zm00001d033790	Zm00001d033790	ACT9	Actin-1 [source: RefGen_v3]
1.13469e-11	0.253584	0.486	0.405	2.87813e-07	3	WD-repeat protein RBAP2	Zm00001d043682	RBAP2	rbap2;WD-repeat protein RBAP2: first reported as a partial cDNA clone, AF250048, showing high sequence homology with genes rbap1 and rbap3. [source: characterized gene (MaizeGDB_09082017)]
1.67697e-11	0.255092	0.653	0.591	4.25364e-07	3	Zm00001d011534	Zm00001d011534	1d011534	60S ribosomal protein L18a [source: RefGen_v3]
1.79323e-11	0.316676	0.779	0.721	4.54853e-07	3	histidine-containing phosphotransfer protein3	Zm00001d049952	HP3	hp3;histidine-containing phosphotransfer protein3: [source: characterized gene (MaizeGDB_09082017)]
2.31642e-11	0.252669	0.505	0.418	5.87561e-07	3	Zm00001d013424	Zm00001d013424	cdo122b(nad)	NADH dehydrogenase [ubiquinone] iron-sulfur protein 1 mitochondrial[source:homolog]
2.34816e-11	0.267217	0.556	0.468	5.95611e-07	3	Zm00001d040515	Zm00001d040515	1d040515	Gamma carbonic anhydrase 1 mitochondrial[source:homolog]
4.77595e-11	0.259871	0.562	0.483	1.21142e-06	3	Zm00001d011087	Zm00001d011087	1d011087	Actin-7[source:homolog]
9.26298e-11	0.260645	0.456	0.373	2.34956e-06	3	Zm00001d045819	Zm00001d045819	magi94754	decoy[source:homolog]
4.00691e-10	0.433343	0.785	0.74	1.01635e-05	3	Zm00001d008620	Zm00001d008620	1d008620	Metallothionein-like protein 2A[source:homolog]
1.83241e-08	0.415362	0.491	0.434	0.000464792	3	HMG-transcription factor 13	Zm00001d021433	HMG13	High mobility group B protein 2[source:homolog]
4.06232e-133	1.14555	0.962	0.873	1.03041e-128	4	pyruvate, orthophosphate dikinase2	Zm00001d010321	PDK2	pdk2;pyruvate, orthophosphate dikinase2: cytosolic [source: characterized gene (MaizeGDB_09082017)]
2.74605e-118	1.21923	0.594	0.303	6.96534e-114	4	Zm00001d038993	Zm00001d038993	bnlg1759a	-
9.65636e-99	0.846768	0.857	0.708	2.44934e-94	4	Zm00001d025924	Zm00001d025924	1d025924	(+)-neomenthol dehydrogenase[source:homolog]
1.75943e-90	0.550691	0.936	0.824	4.46278e-86	4	Zm00001d012741	Zm00001d012741	1d012741	-
8.07261e-79	0.373786	0.994	0.978	2.04762e-74	4	Zm00001d014519	Zm00001d014519	1d014519	Translation machinery associated TMA7[source:homolog]
9.97026e-79	0.561185	0.91	0.821	2.52896e-74	4	Zm00001d037663	Zm00001d037663	NAD6	NADH-ubiquinone oxidoreductase 10.5 kDa subunit, NADH-ubiquinone oxidoreductase subunit [source: RefGen_v3]
2.58978e-78	0.695674	0.845	0.675	6.56897e-74	4	Zm00001d016379	Zm00001d016379	1d016379	-
8.42034e-78	0.463042	0.978	0.914	2.13582e-73	4	Zm00001d031975	Zm00001d031975	pco090267	Fb14 [source: RefGen_v3]
4.69368e-76	0.636394	0.943	0.891	1.19055e-71	4	glutaredoxin homolog1	Zm00001d003081	GRX1	grx1;glutaredoxin homolog1: leaf cDNA csu40, similar to E. coli glutaredoxin [source: characterized gene (MaizeGDB_09082017)]
1.36033e-73	0.614358	0.747	0.535	3.45048e-69	4	Zm00001d021850	Zm00001d021850	pco067235	Cupredoxin superfamily protein[source:homolog]
1.67945e-72	0.766822	0.844	0.654	4.25992e-68	4	Zm00001d042935	Zm00001d042935	IPS1	-
3.04402e-71	0.736119	0.94	0.869	7.72116e-67	4	Zm00001d026297	Zm00001d026297	1d026297	Proline-rich family protein [source: RefGen_v3]
3.17718e-71	0.50037	0.959	0.894	8.05891e-67	4	Zm00001d017852	Zm00001d017852	1d017852	-
7.89979e-66	0.655115	0.561	0.342	2.00378e-61	4	allene oxide cyclase1	Zm00001d029594	AOC1	aoc1;allene oxide cyclase1: jasmonate pathway gene induced by herbivory [source: characterized gene (MaizeGDB_09082017)]
2.74939e-65	0.709928	0.834	0.725	6.97382e-61	4	Zm00001d037275	Zm00001d037275	pco110104	B12D protein [source: RefGen_v3]
5.71819e-61	0.457793	0.926	0.868	1.45042e-56	4	cytochrome c reductase1	Zm00001d034528	CCR1	ccr1;cytochrome c reductase1: single copy leaf cDNA csu576 [source: characterized gene (MaizeGDB_09082017)]
3.57494e-58	0.430025	0.937	0.854	9.06784e-54	4	Zm00001d038508	Zm00001d038508	1d038508	NADH dehydrogenase [ubiquinone] 1 alpha subcomplex subunit 1[source:homolog]
3.64504e-57	0.528467	0.976	0.958	9.24564e-53	4	sorbitol dehydrogenase homolog1	Zm00001d031727	SODH1	Sorbitol dehydrogenase [source: RefGen_v3]
7.72894e-57	0.557836	0.868	0.751	1.96045e-52	4	superoxide dismutase4	Zm00001d029170	SOD4	Superoxide dismutase [Cu-Zn] 4A [source: RefGen_v3]
4.2631e-53	0.565137	0.86	0.726	1.08134e-48	4	umc1664	Zm00001d031636	LTPG1	Lipid transfer protein [source: RefGen_v3]
8.95259e-53	0.509259	0.833	0.707	2.27082e-48	4	Zm00001d014772	Zm00001d014772	1d014772	NADH ubiquinone oxidoreductase B22-like subunit [source: RefGen_v3]
2.95021e-51	0.533777	0.903	0.769	7.4832e-47	4	Zm00001d010814	Zm00001d010814	1d010814	AtS40-3[source:homolog]
1.69051e-50	0.344774	0.966	0.923	4.28799e-46	4	Zm00001d037485	Zm00001d037485	1d037485	Cytochrome b-c1 complex subunit 8 protein[source:homolog]
1.02207e-49	0.523772	0.573	0.38	2.59247e-45	4	Zm00001d004198	Zm00001d004198	GL14	CASP-like protein 2A1[source:homolog]
3.62106e-48	0.49057	0.997	0.991	9.18481e-44	4	Zm00001d022421	Zm00001d022421	1d022421	hydroxyproline-rich glycoprotein family protein[source:homolog]
1.36043e-47	0.515161	0.674	0.474	3.45073e-43	4	Zm00001d017649	Zm00001d017649	umc1941	S-ribonuclease binding protein SBP1 [source: RefGen_v3]
2.57949e-46	0.479433	0.755	0.599	6.54287e-42	4	Zm00001d022489	Zm00001d022489	1d022489	V-type proton ATPase subunit F [source: RefGen_v3]
3.14674e-46	0.381077	0.919	0.842	7.98171e-42	4	superoxide dismutase9	Zm00001d047479	SOD9	Superoxide dismutase [Cu-Zn] 4AP [source: RefGen_v3]
6.15277e-46	0.527376	0.559	0.367	1.56065e-41	4	Zm00001d026308	Zm00001d026308	1d026308	Auxin-responsive protein SAUR71[source:homolog]
8.40868e-46	0.445491	0.39	0.211	2.13286e-41	4	Zm00001d053995	Zm00001d053995	1d053995	-
4.45149e-44	0.413924	0.87	0.749	1.12912e-39	4	Zm00001d029361	Zm00001d029361	1d029361	-
1.03317e-43	0.447491	0.937	0.855	2.62063e-39	4	Zm00001d008923	Zm00001d008923	1d008923	-
1.19918e-43	0.455245	0.845	0.705	3.04171e-39	4	Zm00001d047282	Zm00001d047282	TIDP2933	Protein SPIRAL1[source:homolog]
1.2552e-43	0.371749	0.93	0.863	3.18383e-39	4	Zm00001d038839	Zm00001d038839	pco064868	NADH dehydrogenase [ubiquinone] 1 beta subcomplex subunit 2[source:homolog]
2.32994e-43	0.433183	0.536	0.348	5.90989e-39	4	Zm00001d012604	Zm00001d012604	1d012604	-
4.49956e-43	0.425351	0.863	0.743	1.14131e-38	4	Zm00001d005695	Zm00001d005695	1d005695	Succinate dehydrogenase subunit 7A mitochondrial[source:homolog]
1.77439e-42	0.472825	0.612	0.426	4.50075e-38	4	TF-CAMTA-transcription factor 3	Zm00001d042313	CAMTA3	Calmodulin-binding transcription activator 4[source:homolog]
8.81291e-42	0.547341	0.684	0.523	2.23539e-37	4	Zm00001d023735	Zm00001d023735	1d023735	Nitrilase-associated protein [source: RefGen_v3]
9.94525e-41	0.405103	0.77	0.601	2.52261e-36	4	Zm00001d038552	Zm00001d038552	1d038552	-
1.54405e-40	0.474997	0.725	0.58	3.91648e-36	4	Zm00001d035616	Zm00001d035616	gpm642	Soluble inorganic pyrophosphatase 4[source:homolog]
1.78353e-40	0.352961	0.932	0.88	4.52391e-36	4	Zm00001d048165	Zm00001d048165	1d048165	Protein EARLY RESPONSIVE TO DEHYDRATION 15[source:homolog]
5.54636e-40	0.379897	0.898	0.802	1.40683e-35	4	Zm00001d010804	Zm00001d010804	AY104566	Proteasome maturation factor UMP1[source:homolog]
6.41865e-40	0.392771	0.798	0.65	1.62809e-35	4	Zm00001d052321	Zm00001d052321	cl405_1	Tautomerase/MIF superfamily protein[source:homolog]
1.48665e-39	0.427443	0.692	0.524	3.77089e-35	4	Zm00001d030079	Zm00001d030079	cl40196_1a	FAD-binding domain-containing protein[source:homolog]
3.12753e-39	0.491262	0.853	0.724	7.93298e-35	4	Zm00001d008620	Zm00001d008620	1d008620	Metallothionein-like protein 2A[source:homolog]
4.26382e-39	0.448623	0.525	0.339	1.08152e-34	4	precursor elicitor peptide1	Zm00001d002137	PROPEP1	propep1;precursor elicitor peptide1: [source: characterized gene (MaizeGDB_09082017)]
9.00234e-39	0.406932	0.883	0.78	2.28344e-34	4	Zm00001d034218	Zm00001d034218	1d034218	Cytochrome c oxidase subunit 6a mitochondrial[source:homolog]
3.84225e-38	0.560183	0.448	0.279	9.74586e-34	4	Zm00001d002410	Zm00001d002410	1d002410	Probable xyloglucan endotransglucosylase/hydrolase protein 21[source:homolog]
4.05354e-38	0.464819	0.747	0.594	1.02818e-33	4	Zm00001d023964	Zm00001d023964	1d023964	Serine carboxypeptidase-like 20[source:homolog]
6.56425e-38	0.321988	0.912	0.839	1.66502e-33	4	Zm00001d012127	Zm00001d012127	IDP771	-
7.90896e-37	0.411766	0.828	0.72	2.00611e-32	4	Zm00001d014417	Zm00001d014417	1d014417	-
6.11666e-36	0.278181	0.961	0.902	1.55149e-31	4	small ubiquitin-related modifier1a	Zm00001d012042	SUMO1A	Small ubiquitin-related modifier 2[source:homolog]
6.25586e-36	0.39006	0.863	0.786	1.5868e-31	4	Zm00001d029595	Zm00001d029595	1d029595	zinc-binding protein[source:homolog]
7.47228e-36	0.261389	1	0.998	1.89534e-31	4	glycine-rich protein1	Zm00001d031168	GRP1	Glycine-rich RNA-binding protein 2 [source: RefGen_v3]
7.12417e-35	0.427431	0.765	0.634	1.80705e-30	4	Zm00001d016469	Zm00001d016469	csu842a	Gamma-glutamylcyclotransferase 2-2[source:homolog]
1.31974e-34	0.335796	0.313	0.165	3.34752e-30	4	Zm00001d018107	Zm00001d018107	1d018107	Protein EXORDIUM[source:homolog]
1.99724e-34	0.409453	0.303	0.164	5.06599e-30	4	CNR2	Zm00001d050899	CNR2	Cell number regulator 2 [source: RefGen_v3]
7.15715e-34	0.541965	0.638	0.485	1.81541e-29	4	sucrose synthase1	Zm00001d047253	SUS1	sus1;sucrose synthase1: (was sus2, css1) sucrose synthase-1 (SUS1) of embryo and other tissues, compare sh1; SSRs phi016, 032, 042 [source: characterized gene (MaizeGDB_09082017)]
1.20368e-33	0.336916	0.829	0.69	3.05314e-29	4	Zm00001d011786	Zm00001d011786	phm15278	Cytochrome B5 isoform D[source:homolog]
2.97249e-33	0.334683	0.928	0.849	7.53973e-29	4	Zm00001d004997	Zm00001d004997	CCR2	Ubiquinol-cytochrome c reductase complex 8.0 kDa protein [source: RefGen_v3]
3.56666e-33	0.392133	0.396	0.24	9.04683e-29	4	Zm00001d009594	Zm00001d009594	1d009594	Aspartic proteinase A1[source:homolog]
4.03408e-33	0.280365	0.94	0.848	1.02324e-28	4	Zm00001d006711	Zm00001d006711	1d006711	-
6.03291e-33	0.34007	1	0.998	1.53025e-28	4	aleurone9	Zm00001d012572	AL9	al9;aleurone9: aleurone specific cDNA, unknown function [source: characterized gene (MaizeGDB_09082017)]
7.32681e-33	0.374869	0.816	0.697	1.85845e-28	4	Zm00001d035288	Zm00001d035288	1d035288	Membrane protein [source: RefGen_v3]
1.43194e-32	0.320908	0.86	0.769	3.6321e-28	4	Zm00001d038543	Zm00001d038543	1d038543	Calmodulin-7[source:homolog]
1.73999e-32	0.339388	0.907	0.842	4.41349e-28	4	protein kinase inhibitor1	Zm00001d028963	PKI1	14 kDa zinc-binding protein [source: RefGen_v3]
4.0246e-32	0.344325	0.45	0.29	1.02084e-27	4	Zm00001d041734	Zm00001d041734	1d041734	-
5.15113e-32	0.37889	0.561	0.401	1.30658e-27	4	Zm00001d036054	Zm00001d036054	pco096181	Ubiquitin-conjugating enzyme E2 2[source:homolog]
5.29808e-32	0.39163	0.639	0.482	1.34386e-27	4	Zm00001d018916	Zm00001d018916	1d018916	PIF / Ping-Pong family of plant transposases[source:homolog]
9.48823e-32	0.346666	0.572	0.402	2.40669e-27	4	Zm00001d011396	Zm00001d011396	1d011396	GTPase activating protein, Putative calcium-dependent lipid-binding (CaLB domain) family protein [source: RefGen_v3]
1.67203e-31	0.333805	0.343	0.199	4.24111e-27	4	Zm00001d025307	Zm00001d025307	1d025307	Cysteine proteinases superfamily protein[source:homolog]
2.29684e-31	0.379234	0.399	0.247	5.82594e-27	4	Zm00001d005783	Zm00001d005783	1d005783	Glutamate receptor 2.7[source:homolog]
2.5045e-31	0.756186	0.655	0.508	6.35265e-27	4	Zm00001d036136	Zm00001d036136	1d036136	-
9.68819e-31	0.380774	0.707	0.574	2.45741e-26	4	Zm00001d020003	Zm00001d020003	csu378	Ubiquitin-conjugating enzyme E2 variant 1C[source:homolog]
3.07197e-30	0.434087	0.815	0.707	7.79206e-26	4	Zm00001d037052	Zm00001d037052	1d037052	Ubiquitin-conjugating enzyme E2 11[source:homolog]
3.70018e-30	0.345801	0.316	0.181	9.38549e-26	4	Zm00001d046455	Zm00001d046455	1d046455	HXXXD-type acyl-transferase family protein[source:homolog]
1.14613e-29	0.414073	0.704	0.57	2.90715e-25	4	Zm00001d038136	Zm00001d038136	1d038136	alpha/beta-Hydrolases superfamily protein[source:homolog]
1.61762e-29	0.396061	0.419	0.268	4.10309e-25	4	Zm00001d042909	Zm00001d042909	1d042909	Elicitor-responsive protein 1 [source: RefGen_v3]
2.09318e-29	0.31654	0.503	0.347	5.30935e-25	4	Zm00001d027493	Zm00001d027493	NAD4	nad4;NADH-ubiquinone oxidoreductase B18 subunit4: [source: characterized gene (MaizeGDB_09082017)]
2.65781e-29	0.330933	0.913	0.815	6.74155e-25	4	metallothionein2	Zm00001d029778	MTL2	mtl2;metallothionein2: seed cDNA sequence similar to wheat sequence (SwissProt P30569) and distinct from mtl1 [source: characterized gene (MaizeGDB_09082017)]
2.83396e-29	0.341592	0.519	0.361	7.18834e-25	4	Zm00001d035595	Zm00001d035595	DHAR3	dhar3;dehydroascorbate reductase like3: [source: characterized gene (MaizeGDB_09082017)]
3.56093e-29	0.37079	0.636	0.488	9.03229e-25	4	Zm00001d029238	Zm00001d029238	MSR6	Peptide methionine sulfoxide reductase B5[source:homolog]
5.52749e-29	0.328645	0.797	0.685	1.40205e-24	4	Zm00001d028773	Zm00001d028773	1d028773	NADH dehydrogenase [ubiquinone] 1 alpha subcomplex subunit 8-B[source:homolog]
7.22638e-29	0.478087	0.702	0.563	1.83297e-24	4	Zm00001d024120	Zm00001d024120	1d024120	O-methyltransferase ZRP4[source:homolog]
1.22377e-28	0.393402	0.648	0.492	3.1041e-24	4	Zm00001d016364	Zm00001d016364	umc2407	Tetraspanin-2[source:homolog]
1.37881e-28	0.394141	0.487	0.338	3.49734e-24	4	Zm00001d007118	Zm00001d007118	1d007118	V-type proton ATPase subunit F [source: RefGen_v3]
1.40538e-28	0.350325	0.971	0.934	3.56475e-24	4	Zm00001d034547	Zm00001d034547	umc1118	-
1.58482e-28	0.27628	0.952	0.931	4.01991e-24	4	Zm00001d003653	Zm00001d003653	1d003653	SLL1 protein[source:homolog]
2.42034e-28	0.290841	0.406	0.256	6.13919e-24	4	Zm00001d040470	Zm00001d040470	umc1347	Exonuclease domain-containing protein 1[source:homolog]
3.59253e-28	0.393594	0.744	0.609	9.11245e-24	4	Zm00001d036438	Zm00001d036438	si605069d12	-
4.07386e-28	0.324121	0.728	0.568	1.03333e-23	4	Zm00001d049381	Zm00001d049381	1d049381	Adhesive/proline-rich protein, Proline-rich family protein [source: RefGen_v3]
4.48224e-28	0.405918	0.748	0.627	1.13692e-23	4	Zm00001d030509	Zm00001d030509	pco144716	Pollen Ole e 1 allergen and extensin family protein[source:homolog]
5.3377e-28	0.281458	0.909	0.822	1.35391e-23	4	Zm00001d050384	Zm00001d050384	pco079496	-
6.05728e-28	0.293827	0.912	0.836	1.53643e-23	4	Zm00001d051055	Zm00001d051055	1d051055	Cytochrome c oxidase polypeptide VIb, Cytochrome c oxidase polypeptide VIb isoform 1, Cytochrome c oxidase polypeptide VIb isoform 2 [source: RefGen_v3]
7.80979e-28	0.318711	0.499	0.342	1.98095e-23	4	Zm00001d046120	Zm00001d046120	1d046120	-
3.02115e-27	0.32819	0.763	0.648	7.66313e-23	4	Zm00001d032588	Zm00001d032588	TIDP2767	Succinate dehydrogenase subunit 3-2 mitochondrial[source:homolog]
4.77255e-27	0.318472	0.456	0.305	1.21056e-22	4	Zm00001d044769	Zm00001d044769	1d044769	-
8.00579e-27	0.329028	0.834	0.736	2.03067e-22	4	Zm00001d010618	Zm00001d010618	AY104017	Putative ubiquitin-conjugating enzyme family [source: RefGen_v3]
8.18759e-27	0.315887	0.685	0.538	2.07678e-22	4	Zm00001d011314	Zm00001d011314	1d011314	ATP synthase subunit epsilon, mitochondrial [source: RefGen_v3]
2.52512e-26	0.319546	0.754	0.629	6.40498e-22	4	Zm00001d018884	Zm00001d018884	UCE14	Ubiquitin-conjugating enzyme E2 2[source:homolog]
2.86123e-26	0.33913	0.651	0.515	7.25751e-22	4	Zm00001d016059	Zm00001d016059	1d016059	-
4.08238e-26	0.317406	0.344	0.212	1.03549e-21	4	Zm00001d053127	Zm00001d053127	LACS2	Long chain acyl-CoA synthetase 2[source:homolog]
4.21939e-26	0.284273	0.461	0.307	1.07025e-21	4	Zm00001d006753	Zm00001d006753	AAS2	Indole-3-acetic acid amido synthetase [source: RefGen_v3]
5.68237e-26	0.345411	0.536	0.393	1.44133e-21	4	Zm00001d023856	Zm00001d023856	umc1785	RALF [source: RefGen_v3]
6.47088e-26	0.272437	0.35	0.214	1.64134e-21	4	Zm00001d010171	Zm00001d010171	phi100175	Soluble inorganic pyrophosphatase 1[source:homolog]
9.72767e-26	0.351172	0.704	0.561	2.46742e-21	4	Zm00001d022546	Zm00001d022546	cl4730_1	INVOLVED IN: 10-formyltetrahydrofolate biosynthetic process folic acid and derivative biosynthetic process; EXPRESSED IN: 24 plant structures; EXPRESSED DURING: 15 growth stages; CONTAINS InterPro DOMAIN/s: Serine hydrolase (InterPro:IPR005645); BE /.../bidopsis thaliana protein match is: alpha/beta-Hydrolases superfamily protein (TAIR:AT5G65400.1); Has 30201 Blast hits to 17322 proteins in 780 s…
1.29793e-25	0.339966	0.51	0.362	3.29219e-21	4	Zm00001d027355	Zm00001d027355	IDP6908	RHOMBOID-like protein 3[source:homolog]
1.33119e-25	0.255038	0.931	0.861	3.37656e-21	4	Zm00001d036547	Zm00001d036547	1d036547	Translation machinery associated TMA7[source:homolog]
1.74245e-25	0.272565	0.856	0.771	4.41973e-21	4	NADH ubiquinone oxidoreductase1	Zm00001d028918	NAD1	nad1;NADH ubiquinone oxidoreductase1: endosperm cDNA 5C05D10 (uaz266), similar to a NADH-ubiquinone oxidoreductase subunit [source: characterized gene (MaizeGDB_09082017)]
1.77734e-25	0.273534	0.395	0.256	4.50822e-21	4	Zm00001d021170	Zm00001d021170	1d021170	Inositol 134-trisphosphate 5/6-kinase 4[source:homolog]
1.97795e-25	0.311521	0.489	0.34	5.01707e-21	4	Zm00001d053731	Zm00001d053731	1d053731	Protein transport protein Sec61 subunit gamma-3[source:homolog]
2.21376e-25	0.308168	0.678	0.542	5.61521e-21	4	Zm00001d034520	Zm00001d034520	IDP538	Brain protein 44-like protein [source: RefGen_v3]
3.0699e-25	0.302403	0.49	0.344	7.78679e-21	4	Zm00001d033559	Zm00001d033559	pco123556	Costars family protein [source:homolog]
3.24719e-25	0.306181	0.918	0.854	8.23649e-21	4	Zm00001d035543	Zm00001d035543	1d035543	Glycine-rich protein A3, Glycine/proline-rich family protein isoform 1, Glycine/proline-rich family protein isoform 2 [source: RefGen_v3]
4.01047e-25	0.378301	0.66	0.53	1.01725e-20	4	Zm00001d029030	Zm00001d029030	1d029030	Yos1-like protein[source:homolog]
4.49422e-25	0.271832	0.886	0.791	1.13996e-20	4	Zm00001d045152	Zm00001d045152	1d045152	-
5.87823e-25	0.305414	0.835	0.738	1.49101e-20	4	Zm00001d011136	Zm00001d011136	1d011136	NADH dehydrogenase [ubiquinone] 1 beta subcomplex subunit 2[source:homolog]
6.40916e-25	0.273237	0.632	0.475	1.62568e-20	4	Zm00001d047470	Zm00001d047470	1d047470	Protein EARLY RESPONSIVE TO DEHYDRATION 15[source:homolog]
7.17904e-25	0.335221	0.564	0.425	1.82096e-20	4	Zm00001d022616	Zm00001d022616	1d022616	Acyl carrier protein 2 chloroplastic[source:homolog]
1.06278e-24	0.332991	0.565	0.428	2.69575e-20	4	Zm00001d006336	Zm00001d006336	1d006336	-
1.22127e-24	0.275915	0.328	0.198	3.09775e-20	4	Zm00001d044157	Zm00001d044157	1d044157	cytochrome P450 family 72 subfamily A polypeptide 8[source:homolog]
1.6252e-24	0.292491	0.808	0.703	4.12233e-20	4	Zm00001d029365	Zm00001d029365	1d029365	Non-specific lipid transfer protein-like 1[source:homolog]
5.44452e-24	0.31594	0.551	0.404	1.381e-19	4	proteolipid membrane potential regulator3	Zm00001d045096	PMPM3	Hydrophobic protein LTI6B, Hydrophobic protein LTI6B isoform 1, Hydrophobic protein LTI6B isoform 2 [source: RefGen_v3]
7.17039e-24	0.346101	0.576	0.434	1.81877e-19	4	Zm00001d035637	Zm00001d035637	1d035637	-
8.88708e-24	0.33687	0.754	0.637	2.25421e-19	4	Zm00001d033479	Zm00001d033479	umc2510	Signal peptidase complex subunit 1 [source: RefGen_v3]
1.26099e-23	0.313262	0.39	0.256	3.19851e-19	4	Zm00001d027449	Zm00001d027449	1d027449	-
1.58428e-23	0.343387	0.461	0.327	4.01852e-19	4	lipoxygenase4	Zm00001d033624	LOX4	lox4;lipoxygenase4: [source: characterized gene (MaizeGDB_09082017)]
1.80695e-23	0.256618	0.956	0.91	4.58333e-19	4	Zm00001d031132	Zm00001d031132	gpm4	Copper transport protein ATX1[source:homolog]
2.2098e-23	0.289323	0.845	0.742	5.60515e-19	4	Zm00001d035770	Zm00001d035770	1d035770	Phosphatidylinositol/phosphatidylcholine transfer protein SFH13[source:homolog]
2.7632e-23	0.270749	0.898	0.824	7.00885e-19	4	TF-SF1 binding protein candidate1	Zm00001d025339	SFB1	sfb1;SF1 binding protein candidate1: endosperm cDNA 5C09C08 similar to spinach transcription factor [source: characterized gene (MaizeGDB_09082017)]
2.89023e-23	0.300256	0.755	0.639	7.33106e-19	4	Zm00001d042726	Zm00001d042726	1d042726	Protein BOLA2[source:homolog]
3.26691e-23	0.353895	0.563	0.434	8.28652e-19	4	Zm00001d035054	Zm00001d035054	gpm317	Succinate dehydrogenase subunit 6 mitochondrial[source:homolog]
3.5068e-23	0.276127	0.815	0.704	8.89499e-19	4	superoxide dismutase2	Zm00001d022505	SOD2	Superoxide dismutase [Cu-Zn] 2 [source: RefGen_v3]
5.20002e-23	0.408465	0.768	0.649	1.31899e-18	4	Zm00001d013907	Zm00001d013907	1d013907	Nonspecific lipid-transfer protein [source: RefGen_v3]
6.21041e-23	0.287942	0.634	0.488	1.57527e-18	4	aluminum-induced protein homolog1	Zm00001d023376	ALP1	alp1;aluminum-induced protein homolog1: leaf cDNA csu359 similar to wheat aluminum-induced protein, GenBank accession L28008 [source: characterized gene (MaizeGDB_09082017)]
6.27257e-23	0.383555	0.662	0.549	1.59104e-18	4	Zm00001d050323	Zm00001d050323	cl377_-3	Putative cytochrome P450 superfamily protein [source: RefGen_v3]
8.74315e-23	0.438839	0.551	0.42	2.2177e-18	4	Zm00001d052122	Zm00001d052122	1d052122	-
9.64065e-23	0.268174	0.377	0.244	2.44535e-18	4	Zm00001d019100	Zm00001d019100	1d019100	Protein YLS3[source:homolog]
9.7579e-23	0.313458	0.466	0.323	2.47509e-18	4	Zm00001d022278	Zm00001d022278	1d022278	1-Cys peroxiredoxin PER1 [source: RefGen_v3]
1.36739e-22	0.290441	0.69	0.574	3.46838e-18	4	Zm00001d021958	Zm00001d021958	pco104752	NADH-ubiquinone oxidoreductase 18 kDa subunit [source: RefGen_v3]
1.40361e-22	0.29593	0.812	0.717	3.56024e-18	4	actin depolymerizing factor3	Zm00001d034644	ADF3	adf3;actin depolymerizing factor3: leaf cDNA similar to vertebrate actin polymerization/depolymerization factors, not expressed in pollen; expressed in E. coli; two copies detected in Southerns and by one overgo (PCO115125a in ctg64, 1L; PCO115125b in ctg204, 5S), which are syntenous regions. [source: characterized gene (MaizeGDB_09082017)]
1.46024e-22	0.289766	0.461	0.323	3.7039e-18	4	MAP kinase1	Zm00001d047758	MPK1	mpk1;MAP kinase1: cDNA sequence; single copy [source: characterized gene (MaizeGDB_09082017)]
1.63368e-22	0.301277	0.469	0.334	4.14383e-18	4	Zm00001d019305	Zm00001d019305	1d019305	-
2.97193e-22	0.271554	0.738	0.613	7.53831e-18	4	glyoxylase1	Zm00001d024245	GLX1	glx1;glyoxylase1: [source: characterized gene (MaizeGDB_09082017)]
3.04019e-22	0.292196	0.706	0.574	7.71143e-18	4	Zm00001d050696	Zm00001d050696	1d050696	Cytochrome b-c1 complex subunit 6 [source: RefGen_v3]
4.82264e-22	0.271287	0.878	0.781	1.22326e-17	4	glyceraldehyde-3-phosphate dehydrogenase1-Zm00001d049641	Zm00001d049641	GPC1	Glyceraldehyde-3-phosphate dehydrogenase 1, cytosolic [source: RefGen_v3]
6.49459e-22	0.262232	0.481	0.346	1.64735e-17	4	Zm00001d016864	Zm00001d016864	umc1822	NADH dehydrogenase [ubiquinone] 1 beta subcomplex subunit 3-A[source:homolog]
7.68259e-22	0.255831	0.86	0.796	1.94869e-17	4	Zm00001d042025	Zm00001d042025	1d042025	Ubiquitin-fold modifier 1 [source: RefGen_v3]
8.21825e-22	0.330725	0.318	0.203	2.08456e-17	4	Zm00001d028838	Zm00001d028838	1d028838	Long cell-linked locus protein [source: RefGen_v3]
8.44105e-22	0.305396	0.599	0.465	2.14107e-17	4	Zm00001d020442	Zm00001d020442	1d020442	-
1.07506e-21	0.306259	0.864	0.766	2.72689e-17	4	Zm00001d013642	Zm00001d013642	pco116042	Probable signal peptidase complex subunit 1[source:homolog]
3.00402e-21	0.251769	0.538	0.392	7.6197e-17	4	Zm00001d013966	Zm00001d013966	1d013966	Succinate dehydrogenase subunit 3 [source: RefGen_v3]
3.68043e-21	0.260741	0.873	0.791	9.33541e-17	4	Zm00001d048204	Zm00001d048204	1d048204	NADH-ubiquinone oxidoreductase B16.6 subunit [source: RefGen_v3]
3.81841e-21	0.260938	0.446	0.312	9.68541e-17	4	Zm00001d012469	Zm00001d012469	1d012469	-
4.12008e-21	0.30369	0.785	0.675	1.04506e-16	4	Zm00001d019552	Zm00001d019552	1d019552	Alpha-galactosidase [source: RefGen_v3]
4.9231e-21	0.422399	0.819	0.732	1.24874e-16	4	subtilisin1	Zm00001d023684	SBT1	sbt1;subtilisin1: expressed exclusively in the in the aleurone layer of the maize kernel within a short developmental time frame [source: characterized gene (MaizeGDB_09082017)]
1.24677e-20	0.253117	0.393	0.268	3.16244e-16	4	Zm00001d047675	Zm00001d047675	1d047675	DUF3511 domain protein[source:homolog]
1.50782e-20	0.300844	0.316	0.201	3.8246e-16	4	Zm00001d033208	Zm00001d033208	1d033208	RING-H2 finger protein ATL3L[source:homolog]
2.76907e-20	0.253064	0.991	0.985	7.02376e-16	4	Zm00001d038218	Zm00001d038218	1d038218	Cytochrome c-2[source:homolog]
3.11871e-20	0.277406	0.773	0.657	7.9106e-16	4	Zm00001d031222	Zm00001d031222	1d031222	Cell Division Protein AAA ATPase family [source: RefGen_v3]
3.32112e-20	0.280858	0.805	0.716	8.42403e-16	4	Zm00001d019186	Zm00001d019186	pco113177	Acyl carrier protein [source: RefGen_v3]
1.07319e-19	0.312634	0.482	0.366	2.72216e-15	4	Zm00001d045520	Zm00001d045520	1d045520	Succinate dehydrogenase subunit 8A mitochondrila[source:homolog]
1.90326e-19	0.269587	0.896	0.838	4.82763e-15	4	Zm00001d038351	Zm00001d038351	1d038351	Adenine nucleotide alpha hydrolases-like superfamily protein[source:homolog]
2.34178e-19	0.30656	0.557	0.429	5.93993e-15	4	Zm00001d015431	Zm00001d015431	umc2299	Fiber protein Fb15 [source: RefGen_v3]
4.00175e-19	0.286004	0.466	0.348	1.01504e-14	4	Zm00001d025867	Zm00001d025867	1d025867	-
6.36838e-19	0.257127	0.541	0.415	1.61534e-14	4	Zm00001d033531	Zm00001d033531	1d033531	F1N21.17[source:homolog]
1.29764e-18	0.311419	0.867	0.78	3.29146e-14	4	Zm00001d038327	Zm00001d038327	gpm191	Proteinase inhibitor propeptide[source:homolog]
2.58397e-18	0.255816	0.58	0.457	6.55423e-14	4	Zm00001d037633	Zm00001d037633	1d037633	17.4 kDa class III heat shock protein[source:homolog]
2.80036e-18	0.274765	0.516	0.397	7.10311e-14	4	Zm00001d020930	Zm00001d020930	pco122820	complex I subunit[source:homolog]
2.81981e-18	0.252261	0.956	0.911	7.15245e-14	4	high mobility group protein1	Zm00001d014858	HMG1	DNA-binding protein MNB1B [source: RefGen_v3]
3.40113e-18	0.286584	0.678	0.567	8.62696e-14	4	Zm00001d041112	Zm00001d041112	1d041112	Adenylate kinase 4[source:homolog]
4.70462e-18	0.274353	0.784	0.682	1.19333e-13	4	Zm00001d053228	Zm00001d053228	1d053228	Acyl carrier protein [source: RefGen_v3]
4.96584e-18	0.254668	0.77	0.665	1.25959e-13	4	Zm00001d043070	Zm00001d043070	magi104405	Ubiquitin-conjugating enzyme E2 11[source:homolog]
1.92567e-17	0.276168	0.394	0.282	4.88447e-13	4	Zm00001d050944	Zm00001d050944	1d050944	-
3.5805e-17	0.27956	0.577	0.461	9.08194e-13	4	Zm00001d034404	Zm00001d034404	TIDP3172	Ubiquitin-conjugating enzyme E2 2[source:homolog]
1.32991e-16	0.340004	0.813	0.741	3.37331e-12	4	TF-PLATZ-transcription factor 2	Zm00001d029437	PLATZ2	PLATZ transcription factor family protein[source:homolog]
2.55336e-16	0.291159	0.692	0.587	6.4766e-12	4	Zm00001d008916	Zm00001d008916	1d008916	Small nuclear ribonucleoprotein E [source: RefGen_v3]
3.65156e-16	0.255524	0.69	0.574	9.26218e-12	4	Zm00001d006421	Zm00001d006421	1d006421	-
2.6182e-15	0.266458	0.564	0.449	6.64105e-11	4	high mobility group family A 102	Zm00001d032239	HMGA102	hmga102;high mobility group family A 102: confers nickel resistance when expressed in yeast [source: characterized gene (MaizeGDB_09082017)]
3.37119e-15	0.267091	0.547	0.43	8.55102e-11	4	Zm00001d021167	Zm00001d021167	1d021167	UDP-glycosyltransferase 74B1[source:homolog]
3.59982e-14	0.25325	0.363	0.264	9.13095e-10	4	sugars will eventually be exported transporter4c	Zm00001d015912	SWEET4C	sweet4c;sugars will eventually be exported transporter4c: Mutants are defective in seed filling [source: characterized gene (MaizeGDB_09082017)]
5.06285e-13	0.314307	0.488	0.396	1.28419e-08	4	TF-cytokinin response regulator1	Zm00001d001865	CRR1	crr1;cytokinin response regulator1: single copy,cDNA and genomic sequences; induced in leaf by cytokinin, and inorganic nitrogen; SSR umc1622 [source: characterized gene (MaizeGDB_09082017)]
7.3899e-13	0.30494	0.471	0.37	1.87445e-08	4	Zm00001d045988	Zm00001d045988	pco070107	Oleosin Zm-II [source: RefGen_v3]
1.11573e-12	0.307075	0.492	0.389	2.83006e-08	4	proteolipid membrane potential regulator5	Zm00001d022264	PMPM5	pmpm5;proteolipid membrane potential regulator5: encodes plasma membrane proteolipid involved in ion homeostasis and response to salinity [source: characterized gene (MaizeGDB_09082017)]
1.0347e-11	0.270485	0.476	0.378	2.62451e-07	4	Zm00001d010434	Zm00001d010434	pco097814	Arabinogalactan peptide 20[source:homolog]
4.0743e-11	0.251424	0.82	0.73	1.03345e-06	4	Zm00001d044747	Zm00001d044747	IDP694	B12D protein [source: RefGen_v3]
3.20689e-06	0.351832	0.752	0.729	0.0813427	4	Zm00001d017493	Zm00001d017493	1d017493	Expansin-B4[source:homolog]
0	2.07978	0.806	0.298	0	7	Zm00001d028574	Zm00001d028574	1d028574	Protein phosphatase 2C 37[source:homolog]
1.44921e-280	1.78192	0.876	0.505	3.67592e-276	7	Zm00001d008573	Zm00001d008573	1d008573	Calmodulin protein 2, touch-induced [source: RefGen_v3]
3.75973e-275	1.79919	0.812	0.39	9.53654e-271	7	Zm00001d039944	Zm00001d039944	1d039944	Probable calcium-binding protein CML27[source:homolog]
2.56282e-272	1.77216	0.856	0.473	6.50058e-268	7	Zm00001d004138	Zm00001d004138	umc1635	Heavy metal-associated isoprenylated plant protein 27[source:homolog]
4.20482e-267	1.71778	0.677	0.221	1.06655e-262	7	OBAP2B	Zm00001d011755	OBAP2B	Secreted protein [source: RefGen_v3]
4.75791e-254	1.57287	0.865	0.482	1.20684e-249	7	Zm00001d015767	Zm00001d015767	1d015767	-
3.71877e-252	1.7197	0.862	0.495	9.43267e-248	7	Zm00001d011919	Zm00001d011919	1d011919	Src2-like protein [source: RefGen_v3]
6.03536e-245	1.6959	0.492	0.107	1.53087e-240	7	Zm00001d038990	Zm00001d038990	1d038990	Tumor protein-like protein, Tumor-related protein-like [source: RefGen_v3]
2.27866e-239	1.76889	0.779	0.364	5.77981e-235	7	Aux/IAA-transcription factor 32	Zm00001d018973	IAA32	IAA24-auxin-responsive Aux/IAA family member [source: RefGen_v3]
3.52551e-239	1.79442	0.806	0.413	8.94246e-235	7	TF-NAC-transcription factor 49	Zm00001d034601	NACTF49	NAC domain-containing protein 67, NAC1 transcription factor, SNAC1 [source: RefGen_v3]
9.36248e-234	1.65639	0.54	0.14	2.37479e-229	7	Zm00001d051496	Zm00001d051496	FLZ21	-
9.6192e-216	1.15697	0.356	0.052	2.43991e-211	7	Zm00001d034435	Zm00001d034435	1d034435	WW domain-binding protein 11 [source: RefGen_v3]
1.75749e-213	1.46129	0.852	0.525	4.45787e-209	7	TF-MYB-transcription factor 25	Zm00001d010201	MYB25	Transcription repressor MYB6[source:homolog]
1.44995e-209	1.29631	0.556	0.169	3.67781e-205	7	Zm00001d038780	Zm00001d038780	1d038780	oxidative stress 3[source:homolog]
1.23788e-204	1.50693	0.585	0.199	3.13988e-200	7	TF-AP2-EREBP-transcription factor 209	Zm00001d049364	EREB209	Ethylene-responsive transcription factor 4, Putative AP2/EREBP transcription factor superfamily protein [source: RefGen_v3]
5.17872e-202	1.46412	0.846	0.52	1.31358e-197	7	TF-ZmOrphan42	Zm00001d028752	PRH25	Probable protein phosphatase 2C 30[source:homolog]
1.19361e-201	1.59396	0.75	0.39	3.02758e-197	7	TF-NAC-transcription factor 60	Zm00001d013003	NACTF6	NAC domain-containing protein 2[source:homolog]
1.16986e-196	1.56422	0.68	0.304	2.96734e-192	7	Zm00001d034642	Zm00001d034642	1d034642	Zinc finger protein ZAT11[source:homolog]
2.7631e-192	1.44541	0.626	0.248	7.00861e-188	7	TF-AP2-EREBP-transcription factor 54	Zm00001d024324	EREB54	Putative AP2/EREBP transcription factor superfamily protein [source: RefGen_v3]
5.75774e-192	1.26395	0.445	0.109	1.46045e-187	7	xerico3	Zm00001d031290	XER3	Probable E3 ubiquitin-protein ligase XERICO[source:homolog]
7.53995e-189	1.57445	0.639	0.26	1.91251e-184	7	Zm00001d028968	Zm00001d028968	1d028968	Chaperone protein dnaJ 20 chloroplastic[source:homolog]
4.05824e-182	1.44712	0.678	0.321	1.02937e-177	7	Zm00001d039011	Zm00001d039011	1d039011	Grx_I1-glutaredoxin subgroup III [source: RefGen_v3]
3.00324e-176	1.26157	0.497	0.154	7.61773e-172	7	TF-AP2-EREBP-transcription factor 147	Zm00001d043205	EREB147	Ethylene-responsive transcription factor 4 [source: RefGen_v3]
1.74343e-166	0.988735	0.378	0.082	4.42221e-162	7	Zm00001d029601	Zm00001d029601	1d029601	LOB domain-containing protein 38[source:homolog]
2.36006e-166	1.37265	0.685	0.333	5.98629e-162	7	Zm00001d042056	Zm00001d042056	1d042056	Calcium-binding protein CML38[source:homolog]
1.17393e-160	1.28762	0.772	0.473	2.97768e-156	7	Zm00001d045321	Zm00001d045321	DHN2	Dehydrin family protein expressed; Embryogenic-cell protein 40 (Ecp40); protein[source:homolog]
2.03648e-159	1.50058	0.734	0.405	5.16553e-155	7	Zm00001d045459	Zm00001d045459	1d045459	-
5.2196e-159	1.27207	0.822	0.55	1.32395e-154	7	Zm00001d046852	Zm00001d046852	1d046852	Heptahelical transmembrane protein 2[source:homolog]
1.09666e-156	1.03454	0.45	0.129	2.78168e-152	7	Zm00001d028992	Zm00001d028992	1d028992	Thioredoxin-like 1-1 chloroplastic[source:homolog]
1.07117e-155	1.45506	0.629	0.287	2.71703e-151	7	TF-Zm00001d012968	Zm00001d012968	1d012968	ZFP16-2 [source: RefGen_v3]
1.13231e-155	1.20413	0.542	0.202	2.87209e-151	7	Zm00001d021957	Zm00001d021957	1d021957	-
3.49148e-155	1.26548	0.712	0.402	8.85614e-151	7	Zm00001d034787	Zm00001d034787	IDP6020	-
1.12714e-154	1.2533	0.841	0.576	2.85898e-150	7	TF-NAC-transcription factor 109	Zm00001d042609	NACTF109	NAC domain-containing protein 48, NAC transcription factor [source: RefGen_v3]
4.17476e-154	1.30536	0.508	0.184	1.05893e-149	7	Zm00001d042214	Zm00001d042214	1d042214	Protein SRC2 homolog[source:homolog]
5.32718e-154	1.00105	0.439	0.13	1.35124e-149	7	Zm00001d039524	Zm00001d039524	pco143873	Transposon protein CACTA, En/Spm sub-class [source: RefGen_v3]
1.44142e-152	1.32825	0.552	0.217	3.65617e-148	7	Zm00001d045460	Zm00001d045460	1d045460	-
3.92667e-152	1.37162	0.607	0.27	9.96e-148	7	Zm00001d047618	Zm00001d047618	1d047618	Caltractin [source: RefGen_v3]
5.73368e-152	1.22923	0.584	0.243	1.45435e-147	7	Zm00001d015434	Zm00001d015434	BBX17	B-box zinc finger family protein [source: RefGen_v3]
7.4689e-145	1.17493	0.922	0.797	1.89449e-140	7	Zm00001d051420	Zm00001d051420	DHN3	dhn3;dehydrin3: [source: characterized gene (MaizeGDB_09082017)]
2.27886e-144	1.21944	0.46	0.151	5.78032e-140	7	Zm00001d013333	Zm00001d013333	1d013333	-
5.271e-141	0.886713	0.377	0.098	1.33699e-136	7	Zm00001d001907	Zm00001d001907	1d001907	Ethylene-responsive transcription factor 7[source:homolog]
1.38566e-140	1.36139	0.711	0.425	3.51472e-136	7	Zm00001d014491	Zm00001d014491	EFCB1	EF-hand Ca2+-binding protein CCD1 [source: RefGen_v3]
2.92009e-140	1.2319	0.801	0.55	7.40681e-136	7	Zm00001d018461	Zm00001d018461	pco141631	Thioredoxin [source: RefGen_v3]
2.32127e-138	0.880424	0.36	0.09	5.88791e-134	7	TF-protein phosphatase homolog3	Zm00001d042886	PRH3	prh3;protein phosphatase homolog3: [source: characterized gene (MaizeGDB_09082017)]
2.35705e-138	1.02452	0.379	0.103	5.97865e-134	7	Zm00001d029052	Zm00001d029052	1d029052	-
3.82866e-138	1.26636	0.621	0.305	9.71141e-134	7	TF-NAC-transcription factor 5	Zm00001d005208	NACTF5	NAC domain-containing protein 2[source:homolog]
1.43806e-135	1.11285	0.533	0.215	3.64763e-131	7	Zm00001d021995	Zm00001d021995	1d021995	LOB domain-containing protein 38[source:homolog]
5.11135e-134	1.22199	0.6	0.275	1.29649e-129	7	Zm00001d053746	Zm00001d053746	1d053746	Probable WRKY transcription factor 40[source:homolog]
4.35911e-133	1.09734	0.51	0.198	1.10569e-128	7	Zm00001d029738	Zm00001d029738	1d029738	Alpha/beta hydrolase related protein[source:homolog]
1.31974e-132	1.12332	0.507	0.195	3.34752e-128	7	TF-ZIM-transcription factor 16	Zm00001d027901	ZIM16	ZIM motif family protein [source: RefGen_v3]
1.06071e-130	1.15223	0.783	0.539	2.69048e-126	7	Zm00001d019505	Zm00001d019505	1d019505	SNAP25 homologous protein SNAP33[source:homolog]
2.80802e-130	1.22582	0.499	0.197	7.12254e-126	7	Zm00001d042063	Zm00001d042063	1d042063	-
5.76004e-129	1.23699	0.631	0.328	1.46104e-124	7	Zm00001d047259	Zm00001d047259	1d047259	-
6.83865e-129	0.785508	0.352	0.091	1.73462e-124	7	Zm00001d035455	Zm00001d035455	1d035455	Zinc finger CCCH domain-containing protein 29[source:homolog]
1.10459e-128	1.58776	0.573	0.262	2.80179e-124	7	Zm00001d005879	Zm00001d005879	1d005879	-
4.03724e-128	1.42426	0.619	0.319	1.02405e-123	7	Zm00001d020968	Zm00001d020968	1d020968	TMV response-related protein [source: RefGen_v3]
4.71994e-128	1.23407	0.627	0.316	1.19721e-123	7	Zm00001d039991	Zm00001d039991	1d039991	-
9.69753e-127	1.24617	0.444	0.153	2.45978e-122	7	Zm00001d018298	Zm00001d018298	HSP28	17.4 kDa class III heat shock protein[source:homolog]
5.31341e-123	1.17647	0.696	0.416	1.34775e-118	7	Zm00001d044516	Zm00001d044516	umc1052	DCD (Development and Cell Death) domain protein[source:homolog]
8.14082e-121	1.07022	0.573	0.271	2.06492e-116	7	Zm00001d034641	Zm00001d034641	umc1220	ZFP16-2 [source: RefGen_v3]
1.72736e-120	1.12344	0.518	0.225	4.38146e-116	7	Zm00001d032102	Zm00001d032102	1d032102	DUF761 domain protein[source:homolog]
5.12392e-120	1.2163	0.799	0.59	1.29968e-115	7	Zm00001d039468	Zm00001d039468	1d039468	Grx_A2-glutaredoxin subgroup III [source: RefGen_v3]
3.31279e-119	0.954352	0.445	0.163	8.4029e-115	7	Zm00001d020926	Zm00001d020926	umc1987a	AN15 [source: RefGen_v3]
2.34361e-118	1.07582	0.668	0.367	5.94457e-114	7	Zm00001d017984	Zm00001d017984	1d017984	Probable galacturonosyltransferase-like 9[source:homolog]
6.83934e-117	1.08769	0.812	0.605	1.7348e-112	7	Zm00001d043709	Zm00001d043709	AY106518	Late embryogenesis abundant protein, group 3 [source: RefGen_v3]
8.72142e-116	0.889191	0.375	0.119	2.21219e-111	7	Zm00001d026563	Zm00001d026563	EREB40	Ethylene-responsive transcription factor 7[source:homolog]
9.61407e-116	1.27472	0.602	0.309	2.43861e-111	7	Zm00001d013825	Zm00001d013825	1d013825	-
8.89842e-115	0.799169	0.387	0.12	2.25709e-110	7	Zm00001d037632	Zm00001d037632	umc1751	-
1.21383e-114	1.25183	0.463	0.181	3.07888e-110	7	Zm00001d016306	Zm00001d016306	1d016306	Probable F-box protein [source:homolog]
1.63349e-112	0.903117	0.399	0.133	4.14336e-108	7	Zm00001d012292	Zm00001d012292	1d012292	Glucan endo-13-beta-glucosidase 14[source:homolog]
1.67569e-112	0.904309	0.47	0.185	4.25038e-108	7	Zm00001d038772	Zm00001d038772	1d038772	CCCH transcription factor, CCCH transcription factor isoform 1, CCCH transcription factor isoform 2 [source: RefGen_v3]
1.55485e-111	0.94216	0.468	0.187	3.94388e-107	7	Zm00001d006713	Zm00001d006713	1d006713	-
3.05496e-110	0.80512	0.932	0.854	7.7489e-106	7	Zm00001d006711	Zm00001d006711	1d006711	-
6.37973e-110	0.842364	0.371	0.12	1.61822e-105	7	Zm00001d009487	Zm00001d009487	1d009487	DUF4228 domain protein[source:homolog]
9.37459e-110	0.876689	0.366	0.118	2.37787e-105	7	Zm00001d020925	Zm00001d020925	1d020925	BCR/ABL-regulated protein [source: RefGen_v3]
2.086e-109	0.881985	0.417	0.149	5.29113e-105	7	Zm00001d050689	Zm00001d050689	1d050689	U-box domain-containing protein 29[source:homolog]
2.87365e-108	0.908104	0.437	0.168	7.28901e-104	7	Zm00001d007079	Zm00001d007079	1d007079	Phospholipase A2 family protein[source:homolog]
4.27256e-108	1.10368	0.519	0.243	1.08373e-103	7	Zm00001d022327	Zm00001d022327	pco145234	Probable carboxylesterase 18[source:homolog]
6.7277e-108	0.780886	0.347	0.105	1.70648e-103	7	TF-protein phosphatase homolog7	Zm00001d005609	PRH7	prh7;protein phosphatase homolog7: [source: characterized gene (MaizeGDB_09082017)]
1.9646e-107	0.967498	0.485	0.203	4.98321e-103	7	TF-bHLH-transcription factor 103	Zm00001d033957	BHLH103	Helix-loop-helix DNA-binding domain containing protein [source: RefGen_v3]
2.97917e-106	0.905877	0.402	0.139	7.55666e-102	7	Zm00001d007175	Zm00001d007175	TIDP3280	Expressed protein; protein[source:homolog]
3.34104e-105	1.19713	0.479	0.208	8.47454e-101	7	Zm00001d021266	Zm00001d021266	1d021266	-
6.01362e-104	0.852745	0.431	0.163	1.52536e-99	7	Zm00001d039112	Zm00001d039112	1d039112	DUF1645 family protein[source:homolog]
1.34494e-103	1.00339	0.625	0.347	3.41144e-99	7	Zm00001d031536	Zm00001d031536	1d031536	Oxysterol-binding protein-related protein 4B[source:homolog]
4.14543e-103	1.0581	0.361	0.119	1.05149e-98	7	Zm00001d046824	Zm00001d046824	1d046824	-
8.35902e-103	1.00277	0.389	0.138	2.12027e-98	7	TF-AP2-EREBP-transcription factor 172	Zm00001d031796	EREB172	AP2 domain containing protein [source: RefGen_v3]
9.24386e-103	1.09728	0.572	0.298	2.34471e-98	7	TF-AP2-EREBP-transcription factor 22	Zm00001d010048	EREB22	Dehydration-responsive element-binding protein 2A[source:homolog]
4.92336e-102	0.780398	0.333	0.101	1.24881e-97	7	TF-AP2-EREBP-transcription factor 97	Zm00001d002364	EREB97	Ethylene-responsive transcription factor 4[source:homolog]
4.70412e-101	0.796262	0.38	0.131	1.1932e-96	7	Zm00001d048134	Zm00001d048134	1d048134	Probable E3 ubiquitin-protein ligase RHY1A[source:homolog]
6.94568e-101	0.82398	0.307	0.087	1.76177e-96	7	Zm00001d015126	Zm00001d015126	1d015126	response to low sulfur 3[source:homolog]
1.87689e-100	1.15468	0.603	0.338	4.76072e-96	7	Zm00001d013550	Zm00001d013550	VQ27	-
4.21704e-100	0.982638	0.412	0.152	1.06965e-95	7	Zm00001d018107	Zm00001d018107	1d018107	Protein EXORDIUM[source:homolog]
1.25992e-99	1.19894	0.634	0.373	3.19578e-95	7	TF-ZIM-transcription factor 10	Zm00001d014253	ZIM10	ZIM motif family protein [source: RefGen_v3]
8.673e-98	1.28112	0.496	0.23	2.19991e-93	7	Zm00001d017547	Zm00001d017547	DHN15	Dehydrin COR410[source:homolog]
2.00776e-97	1.11094	0.555	0.266	5.09268e-93	7	Zm00001d002410	Zm00001d002410	1d002410	Probable xyloglucan endotransglucosylase/hydrolase protein 21[source:homolog]
9.31626e-97	0.838037	0.339	0.109	2.36307e-92	7	Zm00001d038471	Zm00001d038471	1d038471	U-box domain-containing protein 16[source:homolog]
3.463e-96	0.837574	0.386	0.139	8.78389e-92	7	Zm00001d008171	Zm00001d008171	1d008171	Probable protein phosphatase 2C 49[source:homolog]
3.88135e-96	1.18113	0.347	0.115	9.84504e-92	7	Zm00001d049061	Zm00001d049061	umc1217	-
2.08185e-94	0.659337	0.302	0.087	5.28061e-90	7	Zm00001d010652	Zm00001d010652	1d010652	EID1-like F-box protein 3[source:homolog]
3.39381e-94	1.01225	0.875	0.761	8.60841e-90	7	Zm00001d025166	Zm00001d025166	1d025166	Putative quinone-oxidoreductase homolog chloroplastic[source:homolog]
5.78925e-94	0.95379	0.303	0.089	1.46844e-89	7	Zm00001d011656	Zm00001d011656	1d011656	Putative MAPKKK family protein kinase [source: RefGen_v3]
1.26224e-91	0.963062	0.565	0.308	3.20166e-87	7	Zm00001d015025	Zm00001d015025	pco078009	AMP binding protein [source: RefGen_v3]
4.75387e-90	1.06879	0.612	0.354	1.20582e-85	7	Zm00001d025735	Zm00001d025735	1d025735	Serine/threonine-protein kinase OXI1[source:homolog]
1.82047e-89	0.889078	0.486	0.227	4.61763e-85	7	Zm00001d050961	Zm00001d050961	1d050961	N-acetylglucosaminyltransferase III [source: RefGen_v3]
1.09283e-88	0.838691	0.412	0.17	2.77196e-84	7	Zm00001d010856	Zm00001d010856	1d010856	Peripheral-type benzodiazepine receptor [source: RefGen_v3]
2.5919e-88	1.07714	0.517	0.271	6.57435e-84	7	physical impedance induced protein2	Zm00001d014794	PIIP2	piip2;physical impedance induced protein2: [source: characterized gene (MaizeGDB_09082017)]
2.49415e-87	1.05658	0.691	0.444	6.32641e-83	7	Zm00001d027988	Zm00001d027988	1d027988	-
2.91691e-87	1.12794	0.554	0.293	7.39875e-83	7	Zm00001d044769	Zm00001d044769	1d044769	-
2.07688e-86	0.893796	0.455	0.205	5.268e-82	7	Zm00001d017457	Zm00001d017457	1d017457	Phospholipase A1-Ibeta2 chloroplastic[source:homolog]
2.45804e-86	0.963157	0.59	0.351	6.23481e-82	7	Zm00001d001862	Zm00001d001862	1d001862	-
8.78444e-86	0.953263	0.576	0.323	2.22817e-81	7	OBAP2A	Zm00001d043464	OBAP2A	Oil body-associated protein 2A[source:homolog]
4.95861e-85	0.700215	0.302	0.096	1.25775e-80	7	TF-ZIM-transcription factor 4	Zm00001d048263	ZIM4	Putative tify domain/CCT motif transcription factor family protein, ZIM motif family protein [source: RefGen_v3]
1.62242e-84	0.976023	0.452	0.21	4.11528e-80	7	TF-ZmOrphan176	Zm00001d048352	Orphan176	IQ-domain 20[source:homolog]
3.94275e-84	0.983537	0.505	0.256	1.00008e-79	7	TF-Zm00001d002782	Zm00001d002782	THX32	FRIGIDA interacting protein 2[source:homolog]
3.99159e-84	1.06551	0.678	0.457	1.01247e-79	7	Zm00001d028630	Zm00001d028630	HSP70-6	Heat shock cognate 70 kDa protein 2 [source: RefGen_v3]
8.15732e-84	0.818818	0.379	0.148	2.0691e-79	7	Zm00001d011451	Zm00001d011451	1d011451	DUF1645 family protein[source:homolog]
1.64451e-83	0.872922	0.498	0.245	4.17129e-79	7	adenosine 5'-phosphosulfate reductase-like2	Zm00001d006467	APRL2	aprl2;adenosine 5'-phosphosulfate reductase-like2: [source: characterized gene (MaizeGDB_09082017)]
1.96584e-83	0.886577	0.492	0.246	4.98636e-79	7	Zm00001d044300	Zm00001d044300	1d044300	PIF / Ping-Pong family of plant transposases[source:homolog]
1.05986e-82	0.769194	0.352	0.131	2.68833e-78	7	Zm00001d040461	Zm00001d040461	VQ19	Calmodulin-binding protein 25[source:homolog]
1.29105e-82	0.913328	0.435	0.192	3.27476e-78	7	adenosine 5'-phosphosulfate reductase-like1	Zm00001d021596	APRL1	aprl1;adenosine 5'-phosphosulfate reductase-like1: [source: characterized gene (MaizeGDB_09082017)]
2.03056e-82	0.736655	0.345	0.124	5.15051e-78	7	TF-HSF-transcription factor 24	Zm00001d032923	HSFTF24	Heat stress transcription factor A-6b[source:homolog]
4.67604e-82	0.888536	0.349	0.129	1.18608e-77	7	Zm00001d043740	Zm00001d043740	1d043740	Mitogen-activated protein kinase kinase kinase YODA[source:homolog]
1.82035e-80	0.668054	0.309	0.103	4.61732e-76	7	Zm00001d008340	Zm00001d008340	1d008340	alpha/beta-Hydrolases superfamily protein[source:homolog]
5.88635e-80	0.733972	0.314	0.108	1.49307e-75	7	Zm00001d048348	Zm00001d048348	1d048348	transcription activator-related[source:homolog]
1.50173e-79	0.882382	0.468	0.227	3.80914e-75	7	Zm00001d006256	Zm00001d006256	IDP456	syringolide-induced protein 14-1-1[source:homolog]
1.58006e-79	0.731352	0.308	0.104	4.00783e-75	7	TF-AP2-EREBP-transcription factor 7	Zm00001d052167	EREB7	Putative AP2/EREBP transcription factor superfamily protein [source: RefGen_v3]
1.90973e-79	0.967576	0.852	0.742	4.84403e-75	7	Zm00001d007901	Zm00001d007901	1d007901	Cylicin-1 [source: RefGen_v3]
2.51897e-79	0.90027	0.679	0.473	6.38936e-75	7	Zm00001d047470	Zm00001d047470	1d047470	Protein EARLY RESPONSIVE TO DEHYDRATION 15[source:homolog]
3.16585e-79	0.969611	0.414	0.18	8.03019e-75	7	Zm00001d014166	Zm00001d014166	1d014166	Putative calcium-transporting ATPase 13 plasma membrane-type[source:homolog]
6.41226e-79	0.747261	0.376	0.152	1.62647e-74	7	Zm00001d013384	Zm00001d013384	1d013384	plant/MUD21-2 protein[source:homolog]
6.50308e-79	0.835192	0.428	0.194	1.64951e-74	7	Zm00001d021006	Zm00001d021006	1d021006	MTD1 [source: RefGen_v3]
8.06646e-79	0.772232	0.392	0.164	2.04606e-74	7	Zm00001d008540	Zm00001d008540	1d008540	-
1.62511e-78	0.912943	0.646	0.424	4.1221e-74	7	TF-ZmOrphan326	Zm00001d013220	Orphan326	Probable protein phosphatase 2C 48[source:homolog]
2.41395e-78	0.754674	0.328	0.12	6.123e-74	7	Zm00001d005663	Zm00001d005663	1d005663	Succinate dehydrogenase [ubiquinone] iron-sulfur subunit 3 mitochondrial[source:homolog]
5.93285e-78	0.792826	0.366	0.146	1.50487e-73	7	Zm00001d001774	Zm00001d001774	1d001774	Probable CCR4-associated factor 1 homolog 11[source:homolog]
5.94829e-78	0.97959	0.588	0.349	1.50878e-73	7	Zm00001d003228	Zm00001d003228	1d003228	Serine/threonine-protein kinase OXI1[source:homolog]
6.5667e-78	0.847827	0.346	0.132	1.66564e-73	7	beta amylase2	Zm00001d027619	AMYB2	amyb2;beta amylase2: electrophoretic mobility; monomeric [source: characterized gene (MaizeGDB_09082017)]
7.98533e-78	1.0337	0.662	0.449	2.02548e-73	7	Zm00001d005698	Zm00001d005698	1d005698	AN17 [source: RefGen_v3]
1.9458e-77	0.852034	0.59	0.347	4.93552e-73	7	Zm00001d033999	Zm00001d033999	IDP6633	C-8 sterol isomerases[source:homolog]
2.95589e-77	0.733334	0.39	0.162	7.49761e-73	7	TF-MYB-transcription factor 106	Zm00001d037334	MYB106	Odorant 1 protein, Putative MYB DNA-binding domain superfamily protein [source: RefGen_v3]
5.67585e-77	0.765902	0.34	0.131	1.43968e-72	7	xerico1	Zm00001d005978	XER1	RING-H2 finger protein [source: RefGen_v3]
4.23757e-76	0.827363	0.492	0.253	1.07486e-71	7	Zm00001d031833	Zm00001d031833	1d031833	Mitochondrial 2-oxoglutarate/malate carrier protein [source: RefGen_v3]
5.27106e-76	0.712021	0.364	0.148	1.337e-71	7	Zm00001d006016	Zm00001d006016	umc1987b	Multiple stress-responsive zinc-finger protein ISAP1 [source: RefGen_v3]
6.84681e-76	0.954411	0.536	0.296	1.73669e-71	7	Zm00001d043652	Zm00001d043652	umc1286	Probable choline kinase 2[source:homolog]
2.0402e-75	1.06556	0.565	0.336	5.17497e-71	7	dehydrin1	Zm00001d037894	DHN1	Dehydrin DHN1 [source: RefGen_v3]
2.81325e-75	0.907165	0.584	0.353	7.1358e-71	7	Zm00001d039769	Zm00001d039769	1d039769	RING/U-box superfamily protein[source:homolog]
7.04271e-75	0.721671	0.322	0.116	1.78638e-70	7	Zm00001d006591	Zm00001d006591	1d006591	F-box domain containing protein [source: RefGen_v3]
7.78374e-75	0.876323	0.508	0.273	1.97435e-70	7	Zm00001d021303	Zm00001d021303	1d021303	Probable receptor-like protein kinase [source:homolog]
1.01392e-74	0.832042	0.48	0.246	2.57181e-70	7	Zm00001d025707	Zm00001d025707	1d025707	BTB/POZ and TAZ domain-containing protein 2[source:homolog]
4.45287e-74	0.722664	0.384	0.159	1.12947e-69	7	TF-WRKY-transcription factor 67	Zm00001d024376	WRKY67	Putative WRKY DNA-binding domain superfamily protein, WRKY25-superfamily of TFs having WRKY and zinc finger domains [source: RefGen_v3]
4.98224e-73	0.910577	0.571	0.32	1.26375e-68	7	Zm00001d038884	Zm00001d038884	1d038884	Putative MAPKKK family protein kinase [source: RefGen_v3]
5.95905e-73	0.920738	0.642	0.414	1.51151e-68	7	Zm00001d027708	Zm00001d027708	1d027708	Metal ion binding protein [source: RefGen_v3]
1.07145e-71	0.75881	0.363	0.151	2.71774e-67	7	TF-Zm00001d042933	Zm00001d042933	1d042933	Zinc finger protein ZAT11[source:homolog]
2.83247e-71	0.939342	0.794	0.679	7.18455e-67	7	Zm00001d013627	Zm00001d013627	1d013627	DWNN domain a CCHC-type zinc finger[source:homolog]
5.83328e-71	0.812814	0.599	0.368	1.47961e-66	7	Zm00001d029783	Zm00001d029783	1d029783	Expansin-like A2[source:homolog]
1.37626e-70	0.633761	0.336	0.132	3.49088e-66	7	Zm00001d006601	Zm00001d006601	1d006601	Cotton fiber expressed protein 1[source:homolog]
5.50336e-70	0.819699	0.344	0.139	1.39593e-65	7	Zm00001d033943	Zm00001d033943	1d033943	-
8.13977e-70	0.90692	0.677	0.479	2.06465e-65	7	Zm00001d016401	Zm00001d016401	1d016401	-
1.11598e-69	0.890283	0.562	0.33	2.83067e-65	7	Zm00001d017126	Zm00001d017126	GTE102	Transcription factor GTE8[source:homolog]
1.15483e-69	1.0418	0.372	0.164	2.92924e-65	7	Zm00001d043386	Zm00001d043386	1d043386	Dynein light chain LC6, flagellar outer arm [source: RefGen_v3]
1.38227e-69	0.747759	0.346	0.138	3.50612e-65	7	TF-WRI1 transcription factor2	Zm00001d052405	WRI2	wri2;WRI1 transcription factor2: [source: characterized gene (MaizeGDB_09082017)]
5.63303e-68	0.843358	0.495	0.276	1.42882e-63	7	Zm00001d011543	Zm00001d011543	umc2199	Grx_I1-glutaredoxin subgroup III [source: RefGen_v3]
1.00464e-67	1.00225	0.365	0.159	2.54826e-63	7	Zm00001d049060	Zm00001d049060	1d049060	-
1.17314e-67	0.71454	0.336	0.136	2.97568e-63	7	Zm00001d016719	Zm00001d016719	1d016719	U-box domain-containing protein 29[source:homolog]
1.60815e-67	0.632944	0.302	0.111	4.07906e-63	7	Zm00001d010214	Zm00001d010214	pco093780	PB1 domain containing protein [source: RefGen_v3]
1.94802e-67	0.814661	0.503	0.276	4.94115e-63	7	Zm00001d048411	Zm00001d048411	1d048411	Metal ion binding protein [source: RefGen_v3]
2.90058e-67	0.768207	0.42	0.204	7.35732e-63	7	Zm00001d009555	Zm00001d009555	1d009555	Hydroxyproline-rich glycoprotein family protein[source:homolog]
8.339e-66	0.791741	0.411	0.195	2.11519e-61	7	Zm00001d031773	Zm00001d031773	1d031773	Protein HVA22 [source: RefGen_v3]
1.14115e-65	0.737399	0.864	0.769	2.89452e-61	7	H4C7-Zm00001d026015	Zm00001d026015	HIS405	Histone H4 [source: RefGen_v3]
1.66681e-64	0.769757	0.404	0.197	4.22787e-60	7	Zm00001d047664	Zm00001d047664	1d047664	Multidrug resistance protein ABC transporter family protein[source:homolog]
2.02419e-64	0.657811	0.358	0.156	5.13436e-60	7	Zm00001d014780	Zm00001d014780	si660041h08b	Probable receptor-like protein kinase [source:homolog]
4.41738e-63	0.80821	0.472	0.259	1.12047e-58	7	TF-WRKY-transcription factor 47	Zm00001d011403	WRKY47	Putative WRKY DNA-binding domain superfamily protein [source: RefGen_v3]
8.62047e-63	0.632193	0.313	0.126	2.18658e-58	7	TF-MYB-transcription factor 112	Zm00001d046632	MYB112	MYB transcription factor TaMYB1, Putative MYB DNA-binding domain superfamily protein [source: RefGen_v3]
1.99477e-62	0.891626	0.809	0.693	5.05973e-58	7	Zm00001d023664	Zm00001d023664	1d023664	ABA-responsive protein [source: RefGen_v3]
3.15403e-62	1.01965	0.396	0.193	8.0002e-58	7	TF-ZmOrphan301	Zm00001d049244	Orphan301	Putative IQ calmodulin-binding and BAG domain containing family protein [source: RefGen_v3]
1.01954e-61	0.761038	0.481	0.26	2.58606e-57	7	1-aminocyclopropane-1-carboxylate synthase2	Zm00001d002592	ACS2	acs2;1-aminocyclopropane-1-carboxylate synthase2: [source: characterized gene (MaizeGDB_09082017)]
2.08044e-61	0.692803	0.495	0.276	5.27705e-57	7	Zm00001d032536	Zm00001d032536	1d032536	Calcium uniporter protein 4 mitochondrial[source:homolog]
3.35762e-61	0.760001	0.393	0.19	8.51661e-57	7	TF-AP2-EREBP-transcription factor 133	Zm00001d038320	EREB133	Putative AP2/EREBP transcription factor superfamily protein [source: RefGen_v3]
1.23216e-60	0.976869	0.595	0.388	3.12538e-56	7	Zm00001d032458	Zm00001d032458	1d032458	cytochrome P450 family 87 subfamily A polypeptide 6[source:homolog]
1.46003e-60	0.770693	0.542	0.323	3.70337e-56	7	TF-WRKY-transcription factor 14	Zm00001d026252	WRKY14	Probable WRKY transcription factor 11[source:homolog]
3.09886e-60	0.793003	0.431	0.228	7.86025e-56	7	Zm00001d033389	Zm00001d033389	VQ10	VQ motif family protein [source: RefGen_v3]
6.27242e-60	0.74244	0.561	0.353	1.591e-55	7	gibberellin 2-oxidase6	Zm00001d037724	GA2OX6	Gibberellin 2-beta-dioxygenase [source: RefGen_v3]
7.56073e-60	1.19945	0.436	0.23	1.91778e-55	7	Zm00001d046574	Zm00001d046574	1d046574	-
1.57279e-59	0.786024	0.668	0.502	3.98939e-55	7	Zm00001d014317	Zm00001d014317	1d014317	-
1.60149e-59	0.659429	0.591	0.384	4.06219e-55	7	Zm00001d013097	Zm00001d013097	1d013097	O-Glycosyl hydrolases family 17 protein[source:homolog]
1.72265e-59	0.834383	0.473	0.274	4.36949e-55	7	Zm00001d040613	Zm00001d040613	gpm462	Stress-inducible membrane pore protein [source: RefGen_v3]
2.0485e-59	0.891126	0.392	0.194	5.19602e-55	7	abscisic acid stress ripening1	Zm00001d023529	AASR1	aasr1;abscisic acid stress ripening1: protects the major ARS protein in maize; protects kernel yield under water deficit; SSR pio059, IDP9044 [source: characterized gene (MaizeGDB_09082017)]
7.90625e-59	0.850248	0.674	0.5	2.00542e-54	7	TF-AP2-EREBP-transcription factor 200	Zm00001d022461	EREB200	ERF-like protein [source: RefGen_v3]
3.5661e-58	0.778346	0.723	0.575	9.04541e-54	7	Zm00001d024425	Zm00001d024425	pza02941	Regulator of Vps4 activity in the MVB pathway protein[source:homolog]
5.05622e-58	0.709646	0.534	0.316	1.28251e-53	7	Zm00001d022278	Zm00001d022278	1d022278	1-Cys peroxiredoxin PER1 [source: RefGen_v3]
9.18288e-58	0.831411	0.89	0.825	2.32924e-53	7	metallothionein2	Zm00001d029778	MTL2	mtl2;metallothionein2: seed cDNA sequence similar to wheat sequence (SwissProt P30569) and distinct from mtl1 [source: characterized gene (MaizeGDB_09082017)]
1.41173e-57	0.786125	0.637	0.435	3.58085e-53	7	tassel seed2	Zm00001d028806	TS2	Sex determination protein tasselseed-2 [source: RefGen_v3]
7.1454e-57	0.744184	0.444	0.242	1.81243e-52	7	TF-ZmOrphan296	Zm00001d024732	Orphan296	Probable protein phosphatase 2C 49[source:homolog]
7.49791e-57	0.626265	0.305	0.129	1.90185e-52	7	Zm00001d047535	Zm00001d047535	1d047535	Calcium-binding protein CML42[source:homolog]
1.70212e-56	0.719034	0.498	0.28	4.31743e-52	7	TF-AP2-EREBP-transcription factor 118	Zm00001d008546	EREB118	Putative AP2/EREBP transcription factor superfamily protein isoform 1, Putative AP2/EREBP transcription factor superfamily protein isoform 2 [source: RefGen_v3]
2.75735e-56	0.903764	0.765	0.653	6.99401e-52	7	Zm00001d021706	Zm00001d021706	1d021706	Histone H2A [source: RefGen_v3]
3.57584e-56	0.810281	0.489	0.297	9.07012e-52	7	Zm00001d053213	Zm00001d053213	1d053213	Chaperone protein dnaJ 11 chloroplastic[source:homolog]
3.87975e-56	0.943771	0.47	0.267	9.84098e-52	7	defensin-like protein1	Zm00001d024303	DEF1	Defensin-like protein 1 [source: RefGen_v3]
7.21765e-56	0.639119	0.379	0.183	1.83076e-51	7	Zm00001d013109	Zm00001d013109	CDPK10	cdpk10;calcium-dependent protein kinase 10: [source: characterized gene (MaizeGDB_09082017)]
8.5775e-56	0.838459	0.645	0.467	2.17568e-51	7	Zm00001d048176	Zm00001d048176	phi448880	Vicilin-like seed storage protein [source:homolog]
1.91227e-55	0.549588	0.312	0.134	4.85046e-51	7	Zm00001d039110	Zm00001d039110	bnlg1136a	Calmodulin [source: RefGen_v3]
2.11923e-55	0.813446	0.463	0.273	5.37541e-51	7	GNAT-transcription factor 8	Zm00001d034418	HAGTF8	Acyl-CoA N-acyltransferases (NAT) superfamily protein[source:homolog]
3.09548e-55	0.718922	0.651	0.449	7.8517e-51	7	TF-WRKY-transcription factor 48	Zm00001d015515	WRKY48	Probable WRKY transcription factor 40[source:homolog]
5.12755e-55	0.647753	0.322	0.141	1.3006e-50	7	TF-WRKY-transcription factor 123	Zm00001d044171	WRKY123	Probable WRKY transcription factor 14[source:homolog]
5.89968e-55	0.959115	0.709	0.569	1.49645e-50	7	Zm00001d034643	Zm00001d034643	1d034643	Actin-depolymerizing factor 10[source:homolog]
8.45252e-55	0.634653	0.32	0.142	2.14398e-50	7	Zm00001d051661	Zm00001d051661	1d051661	MSF1-like family protein[source:homolog]
9.11738e-55	0.71461	0.387	0.192	2.31262e-50	7	Zm00001d003938	Zm00001d003938	1d003938	Steroleosin [source: RefGen_v3]
2.19748e-54	0.607038	0.323	0.142	5.57392e-50	7	TF-ZmOrphan351	Zm00001d047209	Orphan351	Calmodulin-binding transcription activator 2[source:homolog]
2.25284e-54	0.657046	0.316	0.139	5.71433e-50	7	Zm00001d025947	Zm00001d025947	1d025947	SAUR11-auxin-responsive SAUR family member [source: RefGen_v3]
3.7196e-54	0.536286	0.948	0.922	9.43477e-50	7	Zm00001d000508	Zm00001d000508	1d000508	-
6.02444e-53	0.72708	0.657	0.479	1.5281e-48	7	TF-ZmOrphan177	Zm00001d034109	Orphan177	Probable protein phosphatase 2C 48[source:homolog]
1.82019e-52	0.775982	0.602	0.427	4.61692e-48	7	Zm00001d016664	Zm00001d016664	2G172230	Chaperone protein ClpD chloroplastic[source:homolog]
1.6727e-51	0.746918	0.324	0.148	4.24281e-47	7	Zm00001d013210	Zm00001d013210	1d013210	-
1.8718e-51	0.678209	0.453	0.261	4.74781e-47	7	Zm00001d043339	Zm00001d043339	1d043339	RING/U-box superfamily protein[source:homolog]
2.72957e-51	0.699649	0.502	0.306	6.92355e-47	7	Zm00001d006753	Zm00001d006753	AAS2	Indole-3-acetic acid amido synthetase [source: RefGen_v3]
5.64946e-50	0.794956	0.66	0.497	1.43299e-45	7	Zm00001d052061	Zm00001d052061	1d052061	Protein CYPRO4 [source: RefGen_v3]
1.88148e-49	0.506354	0.93	0.883	4.77238e-45	7	Zm00001d048165	Zm00001d048165	1d048165	Protein EARLY RESPONSIVE TO DEHYDRATION 15[source:homolog]
4.33977e-49	0.679839	0.501	0.316	1.10078e-44	7	TF-C2C2-GATA-transcription factor 11	Zm00001d002811	GATA11	GATA zinc finger family protein [source: RefGen_v3]
6.97962e-49	0.667459	0.694	0.514	1.77038e-44	7	Zm00001d006947	Zm00001d006947	1d006947	Cytochrome P450 CYP709C14 [source: RefGen_v3]
9.04746e-49	0.643521	0.476	0.288	2.29489e-44	7	Zm00001d013834	Zm00001d013834	1d013834	AAA-ATPase [source:homolog]
1.5263e-48	0.531589	0.959	0.893	3.87145e-44	7	Zm00001d015091	Zm00001d015091	BI1	Bax inhibitor 1[source:homolog]
6.54169e-48	0.644796	0.484	0.291	1.6593e-43	7	tassel seed1	Zm00001d003533	TS1	Lipoxygenase [source: RefGen_v3]
7.65166e-48	0.808088	0.402	0.217	1.94084e-43	7	Zm00001d053995	Zm00001d053995	1d053995	-
8.50627e-48	0.725212	0.491	0.301	2.15761e-43	7	TF-HSF-transcription factor 6	Zm00001d016674	HSFTF6	Heat shock factor protein 2 [source: RefGen_v3]
1.25433e-47	0.640976	0.554	0.367	3.1816e-43	7	Zm00001d044033	Zm00001d044033	AY109934	TRICHOME BIREFRINGENCE-LIKE 20[source:homolog]
1.05024e-46	0.89406	0.508	0.341	2.66394e-42	7	Zm00001d018868	Zm00001d018868	1d018868	-
2.02137e-46	0.819383	0.42	0.238	5.12719e-42	7	Zm00001d002564	Zm00001d002564	2G050234	Protein DMR6-LIKE OXYGENASE 2[source:homolog]
3.29062e-46	0.60745	0.309	0.144	8.34666e-42	7	Zm00001d001832	Zm00001d001832	1d001832	NDR1/HIN1-like 25[source:homolog]
3.33476e-46	0.651574	0.393	0.213	8.45861e-42	7	Zm00001d019725	Zm00001d019725	1d019725	Uclacyanin-3[source:homolog]
4.19657e-46	0.645775	0.413	0.231	1.06446e-41	7	Zm00001d007764	Zm00001d007764	si605047e03	Hydroxyproline O-galactosyltransferase GALT4[source:homolog]
6.75019e-46	0.746328	0.539	0.356	1.71219e-41	7	Zm00001d030915	Zm00001d030915	umc2233	-
1.83718e-45	0.658196	0.359	0.184	4.66001e-41	7	TF-WRKY-transcription factor 92	Zm00001d010399	WRKY92	Putative WRKY DNA-binding domain superfamily protein isoform 1, Putative WRKY DNA-binding domain superfamily protein isoform 2 [source: RefGen_v3]
2.45235e-45	0.534655	0.305	0.138	6.22037e-41	7	Zm00001d051056	Zm00001d051056	umc1346	S-adenosylmethionine decarboxylase proenzyme [source: RefGen_v3]
2.46926e-45	0.720926	0.454	0.273	6.26327e-41	7	Zm00001d017849	Zm00001d017849	1d017849	-
3.88818e-45	0.69922	0.644	0.475	9.86238e-41	7	Zm00001d027434	Zm00001d027434	1d027434	Alpha/beta hydrolase related protein[source:homolog]
4.70557e-45	0.643491	0.426	0.243	1.19357e-40	7	Zm00001d053818	Zm00001d053818	1d053818	Protein kinase superfamily protein[source:homolog]
5.804e-45	0.781956	0.684	0.54	1.47218e-40	7	Zm00001d009087	Zm00001d009087	1d009087	RESPONSE TO ABA AND SALT 1[source:homolog]
6.39424e-45	0.481883	0.302	0.137	1.6219e-40	7	Zm00001d001868	Zm00001d001868	1d001868	-
7.6636e-45	0.536212	0.325	0.159	1.94387e-40	7	Zm00001d035039	Zm00001d035039	pco121811	Core-2/I-branching beta-16-N-acetylglucosaminyltransferase family protein[source:homolog]
8.76905e-45	0.570859	0.39	0.214	2.22427e-40	7	Zm00001d005727	Zm00001d005727	1d005727	Plant UBX domain-containing protein 2[source:homolog]
2.49605e-44	0.53131	0.355	0.179	6.33124e-40	7	TF-MYB-transcription factor 121	Zm00001d032694	MYB121	myb domain protein 15[source:homolog]
7.07544e-44	0.600596	0.321	0.158	1.79468e-39	7	Zm00001d026554	Zm00001d026554	1d026554	Heavy metal transport/detoxification superfamily protein[source:homolog]
8.00009e-44	0.610446	0.403	0.227	2.02922e-39	7	Zm00001d003924	Zm00001d003924	GPX2	Glycerophosphodiester phosphodiesterase GDPD2[source:homolog]
8.90562e-44	0.703834	0.373	0.204	2.25891e-39	7	Zm00001d008843	Zm00001d008843	1d008843	Grx_A2-glutaredoxin subgroup III [source: RefGen_v3]
3.20649e-43	0.799422	0.74	0.627	8.13327e-39	7	Zm00001d006213	Zm00001d006213	1d006213	Probable histone H2A.4[source:homolog]
1.0107e-42	0.629871	0.494	0.32	2.56363e-38	7	Zm00001d016438	Zm00001d016438	1d016438	3-ketoacyl-CoA synthase [source: RefGen_v3]
1.13297e-42	0.78509	0.367	0.198	2.87379e-38	7	Zm00001d028838	Zm00001d028838	1d028838	Long cell-linked locus protein [source: RefGen_v3]
1.21167e-42	0.630773	0.414	0.24	3.0734e-38	7	Zm00001d015164	Zm00001d015164	1d015164	Cyclin-T1-3[source:homolog]
4.67823e-42	0.55327	0.852	0.782	1.18663e-37	7	Zm00001d031677	Zm00001d031677	pco070301	MtN19-like protein [source: RefGen_v3]
1.13803e-41	0.52276	0.309	0.153	2.88662e-37	7	TF-NAC-transcription factor 134	Zm00001d011589	NACTF134	NAC domain-containing protein 72[source:homolog]
1.5852e-41	0.810275	0.637	0.486	4.02087e-37	7	Zm00001d013392	Zm00001d013392	1d013392	Histone H2A [source: RefGen_v3]
1.80843e-41	0.61338	0.676	0.556	4.58708e-37	7	Zm00001d038536	Zm00001d038536	CL10251_1	Endoplasmic reticulum vesicle transporter protein[source:homolog]
3.29401e-41	0.598523	0.413	0.24	8.35524e-37	7	Zm00001d017699	Zm00001d017699	1d017699	Probable xyloglucan endotransglucosylase/hydrolase protein 30[source:homolog]
9.15619e-41	0.630258	0.48	0.315	2.32247e-36	7	TF-C3H-transcription factor 37	Zm00001d010956	C3H7	Zinc finger CCCH domain-containing protein 29[source:homolog]
1.32163e-40	0.446872	0.872	0.795	3.35232e-36	7	general regulatory factor1	Zm00001d003401	GRF1	14-3-3-like protein GF14-6 [source: RefGen_v3]
1.62976e-40	0.604046	0.421	0.248	4.13389e-36	7	Zm00001d034205	Zm00001d034205	1d034205	Probable xyloglucan glycosyltransferase 12[source:homolog]
1.94358e-40	0.644034	0.536	0.362	4.92989e-36	7	Zm00001d052578	Zm00001d052578	1d052578	Probable F-box protein At1g60180[source:homolog]
2.62245e-40	0.610852	0.383	0.217	6.65184e-36	7	Zm00001d007027	Zm00001d007027	1d007027	Ubiquitin-protein ligase CIP8 [source: RefGen_v3]
3.17648e-40	0.706443	0.726	0.618	8.05714e-36	7	Zm00001d038552	Zm00001d038552	1d038552	-
3.70058e-40	0.61936	0.518	0.358	9.38653e-36	7	Zm00001d010639	Zm00001d010639	1d010639	Endoplasmic reticulum vesicle transporter protein[source:homolog]
1.38314e-39	0.705441	0.398	0.237	3.50833e-35	7	Zm00001d020339	Zm00001d020339	1d020339	glycosyl hydrolase family 81 protein[source:homolog]
1.47392e-39	0.639509	0.561	0.389	3.7386e-35	7	Zm00001d020965	Zm00001d020965	1d020965	Proton pump-interactor 1[source:homolog]
2.31294e-39	0.636829	0.587	0.444	5.86677e-35	7	Zm00001d022132	Zm00001d022132	1d022132	inter-alpha-trypsin inhibitor heavy chain-related[source:homolog]
5.21687e-39	0.581979	0.378	0.214	1.32326e-34	7	Zm00001d039000	Zm00001d039000	1d039000	HSP40/DnaJ peptide-binding protein[source:homolog]
9.24451e-39	0.375286	0.957	0.955	2.34487e-34	7	Zm00001d001080	Zm00001d001080	1d001080	-
1.00105e-38	0.587166	0.317	0.167	2.53917e-34	7	Zm00001d033966	Zm00001d033966	1d033966	PRA1 family protein G2[source:homolog]
1.94383e-38	0.610657	0.445	0.285	4.93052e-34	7	Zm00001d007865	Zm00001d007865	1d007865	CSC1-like protein ERD4[source:homolog]
4.68035e-38	0.636885	0.423	0.267	1.18717e-33	7	Zm00001d039037	Zm00001d039037	1d039037	Putative MAP kinase family protein [source: RefGen_v3]
5.52155e-38	0.669716	0.413	0.255	1.40054e-33	7	Zm00001d032408	Zm00001d032408	MMP173	G-type lectin S-receptor-like serine/threonine-protein kinase B120[source:homolog]
1.42314e-37	0.596129	0.41	0.249	3.60979e-33	7	Zm00001d048683	Zm00001d048683	1d048683	Putative RING zinc finger domain superfamily protein [source: RefGen_v3]
1.64038e-37	0.623924	0.476	0.317	4.16083e-33	7	Zm00001d011684	Zm00001d011684	1d011684	Regulator of Vps4 activity in the MVB pathway protein[source:homolog]
2.62258e-37	0.574463	0.516	0.354	6.65217e-33	7	Zm00001d045174	Zm00001d045174	umc2336	40S ribosomal protein S30 [source: RefGen_v3]
3.3157e-37	0.618276	0.516	0.365	8.41028e-33	7	Zm00001d026662	Zm00001d026662	HIN1	Harpin inducing protein [source: RefGen_v3]
5.61677e-37	0.473373	0.313	0.161	1.42469e-32	7	TF-NAC-transcription factor 81	Zm00001d047554	NACTF29	GRAB2 protein, Putative NAC domain transcription factor superfamily protein [source: RefGen_v3]
6.19797e-37	0.54055	0.517	0.345	1.57212e-32	7	TF-WRKY-transcription factor 94	Zm00001d050195	WRKY94	Putative WRKY DNA-binding domain superfamily protein [source: RefGen_v3]
9.14619e-37	0.438728	0.316	0.163	2.31993e-32	7	Zm00001d012321	Zm00001d012321	1d012321	Nematode resistance protein-like HSPRO2[source:homolog]
1.97104e-36	0.641053	0.532	0.381	4.99955e-32	7	TF-AP2-EREBP-transcription factor 79	Zm00001d031728	EREB79	Dehydration-responsive element-binding protein 1B [source: RefGen_v3]
2.1586e-36	0.778677	0.588	0.431	5.47528e-32	7	Zm00001d036234	Zm00001d036234	1d036234	Carboxylic ester hydrolase/ hydrolase, acting on ester bond [source: RefGen_v3]
2.58105e-36	0.565747	0.398	0.24	6.54683e-32	7	Zm00001d020429	Zm00001d020429	1d020429	Protein kinase superfamily protein[source:homolog]
4.89651e-36	0.831615	0.715	0.625	1.242e-31	7	Zm00001d042114	Zm00001d042114	1d042114	-
6.15467e-36	0.615937	0.579	0.444	1.56113e-31	7	Zm00001d012228	Zm00001d012228	bnlg1031	4,5-DOPA dioxygenase extradiol [source: RefGen_v3]
9.50757e-36	0.55026	0.36	0.206	2.4116e-31	7	Zm00001d017085	Zm00001d017085	1d017085	beta-14-N-acetylglucosaminyltransferase family protein[source:homolog]
1.37744e-35	0.621665	0.542	0.384	3.49387e-31	7	Zm00001d034667	Zm00001d034667	AY109128	Fes1A[source:homolog]
2.50959e-35	0.535004	0.488	0.324	6.36558e-31	7	MAP kinase1	Zm00001d047758	MPK1	mpk1;MAP kinase1: cDNA sequence; single copy [source: characterized gene (MaizeGDB_09082017)]
4.64752e-35	0.639706	0.319	0.175	1.17884e-30	7	Zm00001d024509	Zm00001d024509	1d024509	polymerase delta 4[source:homolog]
7.04194e-35	0.565758	0.471	0.31	1.78619e-30	7	Zm00001d052053	Zm00001d052053	1d052053	-
2.43609e-34	0.533264	0.324	0.176	6.17913e-30	7	Zm00001d032069	Zm00001d032069	1d032069	root-specific kinase 1[source:homolog]
2.99869e-34	0.639429	0.345	0.197	7.60618e-30	7	Zm00001d034829	Zm00001d034829	1d034829	Pirin-like protein 2[source:homolog]
3.24047e-34	0.651781	0.671	0.558	8.21944e-30	7	metallothionein3	Zm00001d039859	MTL3	mtl3;metallothionein3: cDNA highly expressed during microsporogenesis, one (or two) copies, high sequence homology with type 2 metallothionein. [source: characterized gene (MaizeGDB_09082017)]
4.8194e-34	0.491344	0.319	0.174	1.22244e-29	7	Zm00001d034365	Zm00001d034365	1d034365	Syntaxin 121 [source: RefGen_v3]
7.11309e-34	0.573812	0.392	0.243	1.80423e-29	7	Zm00001d028193	Zm00001d028193	1d028193	AT-rich interactive domain-containing protein 2[source:homolog]
7.22489e-34	0.49328	0.389	0.231	1.83259e-29	7	TF-AP2-EREBP-transcription factor 192	Zm00001d039989	EREB192	-
1.30029e-33	0.532233	0.369	0.22	3.29819e-29	7	trehalose-6-phosphate synthase10	Zm00001d052060	TRPS10	trps10;trehalose-6-phosphate synthase10: [source: characterized gene (MaizeGDB_09082017)]
2.39123e-33	0.575919	0.436	0.285	6.06536e-29	7	Zm00001d017752	Zm00001d017752	1d017752	Transcription factor GT-3b [source: RefGen_v3]
3.1724e-33	0.545558	0.932	0.903	8.0468e-29	7	Zm00001d017852	Zm00001d017852	1d017852	-
1.16158e-32	0.462159	0.864	0.821	2.94634e-28	7	Zm00001d021955	Zm00001d021955	umc1342	Rhodopsin [source: RefGen_v3]
1.96334e-32	0.600831	0.44	0.292	4.98001e-28	7	Zm00001d031423	Zm00001d031423	umc2234	Zinc finger A20 and AN1 domain-containing stress-associated protein 5[source:homolog]
5.87626e-32	0.529852	0.485	0.348	1.49051e-27	7	TF-ARF-transcription factor 10	Zm00001d042267	ARFTF10	Auxin response factor 10 [source: RefGen_v3]
7.37047e-32	0.431003	0.827	0.762	1.86952e-27	7	Zm00001d033147	Zm00001d033147	TIDP3612	60S ribosomal protein L24-2[source:homolog]
7.89889e-32	0.583639	0.507	0.352	2.00355e-27	7	precursor elicitor peptide1	Zm00001d002137	PROPEP1	propep1;precursor elicitor peptide1: [source: characterized gene (MaizeGDB_09082017)]
1.02237e-31	0.452283	0.941	0.942	2.59325e-27	7	Zm00001d034547	Zm00001d034547	umc1118	-
1.04527e-31	0.631669	0.46	0.309	2.65134e-27	7	U6atac	ENSRNA049455185	U6atac	-
1.22183e-31	0.617924	0.485	0.339	3.09918e-27	7	umc2186	Zm00001d001852	umc2186	Gibberellin-regulated protein 2 [source: RefGen_v3]
2.55302e-31	0.551662	0.444	0.294	6.47575e-27	7	IDP1639	Zm00001d025833	php20719a	IDP1639; [source: characterized gene (MaizeGDB_09082017)]
2.65838e-31	0.574724	0.351	0.212	6.74298e-27	7	Zm00001d000675	Zm00001d000675	1d000675	-
3.00837e-31	0.546066	0.345	0.203	7.63073e-27	7	Zm00001d039685	Zm00001d039685	RAFS1	Probable galactinol--sucrose galactosyltransferase 5[source:homolog]
5.33326e-31	0.591006	0.6	0.451	1.35278e-26	7	Zm00001d006948	Zm00001d006948	1d006948	Cytochrome P450 709B2[source:homolog]
5.77738e-31	0.516865	0.902	0.882	1.46543e-26	7	Zm00001d045475	Zm00001d045475	1d045475	Histone H3 [source: RefGen_v3]
1.06213e-30	0.580131	0.46	0.314	2.6941e-26	7	Zm00001d007915	Zm00001d007915	umc2077	E3 ubiquitin-protein ligase RHF2A[source:homolog]
1.34228e-30	0.482419	0.305	0.167	3.40468e-26	7	TF-umc86a	Zm00001d034655	1d034655	Probable protein phosphatase 2C 4[source:homolog]
2.03473e-30	0.495049	0.34	0.199	5.16109e-26	7	TF-AP2-EREBP-transcription factor 84	Zm00001d038216	EREB84	Putative AP2/EREBP transcription factor superfamily protein [source: RefGen_v3]
6.68042e-30	0.655154	0.708	0.603	1.69449e-25	7	H3C2-Zm00001d045268	Zm00001d045268	H3C2	Histone H3.2 [source: RefGen_v3]
6.99548e-30	0.536659	0.337	0.2	1.7744e-25	7	Zm00001d026657	Zm00001d026657	1d026657	Probable CCR4-associated factor 1 homolog 11[source:homolog]
7.12498e-30	0.53146	0.348	0.209	1.80725e-25	7	Zm00001d034569	Zm00001d034569	1d034569	Cytokinin-O-glucosyltransferase 2 [source: RefGen_v3]
9.74732e-30	0.509601	0.645	0.526	2.47241e-25	7	Zm00001d048924	Zm00001d048924	umc2742	Putative DEAD-box ATP-dependent RNA helicase family protein [source: RefGen_v3]
2.31399e-29	0.528316	0.504	0.357	5.86945e-25	7	Zm00001d050218	Zm00001d050218	1d050218	NADPH--cytochrome P450 reductase [source: RefGen_v3]
2.42265e-29	0.374046	0.954	0.936	6.14505e-25	7	ubiquitin2	Zm00001d053838	UBI2	ubi2;ubiquitin2: genomic sequence encodes 7 contiguous ubiquitin monomers; transcript specific probe [source: characterized gene (MaizeGDB_09082017)]
6.5051e-29	0.472611	0.518	0.387	1.65002e-24	7	Zm00001d039016	Zm00001d039016	RAS11C3	Ras-related protein RABA1f[source:homolog]
6.79235e-29	0.672779	0.679	0.565	1.72288e-24	7	Zm00001d007084	Zm00001d007084	1d007084	Histone H2B [source: RefGen_v3]
6.90202e-29	0.931035	0.676	0.587	1.7507e-24	7	Zm00001d049381	Zm00001d049381	1d049381	Adhesive/proline-rich protein, Proline-rich family protein [source: RefGen_v3]
9.60007e-29	0.441252	0.34	0.203	2.43506e-24	7	Zm00001d038860	Zm00001d038860	1d038860	AT5g56980/MHM17_10[source:homolog]
1.08114e-28	0.446073	0.381	0.24	2.74232e-24	7	Zm00001d003114	Zm00001d003114	1d003114	calcium-binding EF hand family protein[source:homolog]
1.10734e-28	0.498956	0.46	0.319	2.80876e-24	7	trehalose-6-phosphate synthase15	Zm00001d012748	TRPS15	trps15;trehalose-6-phosphate synthase15: [source: characterized gene (MaizeGDB_09082017)]
1.49667e-28	0.550148	0.319	0.188	3.79629e-24	7	TF-AP2-EREBP-transcription factor 63	Zm00001d042593	EREB63	Transcriptional factor TINY [source: RefGen_v3]
4.09436e-28	0.614529	0.307	0.18	1.03853e-23	7	TF-Zm00001d012427	Zm00001d012427	1d012427	Zinc finger protein ZAT11[source:homolog]
4.89756e-28	0.535872	0.318	0.188	1.24227e-23	7	Zm00001d007581	Zm00001d007581	HRBP1	hrbp1;harpin binding protein1: [source: characterized gene (MaizeGDB_09082017)]
5.14538e-28	0.45234	0.331	0.193	1.30512e-23	7	TF-G2-like-transcription factor 44	Zm00001d034160	GLK44	DNA binding protein [source: RefGen_v3]
1.48121e-27	0.43789	0.313	0.18	3.75708e-23	7	Zm00001d010271	Zm00001d010271	1d010271	Probable mediator of RNA polymerase II transcription subunit 26b[source:homolog]
2.56005e-27	0.425614	0.37	0.231	6.49357e-23	7	Zm00001d018076	Zm00001d018076	FLZ29	-
4.16823e-27	0.551804	0.372	0.239	1.05727e-22	7	Zm00001d012591	Zm00001d012591	1d012591	Probable nucleoredoxin 1[source:homolog]
4.43547e-27	0.392246	0.789	0.745	1.12506e-22	7	RPS21	Zm00001d029124	RPS21B	40S ribosomal protein S21 [source: RefGen_v3]
5.46797e-26	0.580067	0.564	0.42	1.38695e-21	7	ZeamMr004	ZeamMr004	ZeamMr004	-
6.63227e-26	0.541661	0.372	0.243	1.68227e-21	7	Zm00001d003200	Zm00001d003200	cl1856_4	S-adenosyl-L-methionine-dependent methyltransferases superfamily protein[source:homolog]
9.87315e-26	0.476255	0.489	0.355	2.50432e-21	7	Zm00001d033423	Zm00001d033423	GEB7	geb7;glucan endo-1,3-beta-glucosidase7 : [source: characterized gene (MaizeGDB_09082017)]
1.89225e-25	0.773036	0.615	0.501	4.7997e-21	7	heat shock protein1	Zm00001d012420	HSP1	Heat shock 70 kDa protein [source: RefGen_v3]
2.03533e-25	0.487285	0.627	0.517	5.16262e-21	7	Zm00001d038764	Zm00001d038764	1d038764	UDP-glycosyltransferase 88A1[source:homolog]
2.90187e-25	0.466049	0.335	0.21	7.36059e-21	7	Zm00001d041495	Zm00001d041495	cl31341_-1	SRP40 carboxy-terminal domain protein[source:homolog]
5.02675e-25	0.535811	0.616	0.516	1.27504e-20	7	Zm00001d031090	Zm00001d031090	1d031090	GTP binding protein [source: RefGen_v3]
5.89523e-25	0.526011	0.465	0.34	1.49532e-20	7	Zm00001d029151	Zm00001d029151	ZB9	UDP-glucose 4-epimerase 4[source:homolog]
1.67583e-24	0.520179	0.879	0.817	4.25074e-20	7	Zm00001d002601	Zm00001d002601	HON101	histone H1-3[source:homolog]
1.6952e-24	0.639358	0.424	0.296	4.29987e-20	7	TF-NAC-transcription factor 30	Zm00001d016950	NACTF30	NAC30 NAC type transcription factor [source: RefGen_v3]
1.96319e-24	0.446816	0.328	0.203	4.97963e-20	7	Zm00001d017983	Zm00001d017983	1d017983	formin homologue 4[source:homolog]
4.24671e-24	0.35284	0.349	0.219	1.07718e-19	7	Zm00001d033787	Zm00001d033787	1d033787	UV-B-induced protein chloroplastic[source:homolog]
5.6485e-24	0.492018	0.499	0.389	1.43274e-19	7	Zm00001d043911	Zm00001d043911	FB2	drought-induced 19[source:homolog]
5.759e-24	0.444014	0.328	0.206	1.46077e-19	7	Zm00001d012660	Zm00001d012660	NPR1	Regulatory protein NPR1 [source: RefGen_v3]
6.75887e-24	0.397531	0.347	0.22	1.71439e-19	7	TF-bZIP-transcription factor 23	Zm00001d004857	BZIP23	Transcription factor VIP1[source:homolog]
1.88072e-23	0.583045	0.532	0.418	4.77045e-19	7	Zm00001d011396	Zm00001d011396	1d011396	GTPase activating protein, Putative calcium-dependent lipid-binding (CaLB domain) family protein [source: RefGen_v3]
3.14462e-23	0.50265	0.708	0.622	7.97634e-19	7	Zm00001d006153	Zm00001d006153	1d006153	1-acylglycerol-3-phosphate O-acyltransferase[source:homolog]
4.98788e-23	1.02004	0.384	0.266	1.26518e-18	7	Zm00001d028707	Zm00001d028707	1d028707	-
6.04875e-23	0.413794	0.32	0.198	1.53426e-18	7	Zm00001d007037	Zm00001d007037	1d007037	Probable mediator of RNA polymerase II transcription subunit 26b[source:homolog]
7.34278e-23	0.472648	0.423	0.295	1.8625e-18	7	Zm00001d027288	Zm00001d027288	umc1613	Immediate-early protein RSP40 [source: RefGen_v3]
9.55755e-23	0.489127	0.363	0.239	2.42427e-18	7	flavone synthase typeI1	Zm00001d029744	FNSI1	fnsi1;flavone synthase typeI1: Encodes a flavone synthase that is of the soluble Fe2+/2- oxoglutarate-dependent dioxygenase class [source: characterized gene (MaizeGDB_09082017)]
1.06639e-22	0.577342	0.348	0.226	2.70489e-18	7	Zm00001d025614	Zm00001d025614	1d025614	Putative IQ calmodulin-binding and BAG domain containing family protein [source: RefGen_v3]
1.40092e-22	0.477717	0.401	0.275	3.55342e-18	7	Zm00001d029371	Zm00001d029371	TRPP14	Probable trehalose-phosphate phosphatase J[source:homolog]
2.3686e-22	0.424631	0.353	0.227	6.00797e-18	7	TF-LBD-transcription factor 33	Zm00001d038717	LBD33	Seed specific protein Bn15D17A [source: RefGen_v3]
2.86363e-22	0.547202	0.652	0.545	7.2636e-18	7	ZeamMp050	ZeamMp050	ZeamMp050	-
6.28277e-22	0.423016	0.371	0.249	1.59362e-17	7	Zm00001d040567	Zm00001d040567	1d040567	CBL-interacting serine/threonine-protein kinase 1[source:homolog]
1.15482e-21	0.564062	0.508	0.403	2.9292e-17	7	chaperone DNA J homolog1	Zm00001d034368	CDJ1	cdj1;chaperone DNA J homolog1: leaf cDNA csu63, deduced amino acid sequence nearly identical to chaperone DNA J, multiple copies [source: characterized gene (MaizeGDB_09082017)]
1.41791e-21	0.414475	0.804	0.761	3.59654e-17	7	TF-NAC-transcription factor 77	Zm00001d049540	NACTF77	Putative NAC domain transcription factor superfamily protein [source: RefGen_v3]
1.43185e-21	0.413932	0.356	0.24	3.63189e-17	7	Zm00001d018217	Zm00001d018217	AY110369	(Rice Genome Annotation Project) expressed protein[source:homolog]
2.06082e-21	0.419704	0.308	0.196	5.22728e-17	7	Zm00001d021979	Zm00001d021979	1d021979	interferon-related developmental regulator family protein / IFRD protein family[source:homolog]
2.5701e-21	0.400669	0.318	0.201	6.51906e-17	7	Zm00001d045404	Zm00001d045404	1d045404	Acid phosphatase 1 [source: RefGen_v3]
3.85632e-21	0.458809	0.407	0.294	9.78156e-17	7	Zm00001d043935	Zm00001d043935	1d043935	Ras-related protein RABA1f[source:homolog]
1.6094e-20	0.396049	0.62	0.536	4.08224e-16	7	Zm00001d016200	Zm00001d016200	1d016200	-
1.79736e-20	0.457658	0.56	0.449	4.559e-16	7	Zm00001d043104	Zm00001d043104	1d043104	-
1.87864e-20	0.409579	0.527	0.43	4.76518e-16	7	Zm00001d047186	Zm00001d047186	pco145462	40S ribosomal protein S9 [source: RefGen_v3]
2.43391e-20	0.38074	0.312	0.198	6.17362e-16	7	Zm00001d042490	Zm00001d042490	AJ867403	Glycosyltransferase [source: RefGen_v3]
2.86995e-20	0.413216	0.312	0.201	7.27964e-16	7	Zm00001d042388	Zm00001d042388	1d042388	DUF538 family protein[source:homolog]
3.16751e-20	0.302274	0.877	0.839	8.03439e-16	7	Zm00001d022469	Zm00001d022469	umc1671	Probable histone-arginine methyltransferase 1.4[source:homolog]
4.41605e-20	0.434729	0.532	0.42	1.12013e-15	7	Zm00001d032120	Zm00001d032120	1d032120	Tetraspanin-7[source:homolog]
4.63836e-20	0.511625	0.835	0.827	1.17652e-15	7	Zm00001d045361	Zm00001d045361	1d045361	-
1.12103e-19	0.371203	0.341	0.223	2.8435e-15	7	Zm00001d030841	Zm00001d030841	1d030841	-
1.42698e-19	0.474501	0.403	0.29	3.61955e-15	7	Zm00001d027022	Zm00001d027022	1d027022	-
1.59618e-19	0.317456	0.881	0.845	4.0487e-15	7	RPL39	Zm00001d045121	umc1430	60S ribosomal protein L39 [source: RefGen_v3]
1.68557e-19	0.546919	0.759	0.705	4.27546e-15	7	Zm00001d006547	Zm00001d006547	pco099353	Histone H2A [source: RefGen_v3]
1.88379e-19	0.510247	0.337	0.232	4.77823e-15	7	Zm00001d039711	Zm00001d039711	1d039711	Protein NETWORKED 4A[source:homolog]
2.07885e-19	0.391312	0.373	0.256	5.273e-15	7	TF-HSF-transcription factor 21	Zm00001d020714	HSFTF21	Heat shock factor protein 4 [source: RefGen_v3]
2.37593e-19	0.475358	0.441	0.337	6.02654e-15	7	Zm00001d020364	Zm00001d020364	2G025646	Protein EARLY FLOWERING 4[source:homolog]
2.42527e-19	0.566574	0.321	0.212	6.15169e-15	7	abscisic acid stress ripening9	Zm00001d040787	AASR9	Abscisic stress-ripening protein 1[source:homolog]
3.68003e-19	0.448112	0.391	0.281	9.33439e-15	7	Zm00001d045557	Zm00001d045557	ufg71	Putative cellulose synthase-like family protein [source: RefGen_v3]
7.02225e-19	0.367287	0.34	0.235	1.78119e-14	7	Zm00001d017090	Zm00001d017090	1d017090	-
8.74788e-19	0.416783	0.332	0.226	2.2189e-14	7	Zm00001d009700	Zm00001d009700	pco134925a	Probable desiccation-related protein LEA14[source:homolog]
1.22208e-18	0.421609	0.339	0.229	3.0998e-14	7	TF-WRKY-transcription factor 50	Zm00001d002405	WRKY50	Probable WRKY transcription factor 11[source:homolog]
1.25137e-18	0.341602	0.872	0.864	3.1741e-14	7	Zm00001d052003	Zm00001d052003	pco068393	40S ribosomal protein S30 [source: RefGen_v3]
1.85361e-18	0.411863	0.34	0.232	4.70167e-14	7	Zm00001d034551	Zm00001d034551	1d034551	Polygalacturonase QRT2[source:homolog]
1.91235e-18	0.455607	0.659	0.596	4.85069e-14	7	Zm00001d028820	Zm00001d028820	1d028820	Chaperone DnaJ-domain superfamily protein[source:homolog]
2.43859e-18	0.517809	0.748	0.676	6.18549e-14	7	defensin-like protein2	Zm00001d024302	DEF2	Defensin-like protein 2 [source: RefGen_v3]
3.20694e-18	0.378682	0.308	0.2	8.1344e-14	7	Zm00001d026514	Zm00001d026514	1d026514	Inositol-pentakisphosphate 2-kinase[source:homolog]
5.48395e-18	0.440973	0.3	0.197	1.391e-13	7	Zm00001d039103	Zm00001d039103	1d039103	-
6.68691e-18	0.527983	0.372	0.271	1.69613e-13	7	Zm00001d008214	Zm00001d008214	umc2693	Rhomboid-like protein 14 mitochondrial[source:homolog]
6.9768e-18	0.580863	0.88	0.831	1.76966e-13	7	H4C7-Zm00001d027394	Zm00001d027394	HIS406	Histone H4 [source: RefGen_v3]
8.9034e-18	0.400735	0.317	0.214	2.25835e-13	7	Zm00001d038676	Zm00001d038676	1d038676	Probable xyloglucan glycosyltransferase 12[source:homolog]
9.78072e-18	0.460256	0.436	0.336	2.48088e-13	7	TF-WRKY-transcription factor 53	Zm00001d020492	WRKY53	Probable WRKY transcription factor 40[source:homolog]
1.26974e-17	0.434262	0.469	0.363	3.2207e-13	7	umc2181	Zm00001d032873	umc2181	Metal ion binding protein [source: RefGen_v3]
1.30078e-17	0.410771	0.49	0.391	3.29942e-13	7	Zm00001d026308	Zm00001d026308	1d026308	Auxin-responsive protein SAUR71[source:homolog]
1.77037e-17	0.456095	0.428	0.326	4.49054e-13	7	Zm00001d009359	Zm00001d009359	AY110113	Ubiquitin fusion degradation UFD1 family protein[source:homolog]
1.77548e-17	0.382892	0.412	0.305	4.50349e-13	7	cellulose synthase8	Zm00001d019317	CESA8	Cellulose synthase-8 [source: RefGen_v3]
2.91827e-17	0.444164	0.319	0.219	7.40218e-13	7	Zm00001d014658	Zm00001d014658	MPK5	Mitogen-activated protein kinase 1[source:homolog]
2.92019e-17	0.433609	0.547	0.453	7.40706e-13	7	Zm00001d022005	Zm00001d022005	1d022005	-
4.22566e-17	0.357741	0.666	0.594	1.07184e-12	7	Zm00001d012978	Zm00001d012978	1d012978	40S ribosomal protein S23-2[source:homolog]
4.81385e-17	0.415564	0.401	0.301	1.22103e-12	7	Zm00001d044921	Zm00001d044921	pco090392b	Probable carboxylesterase 2[source:homolog]
6.67265e-17	0.40302	0.423	0.319	1.69252e-12	7	TF-HSF-transcription factor 11	Zm00001d034433	HSFTF11	Heat stress transcription factor A-6b[source:homolog]
6.81837e-17	0.415985	0.602	0.503	1.72948e-12	7	exoglucanase1	Zm00001d034015	EXG1	exg1;exoglucanase1: genomic and cDNA clones; role in cell wall expansion [source: characterized gene (MaizeGDB_09082017)]
7.84117e-17	0.415586	0.736	0.655	1.98891e-12	7	ZeamMr002	ZeamMr002	ZeamMr002	-
1.06538e-16	0.504652	0.313	0.211	2.70234e-12	7	Zm00001d017951	Zm00001d017951	umc2509	Nudix hydrolase 17 mitochondrial[source:homolog]
1.77077e-16	0.435551	0.439	0.34	4.49155e-12	7	TF-C2C2-GATA-transcription factor 18	Zm00001d034751	GATA18	GATA transcription factor 16[source:homolog]
2.09213e-16	0.330485	0.781	0.77	5.3067e-12	7	Zm00001d027813	Zm00001d027813	1d027813	40S ribosomal protein S28 [source: RefGen_v3]
2.23378e-16	0.360647	0.442	0.338	5.66599e-12	7	Zm00001d034062	Zm00001d034062	cl16591_1	PLASMODESMATA CALLOSE-BINDING PROTEIN 2[source:homolog]
2.94767e-16	0.439069	0.508	0.417	7.47675e-12	7	hydroxycinnamoyltransferase6	Zm00001d017186	HCT6	Shikimate O-hydroxycinnamoyltransferase[source:homolog]
3.71661e-16	0.413661	0.436	0.33	9.42717e-12	7	Zm00001d006796	Zm00001d006796	pco144726	NAD(P)-binding Rossmann-fold superfamily protein[source:homolog]
3.71741e-16	0.381565	0.461	0.367	9.42921e-12	7	Zm00001d051662	Zm00001d051662	1d051662	60S ribosomal protein L31 [source: RefGen_v3]
4.1881e-16	0.311935	0.772	0.739	1.06231e-11	7	Zm00001d048382	Zm00001d048382	pco098402	60S ribosomal protein L21-1[source:homolog]
9.71566e-16	0.508433	0.6	0.529	2.46438e-11	7	H4C7-Zm00001d020585	Zm00001d020585	HIS401	Histone H4 [source: RefGen_v3]
1.45187e-15	0.35944	0.442	0.341	3.68268e-11	7	Zm00001d016588	Zm00001d016588	GPX1	Glycerophosphodiester phosphodiesterase GDPD2[source:homolog]
1.8641e-15	0.453467	0.431	0.335	4.72829e-11	7	Zm00001d021775	Zm00001d021775	LOC100281616	Sugar carrier protein C [source: RefGen_v3]
1.90909e-15	0.35198	0.303	0.206	4.8424e-11	7	TF-C3H-transcription factor 323	Zm00001d008323	C3H23	Zinc finger CCCH domain-containing protein 58[source:homolog]
1.9534e-15	0.411009	0.406	0.312	4.95479e-11	7	Zm00001d038739	Zm00001d038739	1d038739	Inner membrane protein oxaA[source:homolog]
2.43061e-15	0.332787	0.324	0.224	6.16524e-11	7	Zm00001d038165	Zm00001d038165	GID1	Putative GID1-like gibberellin receptor [source: RefGen_v3]
2.71242e-15	0.648528	0.402	0.307	6.88005e-11	7	H3C2-Zm00001d003730	Zm00001d003730	H3C2	Histone H3.2 [source: RefGen_v3]
3.87133e-15	0.359294	0.337	0.244	9.81962e-11	7	TF-BZR-transcription factor 2	Zm00001d039439	BZR2	Protein BRASSINAZOLE-RESISTANT 1[source:homolog]
4.46814e-15	0.439758	0.385	0.291	1.13334e-10	7	Zm00001d036797	Zm00001d036797	1d036797	Non-structural maintenance of chromosomes element 4 homolog A[source:homolog]
4.68957e-15	0.363739	0.629	0.557	1.18951e-10	7	Zm00001d039020	Zm00001d039020	umc62	60S ribosomal protein L18a-2[source:homolog]
5.24134e-15	0.345829	0.355	0.256	1.32947e-10	7	trehalose-6-phosphate synthase11	Zm00001d018342	TRPS11	trps11;trehalose-6-phosphate synthase11: [source: characterized gene (MaizeGDB_09082017)]
5.34027e-15	0.324545	0.356	0.253	1.35456e-10	7	sucrose transporter1	Zm00001d027854	SUT1	sut1;sucrose transporter1: mutant plants are deficient in leaf sucrose unloading to pholem; mature leaves hyperaccumulate carbohydrates and display leaf chlorosis with premature senescence [source: characterized gene (MaizeGDB_09082017)]
6.40406e-15	0.416531	0.59	0.508	1.62439e-10	7	Zm00001d004931	Zm00001d004931	umc1459	Heavy metal transport/detoxification superfamily protein[source:homolog]
6.9412e-15	0.319136	0.814	0.799	1.76063e-10	7	Zm00001d037929	Zm00001d037929	1d037929	40S ribosomal protein S5-2[source:homolog]
7.34516e-15	0.358068	0.466	0.369	1.8631e-10	7	TF-bZIP-transcription factor 8	Zm00001d041920	BZIP8	Transcription factor PosF21 [source: RefGen_v3]
7.45816e-15	0.417935	0.314	0.224	1.89176e-10	7	malic enzyme4	Zm00001d012764	ME4	me4;malic enzyme4: Embryo and root specific; cytosolic [source: characterized gene (MaizeGDB_09082017)]
1.0805e-14	0.31219	0.872	0.848	2.7407e-10	7	alpha tubulin3	Zm00001d013159	TUA3	tua3;alpha tubulin3: alpha tubulin family; mRNA expressed in all dividing cells examined; gene specific cDNA probe [source: characterized gene (MaizeGDB_09082017)]
1.22084e-14	0.351812	0.332	0.237	3.09666e-10	7	TF-HSF-transcription factor 14	Zm00001d028269	HSFTF14	-
1.90187e-14	0.354736	0.38	0.287	4.8241e-10	7	TF-bZIP-transcription factor 75	Zm00001d012296	BZIP75	ABA response element binding factor, Putative bZIP transcription factor superfamily protein [source: RefGen_v3]
3.12217e-14	0.324717	0.334	0.243	7.91937e-10	7	Zm00001d039825	Zm00001d039825	1d039825	-
3.49378e-14	0.283491	0.807	0.8	8.86197e-10	7	Zm00001d024511	Zm00001d024511	RPS3	rps3;ribosomal protein S3: cDNA clone contains SSR umc1179 [source: characterized gene (MaizeGDB_09082017)]
4.01964e-14	0.423686	0.34	0.252	1.01958e-09	7	TF-ZIM-transcription factor 27	Zm00001d027900	ZIM27	Protein TIFY 10B[source:homolog]
4.77229e-14	0.324427	0.493	0.408	1.21049e-09	7	Zm00001d019228	Zm00001d019228	ZIP8	ZIP zinc/iron transport family protein [source: RefGen_v3]
8.79064e-14	0.331105	0.406	0.311	2.22975e-09	7	Zm00001d035494	Zm00001d035494	1d035494	Probable beta-14-xylosyltransferase IRX9[source:homolog]
1.02619e-13	0.501573	0.554	0.472	2.60292e-09	7	histone one (H1)	Zm00001d034479	HON110	hon110;histone one (H1): (was H1a); mapped by electrophoretic mobility polymorphism as alh1 [source: characterized gene (MaizeGDB_09082017)]
1.32505e-13	0.350854	0.374	0.283	3.36099e-09	7	Zm00001d038999	Zm00001d038999	umc1350	drought-induced 19[source:homolog]
1.97524e-13	0.372905	0.756	0.702	5.0102e-09	7	Zm00001d016379	Zm00001d016379	1d016379	-
2.00105e-13	0.426804	0.41	0.333	5.07567e-09	7	TF-C2C2-GATA-transcription factor 24	Zm00001d018421	GATA24	GATA transcription factor 8[source:homolog]
2.05233e-13	0.385366	0.426	0.339	5.20573e-09	7	TF-NAC-transcription factor 13	Zm00001d017084	NACTF13	NAC13 NAC type transcription factor [source: RefGen_v3]
2.97778e-13	0.29689	0.624	0.556	7.55314e-09	7	Zm00001d003672	Zm00001d003672	1d003672	40S ribosomal protein S10-1[source:homolog]
2.98059e-13	0.315517	0.492	0.404	7.56028e-09	7	Zm00001d018440	Zm00001d018440	1d018440	casein kinase I[source:homolog]
3.54387e-13	0.324872	0.347	0.258	8.98902e-09	7	Zm00001d034615	Zm00001d034615	1d034615	Protein LURP-one-related 14[source:homolog]
3.64487e-13	0.336786	0.584	0.502	9.24522e-09	7	Zm00001d017649	Zm00001d017649	umc1941	S-ribonuclease binding protein SBP1 [source: RefGen_v3]
3.75561e-13	0.355729	0.343	0.258	9.5261e-09	7	TF-bZIP-transcription factor 43	Zm00001d052725	BZIP43	Putative bZIP transcription factor superfamily protein [source: RefGen_v3]
5.29641e-13	0.345018	0.542	0.459	1.34343e-08	7	high mobility group family A 102	Zm00001d032239	HMGA102	hmga102;high mobility group family A 102: confers nickel resistance when expressed in yeast [source: characterized gene (MaizeGDB_09082017)]
6.03443e-13	0.339064	0.352	0.264	1.53063e-08	7	FHA-transcription factor 2	Zm00001d031593	FHA2	fha2;FHA-transcription factor 2: [source: characterized gene (MaizeGDB_09082017)]
1.00086e-12	0.371748	0.614	0.568	2.53868e-08	7	Zm00001d021707	Zm00001d021707	pco070432b	Histone H2A [source: RefGen_v3]
1.14043e-12	0.356626	0.315	0.227	2.8927e-08	7	Zm00001d038146	Zm00001d038146	1d038146	Oxidoreductase, 2OG-Fe oxygenase family protein [source: RefGen_v3]
1.33557e-12	0.34053	0.551	0.466	3.38767e-08	7	Zm00001d026026	Zm00001d026026	FLZ35	-
1.36285e-12	0.522861	0.598	0.537	3.45686e-08	7	histone 2B4	Zm00001d042930	HIS2B4	his2b4;histone 2B4: genomic sequence selected with his2B cDNA probe [source: characterized gene (MaizeGDB_09082017)]
1.84227e-12	0.354199	0.41	0.319	4.67291e-08	7	Zm00001d038522	Zm00001d038522	1d038522	Putative leucine-rich repeat receptor-like protein kinase family protein [source: RefGen_v3]
1.89624e-12	0.370958	0.338	0.254	4.80982e-08	7	Caffeoyl CoA O-methyltransferase2	Zm00001d045206	OMT2	omt2;Caffeoyl CoA O-methyltransferase2: [source: characterized gene (MaizeGDB_09082017)]
2.98381e-12	0.318946	0.402	0.314	7.56843e-08	7	Zm00001d017539	Zm00001d017539	MSL5	Mechanosensitive ion channel protein 6[source:homolog]
3.21172e-12	0.326299	0.409	0.323	8.14654e-08	7	Zm00001d023404	Zm00001d023404	PAP29	Probable purple acid phosphatase 20[source:homolog]
3.96664e-12	0.284283	0.835	0.829	1.00614e-07	7	12-oxo-phytodienoic acid reductase2	Zm00001d044906	OPR2	opr2;12-oxo-phytodienoic acid reductase2: Cytoplasmic [source: characterized gene (MaizeGDB_09082017)]
4.25223e-12	0.551674	0.453	0.363	1.07858e-07	7	H3C2-Zm00001d025406	Zm00001d025406	H3C2	Histone H3.2 [source: RefGen_v3]
4.36121e-12	0.287097	0.45	0.362	1.10622e-07	7	Zm00001d050368	Zm00001d050368	umc1511	HMG-Y-related protein A[source:homolog]
4.48185e-12	0.415592	0.482	0.419	1.13682e-07	7	Zm00001d048616	Zm00001d048616	1d048616	Vacuolar protein sorting-associated protein 2 homolog 1[source:homolog]
4.4821e-12	0.279992	0.695	0.64	1.13688e-07	7	benzoxazinone synthesis8	Zm00001d048707	BX8	bx8;benzoxazinone synthesis8: cytosolic glucosyltransferase; synthesis of cyclic hydroxamates/DIMBOA; insect resistance in young seedlings [source: characterized gene (MaizeGDB_09082017)]
7.58766e-12	0.294797	0.455	0.374	1.92461e-07	7	Zm00001d010421	Zm00001d010421	1d010421	Proline-rich receptor-like protein kinase PERK1[source:homolog]
1.03977e-11	0.322048	0.503	0.438	2.63739e-07	7	Zm00001d007446	Zm00001d007446	TIDP3666	14-3-3-like protein [source: RefGen_v3]
1.08438e-11	0.342818	0.35	0.268	2.75054e-07	7	Zm00001d016591	Zm00001d016591	1d016591	Serine/threonine-protein kinase PBS1[source:homolog]
1.72346e-11	0.355553	0.747	0.683	4.37154e-07	7	Zm00001d042935	Zm00001d042935	IPS1	-
1.81091e-11	0.285723	0.369	0.283	4.59337e-07	7	Zm00001d033745	Zm00001d033745	1d033745	Probable inactive receptor kinase [source:homolog]
1.8997e-11	0.306376	0.581	0.519	4.81859e-07	7	Zm00001d042023	Zm00001d042023	1d042023	Ribosomal protein S10 [source: RefGen_v3]
2.06737e-11	0.482153	0.354	0.278	5.24389e-07	7	Zm00001d011434	Zm00001d011434	1d011434	-
3.24573e-11	0.352108	0.675	0.636	8.23279e-07	7	Zm00001d018452	Zm00001d018452	1d018452	F-box protein PP2-B10[source:homolog]
4.32987e-11	0.35477	0.407	0.328	1.09827e-06	7	Zm00001d042245	Zm00001d042245	1d042245	-
5.02373e-11	0.337372	0.463	0.379	1.27427e-06	7	Zm00001d027355	Zm00001d027355	IDP6908	RHOMBOID-like protein 3[source:homolog]
7.06102e-11	0.310032	0.403	0.328	1.79103e-06	7	Zm00001d044390	Zm00001d044390	1d044390	Aspartyl protease family protein 2[source:homolog]
7.95502e-11	0.31645	0.396	0.319	2.01779e-06	7	trehalase1	Zm00001d029654	TRE1	tre1;trehalase1: [source: characterized gene (MaizeGDB_09082017)]
1.08592e-10	0.576417	0.399	0.332	2.75444e-06	7	heat-shock protein 101	Zm00001d038806	HSP101	Chaperone protein ClpB1[source:homolog]
1.13614e-10	0.287583	0.323	0.243	2.88181e-06	7	Zm00001d038905	Zm00001d038905	1d038905	Probable beta-14-xylosyltransferase IRX10L[source:homolog]
1.22313e-10	0.31778	0.491	0.418	3.10247e-06	7	Zm00001d005315	Zm00001d005315	1d005315	Calcium-dependent lipid-binding (CaLB domain) family protein[source:homolog]
1.23644e-10	0.312838	0.5	0.432	3.13622e-06	7	Zm00001d040294	Zm00001d040294	1d040294	Sm-like protein LSM4[source:homolog]
1.29551e-10	0.254817	0.496	0.408	3.28607e-06	7	TF-WRKY-transcription factor 8	Zm00001d053369	WRKY8	WRKY transcription factor 22[source:homolog]
1.62214e-10	0.29954	0.306	0.229	4.11455e-06	7	Caffeoyl-CoA O-methyltransferase1	Zm00001d036293	OMT1	omt1;Caffeoyl-CoA O-methyltransferase1: [source: characterized gene (MaizeGDB_09082017)]
1.85163e-10	0.354045	0.932	0.923	4.69666e-06	7	Zm00001d036036	Zm00001d036036	1d036036	Histone H3 [source: RefGen_v3]
2.13818e-10	0.294958	0.483	0.413	5.42349e-06	7	Zm00001d021511	Zm00001d021511	1d021511	Ribosomal protein L15 [source: RefGen_v3]
2.35606e-10	0.394601	0.323	0.248	5.97616e-06	7	H4C7-Zm00001d042954	Zm00001d042954	HIS407	Histone H4 [source: RefGen_v3]
3.27508e-10	0.352691	0.597	0.536	8.30725e-06	7	TF-NAC-transcription factor 4	Zm00001d019207	NACTF4	NAC domain-containing protein 2[source:homolog]
3.42513e-10	0.392806	0.476	0.403	8.68784e-06	7	TF-cytokinin response regulator1	Zm00001d001865	CRR1	crr1;cytokinin response regulator1: single copy,cDNA and genomic sequences; induced in leaf by cytokinin, and inorganic nitrogen; SSR umc1622 [source: characterized gene (MaizeGDB_09082017)]
4.7127e-10	0.296639	0.502	0.441	1.19538e-05	7	Zm00001d053923	Zm00001d053923	1d053923	Protein ACCUMULATION AND REPLICATION OF CHLOROPLASTS 6 chloroplastic[source:homolog]
5.05377e-10	0.330478	0.48	0.407	1.28189e-05	7	Zm00001d032560	Zm00001d032560	1d032560	CBS domain-containing protein CBSX5[source:homolog]
5.83459e-10	0.504603	0.337	0.267	1.47994e-05	7	abscisic acid stress ripening7	Zm00001d040786	AASR7	-
6.42619e-10	0.319346	0.356	0.28	1.63e-05	7	Zm00001d050011	Zm00001d050011	1d050011	Alpha carbonic anhydrase 7[source:homolog]
6.94875e-10	0.310433	0.672	0.629	1.76255e-05	7	Zm00001d045069	Zm00001d045069	1d045069	Ribosomal protein L19 [source: RefGen_v3]
8.0699e-10	0.275681	0.339	0.261	2.04693e-05	7	Zm00001d017707	Zm00001d017707	1d017707	P-loop containing nucleoside triphosphate hydrolases superfamily protein[source:homolog]
9.25036e-10	0.338558	0.531	0.473	2.34635e-05	7	Zm00001d018799	Zm00001d018799	CIPK23	CBL-interacting serine/threonine-protein kinase 23[source:homolog]
1.31279e-09	0.322987	0.373	0.305	3.3299e-05	7	Zm00001d032485	Zm00001d032485	1d032485	CRP3 - Cysteine-rich family protein precursor expressed[source:homolog]
1.5519e-09	0.389619	0.58	0.511	3.9364e-05	7	H4C7-Zm00001d005791	Zm00001d005791	H4C7	Histone H4 [source: RefGen_v3]
1.95197e-09	0.252338	0.31	0.237	4.95118e-05	7	TF-C3H-transcription factor 348	Zm00001d044667	C3H48	Nucleic acid binding protein [source: RefGen_v3]
2.22859e-09	0.32289	0.612	0.567	5.65283e-05	7	glutamic dehydrogenase2	Zm00001d025984	GDH2	gdh2;glutamic dehydrogenase2: electrophoretic mobility; intralocus hybrid bands occur [source: characterized gene (MaizeGDB_09082017)]
2.29168e-09	0.302605	0.722	0.682	5.81284e-05	7	Zm00001d042437	Zm00001d042437	1d042437	E3 ubiquitin-protein ligase RGLG1[source:homolog]
3.2847e-09	0.302325	0.352	0.277	8.33164e-05	7	Zm00001d013195	Zm00001d013195	1d013195	Thylakoidal processing peptidase 1 chloroplastic[source:homolog]
3.57739e-09	0.286291	0.357	0.29	9.07404e-05	7	Zm00001d029530	Zm00001d029530	1d029530	binding[source:homolog]
3.61776e-09	0.273353	0.332	0.259	9.17646e-05	7	Zm00001d016130	Zm00001d016130	pco114073b	GDSL esterase/lipase [source:homolog]
4.17559e-09	0.315094	0.553	0.5	0.000105914	7	Zm00001d015613	Zm00001d015613	pco147781	Protein TIC 21 chloroplastic[source:homolog]
4.5522e-09	0.288567	0.486	0.432	0.000115467	7	Zm00001d015375	Zm00001d015375	umc2298	60S ribosomal protein L27a-3[source:homolog]
4.62966e-09	0.303829	0.359	0.289	0.000117431	7	Zm00001d048317	Zm00001d048317	pco108346	-
6.4528e-09	0.366866	0.534	0.485	0.000163675	7	Zm00001d020442	Zm00001d020442	1d020442	-
7.07034e-09	0.42506	0.648	0.605	0.000179339	7	H4C7-Zm00001d020584	Zm00001d020584	HIS404	Histone H4 [source: RefGen_v3]
1.3411e-08	0.277007	0.347	0.281	0.000340169	7	Zm00001d036543	Zm00001d036543	1d036543	Probable beta-14-xylosyltransferase IRX14[source:homolog]
2.06611e-08	0.30882	0.313	0.249	0.00052407	7	Zm00001d048105	Zm00001d048105	1d048105	Putative MYB DNA-binding domain superfamily protein [source: RefGen_v3]
2.32949e-08	0.429743	0.632	0.602	0.000590876	7	Zm00001d042730	Zm00001d042730	1d042730	Histone H3 [source: RefGen_v3]
2.92745e-08	0.302911	0.606	0.566	0.000742548	7	Zm00001d027812	Zm00001d027812	1d027812	Protein YLS3[source:homolog]
3.00662e-08	0.255635	0.323	0.258	0.00076263	7	TF-ZmOrphan109	Zm00001d032838	Orphan109	-
4.30968e-08	0.327511	0.315	0.252	0.00109315	7	Zm00001d032810	Zm00001d032810	IDP190	CHY-type/CTCHY-type/RING-type Zinc finger protein[source:homolog]
5.37293e-08	0.28229	0.38	0.32	0.00136284	7	TF-WRKY-transcription factor 93	Zm00001d039245	WRKY93	WRKY transcription factor 6[source:homolog]
5.37373e-08	0.287417	0.486	0.424	0.00136305	7	Zm00001d008846	Zm00001d008846	1d008846	Glutaminyl-tRNA synthetase [source: RefGen_v3]
6.18037e-08	0.331208	0.749	0.742	0.00156765	7	H4C7-Zm00001d002546	Zm00001d002546	HIS403	Histone H4 [source: RefGen_v3]
6.84391e-08	0.280427	0.619	0.59	0.00173596	7	Zm00001d052008	Zm00001d052008	1d052008	Putative clathrin assembly protein [source:homolog]
6.99281e-08	0.400382	0.679	0.659	0.00177373	7	Zm00001d032070	Zm00001d032070	1d032070	Histone H2B [source: RefGen_v3]
7.6238e-08	0.288288	0.374	0.309	0.00193378	7	Zm00001d052378	Zm00001d052378	1d052378	Ethanolamine-phosphate cytidylyltransferase[source:homolog]
7.74122e-08	0.521353	0.498	0.436	0.00196356	7	histone2A1	Zm00001d047787	HIS2A1	Histone H2A [source: RefGen_v3]
7.90077e-08	0.323812	0.711	0.676	0.00200403	7	Zm00001d031222	Zm00001d031222	1d031222	Cell Division Protein AAA ATPase family [source: RefGen_v3]
8.13752e-08	0.32003	0.534	0.486	0.00206408	7	Zm00001d033402	Zm00001d033402	1d033402	Os03g0673100 protein[source:homolog]
9.97082e-08	0.408679	0.551	0.513	0.0025291	7	Zm00001d029853	Zm00001d029853	pza03240	Proline oxidase [source: RefGen_v3]
1.03191e-07	0.26895	0.352	0.282	0.00261744	7	ZeamMp108	ZeamMp108	ZeamMp108	-
1.33348e-07	0.292212	0.351	0.287	0.00338237	7	Zm00001d025903	Zm00001d025903	1d025903	Endosomal targeting BRO1-like domain-containing protein[source:homolog]
1.71216e-07	0.484083	0.745	0.74	0.00434291	7	H4C7-Zm00001d039733	Zm00001d039733	H4C7	Histone H4 [source: RefGen_v3]
1.738e-07	0.259663	0.427	0.368	0.00440843	7	Zm00001d037239	Zm00001d037239	pco091529	glycine-rich protein[source:homolog]
1.90217e-07	0.397034	0.438	0.387	0.00482487	7	H4C7-Zm00001d012439	Zm00001d012439	H4C7	Histone H4 [source: RefGen_v3]
2.52495e-07	0.275622	0.343	0.281	0.00640453	7	TF-bZIP-transcription factor 7	Zm00001d020938	BZIP7	bZIP transcription factor family protein[source:homolog]
2.59836e-07	0.477056	0.433	0.383	0.00659075	7	Zm00001d045988	Zm00001d045988	pco070107	Oleosin Zm-II [source: RefGen_v3]
2.64637e-07	0.265118	0.414	0.361	0.00671253	7	Zm00001d003504	Zm00001d003504	1d003504	INVOLVED IN: 10-formyltetrahydrofolate biosynthetic process folic acid and derivative biosynthetic process; EXPRESSED IN: 24 plant structures; EXPRESSED DURING: 15 growth stages; CONTAINS InterPro DOMAIN/s: Serine hydrolase (InterPro:IPR005645); BE /.../bidopsis thaliana protein match is: alpha/beta-Hydrolases superfamily protein (TAIR:AT5G65400.1); Has 30201 Blast hits to 17322 proteins in 780 s…
3.56201e-07	0.281549	0.321	0.261	0.00903504	7	Zm00001d019100	Zm00001d019100	1d019100	Protein YLS3[source:homolog]
3.63756e-07	0.254809	0.468	0.419	0.00922668	7	Zm00001d029048	Zm00001d029048	cdo938a	Eukaryotic translation initiation factor 2 beta subunit [source: RefGen_v3]
4.07183e-07	0.388207	0.331	0.275	0.0103282	7	Zm00001d027449	Zm00001d027449	1d027449	-
4.09154e-07	0.333591	0.42	0.364	0.0103782	7	Zm00001d035542	Zm00001d035542	1d035542	GPRP[source:homolog]
4.19956e-07	0.341895	0.691	0.662	0.0106522	7	H4C7-Zm00001d008669	Zm00001d008669	H4C7	Histone H4 [source: RefGen_v3]
5.41167e-07	0.269615	0.511	0.465	0.0137267	7	Zm00001d001883	Zm00001d001883	PAO6	-
5.86952e-07	0.250851	0.319	0.256	0.014888	7	Zm00001d021779	Zm00001d021779	1d021779	F-box protein SKIP27[source:homolog]
6.07034e-07	0.29455	0.551	0.532	0.0153974	7	Zm00001d013034	Zm00001d013034	1d013034	40S ribosomal protein S2-1[source:homolog]
1.01522e-06	0.373602	0.62	0.582	0.025751	7	Zm00001d012423	Zm00001d012423	umc1268	Histone H2B [source: RefGen_v3]
1.02889e-06	0.274799	0.37	0.317	0.0260978	7	Zm00001d013964	Zm00001d013964	1d013964	ALG2-interacting protein X [source: RefGen_v3]
1.08779e-06	0.280355	0.844	0.87	0.0275918	7	Zm00001d007800	Zm00001d007800	TRX2	Thioredoxin [source: RefGen_v3]
1.51586e-06	0.293294	0.63	0.583	0.0384498	7	Zm00001d023901	Zm00001d023901	1d023901	Histone H2A [source: RefGen_v3]
1.91775e-06	0.269353	0.602	0.566	0.0486438	7	Zm00001d030148	Zm00001d030148	1d030148	-
2.1051e-06	0.401715	0.44	0.39	0.053396	7	Zm00001d010434	Zm00001d010434	pco097814	Arabinogalactan peptide 20[source:homolog]
2.39005e-06	0.268354	0.564	0.533	0.0606236	7	Zm00001d048908	Zm00001d048908	1d048908	RING/FYVE/PHD zinc finger superfamily protein[source:homolog]
2.95446e-06	0.302103	0.316	0.264	0.07494	7	Zm00001d038896	Zm00001d038896	1d038896	CONTAINS InterPro DOMAIN/s: Small-subunit processome Utp12 (InterPro:IPR007148); Has 764 Blast hits to 656 proteins in 193 species: Archae - 0; Bacteria - 42; Metazoa - 237; Fungi - 154; Plants - 85; Viruses - 23; Other Eukaryotes - 223 (source: NC /.../nk).[source:homolog]
3.07311e-06	0.288157	0.444	0.399	0.0779495	7	Zm00001d021930	Zm00001d021930	2G055216	UDP-galactose transporter 2[source:homolog]
3.11607e-06	0.276208	0.527	0.503	0.079039	7	Zm00001d034501	Zm00001d034501	1d034501	AAA-ATPase ASD mitochondrial[source:homolog]
3.20671e-06	0.283367	0.397	0.345	0.0813382	7	Zm00001d046624	Zm00001d046624	2G145104	Probable E3 ubiquitin ligase SUD1[source:homolog]
5.73347e-06	0.278138	0.348	0.29	0.145429	7	Zm00001d020552	Zm00001d020552	1d020552	Tetraspanin-7[source:homolog]
7.29228e-06	0.273324	0.303	0.254	0.184969	7	Zm00001d044691	Zm00001d044691	1d044691	Methyltransferase-related protein[source:homolog]
9.7389e-06	0.331178	0.447	0.405	0.247027	7	Zm00001d049940	Zm00001d049940	1d049940	Probable calcium-binding protein CML48[source:homolog]
1.12772e-05	0.342432	0.469	0.436	0.286047	7	Zm00001d041608	Zm00001d041608	1d041608	Phosphatidylinositol:ceramide inositolphosphotransferase 1[source:homolog]
1.18518e-05	0.294009	0.721	0.732	0.300621	7	Zm00001d051336	Zm00001d051336	TIDP3363	Ras-related protein RABD2c[source:homolog]
1.26159e-05	0.375345	0.364	0.325	0.320001	7	Zm00001d028785	Zm00001d028785	AY110632	AY110632; [source: characterized gene (MaizeGDB_09082017)]
1.58455e-05	0.297561	0.439	0.406	0.401922	7	Zm00001d013056	Zm00001d013056	1d013056	DEAD-box ATP-dependent RNA helicase 51[source:homolog]
4.39319e-05	0.253449	0.439	0.399	1	7	Zm00001d036283	Zm00001d036283	magi7438	Late embryogenesis abundant protein group 2[source:homolog]
5.19188e-05	0.262845	0.768	0.754	1	7	TF-PLATZ-transcription factor 2	Zm00001d029437	PLATZ2	PLATZ transcription factor family protein[source:homolog]
5.57021e-05	0.371569	0.329	0.289	1	7	histone 2B3	Zm00001d005789	HIS2B3	his2b3;histone 2B3: genomic sequence selected with his2B cDNA probe [source: characterized gene (MaizeGDB_09082017)]
7.55653e-05	0.445038	0.568	0.529	1	7	H4C7-Zm00001d002543	Zm00001d002543	H4C7	Histone H4 [source: RefGen_v3]
0.000101334	0.264127	0.328	0.282	1	7	Zm00001d044027	Zm00001d044027	VQ21	-
0.000151345	0.361586	0.319	0.277	1	7	Zm00001d012837	Zm00001d012837	1d012837	Histone H2A [source: RefGen_v3]
0.000200983	0.456582	0.332	0.293	1	7	H3C2-Zm00001d003725	Zm00001d003725	H3C2	Histone H3.2 [source: RefGen_v3]
0.00163219	0.251054	0.347	0.321	1	7	Zm00001d020898	Zm00001d020898	HSP4	Heat shock protein 90-2[source:homolog]
0.00352976	0.298962	0.58	0.573	1	7	Zm00001d043795	Zm00001d043795	GST48	Glutathione S-transferase GSTU6 [source: RefGen_v3]
0.00551915	0.270349	0.363	0.344	1	7	proliferating cell nuclear antigen2	Zm00001d051995	PCNA2	pcna2;proliferating cell nuclear antigen2: a cell cycle gene regulated by tb1 [source: characterized gene (MaizeGDB_09082017)]
0.00648068	0.286415	0.436	0.427	1	7	Zm00001d047981	Zm00001d047981	1d047981	Glutamate decarboxylase 1[source:homolog]
0.00771543	0.25153	0.3	0.276	1	7	Zm00001d045369	Zm00001d045369	1d045369	-
0.00880375	0.293898	0.74	0.747	1	7	Zm00001d012276	Zm00001d012276	1d012276	Histone H3.2[source:homolog]

## Sheet:  BETL-celltype
List of cluster enriched genes within BETL
p_val	avg_logFC	pct.1	pct.2	p_val_adj	cluster	Full name	V4-ID	Symbol	Annotation
5.66472e-200	1.67666	0.965	0.726	1.43686e-195	2	Zm00001d024659	Zm00001d024659	gpm832	-
7.11467e-172	1.04096	0.997	0.97	1.80464e-167	2	phytosulfokine peptide precursor1	Zm00001d018727	PSK1	psk1;phytosulfokine peptide precursor1: cDNA from inbred LC, very similar to rice PSK4; similarity to maize psk3 less but closer than to psk2 or psk4 [source: characterized gene (MaizeGDB_09082017)]
2.38551e-166	1.69711	0.889	0.446	6.05084e-162	2	Zm00001d002276	Zm00001d002276	1d002276	-
1.15342e-150	1.41874	0.868	0.529	2.92566e-146	2	Zm00001d030707	Zm00001d030707	1d030707	GDSL esterase/lipase [source:homolog]
1.39775e-127	1.50687	0.765	0.37	3.54539e-123	2	TF-MYB-related-transcription factor 29	Zm00001d006791	MYBR29	Duplicated homeodomain-like superfamily protein[source:homolog]
1.29347e-117	1.15414	0.909	0.603	3.28089e-113	2	beta expansin7	Zm00001d029906	EXPB7	Beta-expansin 7 [source: RefGen_v3]
3.04308e-110	1.79484	0.721	0.348	7.71877e-106	2	Zm00001d001466	Zm00001d001466	1d001466	-
8.01874e-110	1.63264	0.716	0.313	2.03395e-105	2	Zm00001d026715	Zm00001d026715	1d026715	-
4.58007e-109	1.48787	0.913	0.727	1.16173e-104	2	Zm00001d048920	Zm00001d048920	gpm549	-
2.06705e-101	1.53178	0.704	0.373	5.24306e-97	2	Zm00001d010632	Zm00001d010632	1d010632	-
6.79353e-94	1.35217	0.955	0.875	1.72318e-89	2	Zm00001d053108	Zm00001d053108	1d053108	-
4.39834e-86	1.05166	0.689	0.353	1.11564e-81	2	cysteine protease4	Zm00001d021615	CCP4	Cathepsin B-like cysteine proteinase 3 [source: RefGen_v3]
9.2319e-82	0.879817	0.459	0.112	2.34167e-77	2	Zm00001d015384	Zm00001d015384	1d015384	-
1.26569e-77	1.06824	0.963	0.842	3.21043e-73	2	Zm00001d007967	Zm00001d007967	1d007967	-
2.80743e-77	1.23325	0.928	0.839	7.12104e-73	2	basal endosperm transfer layer3	Zm00001d041671	BETL3	BETL3 protein [source: RefGen_v3]
5.13023e-77	0.943264	0.799	0.529	1.30128e-72	2	Zm00001d043357	Zm00001d043357	1d043357	Blue copper protein [source: RefGen_v3]
5.15217e-75	1.10953	0.95	0.904	1.30685e-70	2	Zm00001d007447	Zm00001d007447	1d007447	-
6.23833e-74	0.973849	0.44	0.11	1.58235e-69	2	Zm00001d048610	Zm00001d048610	1d048610	-
2.57826e-73	1.03476	0.9	0.775	6.53975e-69	2	Zm00001d053095	Zm00001d053095	1d053095	-
5.73537e-73	0.83412	0.911	0.768	1.45478e-68	2	Zm00001d030720	Zm00001d030720	1d030720	GDSL esterase/lipase [source:homolog]
1.74818e-70	1.10908	0.447	0.125	4.43427e-66	2	TF-Myb related protein1	Zm00001d010889	MRP1	Myb protein1 [source: RefGen_v3]
9.20511e-60	0.59012	0.918	0.799	2.33488e-55	2	glutaredoxin homolog1	Zm00001d003081	GRX1	grx1;glutaredoxin homolog1: leaf cDNA csu40, similar to E. coli glutaredoxin [source: characterized gene (MaizeGDB_09082017)]
2.05211e-57	0.766607	0.604	0.296	5.20517e-53	2	sugars will eventually be exported transporter4c	Zm00001d015912	SWEET4C	sweet4c;sugars will eventually be exported transporter4c: Mutants are defective in seed filling [source: characterized gene (MaizeGDB_09082017)]
3.14315e-55	0.680339	0.484	0.191	7.97261e-51	2	TF-Homeobox-transcription factor 118	Zm00001d043231	HB118	Homeodomain leucine zipper family IV protein [source: RefGen_v3]
3.05648e-54	0.940876	0.615	0.341	7.75276e-50	2	Zm00001d008750	Zm00001d008750	1d008750	Aspartic proteinase CDR1[source:homolog]
2.20772e-52	0.963718	0.732	0.48	5.59989e-48	2	TF-ZmOrphan213	Zm00001d032381	TCRR2	Two-component response regulator ARR16[source:homolog]
3.68414e-48	0.674594	0.545	0.276	9.34482e-44	2	Zm00001d049077	Zm00001d049077	1d049077	Probable indole-3-pyruvate monooxygenase YUCCA11[source:homolog]
2.03269e-45	0.77229	0.953	0.908	5.15592e-41	2	Zm00001d018951	Zm00001d018951	1d018951	-
1.31529e-42	1.07872	0.931	0.853	3.33624e-38	2	Zm00001d053113	Zm00001d053113	1d053113	-
3.30584e-42	0.521076	0.893	0.762	8.38526e-38	2	Golgi associated protein homolog	Zm00001d033174	GAP1	gap1;Golgi associated protein homolog: [source: characterized gene (MaizeGDB_09082017)]
5.21042e-42	0.505557	0.878	0.772	1.32162e-37	2	Zm00001d035288	Zm00001d035288	1d035288	Membrane protein [source: RefGen_v3]
3.57397e-41	0.583573	0.362	0.131	9.06537e-37	2	TF-Homeobox-transcription factor 96	Zm00001d004230	HB96	Homeodomain leucine zipper family IV protein [source: RefGen_v3]
7.16174e-41	0.555645	0.532	0.278	1.81657e-36	2	Zm00001d029341	Zm00001d029341	1d029341	Aldose 1-epimerase [source: RefGen_v3]
3.27911e-40	0.550701	0.865	0.72	8.31747e-36	2	elongation factor 1-alpha10	Zm00001d036904	ELFA10	elfa10;elongation factor 1-alpha10: [source: characterized gene (MaizeGDB_09082017)]
1.12388e-39	0.469899	0.951	0.881	2.85071e-35	2	elongation factor 1-alpha9	Zm00001d046449	ELFA9	elfa9;elongation factor 1-alpha9: shares 89-99% nucleotide sequence identity with genes elf1a to alf1g (aka clones eEF1Aa to eEF1Ag). [source: characterized gene (MaizeGDB_09082017)]
2.03809e-39	0.571971	0.527	0.278	5.16962e-35	2	Zm00001d009908	Zm00001d009908	umc2355	UDP-glucuronic acid decarboxylase 4[source:homolog]
2.71328e-38	0.498427	0.558	0.306	6.88223e-34	2	Zm00001d023749	Zm00001d023749	pco126705	Prolyl endopeptidase [source: RefGen_v3]
6.24834e-38	1.02486	0.453	0.228	1.58489e-33	2	TF-transfer cell response regulator1	Zm00001d050200	TCRR1	tcrr1;transfer cell response regulator1: basal endosperm transfer cell specific transcript; encoded protein is found other cells, the conducting cells above the transfer layer, and immature cells adjacent to the transfer layer [source: characterized gene (MaizeGDB_09082017)]
2.68591e-36	0.71656	0.985	0.949	6.81282e-32	2	Zm00001d007187	Zm00001d007187	1d007187	hydroxyproline-rich glycoprotein family protein[source:homolog]
5.60254e-36	0.56893	0.542	0.311	1.42108e-31	2	Zm00001d049049	Zm00001d049049	pco109318	Pyruvate kinase [source: RefGen_v3]
1.99091e-35	0.459542	0.355	0.142	5.04994e-31	2	Zm00001d008258	Zm00001d008258	1d008258	-
2.20396e-35	0.524283	0.726	0.533	5.59034e-31	2	Zm00001d051869	Zm00001d051869	pco097726a	-
2.16273e-34	0.438366	0.93	0.837	5.48577e-30	2	high mobility group protein3	Zm00001d051427	HMG3	hmg3;high mobility group protein3: [source: characterized gene (MaizeGDB_09082017)]
7.39106e-34	0.481029	0.432	0.212	1.87474e-29	2	Zm00001d001789	Zm00001d001789	PMM1	Phosphomannomutase[source:homolog]
1.07315e-33	0.414152	0.941	0.851	2.72205e-29	2	Zm00001d003653	Zm00001d003653	1d003653	SLL1 protein[source:homolog]
2.67053e-33	0.537329	0.695	0.477	6.7738e-29	2	protein disulfide isomerase6	Zm00001d040766	PDI6	pdi6;protein disulfide isomerase6: [source: characterized gene (MaizeGDB_09082017)]
9.45043e-33	0.389492	0.476	0.236	2.3971e-28	2	Zm00001d036438	Zm00001d036438	si605069d12	-
1.54776e-32	0.383263	0.942	0.892	3.92589e-28	2	ribosomal protein S11	Zm00001d026286	RPS11	rps11;ribosomal protein S11: cDNA sequenced; homology to rps11; two bands hybridize in Southerns [source: characterized gene (MaizeGDB_09082017)]
1.93969e-32	0.481178	0.331	0.131	4.92001e-28	2	Zm00001d031331	Zm00001d031331	1d031331	ankyrin repeat family protein[source:homolog]
1.17839e-31	0.68727	0.768	0.613	2.98899e-27	2	Zm00001d045385	Zm00001d045385	1d045385	-
2.63782e-31	0.505446	0.505	0.288	6.69083e-27	2	Zm00001d002944	Zm00001d002944	umc2627	Dolichyl-diphosphooligosaccharide--protein glycosyltransferase 67 kDasubunit [source: RefGen_v3]
5.19062e-31	0.447908	0.85	0.726	1.3166e-26	2	Zm00001d008278	Zm00001d008278	1d008278	Calmodulin-7[source:homolog]
1.54151e-30	0.480805	0.804	0.625	3.91004e-26	2	Zm00001d013290	Zm00001d013290	1d013290	Transmembrane emp24 domain-containing protein p24beta3[source:homolog]
3.46168e-30	0.437195	0.303	0.113	8.78055e-26	2	hexokinase8	Zm00001d037861	HEX8	hex8;hexokinase8: [source: characterized gene (MaizeGDB_09082017)]
5.91029e-30	0.468271	0.888	0.772	1.49914e-25	2	Zm00001d051595	Zm00001d051595	pco090977	ATP synthase subunit O mitochondrial[source:homolog]
2.84315e-29	0.515602	0.696	0.484	7.21165e-25	2	Zm00001d005460	Zm00001d005460	CRT4	Calreticulin-2[source:homolog]
6.90593e-29	0.408839	0.868	0.741	1.75169e-24	2	TF-double B-box zinc finger protein11	Zm00001d045323	DBB11	prf5;Profilin homolog5: Deduced amino acid sequence shares 95% identity with PRF4 (aka ZmPRO4) and 79-80% identity with other maize profilins PRF1, PRF2 and PRF3. [source: characterized gene (MaizeGDB_09082017)]
1.55355e-28	0.462495	0.737	0.534	3.94057e-24	2	calreticulin2	Zm00001d019283	CRT2	Calreticulin [source: RefGen_v3]
1.95993e-28	0.430152	0.878	0.754	4.97136e-24	2	Zm00001d042772	Zm00001d042772	1d042772	Ribosomal protein [source: RefGen_v3]
2.29752e-28	0.404992	0.917	0.812	5.82766e-24	2	Zm00001d031825	Zm00001d031825	1d031825	ATP synthase subunit d mitochondrial[source:homolog]
5.14083e-28	0.44854	0.736	0.552	1.30397e-23	2	Zm00001d002889	Zm00001d002889	pco131913	Soluble inorganic pyrophosphatase [source: RefGen_v3]
5.20301e-28	0.446958	0.724	0.538	1.31974e-23	2	Zm00001d003539	Zm00001d003539	1d003539	-
7.48669e-28	0.42229	0.358	0.164	1.899e-23	2	Zm00001d044095	Zm00001d044095	CAH3	Beta carbonic anhydrase 4[source:homolog]
1.0469e-27	0.539548	0.949	0.912	2.65546e-23	2	basal layer antifungal protein2	Zm00001d049576	BAP2	-
1.09319e-27	0.452117	0.905	0.782	2.77289e-23	2	Zm00001d009868	Zm00001d009868	ELFA1	elfa1;elongation factor alpha1: (was csu116) multiple copies; leaf cDNA csu116, partial sequence identical to a tomato elongation factor [source: characterized gene (MaizeGDB_09082017)]
1.10679e-27	0.457848	0.837	0.698	2.80738e-23	2	Zm00001d043086	Zm00001d043086	1d043086	23-bisphosphoglycerate-independent phosphoglycerate mutase 1[source:homolog]
1.53384e-27	0.379769	0.867	0.753	3.89059e-23	2	Zm00001d015473	Zm00001d015473	1d015473	Protein transport protein SEC61 gamma subunit [source: RefGen_v3]
1.56867e-27	0.366773	0.354	0.159	3.97894e-23	2	Zm00001d043716	Zm00001d043716	1d043716	Probable mannan synthase 7[source:homolog]
2.12698e-27	0.662809	0.96	0.918	5.39508e-23	2	sorbitol dehydrogenase homolog1	Zm00001d031727	SODH1	Sorbitol dehydrogenase [source: RefGen_v3]
4.10429e-27	0.418261	0.573	0.368	1.04105e-22	2	Zm00001d047797	Zm00001d047797	umc2371	UDP-glucuronic acid decarboxylase 5[source:homolog]
5.82688e-27	0.42504	0.674	0.472	1.47799e-22	2	Zm00001d036401	Zm00001d036401	SHPL2	Endoplasmin homolog[source:homolog]
1.23996e-26	0.53715	0.354	0.165	3.14517e-22	2	Zm00001d007466	Zm00001d007466	1d007466	-
1.5555e-26	0.333067	0.967	0.912	3.94553e-22	2	Zm00001d049674	Zm00001d049674	1d049674	60S acidic ribosomal protein P1-3[source:homolog]
2.44845e-26	0.42045	0.336	0.145	6.21049e-22	2	Zm00001d053600	Zm00001d053600	1d053600	-
3.68142e-26	1.19327	0.483	0.3	9.33792e-22	2	Zm00001d007471	Zm00001d007471	1d007471	-
3.88493e-26	0.427289	0.79	0.638	9.85413e-22	2	Zm00001d037926	Zm00001d037926	MN6	Peptidase S24/S26A/S26B/S26C family protein[source:homolog]
3.99257e-26	0.450589	0.708	0.515	1.01271e-21	2	TF-AP2-EREBP-transcription factor 14	Zm00001d052087	EREB14	Ethylene-responsive transcription factor RAP2-2[source:homolog]
8.34382e-26	0.440602	0.69	0.512	2.11641e-21	2	Zm00001d039158	Zm00001d039158	TIDP2987	-
1.84109e-25	0.409596	0.553	0.353	4.66993e-21	2	Zm00001d034244	Zm00001d034244	1d034244	NADH dehydrogenase [ubiquinone] iron-sulfur protein 8-B mitochondrial[source:homolog]
1.99693e-25	0.383271	0.453	0.258	5.06522e-21	2	Zm00001d011767	Zm00001d011767	1d011767	DnaJ subfamily C member 7 [source: RefGen_v3]
2.83051e-25	0.343625	0.933	0.872	7.17959e-21	2	Zm00001d006510	Zm00001d006510	1d006510	60S ribosomal protein L44 [source: RefGen_v3]
2.89971e-25	0.444253	0.892	0.775	7.35513e-21	2	Zm00001d039090	Zm00001d039090	1d039090	GTP-binding nuclear protein Ran-2[source:homolog]
3.55248e-25	0.415843	0.469	0.27	9.01087e-21	2	Zm00001d010255	Zm00001d010255	1d010255	Guanosine nucleotide diphosphate dissociation inhibitor 2[source:homolog]
5.28196e-25	0.417302	0.617	0.424	1.33977e-20	2	Zm00001d015006	Zm00001d015006	AY104079	Signal peptide peptidase[source:homolog]
6.19549e-25	0.351136	0.566	0.364	1.57149e-20	2	Zm00001d006320	Zm00001d006320	1d006320	Signal peptidase complex subunit 3B[source:homolog]
7.53613e-25	0.477933	0.766	0.603	1.91154e-20	2	Zm00001d034768	Zm00001d034768	umc1331	Glycine-rich RNA-binding protein RZ1A[source:homolog]
1.92568e-24	0.354961	0.906	0.822	4.88448e-20	2	Zm00001d007059	Zm00001d007059	1d007059	COX VIIa-like protein [source: RefGen_v3]
1.97407e-24	0.3702	0.88	0.798	5.00723e-20	2	Zm00001d011278	Zm00001d011278	1d011278	Mitochondrial ATP synthase subunit G protein[source:homolog]
2.09443e-24	0.491455	0.94	0.865	5.31252e-20	2	Zm00001d039091	Zm00001d039091	1d039091	GTP-binding nuclear protein Ran-2[source:homolog]
2.48601e-24	0.435289	0.723	0.562	6.30577e-20	2	Zm00001d043905	Zm00001d043905	1d043905	Ubiquitin-conjugating enzyme E2 36[source:homolog]
3.14443e-24	0.365863	0.434	0.238	7.97586e-20	2	Zm00001d005498	Zm00001d005498	cl4750_1	Guanosine nucleotide diphosphate dissociation inhibitor 2[source:homolog]
4.06174e-24	0.552223	0.837	0.67	1.03026e-19	2	Zm00001d040446	Zm00001d040446	phm15899	Pyruvate kinase [source: RefGen_v3]
6.42933e-24	0.353395	0.964	0.921	1.6308e-19	2	malate dehydrogenase4	Zm00001d032695	MDH4	Malate dehydrogenase, cytoplasmic [source: RefGen_v3]
1.01622e-23	0.317732	0.417	0.228	2.57764e-19	2	Zm00001d034034	Zm00001d034034	pco115518b	Protein TORNADO 1[source:homolog]
1.26478e-23	0.373723	0.636	0.435	3.20813e-19	2	Zm00001d029597	Zm00001d029597	1d029597	Leucine-rich repeat (LRR) family protein[source:homolog]
1.27824e-23	0.409551	0.668	0.504	3.24225e-19	2	Zm00001d044231	Zm00001d044231	1d044231	Protein transport protein Sec61 subunit beta[source:homolog]
1.82737e-23	0.330479	0.896	0.819	4.63513e-19	2	Zm00001d042725	Zm00001d042725	AY106026	Sm-like protein LSM3B[source:homolog]
2.29246e-23	0.323202	0.892	0.81	5.81482e-19	2	ribosomal protein S22 homolog	Zm00001d045448	RPS22A	40S ribosomal protein S20-1[source:homolog]
2.76043e-23	0.406756	0.47	0.277	7.00184e-19	2	Zm00001d037573	Zm00001d037573	pco148543	USP family protein [source: RefGen_v3]
1.23911e-22	0.336488	0.984	0.936	3.14301e-18	2	enolase1	Zm00001d045431	ENO1	Enolase 1 [source: RefGen_v3]
1.45845e-22	0.264667	0.334	0.163	3.69936e-18	2	Zm00001d019344	Zm00001d019344	1d019344	-
1.55975e-22	0.433981	0.544	0.353	3.95631e-18	2	Zm00001d018404	Zm00001d018404	1d018404	Heparanase-like protein 3[source:homolog]
2.06017e-22	0.362237	0.658	0.47	5.22563e-18	2	Zm00001d025020	Zm00001d025020	1d025020	HR-like lesion-inducing protein-related[source:homolog]
2.92853e-22	0.387838	0.801	0.65	7.42821e-18	2	Zm00001d020511	Zm00001d020511	1d020511	Ubiquitin-NEDD8-like protein RUB1[source:homolog]
3.75732e-22	0.388731	0.722	0.559	9.53043e-18	2	Zm00001d046900	Zm00001d046900	1d046900	Grx_C4-glutaredoxin subgroup I [source: RefGen_v3]
4.52671e-22	0.857904	0.779	0.729	1.1482e-17	2	Zm00001d024615	Zm00001d024615	BAP3A	Basal layer antifungal peptide [source: RefGen_v3]
4.55684e-22	0.337349	0.907	0.831	1.15584e-17	2	Zm00001d037489	Zm00001d037489	RPL23A	60S ribosomal protein L23a-1[source:homolog]
5.52411e-22	0.382963	0.705	0.538	1.40119e-17	2	Zm00001d035722	Zm00001d035722	1d035722	Actin-7[source:homolog]
7.35087e-22	0.363312	0.728	0.577	1.86455e-17	2	Zm00001d021401	Zm00001d021401	1d021401	Signal peptidase complex subunit 3B[source:homolog]
9.07567e-22	0.355041	0.868	0.729	2.30204e-17	2	Zm00001d021421	Zm00001d021421	UGP2	ugp2;UDP-glucose pyrophosphorylase2: second locus with homology to T14797 [source: characterized gene (MaizeGDB_09082017)]
1.10074e-21	0.391025	0.867	0.749	2.79202e-17	2	Zm00001d009870	Zm00001d009870	1d009870	Elongation factor 1-alpha [source: RefGen_v3]
1.23674e-21	0.29526	0.954	0.91	3.13698e-17	2	rps11	Zm00001d002339	uaz251b(rpS11)	40S ribosomal protein S11 [source: RefGen_v3]
1.86878e-21	0.408072	0.701	0.512	4.74016e-17	2	protein disulfide isomerase7	Zm00001d037590	PDI7	pdi7;protein disulfide isomerase7: [source: characterized gene (MaizeGDB_09082017)]
1.87219e-21	0.28898	0.354	0.182	4.74881e-17	2	Zm00001d039870	Zm00001d039870	1d039870	RHOMBOID-like protein 1[source:homolog]
2.18327e-21	0.385659	0.89	0.779	5.53786e-17	2	Zm00001d050375	Zm00001d050375	1d050375	14-3-3-like protein [source: RefGen_v3]
2.33704e-21	0.395296	0.589	0.403	5.92789e-17	2	mitochondrial phosphate transporter1	Zm00001d018183	MPT1	mpt1;mitochondrial phosphate transporter1: cDNA sequence [source: characterized gene (MaizeGDB_09082017)]
2.57606e-21	0.319252	0.442	0.261	6.53419e-17	2	Zm00001d045127	Zm00001d045127	umc1238	-
3.84968e-21	0.349265	0.663	0.483	9.76472e-17	2	brick1	Zm00001d018535	BRK1	brk1;brick1: Involved in formation of epidermal cell lobes as well as for properly polarized divisions of stomatal subsidiary mother cells. [source: characterized gene (MaizeGDB_09082017)]
5.38118e-21	0.376442	0.557	0.373	1.36494e-16	2	Zm00001d028782	Zm00001d028782	1d028782	Eukaryotic translation initiation factor 2 subunit alpha[source:homolog]
6.07744e-21	0.358537	0.428	0.252	1.54154e-16	2	Zm00001d049553	Zm00001d049553	pco066310	Vesicle-associated protein 1-1[source:homolog]
9.11868e-21	0.380199	0.637	0.433	2.31295e-16	2	Zm00001d053090	Zm00001d053090	pza03081	14-3-3-like protein [source: RefGen_v3]
1.53555e-20	0.37409	0.66	0.481	3.89491e-16	2	Zm00001d017830	Zm00001d017830	1d017830	Pyrophosphate--fructose 6-phosphate 1-phosphotransferase subunit alpha 2[source:homolog]
2.81563e-20	0.31544	0.851	0.772	7.14183e-16	2	Zm00001d010566	Zm00001d010566	1d010566	40S ribosomal protein S23-2[source:homolog]
2.94471e-20	0.374969	0.489	0.311	7.46925e-16	2	Zm00001d053211	Zm00001d053211	1d053211	ER lumen protein retaining receptor family protein[source:homolog]
6.58649e-20	0.348894	0.804	0.648	1.67066e-15	2	Zm00001d044441	Zm00001d044441	pco133953a	ATP synthase epsilon chain, mitochondrial [source: RefGen_v3]
9.63467e-20	0.341162	0.765	0.622	2.44383e-15	2	Zm00001d006699	Zm00001d006699	1d006699	Ribosome associated membrane protein RAMP4[source:homolog]
1.04698e-19	0.379588	0.477	0.294	2.65565e-15	2	Zm00001d031988	Zm00001d031988	1d031988	Transmembrane 9 superfamily member 9[source:homolog]
1.11083e-19	0.342657	0.318	0.162	2.81763e-15	2	embryo-sac basal-endosperm-layer embryo-surrounding-region2	Zm00001d037133	EBE2	ebe2;embryo-sac basal-endosperm-layer embryo-surrounding-region2: like ebe1 [source: characterized gene (MaizeGDB_09082017)]
1.60788e-19	0.310393	0.439	0.262	4.0784e-15	2	Zm00001d009127	Zm00001d009127	1d009127	ATP-citrate synthase beta chain protein 2[source:homolog]
2.10411e-19	0.340294	0.668	0.484	5.33707e-15	2	Zm00001d019750	Zm00001d019750	1d019750	Calcium-dependent lipid-binding (CaLB domain) family protein[source:homolog]
2.31658e-19	0.352877	0.634	0.458	5.87599e-15	2	protein disulfide isomerase8	Zm00001d020687	PDI8	pdi8;protein disulfide isomerase8: [source: characterized gene (MaizeGDB_09082017)]
3.90368e-19	0.342839	0.402	0.234	9.90167e-15	2	Zm00001d040178	Zm00001d040178	IDP2442	RER1A protein [source: RefGen_v3]
4.53607e-19	0.333041	0.53	0.355	1.15057e-14	2	monodehydroascorbate reductase homolog1	Zm00001d005347	DAR1	dar1;monodehydroascorbate reductase homolog1: leaf cDNA csu196 sequence similar to cucumber monodehydroascorbate reductase (NADH) [source: characterized gene (MaizeGDB_09082017)]
5.40243e-19	0.440491	0.585	0.412	1.37033e-14	2	calcium exchanger3	Zm00001d044533	CAX3	cax3;calcium exchanger3: Expression affected by ABP4, auxin, and Ca++. Homolog of Arabidopsis CAX1 involved in auxin transduction pathway. [source: characterized gene (MaizeGDB_09082017)]
5.9965e-19	0.27513	0.506	0.336	1.52101e-14	2	Zm00001d045146	Zm00001d045146	1d045146	Hydroxyproline O-galactosyltransferase HPGT3[source:homolog]
8.50714e-19	0.3124	0.774	0.647	2.15784e-14	2	Zm00001d045555	Zm00001d045555	FDAD1	fdad1;false DAD1: similar to Oryza and Hordeum Defender against apoptotic cell death protein (DAD-1, DAD-2 respectively) [source: characterized gene (MaizeGDB_09082017)]
1.01062e-18	0.331998	0.85	0.736	2.56344e-14	2	Zm00001d017271	Zm00001d017271	1d017271	Adenosine kinase 2[source:homolog]
1.02113e-18	0.290955	0.904	0.863	2.5901e-14	2	Zm00001d012598	Zm00001d012598	1d012598	40S ribosomal protein S25-2[source:homolog]
1.0526e-18	0.37937	0.857	0.754	2.66992e-14	2	Zm00001d013785	Zm00001d013785	umc1597	Whole genome shotgun sequence of line PN40024 scaffold_14.assembly12x (Fragment)[source:homolog]
1.22281e-18	0.273466	0.872	0.776	3.10165e-14	2	translationally controlled tumor1	Zm00001d014954	TCT1	tct1;translationally controlled tumor1: vegetative meristem cDNA 7C02C06 similar to protein conserved in yeast, plants and mammals [source: characterized gene (MaizeGDB_09082017)]
1.68614e-18	0.362297	0.518	0.341	4.27689e-14	2	Zm00001d039305	Zm00001d039305	IDP703	RNA polymerase I-associated factor PAF67[source:homolog]
1.82912e-18	0.314967	0.637	0.462	4.63957e-14	2	Zm00001d033790	Zm00001d033790	ACT9	Actin-1 [source: RefGen_v3]
1.93841e-18	0.315748	0.32	0.169	4.91678e-14	2	Zm00001d043323	Zm00001d043323	COPT2	Copper transporter 1 [source: RefGen_v3]
2.13493e-18	0.278827	0.386	0.222	5.41525e-14	2	Zm00001d032282	Zm00001d032282	1d032282	Aminopeptidase M1[source:homolog]
2.16751e-18	0.368461	0.636	0.49	5.49788e-14	2	Zm00001d022546	Zm00001d022546	cl4730_1	INVOLVED IN: 10-formyltetrahydrofolate biosynthetic process folic acid and derivative biosynthetic process; EXPRESSED IN: 24 plant structures; EXPRESSED DURING: 15 growth stages; CONTAINS InterPro DOMAIN/s: Serine hydrolase (InterPro:IPR005645); BE /.../bidopsis thaliana protein match is: alpha/beta-Hydrolases superfamily protein (TAIR:AT5G65400.1); Has 30201 Blast hits to 17322 proteins in 780 s…
2.19563e-18	0.336209	0.462	0.294	5.56922e-14	2	Zm00001d021306	Zm00001d021306	1d021306	ER lumen protein retaining receptor family protein[source:homolog]
2.96317e-18	0.363819	0.864	0.75	7.51609e-14	2	csu849(atpb)	Zm00001d009488	csu849(atpb)	csu849(atpb); zEST00849 Maize Leaf, Stratagene #937005 Zea mays cDNA clone csuh00849 5- end similar to mitochondrial ATP synthase beta subunit, mRNA sequence [source: characterized gene (MaizeGDB_09082017)]
3.34779e-18	0.339209	0.796	0.666	8.49166e-14	2	Zm00001d011565	Zm00001d011565	1d011565	Putative ubiquitin-conjugating enzyme family, Ubiquitin-conjugating enzyme E2 N [source: RefGen_v3]
4.59794e-18	0.321154	0.563	0.393	1.16627e-13	2	Zm00001d016559	Zm00001d016559	umc1092	Ubiquitin-activating enzyme E1 domain-containing protein 1 [source: RefGen_v3]
5.15671e-18	0.362931	0.835	0.728	1.308e-13	2	Zm00001d012770	Zm00001d012770	1d012770	Putative translation elongation factor family protein [source: RefGen_v3]
5.27694e-18	0.377553	0.644	0.479	1.3385e-13	2	Zm00001d007192	Zm00001d007192	1d007192	T-complex protein 1 subunit zeta [source: RefGen_v3]
5.4307e-18	0.309984	0.894	0.799	1.3775e-13	2	elongation factor alpha2	Zm00001d037875	ELFA2	elfa2;elongation factor alpha2: belongs to a gene family that includes genes elf1a-g (aka clones eEF1Aa-g) with highly conserved coding sequences. [source: characterized gene (MaizeGDB_09082017)]
6.18425e-18	0.305194	0.903	0.795	1.56863e-13	2	Zm00001d019191	Zm00001d019191	1d019191	ADP-ribosylation factor A1F[source:homolog]
7.21991e-18	0.307854	0.869	0.785	1.83133e-13	2	Zm00001d022438	Zm00001d022438	1d022438	Ubiquinol-cytochrome c reductase complex 6.7 kDa protein [source: RefGen_v3]
7.97957e-18	0.286517	0.945	0.887	2.02402e-13	2	elongation initiation factor5A	Zm00001d006760	EIF5A	Eukaryotic translation initiation factor 5A [source: RefGen_v3]
8.0554e-18	0.292266	0.824	0.69	2.04325e-13	2	Zm00001d030690	Zm00001d030690	1d030690	translocon-associated protein beta (TRAPB) family protein[source:homolog]
8.39177e-18	0.274386	0.901	0.808	2.12857e-13	2	Zm00001d003127	Zm00001d003127	1d003127	60S ribosomal protein L23a-1[source:homolog]
8.9971e-18	0.298292	0.539	0.37	2.28211e-13	2	Zm00001d025258	Zm00001d025258	KGDH1	Dihydrolipoyllysine-residue succinyltransferase component of 2-oxoglutarate dehydrogenase complex [source: RefGen_v3]
1.17311e-17	0.312491	0.726	0.576	2.9756e-13	2	Zm00001d046929	Zm00001d046929	1d046929	Protein transport protein Sec61 subunit gamma-3[source:homolog]
1.26678e-17	0.343653	0.728	0.566	3.21319e-13	2	Zm00001d013751	Zm00001d013751	1d013751	UDP-arabinopyranose mutase 3[source:homolog]
2.40546e-17	0.363717	0.657	0.476	6.10145e-13	2	Zm00001d049959	Zm00001d049959	1d049959	Cytochrome c1 1 heme protein mitochondrial[source:homolog]
2.4549e-17	0.272873	0.698	0.512	6.22686e-13	2	Zm00001d019552	Zm00001d019552	1d019552	Alpha-galactosidase [source: RefGen_v3]
2.70046e-17	0.282084	0.364	0.21	6.84971e-13	2	Zm00001d005248	Zm00001d005248	1d005248	Dolichyl-diphosphooligosaccharide--protein glycosyltransferase 48 kDa subunit[source:homolog]
2.719e-17	0.381944	0.772	0.604	6.89674e-13	2	elongation factor alpha1	Zm00001d037905	ELFA11	elfa11;elongation factor alpha11: [source: characterized gene (MaizeGDB_09082017)]
3.9333e-17	0.292288	0.503	0.339	9.97681e-13	2	Zm00001d010537	Zm00001d010537	5G883149	Coatomer subunit zeta-1[source:homolog]
4.04282e-17	0.327469	0.828	0.755	1.02546e-12	2	Zm00001d025857	Zm00001d025857	1d025857	60S ribosomal protein L14-1[source:homolog]
4.55092e-17	0.266686	0.572	0.397	1.15434e-12	2	Zm00001d036748	Zm00001d036748	1d036748	ER membrane protein complex subunit 7 homolog[source:homolog]
4.97215e-17	0.352614	0.792	0.704	1.26119e-12	2	umc2186	Zm00001d001852	umc2186	Gibberellin-regulated protein 2 [source: RefGen_v3]
6.18579e-17	0.284286	0.522	0.355	1.56902e-12	2	Zm00001d010251	Zm00001d010251	1d010251	Guanosine nucleotide diphosphate dissociation inhibitor 2[source:homolog]
6.7999e-17	0.336773	0.635	0.464	1.72479e-12	2	Zm00001d038776	Zm00001d038776	pco071606	Probable mitochondrial-processing peptidase subunit alpha-2 chloroplastic/mitochondrial[source:homolog]
8.02522e-17	0.251998	0.959	0.937	2.0356e-12	2	Zm00001d048368	Zm00001d048368	IDP65	60S ribosomal protein L23[source:homolog]
8.50298e-17	0.300297	0.315	0.172	2.15678e-12	2	Zm00001d046467	Zm00001d046467	1d046467	UDP-galactose/UDP-glucose transporter 3[source:homolog]
9.90677e-17	0.336936	0.792	0.641	2.51285e-12	2	php20075a(gast)	Zm00001d023290	php20075a(gast)	php20075a(gast); NCBI: GAST1 protein [source: characterized gene (MaizeGDB_09082017)]
1.19113e-16	0.282704	0.514	0.344	3.02131e-12	2	Zm00001d021021	Zm00001d021021	pco107138	Peptidyl-prolyl cis-trans isomerase [source: RefGen_v3]
1.19732e-16	0.332695	0.559	0.386	3.03701e-12	2	Zm00001d004172	Zm00001d004172	1d004172	Putative translation elongation/initiation factor family protein [source: RefGen_v3]
1.34595e-16	0.432545	0.881	0.816	3.41401e-12	2	Zm00001d048622	Zm00001d048622	1d048622	-
1.68768e-16	0.30892	0.668	0.519	4.2808e-12	2	ubiquitin3	Zm00001d036717	UBI3	ubi3;ubiquitin3: candidate gene for major plant and ear height QTL [source: characterized gene (MaizeGDB_09082017)]
1.74719e-16	0.264813	0.348	0.199	4.43175e-12	2	TF-AP2-EREBP-transcription factor 108	Zm00001d031499	EREB108	-
2.05331e-16	0.271225	0.916	0.831	5.20823e-12	2	Zm00001d044287	Zm00001d044287	csu36c(rpL19)	Ribosomal protein L19 [source: RefGen_v3]
2.1376e-16	0.309969	0.725	0.565	5.42201e-12	2	Zm00001d002244	Zm00001d002244	1d002244	Polyadenylate-binding protein RBP45C[source:homolog]
2.83501e-16	0.259986	0.508	0.348	7.19099e-12	2	Zm00001d053616	Zm00001d053616	magi88590	26S protease regulatory subunit 8 homolog B[source:homolog]
3.34099e-16	0.310909	0.431	0.274	8.47442e-12	2	Zm00001d014895	Zm00001d014895	1d014895	Putative integral membrane protein conserved region (DUF2404)[source:homolog]
3.36696e-16	0.331208	0.515	0.356	8.54029e-12	2	Zm00001d003796	Zm00001d003796	1d003796	Probable serine/threonine-protein phosphatase 2A regulatory subunit B'' subunit TON2[source:homolog]
3.47263e-16	0.309302	0.722	0.575	8.80831e-12	2	Zm00001d038057	Zm00001d038057	1d038057	Acyl carrier protein [source: RefGen_v3]
3.60051e-16	0.280789	0.316	0.172	9.13271e-12	2	TF-WRKY-transcription factor 2	Zm00001d016052	WRKY2	WRKY transcription factor 22[source:homolog]
3.70404e-16	0.275184	0.847	0.739	9.3953e-12	2	Zm00001d005231	Zm00001d005231	1d005231	ADP-ribosylation factor A1F[source:homolog]
4.25926e-16	0.27251	0.318	0.175	1.08036e-11	2	Zm00001d015010	Zm00001d015010	1d015010	Protein trichome birefringence-like 12[source:homolog]
5.39786e-16	0.260315	0.379	0.233	1.36917e-11	2	Zm00001d037522	Zm00001d037522	ERG28	Erg28 like protein [source: RefGen_v3]
5.56424e-16	0.278366	0.493	0.325	1.41137e-11	2	Zm00001d049155	Zm00001d049155	1d049155	Sec23/Sec24 protein transport family protein[source:homolog]
5.79987e-16	0.281667	0.676	0.504	1.47114e-11	2	Zm00001d048271	Zm00001d048271	1d048271	Proteasome subunit alpha type [source: RefGen_v3]
6.02788e-16	0.268057	0.375	0.226	1.52897e-11	2	Zm00001d049224	Zm00001d049224	1d049224	CRP7 - Cysteine-rich family protein precursor expressed[source:homolog]
6.35269e-16	0.324527	0.79	0.657	1.61136e-11	2	Zm00001d035720	Zm00001d035720	ACT3	Actin-7[source:homolog]
7.05096e-16	0.265621	0.523	0.352	1.78848e-11	2	Zm00001d031986	Zm00001d031986	1d031986	Transmembrane 9 superfamily member 9[source:homolog]
7.23321e-16	0.311625	0.55	0.391	1.8347e-11	2	Zm00001d047443	Zm00001d047443	pco122547b	Transmembrane protein 85[source:homolog]
7.28673e-16	0.430493	0.429	0.277	1.84828e-11	2	Zm00001d053114	Zm00001d053114	1d053114	-
7.30009e-16	0.327724	0.456	0.301	1.85167e-11	2	malate dehydrogenase3	Zm00001d044042	MDH3	mdh3;malate dehydrogenase3: electrophoretic mobility; null allele is known; mitochondrial; dimeric; intra/interlocus hybrid bands occur [source: characterized gene (MaizeGDB_09082017)]
7.61362e-16	0.300677	0.682	0.537	1.93119e-11	2	Zm00001d011330	Zm00001d011330	1d011330	Cytochrome c oxidase subunit 5b-2 mitochondrial[source:homolog]
9.21867e-16	0.300291	0.705	0.568	2.33832e-11	2	Zm00001d011185	Zm00001d011185	1d011185	Protein transport protein Sec61 subunit beta[source:homolog]
9.45833e-16	0.272955	0.674	0.506	2.39911e-11	2	Zm00001d028207	Zm00001d028207	1d028207	ATP synthase subunit gamma mitochondrial[source:homolog]
1.17707e-15	0.312326	0.69	0.515	2.98564e-11	2	Zm00001d047713	Zm00001d047713	1d047713	Eukaryotic translation initiation factor 2 subunit alpha[source:homolog]
1.44375e-15	0.265923	0.903	0.841	3.66207e-11	2	Zm00001d051929	Zm00001d051929	1d051929	60S ribosomal protein L23[source:homolog]
1.53141e-15	1.18979	0.589	0.474	3.88443e-11	2	Zm00001d007470	Zm00001d007470	1d007470	-
1.6803e-15	0.336131	0.669	0.503	4.26207e-11	2	Zm00001d012537	Zm00001d012537	1d012537	ADP-ribosylation factor A1F[source:homolog]
1.90943e-15	0.261376	0.598	0.435	4.84327e-11	2	Zm00001d046600	Zm00001d046600	1d046600	Proteasome subunit beta type [source: RefGen_v3]
1.94946e-15	0.311713	0.761	0.629	4.94481e-11	2	high mobility group box protein2	Zm00001d017555	HMG2	hmg2;high mobility group box protein2: cDNA and protein sequences correspond; protein expressed in E. coli has anticipated specificity of binding to DNA structures [source: characterized gene (MaizeGDB_09082017)]
1.98467e-15	0.298069	0.668	0.494	5.03411e-11	2	Zm00001d022324	Zm00001d022324	1d022324	Gamma carbonic anhydrase 2 mitochondrial[source:homolog]
2.22006e-15	0.280363	0.552	0.385	5.63119e-11	2	Zm00001d031569	Zm00001d031569	pco127462a	Peptidyl-prolyl isomerase [source: RefGen_v3]
2.77303e-15	0.297054	0.56	0.398	7.03379e-11	2	Zm00001d053576	Zm00001d053576	rz476a	Probable elongation factor 1-gamma 2[source:homolog]
3.17266e-15	0.289561	0.504	0.347	8.04746e-11	2	Zm00001d028396	Zm00001d028396	1d028396	26S proteasome non-ATPase regulatory subunit 4 homolog[source:homolog]
3.2365e-15	0.264365	0.443	0.288	8.20938e-11	2	Zm00001d023582	Zm00001d023582	APX11	L-ascorbate peroxidase S chloroplastic/mitochondrial[source:homolog]
3.34353e-15	0.277805	0.607	0.452	8.48086e-11	2	Zm00001d022489	Zm00001d022489	1d022489	V-type proton ATPase subunit F [source: RefGen_v3]
4.03036e-15	0.287342	0.417	0.264	1.0223e-10	2	Zm00001d013424	Zm00001d013424	cdo122b(nad)	NADH dehydrogenase [ubiquinone] iron-sulfur protein 1 mitochondrial[source:homolog]
4.79149e-15	0.251053	0.403	0.259	1.21536e-10	2	Zm00001d042600	Zm00001d042600	1d042600	Cytochrome c-2[source:homolog]
5.43331e-15	0.30002	0.648	0.498	1.37816e-10	2	Zm00001d024274	Zm00001d024274	AY105746	Obg-like ATPase 1[source:homolog]
5.95176e-15	0.306516	0.583	0.419	1.50966e-10	2	Zm00001d018187	Zm00001d018187	1d018187	Mitochondrial phosphate carrier protein 3 mitochondrial[source:homolog]
8.47094e-15	0.298752	0.841	0.719	2.14865e-10	2	Zm00001d032231	Zm00001d032231	1d032231	14-3-3-like protein GF14 nu[source:homolog]
9.19325e-15	0.302106	0.699	0.54	2.33187e-10	2	glyoxylase1	Zm00001d024245	GLX1	glx1;glyoxylase1: [source: characterized gene (MaizeGDB_09082017)]
1.04626e-14	0.308959	0.874	0.763	2.65383e-10	2	ATP synthase2	Zm00001d038929	ATP2	atp2;ATP synthase2: cDNA clone [source: characterized gene (MaizeGDB_09082017)]
1.11897e-14	0.313579	0.835	0.756	2.83826e-10	2	cytochrome c reductase1	Zm00001d034528	CCR1	ccr1;cytochrome c reductase1: single copy leaf cDNA csu576 [source: characterized gene (MaizeGDB_09082017)]
1.17549e-14	0.270195	0.375	0.234	2.98163e-10	2	Zm00001d008295	Zm00001d008295	1d008295	ADP-ribosylation factor A1B[source:homolog]
1.1954e-14	0.281164	0.83	0.688	3.03214e-10	2	glutamate-oxaloacetic transaminase3	Zm00001d016198	GOT3	got3;glutamate-oxaloacetic transaminase3: electrophoretic mobility; null allele is known; mitochondrial; dimeric; intralocus hybrid bands occur [source: characterized gene (MaizeGDB_09082017)]
1.61174e-14	0.276692	0.561	0.393	4.08818e-10	2	calcium pump1	Zm00001d011013	CAP1	Calcium pump1 [source: RefGen_v3]
1.69826e-14	0.251999	0.455	0.3	4.30764e-10	2	Zm00001d011392	Zm00001d011392	CDPK17	Calcium-dependent protein kinase, isoform 2, Putative calcium-dependent protein kinase family protein isoform 1, Putative calcium-dependent protein kinase family protein isoform 2 [source: RefGen_v3]
1.8286e-14	0.274447	0.855	0.752	4.63825e-10	2	enolase2	Zm00001d030373	ENO2	eno2;enolase2: constitutive cDNA pENO2 [source: characterized gene (MaizeGDB_09082017)]
1.84936e-14	0.284523	0.893	0.777	4.69091e-10	2	Zm00001d037877	Zm00001d037877	ELFA12	Elongation factor 1-alpha [source: RefGen_v3]
1.88428e-14	0.26501	0.395	0.251	4.77949e-10	2	Zm00001d038085	Zm00001d038085	pco064714	Protein RETICULATA-RELATED 4 chloroplastic[source:homolog]
1.96373e-14	0.262754	0.368	0.226	4.98099e-10	2	TF-male sterile32	Zm00001d006565	VPP10	ms32;male sterile32: like ms1 [source: characterized gene (MaizeGDB_09082017)]
2.0214e-14	0.299559	0.475	0.318	5.12727e-10	2	Zm00001d052153	Zm00001d052153	1d052153	YbaK/aminoacyl-tRNA synthetase-associated domain[source:homolog]
2.17513e-14	0.26161	0.599	0.449	5.51721e-10	2	Zm00001d041963	Zm00001d041963	rz390c(cyb5)	Cytochrome B5 isoform D[source:homolog]
2.22447e-14	0.272652	0.797	0.673	5.64238e-10	2	rps8-Zm00001d053636	Zm00001d053636	RPS8	40S ribosomal protein S8 [source: RefGen_v3]
3.01916e-14	0.257406	0.463	0.304	7.65811e-10	2	succinate dehydrogenase1	Zm00001d018758	SUDH1	sudh1;succinate dehydrogenase1: [source: characterized gene (MaizeGDB_09082017)]
4.56796e-14	0.285021	0.816	0.699	1.15866e-09	2	Zm00001d049507	Zm00001d049507	1d049507	NADH dehydrogenase [ubiquinone] iron-sulfur protein 6 mitochondrial[source:homolog]
4.80018e-14	0.290495	0.523	0.369	1.21757e-09	2	Zm00001d013076	Zm00001d013076	gpm217b	60S ribosomal protein L4-1[source:homolog]
4.9189e-14	0.255655	0.336	0.201	1.24768e-09	2	Zm00001d022490	Zm00001d022490	1d022490	Xylose isomerase[source:homolog]
5.24189e-14	0.263716	0.559	0.415	1.3296e-09	2	Zm00001d042535	Zm00001d042535	1d042535	selenoprotein family protein[source:homolog]
5.39309e-14	0.309795	0.504	0.357	1.36796e-09	2	Zm00001d021392	Zm00001d021392	1d021392	Transmembrane 9 superfamily member 9[source:homolog]
5.91305e-14	0.276623	0.674	0.521	1.49984e-09	2	Zm00001d054107	Zm00001d054107	1d054107	FAM10 family protein [source:homolog]
6.44888e-14	0.269196	0.85	0.748	1.63576e-09	2	Zm00001d005334	Zm00001d005334	1d005334	Ubiquitin-60S ribosomal protein L40-1[source:homolog]
6.59326e-14	0.277773	0.806	0.676	1.67238e-09	2	Zm00001d018134	Zm00001d018134	pco108516	Peptidyl-prolyl cis-trans isomerase FKBP12[source:homolog]
6.71119e-14	0.278212	0.607	0.456	1.70229e-09	2	Zm00001d028183	Zm00001d028183	pco073966	T-complex protein 1 subunit gamma [source: RefGen_v3]
8.36622e-14	0.256075	0.374	0.237	2.12209e-09	2	Zm00001d019062	Zm00001d019062	MHA3	mha3;membrane H(+)-ATPase3: [source: characterized gene (MaizeGDB_09082017)]
2.00767e-13	0.277962	0.763	0.621	5.09245e-09	2	Zm00001d015134	Zm00001d015134	1d015134	Probable ATP synthase 24 kDa subunit mitochondrial[source:homolog]
2.66407e-13	0.283414	0.794	0.675	6.75742e-09	2	Zm00001d019562	Zm00001d019562	1d019562	60S ribosomal protein L44 [source: RefGen_v3]
2.90028e-13	0.405479	0.496	0.344	7.35656e-09	2	Zm00001d048633	Zm00001d048633	1d048633	-
2.99664e-13	0.284632	0.639	0.482	7.60097e-09	2	Zm00001d052700	Zm00001d052700	1d052700	Ankyrin repeat domain-containing protein 2A[source:homolog]
3.16893e-13	0.255624	0.732	0.604	8.038e-09	2	Zm00001d021375	Zm00001d021375	1d021375	-
3.20628e-13	0.265063	0.928	0.873	8.13274e-09	2	adenine nucleotide translocator1	Zm00001d017857	ANT1	ant1;adenine nucleotide translocator1: leaf cDNA, open reading frame encodes 40,519 Da polypeptide; single site (5L, MNL 67) contradicted by two sites probed in Tropical Maize F2's by p-csuh26 [source: characterized gene (MaizeGDB_09082017)]
4.13611e-13	0.278859	0.565	0.413	1.04912e-08	2	Zm00001d009774	Zm00001d009774	pco069028	Nucleoside diphosphate kinase [source: RefGen_v3]
4.13877e-13	0.289886	0.851	0.724	1.0498e-08	2	receptor for activated C kinase1	Zm00001d038923	RACK1	Guanine nucleotide-binding protein beta subunit-like protein [source: RefGen_v3]
5.78308e-13	0.255369	0.443	0.293	1.46688e-08	2	Zm00001d032031	Zm00001d032031	1d032031	ER lumen protein retaining receptor family protein[source:homolog]
6.48604e-13	0.263189	0.71	0.578	1.64519e-08	2	Zm00001d016358	Zm00001d016358	rz476b	Probable elongation factor 1-gamma 2[source:homolog]
7.01869e-13	0.273776	0.776	0.65	1.78029e-08	2	phosphoglycerate mutase1	Zm00001d012518	PMG1	2,3-bisphosphoglycerate-independent phosphoglycerate mutase [source: RefGen_v3]
7.71456e-13	0.298622	0.571	0.426	1.9568e-08	2	Zm00001d017036	Zm00001d017036	GPX11	Glycerophosphodiester phosphodiesterase GDPDL3[source:homolog]
7.82922e-13	0.26014	0.504	0.361	1.98588e-08	2	Zm00001d013607	Zm00001d013607	umc2167	Threonine--tRNA ligase mitochondrial 1[source:homolog]
9.86258e-13	0.265446	0.894	0.824	2.50164e-08	2	Zm00001d033537	Zm00001d033537	1d033537	Cox19-like CHCH family protein[source:homolog]
1.02056e-12	0.263627	0.396	0.258	2.58865e-08	2	Zm00001d003446	Zm00001d003446	IDP2449	Gamma-glutamyltranspeptidase 1 [source: RefGen_v3]
1.13492e-12	0.287493	0.785	0.667	2.87872e-08	2	Zm00001d045889	Zm00001d045889	magi104697	60S ribosomal protein L31 [source: RefGen_v3]
1.19781e-12	0.307494	0.591	0.451	3.03826e-08	2	Zm00001d006667	Zm00001d006667	1d006667	Succinyl-CoA ligase alpha-chain 2 [source: RefGen_v3]
1.31e-12	0.270384	0.421	0.28	3.32283e-08	2	Binding protein homolog1	Zm00001d014993	BIP1	Luminal-binding protein 2 [source: RefGen_v3]
1.47783e-12	0.252699	0.356	0.226	3.74851e-08	2	Zm00001d049982	Zm00001d049982	1d049982	Alpha-soluble NSF attachment protein 2[source:homolog]
1.55261e-12	0.274123	0.807	0.693	3.93819e-08	2	Zm00001d041569	Zm00001d041569	1d041569	translocon-associated protein beta (TRAPB) family protein[source:homolog]
1.85837e-12	0.269425	0.351	0.222	4.71376e-08	2	Zm00001d045085	Zm00001d045085	1d045085	Serine carboxypeptidase-like 29[source:homolog]
1.91813e-12	0.260187	0.316	0.19	4.86534e-08	2	Zm00001d024611	Zm00001d024611	1d024611	-
1.98309e-12	0.263576	0.466	0.32	5.03012e-08	2	uncoupling protein homolog3	Zm00001d048583	UCP3	ucp3;uncoupling protein homolog3: [source: characterized gene (MaizeGDB_09082017)]
3.16748e-12	0.279643	0.526	0.383	8.03431e-08	2	Zm00001d003923	Zm00001d003923	1d003923	Dihydrolipoyllysine-residue succinyltransferase component of 2-oxoglutarate dehydrogenase complex [source: RefGen_v3]
3.60083e-12	0.276824	0.471	0.338	9.1335e-08	2	Zm00001d017258	Zm00001d017258	SCOAL1	Succinate--CoA ligase [ADP-forming] subunit beta mitochondrial[source:homolog]
4.78507e-12	0.289637	0.533	0.393	1.21373e-07	2	voltage-dependent anion channel protein1b	Zm00001d020219	VDAC1B	vdac1b;voltage-dependent anion channel protein1b: [source: characterized gene (MaizeGDB_09082017)]
4.95134e-12	0.297148	0.375	0.244	1.25591e-07	2	calnexin homolog2	Zm00001d025305	CLX2	clx2;calnexin homolog2: [source: characterized gene (MaizeGDB_09082017)]
4.99952e-12	0.256397	0.569	0.417	1.26813e-07	2	Zm00001d051881	Zm00001d051881	1d051881	Protein BTR1[source:homolog]
5.41043e-12	0.253819	0.765	0.635	1.37236e-07	2	Zm00001d028201	Zm00001d028201	pco109407	SecY protein transport family protein[source:homolog]
6.22475e-12	0.259716	0.413	0.28	1.57891e-07	2	ribosomal protein L10 homolog	Zm00001d044615	RPL10	rpl10;ribosomal protein L10 homolog: endosperm cDNA 5C01D03 (uaz198), similar to yeast acidic ribosomal protein [source: characterized gene (MaizeGDB_09082017)]
9.51361e-12	0.290102	0.847	0.73	2.41313e-07	2	Zm00001d017047	Zm00001d017047	1d017047	60S ribosomal protein L6 [source: RefGen_v3]
9.89376e-12	0.268748	0.762	0.653	2.50955e-07	2	Zm00001d015301	Zm00001d015301	1d015301	60S ribosomal protein L37a-2[source:homolog]
9.96084e-12	0.25056	0.618	0.471	2.52657e-07	2	Zm00001d014005	Zm00001d014005	1d014005	-
1.2398e-11	0.256057	0.554	0.407	3.14475e-07	2	Zm00001d045599	Zm00001d045599	SKUS12	Monocopper oxidase-like protein SKU5[source:homolog]
1.4249e-11	0.329622	0.441	0.312	3.61426e-07	2	Zm00001d049416	Zm00001d049416	pco104090a	Polyadenylate-binding protein RBP45C[source:homolog]
1.6734e-11	0.619674	0.588	0.46	4.24458e-07	2	Zm00001d027072	Zm00001d027072	1d027072	-
1.87258e-11	0.260368	0.707	0.568	4.7498e-07	2	Zm00001d019186	Zm00001d019186	pco113177	Acyl carrier protein [source: RefGen_v3]
2.33946e-11	0.255342	0.574	0.437	5.93403e-07	2	SGT1 disease resistance protein homolog1	Zm00001d044172	SRPH1	srph1;SGT1 disease resistance protein homolog1: interacts with RACK1 protein involved in disease resistance (Wang et al 2014) [source: characterized gene (MaizeGDB_09082017)]
3.16005e-11	0.285114	0.711	0.593	8.01547e-07	2	Zm00001d013041	Zm00001d013041	CYBC7	Cytochrome b-c1 complex subunit 7 [source: RefGen_v3]
3.93345e-11	0.263227	0.542	0.4	9.97719e-07	2	Zm00001d007758	Zm00001d007758	1d007758	Coatomer subunit gamma [source: RefGen_v3]
6.9299e-11	0.265306	0.47	0.332	1.75777e-06	2	Zm00001d031849	Zm00001d031849	pco095480	PMP[source:homolog]
1.21093e-10	0.272911	0.636	0.509	3.07153e-06	2	Zm00001d010236	Zm00001d010236	1d010236	Cytochrome c [source: RefGen_v3]
1.52429e-10	0.268498	0.612	0.486	3.86636e-06	2	Zm00001d031967	Zm00001d031967	2G158479	Cytochrome c1 1 heme protein mitochondrial[source:homolog]
1.85871e-10	0.272935	0.635	0.489	4.71461e-06	2	Zm00001d052698	Zm00001d052698	pco119915	14-3-3-like protein GF14 nu[source:homolog]
8.11084e-10	0.267154	0.728	0.631	2.05731e-05	2	cystatin1	Zm00001d043175	PSEI1	Cystatin-1 [source: RefGen_v3]
8.24083e-10	0.473966	0.795	0.748	2.09029e-05	2	Zm00001d018459	Zm00001d018459	1d018459	-
1.17108e-09	0.260138	0.836	0.721	2.97045e-05	2	Zm00001d025413	Zm00001d025413	IDP245	40S ribosomal protein S10-1[source:homolog]
2.11615e-09	0.265026	0.656	0.524	5.36762e-05	2	Zm00001d048256	Zm00001d048256	1d048256	40S ribosomal protein Sa-1[source:homolog]
5.19602e-09	0.251975	0.603	0.477	0.000131797	2	phosphohexose isomerase1	Zm00001d034256	PHI1	phi1;phosphohexose isomerase1: electrophoretic mobility; null allele is known; cytosolic; dimeric; intralocus hybrid bands occur; cDNA clone pGPI1a (Lal & Sachs, 1995) [source: characterized gene (MaizeGDB_09082017)]
1.72238e-08	0.25642	0.536	0.417	0.000436881	2	Zm00001d003493	Zm00001d003493	ANPH1	rpl32;ribosomal protein L32 homolog32: partial cDNA sequence homologous to ribosomal protein L32 [source: characterized gene (MaizeGDB_09082017)]
1.74768e-08	0.455676	0.858	0.837	0.000443299	2	Zm00001d019453	Zm00001d019453	1d019453	-
3.69256e-08	0.264777	0.755	0.664	0.000936618	2	Zm00001d021920	Zm00001d021920	1d021920	-
1.3386e-07	0.436846	0.392	0.297	0.00339537	2	Zm00001d024549	Zm00001d024549	1d024549	-
2.8998e-07	0.337365	0.61	0.526	0.00735533	2	Zm00001d010592	Zm00001d010592	1d010592	-
3.82183e-07	0.488929	0.712	0.67	0.00969407	2	Zm00001d042226	Zm00001d042226	1d042226	-
1.21446e-05	0.306567	0.899	0.856	0.308048	2	Zm00001d007444	Zm00001d007444	1d007444	-
6.40231e-05	0.311099	0.828	0.837	1	2	Zm00001d048630	Zm00001d048630	gpm833	-
7.83958e-80	1.02718	0.902	0.851	1.98851e-75	9	Zm00001d015091	Zm00001d015091	BI1	Bax inhibitor 1[source:homolog]
7.72781e-59	0.852949	0.847	0.789	1.96016e-54	9	Zm00001d000508	Zm00001d000508	1d000508	-
2.41321e-52	0.911272	0.777	0.661	6.1211e-48	9	Zm00001d013627	Zm00001d013627	1d013627	DWNN domain a CCHC-type zinc finger[source:homolog]
8.50236e-51	0.966546	0.432	0.209	2.15662e-46	9	Zm00001d030915	Zm00001d030915	umc2233	-
2.29494e-48	0.589001	0.99	0.982	5.82111e-44	9	thioredoxin h homolog2	Zm00001d019034	TRH2	trh2;thioredoxin h homolog2: [source: characterized gene (MaizeGDB_09082017)]
4.17388e-43	0.954612	0.492	0.298	1.0587e-38	9	Zm00001d005698	Zm00001d005698	1d005698	AN17 [source: RefGen_v3]
8.72476e-43	0.868625	0.338	0.14	2.21303e-38	9	Zm00001d012322	Zm00001d012322	CYP26	cytochrome P450 family 81 subfamily D polypeptide 8[source:homolog]
5.20581e-42	0.974146	0.386	0.187	1.32045e-37	9	Zm00001d051496	Zm00001d051496	FLZ21	-
1.09122e-39	0.923137	0.76	0.655	2.76789e-35	9	Zm00001d007901	Zm00001d007901	1d007901	Cylicin-1 [source: RefGen_v3]
4.75694e-39	1.07823	0.65	0.51	1.2066e-34	9	Zm00001d017991	Zm00001d017991	1d017991	-
2.75902e-38	0.913545	0.537	0.346	6.99827e-34	9	TF-NAC-transcription factor 49	Zm00001d034601	NACTF49	NAC domain-containing protein 67, NAC1 transcription factor, SNAC1 [source: RefGen_v3]
9.02998e-35	0.908256	0.461	0.276	2.29045e-30	9	Zm00001d002410	Zm00001d002410	1d002410	Probable xyloglucan endotransglucosylase/hydrolase protein 21[source:homolog]
3.1208e-34	0.613616	0.762	0.704	7.91592e-30	9	Zm00001d006711	Zm00001d006711	1d006711	-
3.8743e-34	0.761664	0.77	0.701	9.82715e-30	9	Zm00001d044442	Zm00001d044442	1d044442	ABC transporter G family member 40[source:homolog]
1.69482e-33	0.61563	0.889	0.85	4.29891e-29	9	Zm00001d045475	Zm00001d045475	1d045475	Histone H3 [source: RefGen_v3]
1.91079e-33	0.976078	0.723	0.635	4.84672e-29	9	Zm00001d049381	Zm00001d049381	1d049381	Adhesive/proline-rich protein, Proline-rich family protein [source: RefGen_v3]
7.94315e-33	0.820591	0.506	0.352	2.01478e-28	9	Zm00001d038764	Zm00001d038764	1d038764	UDP-glycosyltransferase 88A1[source:homolog]
1.72087e-32	0.896868	0.545	0.398	4.36499e-28	9	Zm00001d052122	Zm00001d052122	1d052122	-
3.22136e-32	0.462036	0.917	0.931	8.17097e-28	9	ubiquitin2	Zm00001d053838	UBI2	ubi2;ubiquitin2: genomic sequence encodes 7 contiguous ubiquitin monomers; transcript specific probe [source: characterized gene (MaizeGDB_09082017)]
4.85605e-32	0.767492	0.769	0.691	1.23174e-27	9	H4C7-Zm00001d026015	Zm00001d026015	HIS405	Histone H4 [source: RefGen_v3]
4.89206e-32	0.88869	0.566	0.432	1.24087e-27	9	Zm00001d042114	Zm00001d042114	1d042114	-
5.58476e-32	0.835233	0.76	0.663	1.41657e-27	9	Zm00001d043610	Zm00001d043610	1d043610	-
6.99341e-31	1.03635	0.461	0.302	1.77388e-26	9	Aux/IAA-transcription factor 32	Zm00001d018973	IAA32	IAA24-auxin-responsive Aux/IAA family member [source: RefGen_v3]
1.1603e-30	0.967246	0.536	0.388	2.94309e-26	9	Zm00001d011919	Zm00001d011919	1d011919	Src2-like protein [source: RefGen_v3]
1.16448e-30	0.537978	0.852	0.818	2.95372e-26	9	Zm00001d048165	Zm00001d048165	1d048165	Protein EARLY RESPONSIVE TO DEHYDRATION 15[source:homolog]
1.4763e-30	0.586954	0.312	0.149	3.74464e-26	9	Zm00001d039607	Zm00001d039607	1d039607	UDP-glycosyltransferase 75B1[source:homolog]
1.53025e-30	0.77931	0.706	0.598	3.88147e-26	9	metallothionein2	Zm00001d029778	MTL2	mtl2;metallothionein2: seed cDNA sequence similar to wheat sequence (SwissProt P30569) and distinct from mtl1 [source: characterized gene (MaizeGDB_09082017)]
6.90132e-30	0.534179	0.887	0.854	1.75052e-25	9	Zm00001d041246	Zm00001d041246	1d041246	Glycine-rich RNA-binding protein 7[source:homolog]
8.91643e-30	0.775498	0.748	0.719	2.26165e-25	9	Zm00001d006750	Zm00001d006750	1d006750	GIR1 [source: RefGen_v3]
1.38354e-29	0.641698	0.836	0.806	3.50936e-25	9	alcohol dehydrogenase1	Zm00001d033931	ADH1	Alcohol dehydrogenase 1 [source: RefGen_v3]
1.44574e-29	0.736548	0.787	0.733	3.66711e-25	9	Zm00001d034497	Zm00001d034497	1d034497	cysteine-rich TM module stress tolerance protein[source:homolog]
1.79025e-28	0.885399	0.552	0.428	4.54097e-24	9	Zm00001d008573	Zm00001d008573	1d008573	Calmodulin protein 2, touch-induced [source: RefGen_v3]
2.17893e-28	0.801106	0.413	0.258	5.52686e-24	9	Zm00001d043795	Zm00001d043795	GST48	Glutathione S-transferase GSTU6 [source: RefGen_v3]
2.33398e-28	0.799399	0.562	0.419	5.92015e-24	9	TF-NAC-transcription factor 109	Zm00001d042609	NACTF109	NAC domain-containing protein 48, NAC transcription factor [source: RefGen_v3]
2.35407e-28	0.725717	0.648	0.557	5.97109e-24	9	Zm00001d020364	Zm00001d020364	2G025646	Protein EARLY FLOWERING 4[source:homolog]
3.1427e-28	0.703074	0.31	0.158	7.97145e-24	9	Zm00001d014613	Zm00001d014613	XTH5	Xyloglucan endotransglucosylase/hydrolase protein 23 [source: RefGen_v3]
6.59563e-28	0.494193	0.864	0.844	1.67298e-23	9	Zm00001d053834	Zm00001d053834	1d053834	Putative ubiquitin family protein, Ubiquitin2 [source: RefGen_v3]
1.134e-27	0.87048	0.441	0.292	2.87638e-23	9	Zm00001d032458	Zm00001d032458	1d032458	cytochrome P450 family 87 subfamily A polypeptide 6[source:homolog]
1.16628e-27	0.833996	0.364	0.21	2.95828e-23	9	Zm00001d020968	Zm00001d020968	1d020968	TMV response-related protein [source: RefGen_v3]
1.31598e-27	0.97498	0.433	0.271	3.33798e-23	9	TF-Zm00001d012968	Zm00001d012968	1d012968	ZFP16-2 [source: RefGen_v3]
4.99489e-27	0.771396	0.476	0.328	1.26696e-22	9	TF-AP2-EREBP-transcription factor 79	Zm00001d031728	EREB79	Dehydration-responsive element-binding protein 1B [source: RefGen_v3]
1.47096e-26	0.517929	0.937	0.893	3.7311e-22	9	Zm00001d036036	Zm00001d036036	1d036036	Histone H3 [source: RefGen_v3]
1.91738e-26	0.860379	0.469	0.325	4.86344e-22	9	Zm00001d028630	Zm00001d028630	HSP70-6	Heat shock cognate 70 kDa protein 2 [source: RefGen_v3]
2.45621e-26	0.676522	0.718	0.66	6.23019e-22	9	Zm00001d047993	Zm00001d047993	SRO6	Probable inactive poly [ADP-ribose] polymerase SRO1[source:homolog]
1.25171e-25	0.585044	0.307	0.158	3.17496e-21	9	TF-WRKY-transcription factor 48	Zm00001d015515	WRKY48	Probable WRKY transcription factor 40[source:homolog]
2.95024e-25	0.673734	0.379	0.227	7.48328e-21	9	Zm00001d021119	Zm00001d021119	1d021119	Beta-glucosidase 11[source:homolog]
5.6933e-25	0.754634	0.718	0.592	1.44411e-20	9	ZeamMr002	ZeamMr002	ZeamMr002	-
8.36044e-25	0.650805	0.378	0.231	2.12063e-20	9	Zm00001d039991	Zm00001d039991	1d039991	-
9.67807e-25	0.649359	0.398	0.248	2.45484e-20	9	TF-AP2-EREBP-transcription factor 22	Zm00001d010048	EREB22	Dehydration-responsive element-binding protein 2A[source:homolog]
9.75373e-25	0.617335	0.459	0.308	2.47403e-20	9	Zm00001d049940	Zm00001d049940	1d049940	Probable calcium-binding protein CML48[source:homolog]
1.70119e-24	0.707179	0.434	0.284	4.31506e-20	9	Zm00001d017126	Zm00001d017126	GTE102	Transcription factor GTE8[source:homolog]
2.58955e-24	0.441165	0.947	0.942	6.56839e-20	9	Zm00001d010855	Zm00001d010855	pco152469	Stress protein, Stress-related protein [source: RefGen_v3]
2.1872e-23	0.665779	0.584	0.487	5.54784e-19	9	Zm00001d018452	Zm00001d018452	1d018452	F-box protein PP2-B10[source:homolog]
2.40729e-23	0.736229	0.331	0.19	6.1061e-19	9	Zm00001d053995	Zm00001d053995	1d053995	-
2.66527e-23	0.74435	0.463	0.33	6.76047e-19	9	Zm00001d044516	Zm00001d044516	umc1052	DCD (Development and Cell Death) domain protein[source:homolog]
3.60829e-23	0.6679	0.779	0.738	9.15243e-19	9	Zm00001d023664	Zm00001d023664	1d023664	ABA-responsive protein [source: RefGen_v3]
4.45094e-23	0.767977	0.33	0.187	1.12898e-18	9	Zm00001d036234	Zm00001d036234	1d036234	Carboxylic ester hydrolase/ hydrolase, acting on ester bond [source: RefGen_v3]
4.66161e-23	0.591601	0.34	0.201	1.18242e-18	9	Zm00001d000675	Zm00001d000675	1d000675	-
5.79777e-23	0.706471	0.385	0.248	1.4706e-18	9	Zm00001d029853	Zm00001d029853	pza03240	Proline oxidase [source: RefGen_v3]
1.02716e-22	0.637281	0.327	0.186	2.60539e-18	9	Zm00001d016364	Zm00001d016364	umc2407	Tetraspanin-2[source:homolog]
3.74468e-22	0.686351	0.38	0.245	9.49839e-18	9	Zm00001d031536	Zm00001d031536	1d031536	Oxysterol-binding protein-related protein 4B[source:homolog]
6.03501e-22	0.568477	0.332	0.191	1.53078e-17	9	Zm00001d042245	Zm00001d042245	1d042245	-
7.48272e-22	0.670669	0.623	0.536	1.89799e-17	9	Zm00001d039468	Zm00001d039468	1d039468	Grx_A2-glutaredoxin subgroup III [source: RefGen_v3]
1.03712e-21	0.836314	0.339	0.206	2.63066e-17	9	Zm00001d028968	Zm00001d028968	1d028968	Chaperone protein dnaJ 20 chloroplastic[source:homolog]
1.18342e-21	0.656501	0.499	0.378	3.00174e-17	9	TF-HSF-transcription factor 6	Zm00001d016674	HSFTF6	Heat shock factor protein 2 [source: RefGen_v3]
1.59554e-21	0.615234	0.467	0.335	4.04708e-17	9	Zm00001d027480	Zm00001d027480	CDPK36	Calcium-dependent protein kinase 6[source:homolog]
3.36201e-21	0.609662	0.561	0.455	8.52773e-17	9	Zm00001d028820	Zm00001d028820	1d028820	Chaperone DnaJ-domain superfamily protein[source:homolog]
3.89236e-21	0.611941	0.621	0.513	9.87296e-17	9	TF-AP2-EREBP-transcription factor 200	Zm00001d022461	EREB200	ERF-like protein [source: RefGen_v3]
4.16489e-21	0.591502	0.659	0.59	1.05642e-16	9	hexokinase7	Zm00001d037689	HEX7	hex7;hexokinase7: [source: characterized gene (MaizeGDB_09082017)]
4.20131e-21	0.563591	0.883	0.809	1.06566e-16	9	H4C7-Zm00001d027394	Zm00001d027394	HIS406	Histone H4 [source: RefGen_v3]
7.44976e-21	0.64673	0.454	0.324	1.88963e-16	9	Zm00001d039771	Zm00001d039771	1d039771	BEST Arabidopsis thaliana protein match is: transcription factor-related (TAIR:AT4G18650.1); Has 560 Blast hits to 560 proteins in 40 species: Archae - 0; Bacteria - 0; Metazoa - 2; Fungi - 0; Plants - 558; Viruses - 0; Other Eukaryotes - 0 (source: /.../BLink).[source:homolog]
7.77022e-21	0.78661	0.336	0.21	1.97092e-16	9	Zm00001d014166	Zm00001d014166	1d014166	Putative calcium-transporting ATPase 13 plasma membrane-type[source:homolog]
1.2662e-20	0.689852	0.463	0.332	3.21171e-16	9	TF-NAC-transcription factor 60	Zm00001d013003	NACTF6	NAC domain-containing protein 2[source:homolog]
1.3489e-20	0.842049	0.303	0.178	3.42148e-16	9	Zm00001d043386	Zm00001d043386	1d043386	Dynein light chain LC6, flagellar outer arm [source: RefGen_v3]
1.59232e-20	0.637683	0.311	0.182	4.03893e-16	9	Zm00001d006948	Zm00001d006948	1d006948	Cytochrome P450 709B2[source:homolog]
3.186e-20	0.613131	0.749	0.734	8.0813e-16	9	Zm00001d021706	Zm00001d021706	1d021706	Histone H2A [source: RefGen_v3]
3.2435e-20	0.810163	0.442	0.323	8.22713e-16	9	Zm00001d044769	Zm00001d044769	1d044769	-
4.38336e-20	0.673592	0.338	0.209	1.11184e-15	9	Zm00001d005654	Zm00001d005654	1d005654	-
6.47554e-20	0.581857	0.664	0.596	1.64252e-15	9	Zm00001d022469	Zm00001d022469	umc1671	Probable histone-arginine methyltransferase 1.4[source:homolog]
6.98848e-20	0.636805	0.455	0.335	1.77263e-15	9	Zm00001d033492	Zm00001d033492	cl7681_1a	High affinity cationic amino acid transporter 1[source:homolog]
7.32356e-20	0.557929	0.704	0.656	1.85762e-15	9	Zm00001d024425	Zm00001d024425	pza02941	Regulator of Vps4 activity in the MVB pathway protein[source:homolog]
9.06608e-20	0.475718	0.559	0.418	2.29961e-15	9	Zm00001d017493	Zm00001d017493	1d017493	Expansin-B4[source:homolog]
1.06817e-19	0.710858	0.342	0.21	2.70941e-15	9	Zm00001d040028	Zm00001d040028	1d040028	-
2.01103e-19	0.495606	0.76	0.736	5.10097e-15	9	TF-NAC-transcription factor 77	Zm00001d049540	NACTF77	Putative NAC domain transcription factor superfamily protein [source: RefGen_v3]
2.74615e-19	0.666561	0.385	0.26	6.9656e-15	9	Zm00001d043104	Zm00001d043104	1d043104	-
3.1252e-19	0.549639	0.318	0.188	7.92707e-15	9	Zm00001d031127	Zm00001d031127	1d031127	Cupin, RmlC-type [source: RefGen_v3]
3.8664e-19	0.57652	0.654	0.61	9.80712e-15	9	Zm00001d012684	Zm00001d012684	1d012684	-
4.58103e-19	0.74618	0.683	0.632	1.16198e-14	9	Zm00001d007084	Zm00001d007084	1d007084	Histone H2B [source: RefGen_v3]
4.89194e-19	0.467993	0.796	0.774	1.24084e-14	9	Zm00001d038327	Zm00001d038327	gpm191	Proteinase inhibitor propeptide[source:homolog]
6.13794e-19	0.654413	0.362	0.235	1.55689e-14	9	Zm00001d006947	Zm00001d006947	1d006947	Cytochrome P450 CYP709C14 [source: RefGen_v3]
8.15093e-19	0.529707	0.312	0.187	2.06748e-14	9	Zm00001d036475	Zm00001d036475	1d036475	ABC1 family protein[source:homolog]
8.47136e-19	0.593003	0.792	0.752	2.14876e-14	9	H4C7-Zm00001d039733	Zm00001d039733	H4C7	Histone H4 [source: RefGen_v3]
1.40797e-18	0.782996	0.353	0.235	3.57133e-14	9	abscisic acid stress ripening9	Zm00001d040787	AASR9	Abscisic stress-ripening protein 1[source:homolog]
1.49331e-18	0.473857	0.925	0.864	3.78779e-14	9	Zm00001d022421	Zm00001d022421	1d022421	hydroxyproline-rich glycoprotein family protein[source:homolog]
1.6631e-18	0.594026	0.301	0.181	4.21845e-14	9	Zm00001d032102	Zm00001d032102	1d032102	DUF761 domain protein[source:homolog]
1.73108e-18	0.68426	0.368	0.246	4.39089e-14	9	Zm00001d043652	Zm00001d043652	umc1286	Probable choline kinase 2[source:homolog]
1.86692e-18	0.430602	0.728	0.714	4.73544e-14	9	Zm00001d007153	Zm00001d007153	pco074618	Hypoxia-responsive family protein[source:homolog]
2.55005e-18	0.683017	0.566	0.481	6.46819e-14	9	Zm00001d013193	Zm00001d013193	umc1766	CCG-binding protein 1[source:homolog]
2.88535e-18	0.724565	0.616	0.551	7.31869e-14	9	Zm00001d013392	Zm00001d013392	1d013392	Histone H2A [source: RefGen_v3]
2.99327e-18	0.707186	0.489	0.359	7.59243e-14	9	ZeamMr004	ZeamMr004	ZeamMr004	-
3.35082e-18	0.625668	0.582	0.513	8.49935e-14	9	Zm00001d038552	Zm00001d038552	1d038552	-
4.63339e-18	0.518845	0.492	0.389	1.17526e-13	9	Zm00001d027812	Zm00001d027812	1d027812	Protein YLS3[source:homolog]
5.85818e-18	0.681853	0.36	0.24	1.48593e-13	9	Zm00001d014491	Zm00001d014491	EFCB1	EF-hand Ca2+-binding protein CCD1 [source: RefGen_v3]
7.03975e-18	0.570767	0.39	0.267	1.78563e-13	9	Zm00001d027434	Zm00001d027434	1d027434	Alpha/beta hydrolase related protein[source:homolog]
7.58218e-18	0.835032	0.501	0.42	1.92322e-13	9	Zm00001d039944	Zm00001d039944	1d039944	Probable calcium-binding protein CML27[source:homolog]
8.34879e-18	0.559847	0.508	0.411	2.11767e-13	9	Zm00001d035029	Zm00001d035029	1d035029	Protein transporter, Putative VHS/GAT domain containing family protein isoform 1, Putative VHS/GAT domain containing family protein isoform 2 [source: RefGen_v3]
1.10067e-17	0.575962	0.326	0.205	2.79185e-13	9	Zm00001d045459	Zm00001d045459	1d045459	-
1.50196e-17	0.472998	0.62	0.506	3.80973e-13	9	ZeamMp050	ZeamMp050	ZeamMp050	-
1.68984e-17	0.68322	0.354	0.237	4.28627e-13	9	TF-ZIM-transcription factor 10	Zm00001d014253	ZIM10	ZIM motif family protein [source: RefGen_v3]
1.95554e-17	0.75963	0.625	0.556	4.96023e-13	9	Zm00001d006213	Zm00001d006213	1d006213	Probable histone H2A.4[source:homolog]
2.15982e-17	0.578223	0.307	0.189	5.47837e-13	9	Zm00001d044156	Zm00001d044156	1d044156	cytochrome P450 family 72 subfamily A polypeptide 8[source:homolog]
2.55278e-17	0.741171	0.628	0.598	6.47513e-13	9	glutathione S-transferase2	Zm00001d024839	GST2	gst2;glutathione S-transferase2: safener-induced; heterodimer; 2 map sites have been reported on chr 8 and 10 [source: characterized gene (MaizeGDB_09082017)]
2.76738e-17	0.658444	0.562	0.481	7.01946e-13	9	Zm00001d027988	Zm00001d027988	1d027988	-
2.96922e-17	0.616484	0.613	0.558	7.53142e-13	9	Zm00001d045361	Zm00001d045361	1d045361	-
5.26593e-17	0.64576	0.45	0.348	1.3357e-12	9	Zm00001d033402	Zm00001d033402	1d033402	Os03g0673100 protein[source:homolog]
8.90481e-17	0.381984	0.81	0.783	2.2587e-12	9	pyruvate decarboxylase1	Zm00001d010588	PDC1	pdc1;pyruvate decarboxylase1: cDNA and genomic clone, SSR UMC1163 [source: characterized gene (MaizeGDB_09082017)]
1.4708e-16	0.533231	0.903	0.917	3.73068e-12	9	abscisic acid stress ripening5	Zm00001d025401	AASR5	aasr5;abscisic acid stress ripening5: [source: characterized gene (MaizeGDB_09082017)]
2.62405e-16	0.608311	0.318	0.205	6.6559e-12	9	Zm00001d034642	Zm00001d034642	1d034642	Zinc finger protein ZAT11[source:homolog]
2.84581e-16	0.654681	0.562	0.504	7.2184e-12	9	glutathione transferase5	Zm00001d034356	GST5	gst5;glutathione transferase5: cDNA, safener-induced; high activity with fluorodifen herbicide [source: characterized gene (MaizeGDB_09082017)]
2.9899e-16	0.467621	0.826	0.824	7.58387e-12	9	Zm00001d002704	Zm00001d002704	1d002704	Glutathione peroxidase [source: RefGen_v3]
3.11535e-16	0.543324	0.377	0.259	7.9021e-12	9	Zm00001d014493	Zm00001d014493	1d014493	Wound-responsive family protein[source:homolog]
3.20323e-16	0.513808	0.332	0.216	8.12499e-12	9	Zm00001d015434	Zm00001d015434	BBX17	B-box zinc finger family protein [source: RefGen_v3]
3.59994e-16	0.599431	0.339	0.233	9.13125e-12	9	Zm00001d013825	Zm00001d013825	1d013825	-
4.70035e-16	0.464704	0.681	0.635	1.19224e-11	9	S-adenosyl methionine decarboxylase2	Zm00001d003157	SAM2	S-adenosylmethionine decarboxylase proenzyme S-adenosylmethionine decarboxylase alpha chain S-adenosylmethionine decarboxylase beta chain [source: RefGen_v3]
6.08362e-16	0.578675	0.405	0.294	1.54311e-11	9	Zm00001d009118	Zm00001d009118	1d009118	Adenine nucleotide alpha hydrolases-like superfamily protein[source:homolog]
7.44378e-16	0.631096	0.363	0.261	1.88811e-11	9	Zm00001d039011	Zm00001d039011	1d039011	Grx_I1-glutaredoxin subgroup III [source: RefGen_v3]
7.56007e-16	0.551015	0.3	0.193	1.91761e-11	9	heat-shock protein 101	Zm00001d038806	HSP101	Chaperone protein ClpB1[source:homolog]
7.83936e-16	0.569873	0.351	0.235	1.98845e-11	9	Zm00001d027708	Zm00001d027708	1d027708	Metal ion binding protein [source: RefGen_v3]
8.98412e-16	0.559854	0.432	0.325	2.27882e-11	9	glutathione transferase6	Zm00001d018809	GST6	gst6;glutathione transferase6: cDNA, functionally expressed in E. coli [source: characterized gene (MaizeGDB_09082017)]
1.80143e-15	0.477351	0.329	0.215	4.56933e-11	9	Zm00001d008214	Zm00001d008214	umc2693	Rhomboid-like protein 14 mitochondrial[source:homolog]
3.34885e-15	0.588605	0.362	0.258	8.49435e-11	9	Zm00001d045369	Zm00001d045369	1d045369	-
3.39046e-15	0.567151	0.56	0.474	8.5999e-11	9	Zm00001d052061	Zm00001d052061	1d052061	Protein CYPRO4 [source: RefGen_v3]
3.61484e-15	0.490524	0.311	0.2	9.16905e-11	9	Zm00001d021971	Zm00001d021971	1d021971	Triacylglycerol lipase [source: RefGen_v3]
3.64239e-15	0.708227	0.512	0.425	9.23892e-11	9	Zm00001d020257	Zm00001d020257	1d020257	Heavy metal transport/detoxification superfamily protein[source:homolog]
3.82233e-15	0.619126	0.452	0.349	9.69534e-11	9	Zm00001d040567	Zm00001d040567	1d040567	CBL-interacting serine/threonine-protein kinase 1[source:homolog]
4.24028e-15	0.535356	0.433	0.332	1.07555e-10	9	TF-ZmOrphan177	Zm00001d034109	Orphan177	Probable protein phosphatase 2C 48[source:homolog]
5.01216e-15	0.513587	0.304	0.2	1.27133e-10	9	hydroxylase4	Zm00001d002589	HYD4	hyd4;hydroxylase4: beta-carotene hydroxylase [source: characterized gene (MaizeGDB_09082017)]
5.88664e-15	0.702818	0.413	0.306	1.49315e-10	9	Zm00001d017547	Zm00001d017547	DHN15	Dehydrin COR410[source:homolog]
7.72497e-15	0.663761	0.466	0.366	1.95944e-10	9	Zm00001d028838	Zm00001d028838	1d028838	Long cell-linked locus protein [source: RefGen_v3]
9.09319e-15	0.559629	0.372	0.271	2.30649e-10	9	Zm00001d025707	Zm00001d025707	1d025707	BTB/POZ and TAZ domain-containing protein 2[source:homolog]
9.12501e-15	0.542064	0.384	0.272	2.31456e-10	9	Zm00001d028574	Zm00001d028574	1d028574	Protein phosphatase 2C 37[source:homolog]
9.99498e-15	0.450871	0.338	0.232	2.53523e-10	9	Zm00001d029872	Zm00001d029872	1d029872	Oxysterol-binding protein-related protein 2A[source:homolog]
1.15758e-14	0.574099	0.344	0.238	2.93621e-10	9	TF-AP2-EREBP-transcription factor 54	Zm00001d024324	EREB54	Putative AP2/EREBP transcription factor superfamily protein [source: RefGen_v3]
1.74674e-14	0.509331	0.479	0.393	4.43062e-10	9	Zm00001d001883	Zm00001d001883	PAO6	-
1.78675e-14	0.372648	0.321	0.21	4.53209e-10	9	Zm00001d010902	Zm00001d010902	1d010902	Phosphoglycerate mutase-like protein AT74H[source:homolog]
3.77992e-14	0.565143	0.494	0.409	9.58778e-10	9	Zm00001d012228	Zm00001d012228	bnlg1031	4,5-DOPA dioxygenase extradiol [source: RefGen_v3]
6.04395e-14	0.633324	0.457	0.361	1.53305e-09	9	tryptophan aminotransferase related1	Zm00001d037498	TAR1	tar1;tryptophan aminotransferase related1: [source: characterized gene (MaizeGDB_09082017)]
6.10689e-14	0.539739	0.327	0.222	1.54901e-09	9	Zm00001d029371	Zm00001d029371	TRPP14	Probable trehalose-phosphate phosphatase J[source:homolog]
6.26981e-14	0.621293	0.548	0.474	1.59034e-09	9	Zm00001d046852	Zm00001d046852	1d046852	Heptahelical transmembrane protein 2[source:homolog]
7.1073e-14	0.469138	0.368	0.262	1.80277e-09	9	Zm00001d039769	Zm00001d039769	1d039769	RING/U-box superfamily protein[source:homolog]
7.32489e-14	0.495589	0.408	0.304	1.85796e-09	9	TF-ZmOrphan326	Zm00001d013220	Orphan326	Probable protein phosphatase 2C 48[source:homolog]
7.7279e-14	0.48033	0.72	0.692	1.96018e-09	9	Zm00001d037052	Zm00001d037052	1d037052	Ubiquitin-conjugating enzyme E2 11[source:homolog]
7.86967e-14	0.543238	0.372	0.27	1.99614e-09	9	Zm00001d034641	Zm00001d034641	umc1220	ZFP16-2 [source: RefGen_v3]
8.56459e-14	0.493154	0.311	0.209	2.17241e-09	9	chaperone DNA J homolog1	Zm00001d034368	CDJ1	cdj1;chaperone DNA J homolog1: leaf cDNA csu63, deduced amino acid sequence nearly identical to chaperone DNA J, multiple copies [source: characterized gene (MaizeGDB_09082017)]
1.25978e-13	0.572697	0.428	0.337	3.19543e-09	9	Zm00001d053213	Zm00001d053213	1d053213	Chaperone protein dnaJ 11 chloroplastic[source:homolog]
1.3601e-13	0.46736	0.61	0.567	3.44989e-09	9	Zm00001d026671	Zm00001d026671	IDP2356a	Cox19-like CHCH family protein[source:homolog]
1.92864e-13	0.425075	0.727	0.713	4.892e-09	9	Zm00001d038351	Zm00001d038351	1d038351	Adenine nucleotide alpha hydrolases-like superfamily protein[source:homolog]
2.46091e-13	0.549759	0.538	0.46	6.2421e-09	9	stearoyl-acyl-carrier-protein desaturase9	Zm00001d012221	SACD9	sacd9;stearoyl-acyl-carrier-protein desaturase9: [source: characterized gene (MaizeGDB_09082017)]
5.83589e-13	0.635627	0.383	0.285	1.48027e-08	9	Zm00001d017852	Zm00001d017852	1d017852	-
6.02168e-13	0.479666	0.32	0.221	1.5274e-08	9	stearoyl-acyl-carrier-protein desaturase2	Zm00001d012033	SACD2	sacd2;stearoyl-acyl-carrier-protein desaturase2: encodes Stearoyl-acyl carrier protein desaturase [source: characterized gene (MaizeGDB_09082017)]
6.46246e-13	0.392251	0.761	0.756	1.6392e-08	9	translation initiation factor1	Zm00001d021668	TIF1	Protein translation factor SUI1 homolog [source: RefGen_v3]
6.87053e-13	0.475583	0.304	0.204	1.74271e-08	9	Zm00001d034673	Zm00001d034673	1d034673	Bowman-Birk type trypsin inhibitor[source:homolog]
1.01006e-12	0.516761	0.628	0.573	2.56201e-08	9	Zm00001d042730	Zm00001d042730	1d042730	Histone H3 [source: RefGen_v3]
1.12707e-12	0.5317	0.659	0.594	2.85881e-08	9	Zm00001d032070	Zm00001d032070	1d032070	Histone H2B [source: RefGen_v3]
1.325e-12	0.481719	0.333	0.237	3.36085e-08	9	Zm00001d032810	Zm00001d032810	IDP190	CHY-type/CTCHY-type/RING-type Zinc finger protein[source:homolog]
1.98561e-12	0.641074	0.536	0.48	5.0365e-08	9	Zm00001d034643	Zm00001d034643	1d034643	Actin-depolymerizing factor 10[source:homolog]
2.86725e-12	0.480379	0.75	0.74	7.27278e-08	9	ubiquitin1	Zm00001d015327	UBI1	ubi1;ubiquitin1: genomic sequence, 7 contiguous direct ubiquitin repeats; transcript specific probe; promoter active in monocots, not in tobacco [source: characterized gene (MaizeGDB_09082017)]
3.22849e-12	0.310421	0.916	0.891	8.18907e-08	9	Zm00001d019358	Zm00001d019358	1d019358	B12D protein [source: RefGen_v3]
3.52214e-12	0.542299	0.534	0.465	8.93392e-08	9	Zm00001d012909	Zm00001d012909	pco095801	soluble epoxide hydrolase[source:homolog]
4.26589e-12	0.503344	0.42	0.336	1.08204e-07	9	Zm00001d018461	Zm00001d018461	pco141631	Thioredoxin [source: RefGen_v3]
5.44442e-12	0.427372	0.812	0.806	1.38098e-07	9	Zm00001d002601	Zm00001d002601	HON101	histone H1-3[source:homolog]
6.36787e-12	0.352629	0.838	0.82	1.61521e-07	9	alpha tubulin3	Zm00001d013159	TUA3	tua3;alpha tubulin3: alpha tubulin family; mRNA expressed in all dividing cells examined; gene specific cDNA probe [source: characterized gene (MaizeGDB_09082017)]
7.84384e-12	0.39725	0.998	0.989	1.98959e-07	9	GRMZM2G046532	Zm00001d019277	2G046532	Defensin-like protein 6[source:homolog]
8.81997e-12	0.538343	0.561	0.504	2.23719e-07	9	histone one (H1)	Zm00001d034479	HON110	hon110;histone one (H1): (was H1a); mapped by electrophoretic mobility polymorphism as alh1 [source: characterized gene (MaizeGDB_09082017)]
9.0589e-12	0.454986	0.729	0.676	2.29779e-07	9	H4C7-Zm00001d008669	Zm00001d008669	H4C7	Histone H4 [source: RefGen_v3]
1.05559e-11	0.50174	0.434	0.354	2.67752e-07	9	Zm00001d021221	Zm00001d021221	1d021221	Protein binding protein [source: RefGen_v3]
1.09897e-11	0.628087	0.634	0.596	2.78754e-07	9	H3C2-Zm00001d045268	Zm00001d045268	H3C2	Histone H3.2 [source: RefGen_v3]
1.30191e-11	0.548657	0.441	0.362	3.30229e-07	9	Zm00001d001862	Zm00001d001862	1d001862	-
1.72649e-11	0.428965	0.657	0.626	4.37924e-07	9	next to brca1a	Zm00001d017072	NBR1A	Protein NBR1 homolog[source:homolog]
1.76661e-11	0.495194	0.312	0.225	4.48102e-07	9	Zm00001d008843	Zm00001d008843	1d008843	Grx_A2-glutaredoxin subgroup III [source: RefGen_v3]
1.80235e-11	0.569879	0.586	0.558	4.57166e-07	9	TF-PLATZ-transcription factor 2	Zm00001d029437	PLATZ2	PLATZ transcription factor family protein[source:homolog]
1.82613e-11	0.448272	0.405	0.32	4.63199e-07	9	Zm00001d027355	Zm00001d027355	IDP6908	RHOMBOID-like protein 3[source:homolog]
2.83353e-11	0.482069	0.377	0.288	7.18726e-07	9	Zm00001d052354	Zm00001d052354	1d052354	Vacuolar-sorting receptor 1[source:homolog]
3.57033e-11	0.483867	0.431	0.338	9.05614e-07	9	Zm00001d047981	Zm00001d047981	1d047981	Glutamate decarboxylase 1[source:homolog]
5.03592e-11	0.608058	0.306	0.22	1.27736e-06	9	Zm00001d043898	Zm00001d043898	umc2274	-
5.58902e-11	0.492881	0.424	0.344	1.41765e-06	9	gamma-glutamylcysteine synthetase1	Zm00001d035445	GSH1	gsh1;gamma-glutamylcysteine synthetase1: [source: characterized gene (MaizeGDB_09082017)]
5.72098e-11	0.529559	0.594	0.517	1.45113e-06	9	H4C7-Zm00001d002543	Zm00001d002543	H4C7	Histone H4 [source: RefGen_v3]
5.79805e-11	0.500915	0.469	0.403	1.47068e-06	9	Zm00001d022132	Zm00001d022132	1d022132	inter-alpha-trypsin inhibitor heavy chain-related[source:homolog]
6.93547e-11	0.530357	0.492	0.43	1.75918e-06	9	glutathione transferase22	Zm00001d024963	GST22	gst22;glutathione transferase22: [source: characterized gene (MaizeGDB_09082017)]
8.25319e-11	0.502499	0.346	0.259	2.09342e-06	9	Zm00001d041608	Zm00001d041608	1d041608	Phosphatidylinositol:ceramide inositolphosphotransferase 1[source:homolog]
9.21975e-11	0.505766	0.525	0.467	2.33859e-06	9	gibberellin 2-oxidase6	Zm00001d037724	GA2OX6	Gibberellin 2-beta-dioxygenase [source: RefGen_v3]
1.06744e-10	0.500636	0.53	0.478	2.70755e-06	9	Zm00001d031090	Zm00001d031090	1d031090	GTP binding protein [source: RefGen_v3]
1.27754e-10	0.465801	0.322	0.236	3.24048e-06	9	Zm00001d017984	Zm00001d017984	1d017984	Probable galacturonosyltransferase-like 9[source:homolog]
1.36434e-10	0.535814	0.356	0.277	3.46065e-06	9	Zm00001d022327	Zm00001d022327	pco145234	Probable carboxylesterase 18[source:homolog]
2.19479e-10	0.400589	0.785	0.757	5.56708e-06	9	Zm00001d044246	Zm00001d044246	1d044246	Histone H2A [source: RefGen_v3]
2.47647e-10	0.544862	0.436	0.372	6.28156e-06	9	Zm00001d043762	Zm00001d043762	1d043762	ABC transporter B family member 9[source:homolog]
2.51618e-10	0.445458	0.691	0.698	6.38229e-06	9	glutathione-S-transferase1	Zm00001d012675	GST1	Glutathione S-transferase 1 [source: RefGen_v3]
4.5147e-10	0.692274	0.48	0.428	1.14515e-05	9	Zm00001d009087	Zm00001d009087	1d009087	RESPONSE TO ABA AND SALT 1[source:homolog]
4.90916e-10	0.541238	0.488	0.437	1.24521e-05	9	Zm00001d016401	Zm00001d016401	1d016401	-
5.23626e-10	0.479715	0.418	0.343	1.32818e-05	9	TF-CAMTA-transcription factor 3	Zm00001d042313	CAMTA3	Calmodulin-binding transcription activator 4[source:homolog]
5.47526e-10	0.485375	0.543	0.476	1.3888e-05	9	Zm00001d048491	Zm00001d048491	1d048491	Histone H2B [source: RefGen_v3]
5.48384e-10	0.507148	0.621	0.571	1.39098e-05	9	histone 2B4	Zm00001d042930	HIS2B4	his2b4;histone 2B4: genomic sequence selected with his2B cDNA probe [source: characterized gene (MaizeGDB_09082017)]
7.50409e-10	0.498136	0.428	0.359	1.90341e-05	9	Zm00001d002325	Zm00001d002325	1d002325	-
7.53072e-10	0.481368	0.752	0.699	1.91017e-05	9	Zm00001d042935	Zm00001d042935	IPS1	-
9.64433e-10	0.431603	0.489	0.424	2.44628e-05	9	Zm00001d014317	Zm00001d014317	1d014317	-
1.08171e-09	0.5886	0.605	0.586	2.74376e-05	9	H4C7-Zm00001d020585	Zm00001d020585	HIS401	Histone H4 [source: RefGen_v3]
1.54149e-09	0.563571	0.581	0.56	3.90998e-05	9	Zm00001d007800	Zm00001d007800	TRX2	Thioredoxin [source: RefGen_v3]
2.57008e-09	0.379241	0.599	0.583	6.51902e-05	9	farnesyl pyrophosphate synthase1	Zm00001d009431	FPS1	fps1;farnesyl pyrophosphate synthase1: endosperm cDNA sequence; two copies detected; up-regulated in endosperm mutants, o2 and fl2 (Li et al. 1996). [source: characterized gene (MaizeGDB_09082017)]
2.67454e-09	0.511532	0.357	0.283	6.78397e-05	9	Zm00001d042056	Zm00001d042056	1d042056	Calcium-binding protein CML38[source:homolog]
2.71153e-09	0.470302	0.448	0.37	6.87779e-05	9	H3C2-Zm00001d003730	Zm00001d003730	H3C2	Histone H3.2 [source: RefGen_v3]
4.02315e-09	0.485444	0.393	0.331	0.000102047	9	Zm00001d020965	Zm00001d020965	1d020965	Proton pump-interactor 1[source:homolog]
4.38707e-09	0.467749	0.434	0.37	0.000111278	9	Zm00001d008846	Zm00001d008846	1d008846	Glutaminyl-tRNA synthetase [source: RefGen_v3]
4.39544e-09	0.371899	0.333	0.255	0.00011149	9	trehalose-6-phosphate synthase15	Zm00001d012748	TRPS15	trps15;trehalose-6-phosphate synthase15: [source: characterized gene (MaizeGDB_09082017)]
4.58818e-09	0.459573	0.529	0.499	0.000116379	9	benzoxazinone synthesis8	Zm00001d048707	BX8	bx8;benzoxazinone synthesis8: cytosolic glucosyltransferase; synthesis of cyclic hydroxamates/DIMBOA; insect resistance in young seedlings [source: characterized gene (MaizeGDB_09082017)]
6.16324e-09	0.530328	0.47	0.424	0.000156331	9	Zm00001d048317	Zm00001d048317	pco108346	-
6.63794e-09	0.46608	0.334	0.263	0.000168371	9	physical impedance induced protein2	Zm00001d014794	PIIP2	piip2;physical impedance induced protein2: [source: characterized gene (MaizeGDB_09082017)]
8.05956e-09	0.405244	0.427	0.365	0.000204431	9	Zm00001d042634	Zm00001d042634	1d042634	Extradiol ring-cleavage dioxygenase[source:homolog]
1.3065e-08	0.440737	0.372	0.303	0.000331394	9	umc2181	Zm00001d032873	umc2181	Metal ion binding protein [source: RefGen_v3]
1.3212e-08	0.387899	0.362	0.288	0.000335123	9	Zm00001d033423	Zm00001d033423	GEB7	geb7;glucan endo-1,3-beta-glucosidase7 : [source: characterized gene (MaizeGDB_09082017)]
1.69424e-08	0.487599	0.408	0.335	0.000429744	9	heat shock protein1	Zm00001d012420	HSP1	Heat shock 70 kDa protein [source: RefGen_v3]
1.91058e-08	0.383803	0.812	0.794	0.000484619	9	Zm00001d012276	Zm00001d012276	1d012276	Histone H3.2[source:homolog]
2.28669e-08	0.423459	0.392	0.329	0.000580018	9	Zm00001d015025	Zm00001d015025	pco078009	AMP binding protein [source: RefGen_v3]
2.69245e-08	0.519934	0.519	0.488	0.000682941	9	Zm00001d034787	Zm00001d034787	IDP6020	-
3.2158e-08	0.48499	0.305	0.237	0.000815688	9	Zm00001d020339	Zm00001d020339	1d020339	glycosyl hydrolase family 81 protein[source:homolog]
3.42024e-08	0.354425	0.311	0.239	0.000867543	9	Zm00001d018799	Zm00001d018799	CIPK23	CBL-interacting serine/threonine-protein kinase 23[source:homolog]
4.17705e-08	0.413581	0.388	0.324	0.00105951	9	Zm00001d012728	Zm00001d012728	1d012728	Putative DUF1421 domain family protein [source: RefGen_v3]
4.21423e-08	0.37897	0.332	0.259	0.00106894	9	TF-bZIP-transcription factor 8	Zm00001d041920	BZIP8	Transcription factor PosF21 [source: RefGen_v3]
5.13615e-08	0.398205	0.664	0.621	0.00130278	9	Zm00001d023901	Zm00001d023901	1d023901	Histone H2A [source: RefGen_v3]
5.45638e-08	0.397602	0.365	0.294	0.00138401	9	Zm00001d044033	Zm00001d044033	AY109934	TRICHOME BIREFRINGENCE-LIKE 20[source:homolog]
7.30985e-08	0.475206	0.334	0.266	0.00185414	9	Zm00001d003228	Zm00001d003228	1d003228	Serine/threonine-protein kinase OXI1[source:homolog]
7.33947e-08	0.500729	0.605	0.597	0.00186166	9	Zm00001d031222	Zm00001d031222	1d031222	Cell Division Protein AAA ATPase family [source: RefGen_v3]
8.87827e-08	0.361666	0.308	0.237	0.00225197	9	Zm00001d021303	Zm00001d021303	1d021303	Probable receptor-like protein kinase [source:homolog]
9.3037e-08	0.386214	0.691	0.735	0.00235988	9	Zm00001d033714	Zm00001d033714	1d033714	Regulator of Vps4 activity in the MVB pathway protein[source:homolog]
9.68732e-08	0.496053	0.446	0.398	0.00245719	9	Zm00001d048307	Zm00001d048307	1d048307	-
1.01069e-07	0.359278	0.362	0.291	0.00256361	9	Zm00001d016394	Zm00001d016394	1d016394	OSJNBa0087H01.6 protein; protein[source:homolog]
1.79487e-07	0.425954	0.341	0.284	0.00455268	9	Zm00001d028244	Zm00001d028244	1d028244	Outer arm dynein light chain 1 protein[source:homolog]
1.8506e-07	0.381526	0.372	0.307	0.00469405	9	Zm00001d002141	Zm00001d002141	1d002141	UBP1-associated protein 2A[source:homolog]
2.00127e-07	0.380518	0.331	0.266	0.00507622	9	Zm00001d049479	Zm00001d049479	ISTL1	Regulator of Vps4 activity in the MVB pathway protein[source:homolog]
2.05889e-07	0.477651	0.413	0.351	0.00522237	9	TF-ZmOrphan42	Zm00001d028752	PRH25	Probable protein phosphatase 2C 30[source:homolog]
2.22907e-07	0.362565	0.464	0.415	0.00565404	9	Zm00001d029783	Zm00001d029783	1d029783	Expansin-like A2[source:homolog]
2.38796e-07	0.382891	0.306	0.238	0.00605706	9	Zm00001d042214	Zm00001d042214	1d042214	Protein SRC2 homolog[source:homolog]
3.11328e-07	0.520675	0.4	0.357	0.00789685	9	safener induced1	Zm00001d028693	SAF1	saf1;safener induced1: [source: characterized gene (MaizeGDB_09082017)]
3.71594e-07	0.40545	0.623	0.64	0.00942547	9	Zm00001d031677	Zm00001d031677	pco070301	MtN19-like protein [source: RefGen_v3]
3.88173e-07	0.566972	0.466	0.432	0.00984601	9	12-oxo-phytodienoic acid reductase1	Zm00001d044908	OPR1	opr1;12-oxo-phytodienoic acid reductase1: Cytoplasmic [source: characterized gene (MaizeGDB_09082017)]
4.09449e-07	0.438601	0.746	0.751	0.0103857	9	Zm00001d006547	Zm00001d006547	pco099353	Histone H2A [source: RefGen_v3]
4.44354e-07	0.339917	0.358	0.297	0.011271	9	Zm00001d053964	Zm00001d053964	ARM4	-
5.2836e-07	0.415541	0.407	0.353	0.0134019	9	Zm00001d016664	Zm00001d016664	2G172230	Chaperone protein ClpD chloroplastic[source:homolog]
5.84845e-07	0.436206	0.469	0.425	0.0148346	9	Zm00001d021574	Zm00001d021574	LAZ1	Protein LAZ1[source:homolog]
5.92435e-07	0.417243	0.307	0.247	0.0150271	9	endo-1,3-1,4-beta-D-glucanase1	Zm00001d050196	ENG1	eng1;endo-1,3-1,4-beta-D-glucanase1: coleoptile enzyme, orthologous to rice enzyme; located in cell wall, IAA- stimulated coleoptile growth inhibited by antibody [source: characterized gene (MaizeGDB_09082017)]
7.31185e-07	0.487308	0.437	0.389	0.0185465	9	Zm00001d027288	Zm00001d027288	umc1613	Immediate-early protein RSP40 [source: RefGen_v3]
7.96275e-07	0.418896	0.444	0.391	0.0201975	9	H4C7-Zm00001d012439	Zm00001d012439	H4C7	Histone H4 [source: RefGen_v3]
8.08573e-07	0.40024	0.509	0.469	0.0205095	9	Zm00001d019505	Zm00001d019505	1d019505	SNAP25 homologous protein SNAP33[source:homolog]
9.76589e-07	0.379749	0.368	0.315	0.0247712	9	Zm00001d010662	Zm00001d010662	SNRKB1	SNF1-related protein kinase regulatory subunit beta-1[source:homolog]
1.51481e-06	0.56308	0.312	0.252	0.0384231	9	pyruvate, orthophosphate dikinase2	Zm00001d010321	PDK2	pdk2;pyruvate, orthophosphate dikinase2: cytosolic [source: characterized gene (MaizeGDB_09082017)]
1.61567e-06	0.345755	0.511	0.482	0.0409814	9	Zm00001d006670	Zm00001d006670	1d006670	Bet1-like protein [source:homolog]
1.82098e-06	0.369563	0.441	0.379	0.046189	9	proteolipid membrane potential regulator5	Zm00001d022264	PMPM5	pmpm5;proteolipid membrane potential regulator5: encodes plasma membrane proteolipid involved in ion homeostasis and response to salinity [source: characterized gene (MaizeGDB_09082017)]
1.88097e-06	0.34148	0.398	0.344	0.0477108	9	Yucca6	Zm00001d008255	YUC6	yuc6;Yucca6: transcribed in the root apex (0-5mm) [source: characterized gene (MaizeGDB_09082017)]
1.95492e-06	0.269329	0.764	0.774	0.0495865	9	Zm00001d042869	Zm00001d042869	ALDR1	Aldose reductase [source: RefGen_v3]
2.06048e-06	0.379773	0.542	0.514	0.0522642	9	TF-NAC-transcription factor 4	Zm00001d019207	NACTF4	NAC domain-containing protein 2[source:homolog]
2.16783e-06	0.398944	0.41	0.363	0.054987	9	Zm00001d039005	Zm00001d039005	1d039005	Guanylate-binding family protein[source:homolog]
2.19941e-06	0.409783	0.332	0.275	0.0557881	9	TF-MYB-transcription factor 25	Zm00001d010201	MYB25	Transcription repressor MYB6[source:homolog]
2.8058e-06	0.270968	0.794	0.816	0.0711691	9	Zm00001d051336	Zm00001d051336	TIDP3363	Ras-related protein RABD2c[source:homolog]
2.83749e-06	0.394033	0.367	0.305	0.0719728	9	TF-NAC-transcription factor 130	Zm00001d008403	NACTF130	Arabidopsis NAC domain containing protein 87[source:homolog]
2.87718e-06	0.324399	0.694	0.685	0.0729797	9	H4C7-Zm00001d002546	Zm00001d002546	HIS403	Histone H4 [source: RefGen_v3]
3.62348e-06	0.301249	0.312	0.255	0.0919095	9	FHA-transcription factor 2	Zm00001d031593	FHA2	fha2;FHA-transcription factor 2: [source: characterized gene (MaizeGDB_09082017)]
4.24462e-06	0.3395	0.537	0.508	0.107665	9	Zm00001d002451	Zm00001d002451	1d002451	Hydrogen peroxide-induced 1[source:homolog]
4.57974e-06	0.29247	0.343	0.286	0.116165	9	TF-C2C2-GATA-transcription factor 11	Zm00001d002811	GATA11	GATA zinc finger family protein [source: RefGen_v3]
4.98205e-06	0.36143	0.582	0.566	0.12637	9	Zm00001d006153	Zm00001d006153	1d006153	1-acylglycerol-3-phosphate O-acyltransferase[source:homolog]
5.20187e-06	0.300042	0.308	0.253	0.131945	9	Zm00001d039711	Zm00001d039711	1d039711	Protein NETWORKED 4A[source:homolog]
6.64725e-06	0.375871	0.302	0.238	0.168608	9	ZeamMp108	ZeamMp108	ZeamMp108	-
7.08313e-06	0.411127	0.45	0.415	0.179664	9	Zm00001d009700	Zm00001d009700	pco134925a	Probable desiccation-related protein LEA14[source:homolog]
9.17828e-06	0.484087	0.324	0.276	0.232807	9	Zm00001d011434	Zm00001d011434	1d011434	-
9.24963e-06	0.412627	0.401	0.361	0.234617	9	TF-NAC-transcription factor 23	Zm00001d012527	NACTF23	NAC domain-containing protein 2[source:homolog]
9.71421e-06	0.325684	0.636	0.609	0.246401	9	H4C7-Zm00001d020584	Zm00001d020584	HIS404	Histone H4 [source: RefGen_v3]
1.07554e-05	0.306788	0.609	0.612	0.272811	9	Zm00001d045893	Zm00001d045893	1d045893	Retrovirus-related Pol polyprotein LINE-1[source:homolog]
1.43117e-05	0.255492	0.68	0.665	0.363016	9	Zm00001d044247	Zm00001d044247	TRH3	trh3;thioredoxin h homolog3: [source: characterized gene (MaizeGDB_09082017)]
1.44716e-05	0.294113	0.589	0.584	0.367071	9	alanine aminotransferase5	Zm00001d014258	ALT4	alt5;alanine aminotransferase5: putative alanine aminotransferase; found in embryo (Davidson 2011), not reported in seedling leaf (Tausta et al 2014) [source: characterized gene (MaizeGDB_09082017)]
1.4896e-05	0.384357	0.458	0.423	0.377837	9	Zm00001d018177	Zm00001d018177	bnlg1118	-
1.64759e-05	0.373495	0.337	0.29	0.41791	9	Zm00001d033287	Zm00001d033287	GG2	AGG2 [source: RefGen_v3]
1.78101e-05	0.475709	0.506	0.468	0.451754	9	histone2A1	Zm00001d047787	HIS2A1	Histone H2A [source: RefGen_v3]
1.84688e-05	0.409745	0.567	0.545	0.46846	9	Zm00001d010434	Zm00001d010434	pco097814	Arabinogalactan peptide 20[source:homolog]
2.00378e-05	0.428697	0.425	0.398	0.508259	9	Zm00001d048616	Zm00001d048616	1d048616	Vacuolar protein sorting-associated protein 2 homolog 1[source:homolog]
2.04426e-05	0.467556	0.469	0.435	0.518527	9	H3C2-Zm00001d025406	Zm00001d025406	H3C2	Histone H3.2 [source: RefGen_v3]
2.32162e-05	0.368884	0.349	0.304	0.588879	9	Zm00001d017783	Zm00001d017783	1d017783	AAA-type ATPase family protein[source:homolog]
2.72215e-05	0.503778	0.312	0.264	0.690472	9	TF-WRKY-transcription factor 14	Zm00001d026252	WRKY14	Probable WRKY transcription factor 11[source:homolog]
2.98593e-05	0.324276	0.586	0.595	0.75738	9	cystatin4	Zm00001d008268	PSEI4	psei4;cystatin4: [source: characterized gene (MaizeGDB_09082017)]
3.02507e-05	0.391127	0.428	0.397	0.76731	9	Zm00001d031531	Zm00001d031531	1d031531	-
3.15416e-05	0.457894	0.551	0.546	0.800053	9	12-oxo-phytodienoic acid reductase2	Zm00001d044906	OPR2	opr2;12-oxo-phytodienoic acid reductase2: Cytoplasmic [source: characterized gene (MaizeGDB_09082017)]
3.42899e-05	0.329704	0.52	0.497	0.869764	9	Zm00001d047470	Zm00001d047470	1d047470	Protein EARLY RESPONSIVE TO DEHYDRATION 15[source:homolog]
3.54003e-05	0.274212	0.586	0.577	0.897928	9	Zm00001d053979	Zm00001d053979	pco097859	SWIB/MDM2 domain superfamily protein[source:homolog]
4.15339e-05	0.299966	0.466	0.436	1	9	Zm00001d047888	Zm00001d047888	1d047888	Catalytic/ oxidoreductase, acting on NADH or NADPH [source: RefGen_v3]
4.19282e-05	0.395724	0.329	0.282	1	9	TF-NAC-transcription factor 5	Zm00001d005208	NACTF5	NAC domain-containing protein 2[source:homolog]
4.25004e-05	0.540214	0.572	0.553	1	9	Zm00001d024620	Zm00001d024620	1d024620	-
4.37533e-05	0.282361	0.624	0.621	1	9	Zm00001d029365	Zm00001d029365	1d029365	Non-specific lipid transfer protein-like 1[source:homolog]
5.04229e-05	0.346735	0.311	0.258	1	9	Zm00001d008288	Zm00001d008288	1d008288	-
5.41683e-05	0.274362	0.46	0.428	1	9	Zm00001d044650	Zm00001d044650	umc2048	Mitochondrial import inner membrane translocase subunit Tim8 [source: RefGen_v3]
6.49244e-05	0.466772	0.401	0.372	1	9	Zm00001d013550	Zm00001d013550	VQ27	-
6.51892e-05	0.285924	0.335	0.287	1	9	Zm00001d009359	Zm00001d009359	AY110113	Ubiquitin fusion degradation UFD1 family protein[source:homolog]
7.43561e-05	0.28754	0.35	0.303	1	9	Zm00001d043314	Zm00001d043314	1d043314	Mal d 1-associated protein[source:homolog]
7.45786e-05	0.34289	0.64	0.642	1	9	Zm00001d012423	Zm00001d012423	umc1268	Histone H2B [source: RefGen_v3]
7.63195e-05	0.349838	0.459	0.435	1	9	Zm00001d036797	Zm00001d036797	1d036797	Non-structural maintenance of chromosomes element 4 homolog A[source:homolog]
7.88822e-05	0.283769	0.302	0.255	1	9	trehalose-6-phosphate synthase11	Zm00001d018342	TRPS11	trps11;trehalose-6-phosphate synthase11: [source: characterized gene (MaizeGDB_09082017)]
8.00832e-05	0.281541	0.303	0.251	1	9	Zm00001d047765	Zm00001d047765	1d047765	Glutathione S-transferase L2 chloroplastic[source:homolog]
8.27554e-05	0.362613	0.567	0.566	1	9	Zm00001d047951	Zm00001d047951	1d047951	Senescence/dehydration-associated protein-related[source:homolog]
9.61794e-05	0.293127	0.754	0.753	1	9	Zm00001d010814	Zm00001d010814	1d010814	AtS40-3[source:homolog]
9.85435e-05	0.279973	0.514	0.498	1	9	Zm00001d042059	Zm00001d042059	1d042059	-
0.000116753	0.417717	0.314	0.276	1	9	Zm00001d009923	Zm00001d009923	1d009923	-
0.000118369	0.297976	0.381	0.343	1	9	Zm00001d016519	Zm00001d016519	1d016519	-
0.000122034	0.33767	0.387	0.348	1	9	Zm00001d034062	Zm00001d034062	cl16591_1	PLASMODESMATA CALLOSE-BINDING PROTEIN 2[source:homolog]
0.000137683	0.326378	0.478	0.452	1	9	Zm00001d022005	Zm00001d022005	1d022005	-
0.00013897	0.308894	0.327	0.284	1	9	Zm00001d017085	Zm00001d017085	1d017085	beta-14-N-acetylglucosaminyltransferase family protein[source:homolog]
0.000145849	0.329428	0.531	0.527	1	9	Zm00001d033649	Zm00001d033649	cl1052_1	Beta-glucosidase 44[source:homolog]
0.000158718	0.38092	0.36	0.324	1	9	Zm00001d052040	Zm00001d052040	1d052040	Cytochrome c oxidase copper chaperone, Cytochrome c oxidase copper chaperone isoform 1, Cytochrome c oxidase copper chaperone isoform 2 [source: RefGen_v3]
0.000160672	0.555621	0.455	0.448	1	9	pyruvate decarboxylase3	Zm00001d028759	PDC3	Pyruvate decarboxylase isozyme 3 [source: RefGen_v3]
0.000172417	0.298268	0.485	0.466	1	9	Zm00001d016200	Zm00001d016200	1d016200	-
0.000235283	0.290596	0.571	0.571	1	9	Zm00001d007897	Zm00001d007897	1d007897	Ubiquitin-conjugating enzyme E2 3[source:homolog]
0.00025102	0.289908	0.332	0.293	1	9	Zm00001d011684	Zm00001d011684	1d011684	Regulator of Vps4 activity in the MVB pathway protein[source:homolog]
0.000337455	0.309247	0.449	0.41	1	9	histidine-containing phosphotransfer protein1	Zm00001d031961	HP1	Histidine-containing phosphotransfer protein 1[source:homolog]
0.00034618	0.258018	0.421	0.392	1	9	opaque endosperm7	Zm00001d026649	O7	o7;opaque endosperm7: like o1; high lysine content [source: characterized gene (MaizeGDB_09082017)]
0.00035208	0.321853	0.312	0.274	1	9	Zm00001d018868	Zm00001d018868	1d018868	-
0.000359467	0.275666	0.579	0.548	1	9	H4C7-Zm00001d005791	Zm00001d005791	H4C7	Histone H4 [source: RefGen_v3]
0.000359993	0.253009	0.579	0.542	1	9	histone2b2	Zm00001d050100	HIS2B2	Histone H2B.2 [source: RefGen_v3]
0.000448033	0.335036	0.304	0.267	1	9	glutamic dehydrogenase2	Zm00001d025984	GDH2	gdh2;glutamic dehydrogenase2: electrophoretic mobility; intralocus hybrid bands occur [source: characterized gene (MaizeGDB_09082017)]
0.000449389	0.321629	0.377	0.348	1	9	TF-ARF-transcription factor 10	Zm00001d042267	ARFTF10	Auxin response factor 10 [source: RefGen_v3]
0.000466502	0.399527	0.378	0.355	1	9	Zm00001d039183	Zm00001d039183	1d039183	Protein HYPER-SENSITIVITY-RELATED 4[source:homolog]
0.000605749	0.337482	0.339	0.305	1	9	Zm00001d045043	Zm00001d045043	1d045043	Probable cinnamyl alcohol dehydrogenase 1[source:homolog]
0.000610461	0.274812	0.311	0.272	1	9	Zm00001d010445	Zm00001d010445	PYL8	Abscisic acid receptor PYL9[source:homolog]
0.000625432	0.273975	0.348	0.315	1	9	TF-NAC-transcription factor 13	Zm00001d017084	NACTF13	NAC13 NAC type transcription factor [source: RefGen_v3]
0.00074121	0.298119	0.54	0.548	1	9	Zm00001d021707	Zm00001d021707	pco070432b	Histone H2A [source: RefGen_v3]
0.000876052	0.271626	0.522	0.526	1	9	Zm00001d011081	Zm00001d011081	rz390a(cyb5)	Cytochrome B5 isoform D[source:homolog]
0.000920479	0.313069	0.41	0.395	1	9	TF-C2C2-GATA-transcription factor 24	Zm00001d018421	GATA24	GATA transcription factor 8[source:homolog]
0.00122155	0.315359	0.368	0.336	1	9	exoglucanase1	Zm00001d034015	EXG1	exg1;exoglucanase1: genomic and cDNA clones; role in cell wall expansion [source: characterized gene (MaizeGDB_09082017)]
0.00180648	0.305811	0.369	0.344	1	9	Zm00001d045557	Zm00001d045557	ufg71	Putative cellulose synthase-like family protein [source: RefGen_v3]
0.00205348	0.324023	0.346	0.322	1	9	Zm00001d030110	Zm00001d030110	SRO2	Probable inactive poly [ADP-ribose] polymerase SRO1[source:homolog]
0.00229239	0.354352	0.345	0.331	1	9	Zm00001d034501	Zm00001d034501	1d034501	AAA-ATPase ASD mitochondrial[source:homolog]
0.00281306	0.274344	0.521	0.523	1	9	phospholipase D1	Zm00001d039670	PLD1	pld1;phospholipase D1: cDNA clone, amino acid sequence 90% similar to rice PLD [source: characterized gene (MaizeGDB_09082017)]
0.00392594	0.28367	0.561	0.562	1	9	Zm00001d026589	Zm00001d026589	1d026589	Whole genome shotgun sequence of line PN40024 scaffold_63.assembly12x (Fragment)[source:homolog]
0.00399214	0.322343	0.411	0.401	1	9	proteolipid membrane potential regulator3	Zm00001d045096	PMPM3	Hydrophobic protein LTI6B, Hydrophobic protein LTI6B isoform 1, Hydrophobic protein LTI6B isoform 2 [source: RefGen_v3]
0.00420469	0.281143	0.553	0.563	1	9	TF-bZIP transcription factor60	Zm00001d046718	BZIP60	bZIP transcription factor 60[source:homolog]
0.00581704	0.467081	0.589	0.618	1	9	Zm00001d051420	Zm00001d051420	DHN3	dhn3;dehydrin3: [source: characterized gene (MaizeGDB_09082017)]
0.00581819	0.289976	0.342	0.317	1	9	Zm00001d052950	Zm00001d052950	1d052950	Uclacyanin-2 [source: RefGen_v3]
0.00582385	0.271423	0.486	0.487	1	9	Zm00001d034688	Zm00001d034688	IDP772	-
0.00667421	0.30465	0.327	0.29	1	9	Zm00001d025381	Zm00001d025381	1d025381	Histone H3.2[source:homolog]
0.00768949	0.277003	0.334	0.309	1	9	Zm00001d034667	Zm00001d034667	AY109128	Fes1A[source:homolog]
0.00820239	0.264354	0.68	0.721	1	9	Zm00001d025166	Zm00001d025166	1d025166	Putative quinone-oxidoreductase homolog chloroplastic[source:homolog]
0.00898437	0.256843	0.544	0.541	1	9	Zm00001d021422	Zm00001d021422	1d021422	Histone H4 [source: RefGen_v3]
0.00962895	0.253	0.392	0.373	1	9	Zm00001d030148	Zm00001d030148	1d030148	-
0.00973882	0.263045	0.427	0.409	1	9	Zm00001d010421	Zm00001d010421	1d010421	Proline-rich receptor-like protein kinase PERK1[source:homolog]

## Sheet: SE-celltype
List of cluster enriched genes within SE
p_val	avg_logFC	pct.1	pct.2	p_val_adj	cluster	Full name	V4-ID	Symbol	Annotation
1.60318e-129	1.01485	0.984	0.867	4.06648e-125	1	alcohol dehydrogenase1	Zm00001d033931	ADH1	Alcohol dehydrogenase 1 [source: RefGen_v3]
9.74897e-103	1.05234	0.946	0.725	2.47283e-98	1	Zm00001d044442	Zm00001d044442	1d044442	ABC transporter G family member 40[source:homolog]
3.10428e-97	1.41206	0.685	0.313	7.874e-93	1	Zm00001d023379	Zm00001d023379	PYK2	pyk2;pyruvate kinase2: [source: characterized gene (MaizeGDB_09082017)]
5.19736e-94	1.46314	0.697	0.295	1.31831e-89	1	Zm00001d021119	Zm00001d021119	1d021119	Beta-glucosidase 11[source:homolog]
9.50767e-92	1.34289	0.766	0.463	2.41162e-87	1	Zm00001d042114	Zm00001d042114	1d042114	-
3.07444e-91	1.21942	0.782	0.446	7.79832e-87	1	12-oxo-phytodienoic acid reductase2	Zm00001d044906	OPR2	opr2;12-oxo-phytodienoic acid reductase2: Cytoplasmic [source: characterized gene (MaizeGDB_09082017)]
1.96677e-86	1.07873	0.804	0.503	4.98871e-82	1	pyruvate decarboxylase3	Zm00001d028759	PDC3	Pyruvate decarboxylase isozyme 3 [source: RefGen_v3]
4.47675e-86	1.08664	0.914	0.734	1.13553e-81	1	pyruvate decarboxylase1	Zm00001d010588	PDC1	pdc1;pyruvate decarboxylase1: cDNA and genomic clone, SSR UMC1163 [source: characterized gene (MaizeGDB_09082017)]
5.61851e-86	0.799715	0.997	0.977	1.42514e-81	1	thioredoxin h homolog2	Zm00001d019034	TRH2	trh2;thioredoxin h homolog2: [source: characterized gene (MaizeGDB_09082017)]
1.04297e-85	1.54599	0.505	0.118	2.6455e-81	1	Zm00001d007765	Zm00001d007765	5G843555	Probable prolyl 4-hydroxylase 12[source:homolog]
8.36927e-84	1.62484	0.545	0.172	2.12287e-79	1	Zm00001d036234	Zm00001d036234	1d036234	Carboxylic ester hydrolase/ hydrolase, acting on ester bond [source: RefGen_v3]
1.86231e-82	1.02679	0.796	0.482	4.72376e-78	1	Zm00001d031677	Zm00001d031677	pco070301	MtN19-like protein [source: RefGen_v3]
5.96447e-81	1.30804	0.808	0.533	1.51289e-76	1	Zm00001d017991	Zm00001d017991	1d017991	-
7.82346e-78	1.16173	0.577	0.202	1.98442e-73	1	Zm00001d008288	Zm00001d008288	1d008288	-
2.52385e-77	1.08368	0.671	0.296	6.40174e-73	1	Zm00001d006947	Zm00001d006947	1d006947	Cytochrome P450 CYP709C14 [source: RefGen_v3]
2.78769e-77	0.955329	0.828	0.569	7.07097e-73	1	Zm00001d045361	Zm00001d045361	1d045361	-
1.00204e-75	1.43296	0.647	0.318	2.54166e-71	1	Zm00001d007800	Zm00001d007800	TRX2	Thioredoxin [source: RefGen_v3]
1.04517e-75	0.99369	0.733	0.417	2.65108e-71	1	Zm00001d027480	Zm00001d027480	CDPK36	Calcium-dependent protein kinase 6[source:homolog]
2.21064e-75	1.18826	0.523	0.162	5.6073e-71	1	Zm00001d038775	Zm00001d038775	1d038775	ATP-dependent 6-phosphofructokinase 3[source:homolog]
4.05271e-75	1.10793	0.623	0.244	1.02797e-70	1	Zm00001d006948	Zm00001d006948	1d006948	Cytochrome P450 709B2[source:homolog]
2.75906e-74	0.987736	0.779	0.498	6.99835e-70	1	Zm00001d017060	Zm00001d017060	1d017060	Hypoxia-responsive family protein[source:homolog]
3.4462e-74	1.27717	0.736	0.425	8.74129e-70	1	glutathione S-transferase2	Zm00001d024839	GST2	gst2;glutathione S-transferase2: safener-induced; heterodimer; 2 map sites have been reported on chr 8 and 10 [source: characterized gene (MaizeGDB_09082017)]
2.04087e-73	0.775985	0.982	0.922	5.17668e-69	1	Zm00001d015091	Zm00001d015091	BI1	Bax inhibitor 1[source:homolog]
2.24188e-71	1.19418	0.418	0.079	5.68652e-67	1	Zm00001d002847	Zm00001d002847	1d002847	(+)-neomenthol dehydrogenase[source:homolog]
2.74341e-70	1.13787	0.653	0.313	6.95865e-66	1	12-oxo-phytodienoic acid reductase1	Zm00001d044908	OPR1	opr1;12-oxo-phytodienoic acid reductase1: Cytoplasmic [source: characterized gene (MaizeGDB_09082017)]
3.73521e-70	1.03467	0.593	0.239	9.47437e-66	1	Zm00001d031127	Zm00001d031127	1d031127	Cupin, RmlC-type [source: RefGen_v3]
2.03513e-67	1.02223	0.663	0.326	5.16211e-63	1	Zm00001d047981	Zm00001d047981	1d047981	Glutamate decarboxylase 1[source:homolog]
4.93647e-67	1.09621	0.444	0.11	1.25214e-62	1	Zm00001d003508	Zm00001d003508	1d003508	Steroid nuclear receptor ligand-binding[source:homolog]
3.81923e-66	1.083	0.652	0.337	9.68749e-62	1	Zm00001d043795	Zm00001d043795	GST48	Glutathione S-transferase GSTU6 [source: RefGen_v3]
4.49552e-66	1.26291	0.408	0.085	1.14029e-61	1	Zm00001d043762	Zm00001d043762	1d043762	ABC transporter B family member 9[source:homolog]
8.69872e-64	0.991626	0.739	0.471	2.20643e-59	1	stearoyl-acyl-carrier-protein desaturase9	Zm00001d012221	SACD9	sacd9;stearoyl-acyl-carrier-protein desaturase9: [source: characterized gene (MaizeGDB_09082017)]
1.26704e-60	1.02696	0.696	0.417	3.21385e-56	1	glutathione transferase5	Zm00001d034356	GST5	gst5;glutathione transferase5: cDNA, safener-induced; high activity with fluorodifen herbicide [source: characterized gene (MaizeGDB_09082017)]
2.63317e-60	0.819073	0.923	0.802	6.67903e-56	1	Zm00001d002704	Zm00001d002704	1d002704	Glutathione peroxidase [source: RefGen_v3]
3.56338e-59	0.660258	0.939	0.861	9.03851e-55	1	Zm00001d000508	Zm00001d000508	1d000508	-
1.4723e-57	0.879053	0.765	0.515	3.73448e-53	1	hexokinase7	Zm00001d037689	HEX7	hex7;hexokinase7: [source: characterized gene (MaizeGDB_09082017)]
1.11516e-55	0.924651	0.624	0.334	2.8286e-51	1	Zm00001d009118	Zm00001d009118	1d009118	Adenine nucleotide alpha hydrolases-like superfamily protein[source:homolog]
6.3654e-55	1.15493	0.333	0.06	1.61458e-50	1	Zm00001d017381	Zm00001d017381	umc2600a	(+)-neomenthol dehydrogenase[source:homolog]
3.67953e-53	1.03801	0.353	0.072	9.33312e-49	1	Zm00001d022081	Zm00001d022081	COBL6	Protein COBRA[source:homolog]
5.75205e-53	1.10138	0.303	0.042	1.45901e-48	1	Zm00001d017425	Zm00001d017425	1d017425	Cytochrome b5 [source: RefGen_v3]
4.69276e-51	0.995732	0.657	0.374	1.19032e-46	1	gamma-glutamylcysteine synthetase1	Zm00001d035445	GSH1	gsh1;gamma-glutamylcysteine synthetase1: [source: characterized gene (MaizeGDB_09082017)]
3.0727e-50	0.736665	0.864	0.741	7.7939e-46	1	Golgi associated protein homolog	Zm00001d033174	GAP1	gap1;Golgi associated protein homolog: [source: characterized gene (MaizeGDB_09082017)]
3.74241e-50	1.04469	0.375	0.102	9.49262e-46	1	Zm00001d012909	Zm00001d012909	pco095801	soluble epoxide hydrolase[source:homolog]
4.07565e-50	0.917347	0.304	0.049	1.03379e-45	1	Zm00001d002564	Zm00001d002564	2G050234	Protein DMR6-LIKE OXYGENASE 2[source:homolog]
4.32539e-50	0.787384	0.665	0.378	1.09714e-45	1	Zm00001d043104	Zm00001d043104	1d043104	-
5.45058e-50	0.879459	0.631	0.362	1.38254e-45	1	Zm00001d049954	Zm00001d049954	DAR2	Monodehydroascorbate reductase 1 peroxisomal[source:homolog]
2.13024e-48	0.957353	0.559	0.271	5.40336e-44	1	Zm00001d020965	Zm00001d020965	1d020965	Proton pump-interactor 1[source:homolog]
6.28071e-48	0.503232	0.978	0.911	1.5931e-43	1	Zm00001d010855	Zm00001d010855	pco152469	Stress protein, Stress-related protein [source: RefGen_v3]
7.24407e-48	0.885388	0.409	0.134	1.83746e-43	1	Zm00001d032992	Zm00001d032992	PME26	Pectinesterase 31[source:homolog]
8.48325e-48	0.790708	0.647	0.38	2.15178e-43	1	Zm00001d042437	Zm00001d042437	1d042437	E3 ubiquitin-protein ligase RGLG1[source:homolog]
3.71438e-47	0.892238	0.389	0.118	9.42152e-43	1	Zm00001d048667	Zm00001d048667	1d048667	Protein kinase domain superfamily protein [source: RefGen_v3]
4.06662e-47	1.06115	0.427	0.156	1.0315e-42	1	safener induced1	Zm00001d028693	SAF1	saf1;safener induced1: [source: characterized gene (MaizeGDB_09082017)]
3.25796e-46	0.769332	0.674	0.401	8.26381e-42	1	TF-WRKY-transcription factor 48	Zm00001d015515	WRKY48	Probable WRKY transcription factor 40[source:homolog]
3.93578e-46	0.763108	0.759	0.53	9.98311e-42	1	Zm00001d013193	Zm00001d013193	umc1766	CCG-binding protein 1[source:homolog]
7.69457e-46	1.09465	0.519	0.257	1.95173e-41	1	Zm00001d017852	Zm00001d017852	1d017852	-
1.65085e-45	0.973776	0.399	0.136	4.18739e-41	1	Zm00001d038003	Zm00001d038003	1d038003	-
2.21957e-45	0.833234	0.399	0.13	5.62994e-41	1	Zm00001d021779	Zm00001d021779	1d021779	F-box protein SKIP27[source:homolog]
2.68791e-45	0.737164	0.307	0.063	6.81788e-41	1	TF-WRKY-transcription factor 94	Zm00001d050195	WRKY94	Putative WRKY DNA-binding domain superfamily protein [source: RefGen_v3]
6.95264e-45	0.878898	0.579	0.317	1.76354e-40	1	Zm00001d039166	Zm00001d039166	1d039166	Plant cysteine oxidase 2[source:homolog]
1.16975e-44	0.786434	0.409	0.142	2.96706e-40	1	Zm00001d028307	Zm00001d028307	SRO1	Probable inactive poly [ADP-ribose] polymerase SRO1[source:homolog]
1.28197e-44	0.690748	0.821	0.62	3.25171e-40	1	Zm00001d047993	Zm00001d047993	SRO6	Probable inactive poly [ADP-ribose] polymerase SRO1[source:homolog]
1.31861e-44	0.720657	0.434	0.155	3.34465e-40	1	Zm00001d034197	Zm00001d034197	1d034197	-
7.04444e-44	0.871927	0.361	0.103	1.78682e-39	1	Zm00001d012322	Zm00001d012322	CYP26	cytochrome P450 family 81 subfamily D polypeptide 8[source:homolog]
1.15217e-43	0.611141	0.955	0.867	2.92247e-39	1	phytosulfokine peptide precursor1	Zm00001d018727	PSK1	psk1;phytosulfokine peptide precursor1: cDNA from inbred LC, very similar to rice PSK4; similarity to maize psk3 less but closer than to psk2 or psk4 [source: characterized gene (MaizeGDB_09082017)]
1.49091e-43	0.821707	0.47	0.197	3.7817e-39	1	Zm00001d025081	Zm00001d025081	1d025081	Rhodanese-like domain-containing protein 19 mitochondrial[source:homolog]
1.77961e-43	0.895759	0.341	0.093	4.51398e-39	1	sucrose synthase2	Zm00001d029091	SUS2	sus2;sucrose synthase2: Encodes sucrose synthase-2 (SUS2), one of 3 loci defined for this function; compare sh1 and sus1. [source: characterized gene (MaizeGDB_09082017)]
1.96686e-42	0.719095	0.547	0.267	4.98894e-38	1	Zm00001d026026	Zm00001d026026	FLZ35	-
2.09648e-42	0.699819	0.387	0.127	5.31773e-38	1	TF-Zm00001d009160	Zm00001d009160	THX47	sequence-specific DNA binding transcription factors[source:homolog]
3.5623e-42	0.570842	0.889	0.749	9.03578e-38	1	Zm00001d042869	Zm00001d042869	ALDR1	Aldose reductase [source: RefGen_v3]
1.96086e-41	0.955021	0.397	0.147	4.97371e-37	1	Zm00001d032186	Zm00001d032186	pco076023	Ribonuclease 1[source:homolog]
4.72244e-41	0.708214	0.352	0.108	1.19785e-36	1	Zm00001d028482	Zm00001d028482	1d028482	Patatin-like protein 3 [source: RefGen_v3]
5.81313e-41	0.905118	0.345	0.104	1.4745e-36	1	Zm00001d007831	Zm00001d007831	1d007831	Bifunctional inhibitor/lipid-transfer protein/seed storage 2S albumin superfamily protein[source:homolog]
1.23105e-40	0.698071	0.308	0.073	3.12257e-36	1	lethal leaf spot1	Zm00001d027656	LLS1	Lethal leaf-spot 1 [source: RefGen_v3]
1.72065e-40	0.672747	0.726	0.499	4.36444e-36	1	Zm00001d016664	Zm00001d016664	2G172230	Chaperone protein ClpD chloroplastic[source:homolog]
1.96748e-40	0.799905	0.399	0.143	4.99051e-36	1	Zm00001d031315	Zm00001d031315	IDP1951	IDP1951; [source: characterized gene (MaizeGDB_09082017)]
1.8459e-39	0.865335	0.452	0.196	4.68212e-35	1	endo-1,3-1,4-beta-D-glucanase1	Zm00001d050196	ENG1	eng1;endo-1,3-1,4-beta-D-glucanase1: coleoptile enzyme, orthologous to rice enzyme; located in cell wall, IAA- stimulated coleoptile growth inhibited by antibody [source: characterized gene (MaizeGDB_09082017)]
1.85813e-39	0.603749	0.344	0.102	4.71315e-35	1	TF-WRKY-transcription factor 105	Zm00001d004086	WRKY105	Probable WRKY transcription factor 11[source:homolog]
2.67096e-39	0.719064	0.333	0.097	6.7749e-35	1	Zm00001d052578	Zm00001d052578	1d052578	Probable F-box protein At1g60180[source:homolog]
4.49088e-39	0.724851	0.382	0.138	1.13911e-34	1	Zm00001d029371	Zm00001d029371	TRPP14	Probable trehalose-phosphate phosphatase J[source:homolog]
1.46139e-38	0.722535	0.484	0.226	3.7068e-34	1	Zm00001d026619	Zm00001d026619	1d026619	Pyruvate kinase [source: RefGen_v3]
3.16266e-38	0.711861	0.392	0.146	8.02208e-34	1	Zm00001d001831	Zm00001d001831	1d001831	Pyruvate kinase [source: RefGen_v3]
3.41851e-38	0.737352	0.509	0.256	8.67106e-34	1	Zm00001d034501	Zm00001d034501	1d034501	AAA-ATPase ASD mitochondrial[source:homolog]
5.52645e-38	0.611915	0.834	0.705	1.40178e-33	1	Zm00001d022469	Zm00001d022469	umc1671	Probable histone-arginine methyltransferase 1.4[source:homolog]
6.43761e-38	0.625293	0.352	0.114	1.6329e-33	1	Zm00001d017752	Zm00001d017752	1d017752	Transcription factor GT-3b [source: RefGen_v3]
7.76235e-38	0.698022	0.8	0.614	1.96892e-33	1	Zm00001d051420	Zm00001d051420	DHN3	dhn3;dehydrin3: [source: characterized gene (MaizeGDB_09082017)]
1.99287e-37	0.645167	0.701	0.494	5.05491e-33	1	phosphoglycerate mutase1	Zm00001d012518	PMG1	2,3-bisphosphoglycerate-independent phosphoglycerate mutase [source: RefGen_v3]
2.21583e-37	0.857089	0.398	0.163	5.62046e-33	1	homocysteine S-methyltransferase 1	Zm00001d048060	HMT1	Homocysteine S-methyltransferase 1 [source: RefGen_v3]
4.29802e-37	0.790785	0.529	0.278	1.09019e-32	1	Zm00001d028966	Zm00001d028966	1d028966	ELMO/CED-12 family protein[source:homolog]
1.72918e-36	0.704387	0.594	0.343	4.38606e-32	1	Zm00001d040446	Zm00001d040446	phm15899	Pyruvate kinase [source: RefGen_v3]
8.3159e-36	0.610873	0.792	0.602	2.10933e-31	1	Zm00001d031222	Zm00001d031222	1d031222	Cell Division Protein AAA ATPase family [source: RefGen_v3]
5.20337e-35	0.621238	0.755	0.541	1.31983e-30	1	Zm00001d025166	Zm00001d025166	1d025166	Putative quinone-oxidoreductase homolog chloroplastic[source:homolog]
1.0673e-34	0.775794	0.458	0.225	2.70721e-30	1	Zm00001d036839	Zm00001d036839	AY109668A	Hypoxia-responsive family protein[source:homolog]
1.3347e-34	0.724158	0.402	0.165	3.38546e-30	1	TF-WRKY-transcription factor 92	Zm00001d010399	WRKY92	Putative WRKY DNA-binding domain superfamily protein isoform 1, Putative WRKY DNA-binding domain superfamily protein isoform 2 [source: RefGen_v3]
1.40912e-34	0.642301	0.428	0.183	3.57424e-30	1	Zm00001d015956	Zm00001d015956	gpm720	NAD(P)-binding Rossmann-fold superfamily protein[source:homolog]
2.64343e-34	0.700946	0.326	0.109	6.70505e-30	1	Zm00001d025860	Zm00001d025860	pco098379	-
2.86205e-34	0.731605	0.666	0.443	7.25958e-30	1	glutathione transferase22	Zm00001d024963	GST22	gst22;glutathione transferase22: [source: characterized gene (MaizeGDB_09082017)]
4.33918e-34	0.677531	0.409	0.17	1.10063e-29	1	Zm00001d003114	Zm00001d003114	1d003114	calcium-binding EF hand family protein[source:homolog]
5.7945e-34	0.741792	0.418	0.185	1.46977e-29	1	Zm00001d031666	Zm00001d031666	1d031666	Probable aldo-keto reductase 4[source:homolog]
1.04991e-33	0.616175	0.338	0.118	2.66311e-29	1	Zm00001d033846	Zm00001d033846	umc1290	-
1.85916e-33	0.789225	0.435	0.193	4.71575e-29	1	Zm00001d008181	Zm00001d008181	1d008181	-
3.48282e-33	0.607517	0.369	0.142	8.83417e-29	1	TF-AP2-EREBP-transcription factor 148	Zm00001d009103	EREB148	Ethylene-responsive factor-like protein 1, Putative AP2/EREBP transcription factor superfamily protein [source: RefGen_v3]
4.44956e-33	0.682493	0.342	0.126	1.12863e-28	1	Zm00001d005849	Zm00001d005849	1d005849	Histone H3 K4-specific methyltransferase SET7/9 family protein[source:homolog]
6.85028e-33	0.607941	0.535	0.278	1.73757e-28	1	argonaute2a	Zm00001d002316	AGO2A	ago2a;argonaute2a: [source: characterized gene (MaizeGDB_09082017)]
7.93709e-33	0.776452	0.529	0.29	2.01324e-28	1	Zm00001d032458	Zm00001d032458	1d032458	cytochrome P450 family 87 subfamily A polypeptide 6[source:homolog]
1.79886e-32	0.762574	0.471	0.229	4.56281e-28	1	TF-myosin2	Zm00001d018481	MYO2	myo2;myosin2: [source: characterized gene (MaizeGDB_09082017)]
1.84873e-32	0.591468	0.785	0.616	4.68931e-28	1	Zm00001d023664	Zm00001d023664	1d023664	ABA-responsive protein [source: RefGen_v3]
7.90007e-32	0.457391	0.915	0.81	2.00385e-27	1	glutathione-S-transferase1	Zm00001d012675	GST1	Glutathione S-transferase 1 [source: RefGen_v3]
1.35785e-31	0.61207	0.866	0.76	3.44418e-27	1	Zm00001d034497	Zm00001d034497	1d034497	cysteine-rich TM module stress tolerance protein[source:homolog]
1.80211e-31	0.567613	0.399	0.171	4.57105e-27	1	Zm00001d044291	Zm00001d044291	1d044291	actin binding protein family[source:homolog]
2.75428e-31	0.637079	0.305	0.102	6.98623e-27	1	Zm00001d044027	Zm00001d044027	VQ21	-
4.11776e-31	0.63652	0.486	0.261	1.04447e-26	1	Zm00001d002158	Zm00001d002158	umc1497a	Wound-responsive family protein[source:homolog]
4.96088e-31	0.555972	0.392	0.165	1.25833e-26	1	Zm00001d031536	Zm00001d031536	1d031536	Oxysterol-binding protein-related protein 4B[source:homolog]
1.22874e-30	0.641446	0.539	0.307	3.11669e-26	1	Zm00001d041608	Zm00001d041608	1d041608	Phosphatidylinositol:ceramide inositolphosphotransferase 1[source:homolog]
2.83486e-30	0.546086	0.75	0.581	7.19061e-26	1	Zm00001d014585	Zm00001d014585	pco088018	Cytoplasmic 60S subunit biogenesis factor REI1 homolog 1[source:homolog]
5.46883e-30	0.568486	0.569	0.336	1.38717e-25	1	TF-AP2-EREBP-transcription factor 79	Zm00001d031728	EREB79	Dehydration-responsive element-binding protein 1B [source: RefGen_v3]
3.33331e-29	0.60242	0.348	0.142	8.45493e-25	1	Zm00001d017119	Zm00001d017119	gpm742	Glucose-6-phosphate 1-dehydrogenase [source: RefGen_v3]
7.94768e-29	0.568572	0.623	0.408	2.01593e-24	1	Zm00001d027434	Zm00001d027434	1d027434	Alpha/beta hydrolase related protein[source:homolog]
1.31622e-28	0.629704	0.471	0.252	3.3386e-24	1	Zm00001d031423	Zm00001d031423	umc2234	Zinc finger A20 and AN1 domain-containing stress-associated protein 5[source:homolog]
1.3512e-28	0.900622	0.901	0.815	3.42733e-24	1	aleurone9	Zm00001d012572	AL9	al9;aleurone9: aleurone specific cDNA, unknown function [source: characterized gene (MaizeGDB_09082017)]
1.61819e-28	0.561242	0.445	0.221	4.10453e-24	1	Zm00001d025735	Zm00001d025735	1d025735	Serine/threonine-protein kinase OXI1[source:homolog]
1.75929e-28	0.851498	0.541	0.336	4.46244e-24	1	Zm00001d034643	Zm00001d034643	1d034643	Actin-depolymerizing factor 10[source:homolog]
2.16533e-28	0.546944	0.684	0.451	5.49235e-24	1	Zm00001d021843	Zm00001d021843	1d021843	-
3.53605e-28	0.716327	0.499	0.289	8.9692e-24	1	Zm00001d008795	Zm00001d008795	1d008795	UDP-glycosyltransferase 74B1[source:homolog]
4.95366e-28	0.551316	0.565	0.349	1.2565e-23	1	Zm00001d017120	Zm00001d017120	NBP35	nbp35;nuclear binding protein35: single copy leaf cDNA, csu598, similar to NBP35 protein [source: characterized gene (MaizeGDB_09082017)]
7.07386e-28	0.582876	0.458	0.248	1.79428e-23	1	Zm00001d001785	Zm00001d001785	pco064147	C2 calcium/lipid-binding plant phosphoribosyltransferase family protein[source:homolog]
8.81749e-28	0.651384	0.395	0.18	2.23656e-23	1	Zm00001d031676	Zm00001d031676	IDP295	Chitin elicitor receptor kinase 1[source:homolog]
9.38811e-28	0.578755	0.609	0.398	2.38129e-23	1	umc2181	Zm00001d032873	umc2181	Metal ion binding protein [source: RefGen_v3]
1.05499e-27	0.537021	0.306	0.115	2.67599e-23	1	Zm00001d046949	Zm00001d046949	1d046949	Haloacid dehalogenase-like hydrolase (HAD) superfamily protein[source:homolog]
1.36749e-27	0.566057	0.427	0.211	3.46865e-23	1	Zm00001d053212	Zm00001d053212	1d053212	E3 ubiquitin ligase BIG BROTHER-related[source:homolog]
2.56824e-27	0.586095	0.31	0.119	6.51434e-23	1	Zm00001d037934	Zm00001d037934	1d037934	UDP-glucuronic acid decarboxylase 4[source:homolog]
2.84613e-27	0.502626	0.655	0.431	7.21922e-23	1	Zm00001d021574	Zm00001d021574	LAZ1	Protein LAZ1[source:homolog]
3.25742e-27	0.449406	0.908	0.835	8.26244e-23	1	Zm00001d053834	Zm00001d053834	1d053834	Putative ubiquitin family protein, Ubiquitin2 [source: RefGen_v3]
4.19889e-27	0.683991	0.3	0.114	1.06505e-22	1	endochitinase precursor4	Zm00001d017152	EPR4	epr4;endochitinase precursor4: involved in inducing pathogen defenses and suppressing herbivore defenses [source: characterized gene (MaizeGDB_09082017)]
5.24544e-27	0.5577	0.477	0.256	1.33051e-22	1	Zm00001d042245	Zm00001d042245	1d042245	-
7.74992e-27	0.583856	0.424	0.213	1.96577e-22	1	Zm00001d018487	Zm00001d018487	umc2308	3-ketoacyl-CoA thiolase 2 peroxisomal[source:homolog]
2.10563e-26	0.633844	0.3	0.115	5.34092e-22	1	Zm00001d020552	Zm00001d020552	1d020552	Tetraspanin-7[source:homolog]
3.03238e-26	0.439199	0.773	0.628	7.69164e-22	1	Zm00001d033714	Zm00001d033714	1d033714	Regulator of Vps4 activity in the MVB pathway protein[source:homolog]
3.18962e-25	0.613572	0.483	0.278	8.09047e-21	1	Zm00001d043845	Zm00001d043845	1d043845	Glutamate synthase 1 [NADH] chloroplastic[source:homolog]
5.40791e-25	0.486973	0.356	0.155	1.37172e-20	1	Zm00001d051951	Zm00001d051951	1d051951	casein kinase I[source:homolog]
6.75157e-25	0.737004	0.37	0.182	1.71254e-20	1	dehydrin13	Zm00001d033483	DHN13	dhn13;dehydrin13: [source: characterized gene (MaizeGDB_09082017)]
1.01888e-24	0.531154	0.698	0.506	2.58439e-20	1	glutathione transferase6	Zm00001d018809	GST6	gst6;glutathione transferase6: cDNA, functionally expressed in E. coli [source: characterized gene (MaizeGDB_09082017)]
1.21215e-24	0.536207	0.362	0.173	3.07461e-20	1	Zm00001d019228	Zm00001d019228	ZIP8	ZIP zinc/iron transport family protein [source: RefGen_v3]
1.53604e-24	0.581211	0.327	0.146	3.89617e-20	1	Zm00001d017096	Zm00001d017096	AY111089	Serine/threonine-protein kinase AFC2[source:homolog]
2.20314e-24	0.559356	0.339	0.153	5.58826e-20	1	Zm00001d033906	Zm00001d033906	1d033906	Endoplasmic oxidoreductin-1 [source: RefGen_v3]
3.1961e-24	0.474896	0.868	0.797	8.1069e-20	1	translation initiation factor1	Zm00001d021668	TIF1	Protein translation factor SUI1 homolog [source: RefGen_v3]
3.32019e-24	0.808666	0.411	0.216	8.42165e-20	1	Zm00001d032810	Zm00001d032810	IDP190	CHY-type/CTCHY-type/RING-type Zinc finger protein[source:homolog]
4.69121e-24	0.701468	0.496	0.31	1.18993e-19	1	Zm00001d048307	Zm00001d048307	1d048307	-
5.27507e-24	0.579749	0.67	0.478	1.33802e-19	1	Zm00001d009749	Zm00001d009749	1d009749	eukaryotic translation initiation factor 2 (eIF-2) family protein[source:homolog]
6.77659e-24	0.550488	0.426	0.222	1.71888e-19	1	TF-HSF-transcription factor 11	Zm00001d034433	HSFTF11	Heat stress transcription factor A-6b[source:homolog]
1.02637e-23	0.494696	0.405	0.205	2.6034e-19	1	Zm00001d018799	Zm00001d018799	CIPK23	CBL-interacting serine/threonine-protein kinase 23[source:homolog]
1.91866e-23	0.573245	0.328	0.149	4.86669e-19	1	proton-exporting ATPase4	Zm00001d026490	MHA4	mha4;proton-exporting ATPase4: [source: characterized gene (MaizeGDB_09082017)]
3.91405e-23	0.525207	0.608	0.424	9.92799e-19	1	Zm00001d005698	Zm00001d005698	1d005698	AN17 [source: RefGen_v3]
5.68251e-23	0.496568	0.385	0.196	1.44137e-18	1	Zm00001d016438	Zm00001d016438	1d016438	3-ketoacyl-CoA synthase [source: RefGen_v3]
6.22594e-23	0.352637	0.948	0.873	1.57921e-18	1	Zm00001d006008	Zm00001d006008	pza03529	Heat shock protein 90-2[source:homolog]
1.33852e-22	0.556006	0.542	0.353	3.39514e-18	1	Zm00001d003265	Zm00001d003265	1d003265	Topoisomerase-like protein [source: RefGen_v3]
1.81683e-22	0.426386	0.776	0.636	4.60839e-18	1	aldolase2	Zm00001d012103	ALD2	ald2;aldolase2: second aldolase locus initially found by RFLP mapping using an ald1 probe [source: characterized gene (MaizeGDB_09082017)]
2.2208e-22	0.452627	0.308	0.133	5.63307e-18	1	Zm00001d014609	Zm00001d014609	1d014609	RING/U-box superfamily protein[source:homolog]
2.32455e-22	0.475318	0.362	0.173	5.89622e-18	1	Zm00001d018872	Zm00001d018872	IDP336	ankyrin repeat family protein / regulator of chromosome condensation (RCC1) family protein[source:homolog]
3.19326e-22	0.504378	0.526	0.335	8.0997e-18	1	TF-NAC-transcription factor 60	Zm00001d013003	NACTF6	NAC domain-containing protein 2[source:homolog]
5.76415e-22	0.65396	0.336	0.162	1.46208e-17	1	Zm00001d052264	Zm00001d052264	1d052264	-
7.96008e-22	0.317341	0.945	0.884	2.01907e-17	1	aldolase1	Zm00001d042453	ALD1	ald1;aldolase1: cytosolic aldolase; cDNA and genomic clones; Southern blots give single or double band; promoter functional in transient expression assay [source: characterized gene (MaizeGDB_09082017)]
8.72971e-22	0.497556	0.612	0.43	2.21429e-17	1	Zm00001d018452	Zm00001d018452	1d018452	F-box protein PP2-B10[source:homolog]
1.03152e-21	0.477906	0.378	0.19	2.61646e-17	1	Zm00001d015121	Zm00001d015121	1d015121	ADP-ribosylation factor B1B[source:homolog]
1.04913e-21	0.491759	0.513	0.32	2.66111e-17	1	Zm00001d009708	Zm00001d009708	CDPK23	Putative calcium-dependent protein kinase family protein [source: RefGen_v3]
1.1022e-21	0.482113	0.622	0.428	2.79572e-17	1	Zm00001d028820	Zm00001d028820	1d028820	Chaperone DnaJ-domain superfamily protein[source:homolog]
2.89824e-21	0.526533	0.336	0.166	7.35139e-17	1	Zm00001d050323	Zm00001d050323	cl377_-3	Putative cytochrome P450 superfamily protein [source: RefGen_v3]
4.85419e-21	0.523713	0.345	0.169	1.23127e-16	1	Zm00001d039826	Zm00001d039826	1d039826	-
5.55824e-21	0.292684	0.981	0.952	1.40985e-16	1	glyceraldehyde-3-phosphate dehydrogenase2	Zm00001d035156	GPC2	Glyceraldehyde-3-phosphate dehydrogenase 2, cytosolic [source: RefGen_v3]
1.27526e-20	0.44416	0.399	0.211	3.23469e-16	1	TF-LBD-transcription factor 33	Zm00001d038717	LBD33	Seed specific protein Bn15D17A [source: RefGen_v3]
1.48423e-20	0.551007	0.66	0.5	3.76475e-16	1	gibberellin 2-oxidase6	Zm00001d037724	GA2OX6	Gibberellin 2-beta-dioxygenase [source: RefGen_v3]
2.72935e-20	0.548241	0.306	0.142	6.92301e-16	1	Zm00001d036475	Zm00001d036475	1d036475	ABC1 family protein[source:homolog]
3.54366e-20	0.803724	0.644	0.481	8.98849e-16	1	ZeamMr004	ZeamMr004	ZeamMr004	-
5.16004e-20	0.39368	0.308	0.141	1.30884e-15	1	Zm00001d032027	Zm00001d032027	1d032027	THAUMATIN-LIKE PROTEIN 1[source:homolog]
5.21277e-20	0.425577	0.49	0.296	1.32222e-15	1	PHD-transcription factor 36	Zm00001d047676	PHD36	RING/U-box protein[source:homolog]
5.87213e-20	0.422096	0.639	0.448	1.48946e-15	1	Zm00001d031090	Zm00001d031090	1d031090	GTP binding protein [source: RefGen_v3]
6.42583e-20	0.401394	0.511	0.315	1.62991e-15	1	Zm00001d053964	Zm00001d053964	ARM4	-
7.70085e-20	0.549396	0.507	0.338	1.95332e-15	1	Zm00001d012607	Zm00001d012607	gpm345	NAD(P)H dehydrogenase (quinone) FQR1[source:homolog]
1.15405e-19	0.524259	0.479	0.295	2.92724e-15	1	Zm00001d039771	Zm00001d039771	1d039771	BEST Arabidopsis thaliana protein match is: transcription factor-related (TAIR:AT4G18650.1); Has 560 Blast hits to 560 proteins in 40 species: Archae - 0; Bacteria - 0; Metazoa - 2; Fungi - 0; Plants - 558; Viruses - 0; Other Eukaryotes - 0 (source: /.../BLink).[source:homolog]
1.15796e-19	0.48202	0.551	0.385	2.93717e-15	1	sulfite reductase1	Zm00001d038625	SIR1	sir1;sulfite reductase1: [source: characterized gene (MaizeGDB_09082017)]
1.22675e-19	0.680393	0.428	0.256	3.11166e-15	1	Zm00001d045392	Zm00001d045392	umc1698	Early nodulin 93 [source: RefGen_v3]
1.74839e-19	0.568373	0.325	0.157	4.43478e-15	1	Zm00001d000526	Zm00001d000526	1d000526	-
1.8002e-19	0.435054	0.838	0.75	4.5662e-15	1	Zm00001d008923	Zm00001d008923	1d008923	-
2.34694e-19	0.382754	0.343	0.172	5.95302e-15	1	Zm00001d032603	Zm00001d032603	1d032603	-
2.73287e-19	0.448606	0.359	0.182	6.93193e-15	1	Zm00001d043652	Zm00001d043652	umc1286	Probable choline kinase 2[source:homolog]
2.75653e-19	0.40948	0.573	0.383	6.99194e-15	1	Zm00001d048924	Zm00001d048924	umc2742	Putative DEAD-box ATP-dependent RNA helicase family protein [source: RefGen_v3]
3.28209e-19	0.459951	0.33	0.163	8.32502e-15	1	adenosine 5'-phosphosulfate reductase-like1	Zm00001d021596	APRL1	aprl1;adenosine 5'-phosphosulfate reductase-like1: [source: characterized gene (MaizeGDB_09082017)]
5.09482e-19	0.539581	0.373	0.208	1.2923e-14	1	Zm00001d039001	Zm00001d039001	IDP2448a	Expressed protein; protein[source:homolog]
5.23644e-19	0.535378	0.614	0.443	1.32822e-14	1	Zm00001d027988	Zm00001d027988	1d027988	-
5.43718e-19	0.491584	0.598	0.428	1.37914e-14	1	next to brca1a	Zm00001d017072	NBR1A	Protein NBR1 homolog[source:homolog]
5.70055e-19	0.544219	0.434	0.26	1.44594e-14	1	Zm00001d030110	Zm00001d030110	SRO2	Probable inactive poly [ADP-ribose] polymerase SRO1[source:homolog]
5.77059e-19	0.50491	0.379	0.208	1.46371e-14	1	Zm00001d002275	Zm00001d002275	MRPA5	ABC transporter C family member 2[source:homolog]
7.20818e-19	0.384957	0.885	0.82	1.82835e-14	1	Zm00001d045475	Zm00001d045475	1d045475	Histone H3 [source: RefGen_v3]
8.65969e-19	0.255436	0.962	0.935	2.19653e-14	1	glyceraldehyde-3-phosphate dehydrogenase4	Zm00001d017121	GPC4	gpc4;glyceraldehyde-3-phosphate dehydrogenase4: C subunit, electrophoretic mobility, coding sequence homology to gpc3, unique 3' untranslated region [source: characterized gene (MaizeGDB_09082017)]
9.14604e-19	0.355897	0.82	0.732	2.31989e-14	1	TF-MYB-related-transcription factor 40	Zm00001d013777	MYBR40	-
5.68264e-18	0.51667	0.5	0.321	1.4414e-13	1	Zm00001d017547	Zm00001d017547	DHN15	Dehydrin COR410[source:homolog]
7.02093e-18	0.414939	0.365	0.196	1.78086e-13	1	Zm00001d034112	Zm00001d034112	pco136952	Subtilisin-like protease [source: RefGen_v3]
8.01522e-18	0.435975	0.386	0.219	2.03306e-13	1	respiratory burst oxidase4	Zm00001d052653	RBOH4	rboh4;respiratory burst oxidase4: [source: characterized gene (MaizeGDB_09082017)]
9.78551e-18	0.422183	0.313	0.161	2.48209e-13	1	Zm00001d051504	Zm00001d051504	1d051504	Probable purine permease 11[source:homolog]
1.12798e-17	0.444684	0.35	0.188	2.86112e-13	1	Zm00001d013746	Zm00001d013746	bnlg1046	-
1.16354e-17	0.431632	0.386	0.218	2.95131e-13	1	Zm00001d039401	Zm00001d039401	1d039401	CID11 [source: RefGen_v3]
1.65684e-17	0.388975	0.348	0.187	4.20257e-13	1	6-phosphogluconate dehydrogenase1	Zm00001d035925	PGD1	pgd1;6-phosphogluconate dehydrogenase1: electrophoretic mobility, null alleles occur; cytosolic; dimeric, intra/interlocus hybrid bands occur; cDNA csu262 single copy [source: characterized gene (MaizeGDB_09082017)]
1.7832e-17	0.501903	0.326	0.167	4.52308e-13	1	Zm00001d004159	Zm00001d004159	1d004159	SNARE-interacting protein KEULE[source:homolog]
1.88681e-17	0.460059	0.599	0.438	4.7859e-13	1	Zm00001d030915	Zm00001d030915	umc2233	-
1.96835e-17	0.357422	0.893	0.81	4.99271e-13	1	Zm00001d007901	Zm00001d007901	1d007901	Cylicin-1 [source: RefGen_v3]
2.10868e-17	0.356249	0.565	0.381	5.34866e-13	1	Zm00001d028572	Zm00001d028572	umc1397	Mannose-1-phosphate guanylyltransferase 1[source:homolog]
2.15985e-17	0.389992	0.503	0.328	5.47845e-13	1	Zm00001d001883	Zm00001d001883	PAO6	-
2.96971e-17	0.385117	0.849	0.764	7.53268e-13	1	ubiquitin1	Zm00001d015327	UBI1	ubi1;ubiquitin1: genomic sequence, 7 contiguous direct ubiquitin repeats; transcript specific probe; promoter active in monocots, not in tobacco [source: characterized gene (MaizeGDB_09082017)]
3.82365e-17	0.393003	0.652	0.497	9.69868e-13	1	Zm00001d038764	Zm00001d038764	1d038764	UDP-glycosyltransferase 88A1[source:homolog]
3.93072e-17	0.399339	0.578	0.404	9.97028e-13	1	Zm00001d051980	Zm00001d051980	1d051980	Clathrin interactor EPSIN 2[source:homolog]
6.30926e-17	0.458888	0.467	0.29	1.60034e-12	1	Zm00001d004138	Zm00001d004138	umc1635	Heavy metal-associated isoprenylated plant protein 27[source:homolog]
6.48158e-17	0.389743	0.322	0.166	1.64405e-12	1	Zm00001d042449	Zm00001d042449	1d042449	BCL-2 binding anthanogene-1 [source: RefGen_v3]
7.35277e-17	0.406294	0.372	0.21	1.86503e-12	1	Zm00001d036477	Zm00001d036477	TIDP2982	UDP-sugar pyrophosphorylase[source:homolog]
8.04101e-17	0.372228	0.434	0.256	2.0396e-12	1	TF-AP2-EREBP-transcription factor 22	Zm00001d010048	EREB22	Dehydration-responsive element-binding protein 2A[source:homolog]
9.96818e-17	0.435975	0.531	0.37	2.52843e-12	1	Zm00001d014317	Zm00001d014317	1d014317	-
1.03136e-16	0.4044	0.514	0.344	2.61603e-12	1	Zm00001d017984	Zm00001d017984	1d017984	Probable galacturonosyltransferase-like 9[source:homolog]
1.05268e-16	0.373849	0.654	0.495	2.67012e-12	1	phospholipase D1	Zm00001d039670	PLD1	pld1;phospholipase D1: cDNA clone, amino acid sequence 90% similar to rice PLD [source: characterized gene (MaizeGDB_09082017)]
1.05724e-16	0.378811	0.423	0.253	2.68169e-12	1	Zm00001d048616	Zm00001d048616	1d048616	Vacuolar protein sorting-associated protein 2 homolog 1[source:homolog]
1.21877e-16	0.381593	0.442	0.263	3.09141e-12	1	Zm00001d048411	Zm00001d048411	1d048411	Metal ion binding protein [source: RefGen_v3]
1.36018e-16	0.437431	0.633	0.468	3.45009e-12	1	Zm00001d006153	Zm00001d006153	1d006153	1-acylglycerol-3-phosphate O-acyltransferase[source:homolog]
1.73903e-16	0.400958	0.436	0.261	4.41105e-12	1	Zm00001d038884	Zm00001d038884	1d038884	Putative MAPKKK family protein kinase [source: RefGen_v3]
1.89277e-16	0.454681	0.684	0.537	4.80101e-12	1	Zm00001d027708	Zm00001d027708	1d027708	Metal ion binding protein [source: RefGen_v3]
2.05225e-16	0.421898	0.383	0.225	5.20554e-12	1	Zm00001d047765	Zm00001d047765	1d047765	Glutathione S-transferase L2 chloroplastic[source:homolog]
2.12052e-16	0.391732	0.512	0.343	5.37869e-12	1	TF-HSF-transcription factor 6	Zm00001d016674	HSFTF6	Heat shock factor protein 2 [source: RefGen_v3]
2.35096e-16	0.399859	0.323	0.169	5.96321e-12	1	TF-G2-like-transcription factor 44	Zm00001d034160	GLK44	DNA binding protein [source: RefGen_v3]
2.37492e-16	0.40897	0.395	0.232	6.02397e-12	1	Zm00001d017783	Zm00001d017783	1d017783	AAA-type ATPase family protein[source:homolog]
2.45146e-16	0.393965	0.543	0.372	6.21814e-12	1	stearoyl-acyl-carrier-protein desaturase2	Zm00001d012033	SACD2	sacd2;stearoyl-acyl-carrier-protein desaturase2: encodes Stearoyl-acyl carrier protein desaturase [source: characterized gene (MaizeGDB_09082017)]
2.65338e-16	0.427878	0.535	0.372	6.73031e-12	1	Zm00001d044516	Zm00001d044516	umc1052	DCD (Development and Cell Death) domain protein[source:homolog]
2.82307e-16	0.383562	0.482	0.311	7.16071e-12	1	Zm00001d018440	Zm00001d018440	1d018440	casein kinase I[source:homolog]
2.90393e-16	0.337853	0.895	0.831	7.36581e-12	1	Zm00001d048165	Zm00001d048165	1d048165	Protein EARLY RESPONSIVE TO DEHYDRATION 15[source:homolog]
2.96696e-16	0.325025	0.303	0.15	7.5257e-12	1	Zm00001d020694	Zm00001d020694	pco112007(563)	Thylakoidal processing peptidase 1 chloroplastic[source:homolog]
4.19155e-16	0.352353	0.497	0.326	1.06319e-11	1	TF-C2C2-GATA-transcription factor 24	Zm00001d018421	GATA24	GATA transcription factor 8[source:homolog]
4.23883e-16	0.438192	0.35	0.193	1.07518e-11	1	Zm00001d011684	Zm00001d011684	1d011684	Regulator of Vps4 activity in the MVB pathway protein[source:homolog]
4.27884e-16	0.319056	0.936	0.912	1.08533e-11	1	Zm00001d019358	Zm00001d019358	1d019358	B12D protein [source: RefGen_v3]
4.59715e-16	0.426072	0.724	0.589	1.16607e-11	1	Zm00001d024425	Zm00001d024425	pza02941	Regulator of Vps4 activity in the MVB pathway protein[source:homolog]
4.77638e-16	0.547323	0.359	0.209	1.21153e-11	1	Zm00001d009087	Zm00001d009087	1d009087	RESPONSE TO ABA AND SALT 1[source:homolog]
5.64988e-16	0.337578	0.676	0.532	1.43309e-11	1	Zm00001d014124	Zm00001d014124	1d014124	Cell division cycle protein 48 [source: RefGen_v3]
6.93585e-16	0.267848	0.305	0.153	1.75928e-11	1	Zm00001d048683	Zm00001d048683	1d048683	Putative RING zinc finger domain superfamily protein [source: RefGen_v3]
7.68002e-16	0.436408	0.515	0.356	1.94804e-11	1	Zm00001d018454	Zm00001d018454	GSR2	Glutathione reductase cytosolic[source:homolog]
1.03694e-15	0.437043	0.398	0.243	2.63021e-11	1	pyruvate, orthophosphate dikinase2	Zm00001d010321	PDK2	pdk2;pyruvate, orthophosphate dikinase2: cytosolic [source: characterized gene (MaizeGDB_09082017)]
1.06685e-15	0.312419	0.404	0.236	2.70607e-11	1	Zm00001d032725	Zm00001d032725	si660041a03	Beta-glucosidase GBA2 type family protein[source:homolog]
1.2136e-15	0.371478	0.571	0.406	3.0783e-11	1	opaque endosperm7	Zm00001d026649	O7	o7;opaque endosperm7: like o1; high lysine content [source: characterized gene (MaizeGDB_09082017)]
1.50013e-15	0.461595	0.613	0.451	3.80508e-11	1	Zm00001d035029	Zm00001d035029	1d035029	Protein transporter, Putative VHS/GAT domain containing family protein isoform 1, Putative VHS/GAT domain containing family protein isoform 2 [source: RefGen_v3]
2.77313e-15	0.3952	0.744	0.633	7.03405e-11	1	Zm00001d035543	Zm00001d035543	1d035543	Glycine-rich protein A3, Glycine/proline-rich family protein isoform 1, Glycine/proline-rich family protein isoform 2 [source: RefGen_v3]
2.83007e-15	0.263662	0.966	0.915	7.17846e-11	1	Zm00001d030725	Zm00001d030725	HSP70-1	Heat shock protein 70 [source: RefGen_v3]
3.75388e-15	0.309771	0.463	0.288	9.52172e-11	1	Zm00001d017126	Zm00001d017126	GTE102	Transcription factor GTE8[source:homolog]
3.85767e-15	0.364475	0.561	0.399	9.78498e-11	1	Zm00001d017649	Zm00001d017649	umc1941	S-ribonuclease binding protein SBP1 [source: RefGen_v3]
3.96725e-15	0.796087	0.818	0.745	1.00629e-10	1	ZeamMr002	ZeamMr002	ZeamMr002	-
4.51217e-15	0.396988	0.303	0.162	1.14451e-10	1	Zm00001d006621	Zm00001d006621	CDPK32	Calcium-dependent protein kinase 7[source:homolog]
4.88616e-15	0.39478	0.463	0.302	1.23937e-10	1	Zm00001d007446	Zm00001d007446	TIDP3666	14-3-3-like protein [source: RefGen_v3]
4.92228e-15	0.384911	0.758	0.625	1.24854e-10	1	exoglucanase1	Zm00001d034015	EXG1	exg1;exoglucanase1: genomic and cDNA clones; role in cell wall expansion [source: characterized gene (MaizeGDB_09082017)]
5.42961e-15	0.39903	0.472	0.317	1.37722e-10	1	cystatin7	Zm00001d029628	PSEI7	psei7;cystatin7: [source: characterized gene (MaizeGDB_09082017)]
5.72586e-15	0.415148	0.306	0.164	1.45237e-10	1	Zm00001d015569	Zm00001d015569	VPP7	Vacuolar H+-translocating inorganic pyrophosphatase [source: RefGen_v3]
5.92196e-15	0.464129	0.378	0.228	1.50211e-10	1	Zm00001d019547	Zm00001d019547	1d019547	Putative E3 ubiquitin-protein ligase XBAT35[source:homolog]
6.20746e-15	0.366052	0.753	0.642	1.57452e-10	1	Zm00001d027812	Zm00001d027812	1d027812	Protein YLS3[source:homolog]
6.25687e-15	0.65626	0.527	0.385	1.58706e-10	1	Zm00001d033492	Zm00001d033492	cl7681_1a	High affinity cationic amino acid transporter 1[source:homolog]
1.01749e-14	0.355248	0.34	0.193	2.58087e-10	1	Zm00001d012728	Zm00001d012728	1d012728	Putative DUF1421 domain family protein [source: RefGen_v3]
1.10511e-14	0.357684	0.445	0.28	2.80312e-10	1	Zm00001d008214	Zm00001d008214	umc2693	Rhomboid-like protein 14 mitochondrial[source:homolog]
1.6054e-14	0.413959	0.605	0.461	4.0721e-10	1	Zm00001d011081	Zm00001d011081	rz390a(cyb5)	Cytochrome B5 isoform D[source:homolog]
2.07521e-14	0.36617	0.571	0.419	5.26378e-10	1	Zm00001d052008	Zm00001d052008	1d052008	Putative clathrin assembly protein [source:homolog]
2.40719e-14	0.413643	0.651	0.515	6.10583e-10	1	Zm00001d046852	Zm00001d046852	1d046852	Heptahelical transmembrane protein 2[source:homolog]
2.7393e-14	0.354196	0.633	0.479	6.94822e-10	1	Zm00001d021221	Zm00001d021221	1d021221	Protein binding protein [source: RefGen_v3]
2.88519e-14	0.290227	0.306	0.164	7.3183e-10	1	TF-bZIP-transcription factor 43	Zm00001d052725	BZIP43	Putative bZIP transcription factor superfamily protein [source: RefGen_v3]
4.07763e-14	0.430619	0.403	0.253	1.03429e-09	1	phosphohexose isomerase1	Zm00001d034256	PHI1	phi1;phosphohexose isomerase1: electrophoretic mobility; null allele is known; cytosolic; dimeric; intralocus hybrid bands occur; cDNA clone pGPI1a (Lal & Sachs, 1995) [source: characterized gene (MaizeGDB_09082017)]
4.89478e-14	0.314891	0.359	0.21	1.24156e-09	1	Zm00001d048201	Zm00001d048201	MIPS2	Inositol-3-phosphate synthase isozyme 1[source:homolog]
5.23558e-14	0.310394	0.333	0.188	1.328e-09	1	Zm00001d018798	Zm00001d018798	1d018798	IAP-like protein 1[source:homolog]
6.58391e-14	0.342038	0.693	0.584	1.67001e-09	1	TF-NAC-transcription factor 109	Zm00001d042609	NACTF109	NAC domain-containing protein 48, NAC transcription factor [source: RefGen_v3]
6.99683e-14	0.349563	0.321	0.18	1.77475e-09	1	Zm00001d037056	Zm00001d037056	cl3641_1a	Phosphatidylinositol 4-kinase gamma 3[source:homolog]
7.16798e-14	0.306935	0.656	0.506	1.81816e-09	1	Zm00001d013751	Zm00001d013751	1d013751	UDP-arabinopyranose mutase 3[source:homolog]
8.32615e-14	0.383247	0.68	0.546	2.11193e-09	1	TF-NAC-transcription factor 4	Zm00001d019207	NACTF4	NAC domain-containing protein 2[source:homolog]
8.38672e-14	0.35833	0.418	0.266	2.12729e-09	1	Zm00001d014493	Zm00001d014493	1d014493	Wound-responsive family protein[source:homolog]
8.95638e-14	0.359194	0.777	0.657	2.27179e-09	1	Zm00001d002325	Zm00001d002325	1d002325	-
9.04087e-14	0.39277	0.503	0.346	2.29322e-09	1	TF-bZIP-transcription factor 8	Zm00001d041920	BZIP8	Transcription factor PosF21 [source: RefGen_v3]
9.21905e-14	0.505028	0.476	0.326	2.33841e-09	1	Zm00001d052354	Zm00001d052354	1d052354	Vacuolar-sorting receptor 1[source:homolog]
1.06316e-13	0.393594	0.391	0.244	2.6967e-09	1	Zm00001d033999	Zm00001d033999	IDP6633	C-8 sterol isomerases[source:homolog]
1.55396e-13	0.311687	0.373	0.222	3.94161e-09	1	TF-math-btb16	Zm00001d007068	MAB16	mab16;math-btb16: [source: characterized gene (MaizeGDB_09082017)]
1.7104e-13	0.314389	0.523	0.359	4.33844e-09	1	Zm00001d044033	Zm00001d044033	AY109934	TRICHOME BIREFRINGENCE-LIKE 20[source:homolog]
1.93031e-13	0.364619	0.377	0.234	4.89623e-09	1	Zm00001d019750	Zm00001d019750	1d019750	Calcium-dependent lipid-binding (CaLB domain) family protein[source:homolog]
1.99367e-13	0.394473	0.468	0.313	5.05694e-09	1	adenosine 5'-phosphosulfate reductase-like2	Zm00001d006467	APRL2	aprl2;adenosine 5'-phosphosulfate reductase-like2: [source: characterized gene (MaizeGDB_09082017)]
2.1211e-13	0.351186	0.307	0.172	5.38016e-09	1	Zm00001d033787	Zm00001d033787	1d033787	UV-B-induced protein chloroplastic[source:homolog]
3.2318e-13	0.444327	0.354	0.224	8.19745e-09	1	Zm00001d035367	Zm00001d035367	1d035367	-
3.81731e-13	0.299423	0.31	0.171	9.68262e-09	1	Zm00001d023838	Zm00001d023838	1d023838	Auxilin-related protein 1[source:homolog]
4.52974e-13	0.326739	0.359	0.218	1.14897e-08	1	trehalose-6-phosphate synthase15	Zm00001d012748	TRPS15	trps15;trehalose-6-phosphate synthase15: [source: characterized gene (MaizeGDB_09082017)]
4.7787e-13	0.324895	0.337	0.197	1.21212e-08	1	Zm00001d013426	Zm00001d013426	1d013426	Dynamin-related protein 1C[source:homolog]
5.05367e-13	0.396441	0.42	0.275	1.28186e-08	1	TF-bZIP-transcription factor 104	Zm00001d015421	BZIP104	Basic leucine zipper 9[source:homolog]
5.39326e-13	0.315243	0.392	0.248	1.368e-08	1	Zm00001d039535	Zm00001d039535	cl20454_1a	HXXXD-type acyl-transferase family protein[source:homolog]
5.80513e-13	0.371103	0.317	0.183	1.47247e-08	1	Zm00001d005654	Zm00001d005654	1d005654	-
7.71587e-13	0.325651	0.531	0.381	1.95713e-08	1	Zm00001d027355	Zm00001d027355	IDP6908	RHOMBOID-like protein 3[source:homolog]
7.80223e-13	0.280345	0.303	0.169	1.97903e-08	1	Zm00001d038999	Zm00001d038999	umc1350	drought-induced 19[source:homolog]
8.21006e-13	0.334919	0.399	0.256	2.08248e-08	1	Zm00001d013834	Zm00001d013834	1d013834	AAA-ATPase [source:homolog]
8.79073e-13	0.282073	0.335	0.196	2.22977e-08	1	Zm00001d031898	Zm00001d031898	NACTF89	NAC domain containing protein 71[source:homolog]
1.06208e-12	0.306831	0.417	0.267	2.69396e-08	1	ramosa1 enhancer locus2	Zm00001d024523	REL2	Ramosa 1 enhancer locus 2, Ramosa1 enhancer locus2 [source: RefGen_v3]
1.54455e-12	0.351186	0.452	0.297	3.91775e-08	1	Zm00001d015767	Zm00001d015767	1d015767	-
1.83956e-12	0.306618	0.38	0.242	4.66604e-08	1	chaperonin10	Zm00001d052101	CPN10	cpn10;chaperonin10: cDNA sequences; SSR umc1610 [source: characterized gene (MaizeGDB_09082017)]
2.0741e-12	0.347367	0.335	0.204	5.26096e-08	1	Zm00001d034588	Zm00001d034588	1d034588	Protein CDI[source:homolog]
2.24217e-12	0.372016	0.631	0.495	5.68725e-08	1	Zm00001d053090	Zm00001d053090	pza03081	14-3-3-like protein [source: RefGen_v3]
2.41464e-12	0.372875	0.417	0.272	6.12473e-08	1	Zm00001d023795	Zm00001d023795	UPL12	E3 ubiquitin-protein ligase UPL1[source:homolog]
2.57629e-12	0.36474	0.602	0.469	6.53475e-08	1	TF-ZmOrphan177	Zm00001d034109	Orphan177	Probable protein phosphatase 2C 48[source:homolog]
4.74292e-12	0.321047	0.324	0.195	1.20304e-07	1	Zm00001d013927	Zm00001d013927	1d013927	Monothiol glutaredoxin-S17[source:homolog]
7.26184e-12	0.333813	0.736	0.64	1.84197e-07	1	H4C7-Zm00001d026015	Zm00001d026015	HIS405	Histone H4 [source: RefGen_v3]
7.6875e-12	0.271313	0.424	0.28	1.94994e-07	1	TF-C3H-transcription factor 37	Zm00001d010956	C3H7	Zinc finger CCCH domain-containing protein 29[source:homolog]
9.12255e-12	0.297799	0.34	0.205	2.31394e-07	1	Zm00001d021006	Zm00001d021006	1d021006	MTD1 [source: RefGen_v3]
9.42722e-12	0.327744	0.376	0.242	2.39121e-07	1	Zm00001d010244	Zm00001d010244	1d010244	-
1.10026e-11	0.387015	0.31	0.188	2.7908e-07	1	PHD-transcription factor 17	Zm00001d010974	PHD17	E3 SUMO-protein ligase SIZ1[source:homolog]
1.1272e-11	0.29699	0.441	0.306	2.85914e-07	1	TF-AP2-EREBP-transcription factor 118	Zm00001d008546	EREB118	Putative AP2/EREBP transcription factor superfamily protein isoform 1, Putative AP2/EREBP transcription factor superfamily protein isoform 2 [source: RefGen_v3]
1.25577e-11	0.275699	0.304	0.175	3.18527e-07	1	Zm00001d039112	Zm00001d039112	1d039112	DUF1645 family protein[source:homolog]
1.4371e-11	0.424763	0.464	0.319	3.64519e-07	1	Zm00001d030266	Zm00001d030266	gpm295	Callose synthase 10[source:homolog]
1.54671e-11	0.336775	0.31	0.185	3.92322e-07	1	Zm00001d039183	Zm00001d039183	1d039183	Protein HYPER-SENSITIVITY-RELATED 4[source:homolog]
1.58163e-11	0.311679	0.433	0.292	4.0118e-07	1	cysteine protease1	Zm00001d016446	CCP1	Cysteine proteinase 1 [source: RefGen_v3]
1.86483e-11	0.278411	0.356	0.224	4.73014e-07	1	calcium dependent protein kinase1	Zm00001d014773	CDPK1	cdpk1;calcium dependent protein kinase1: sequence and motifs similar to calcium-dependent protein kinases, but CDPK1 has high activity in absence of calcium, and is not activated by calcium (Furumoto 1996). [source: characterized gene (MaizeGDB_09082017)]
1.93151e-11	0.298501	0.478	0.334	4.89926e-07	1	Zm00001d039011	Zm00001d039011	1d039011	Grx_I1-glutaredoxin subgroup III [source: RefGen_v3]
2.59811e-11	0.336656	0.575	0.431	6.59012e-07	1	Zm00001d018133	Zm00001d018133	pco133309c	-
3.26226e-11	0.315616	0.457	0.315	8.27473e-07	1	Zm00001d007865	Zm00001d007865	1d007865	CSC1-like protein ERD4[source:homolog]
4.32278e-11	0.305037	0.452	0.315	1.09647e-06	1	Zm00001d002159	Zm00001d002159	umc2403	Wound induced protein [source: RefGen_v3]
4.67599e-11	0.407753	0.381	0.249	1.18606e-06	1	Zm00001d019881	Zm00001d019881	1d019881	Auxin transport protein BIG[source:homolog]
6.83026e-11	0.316812	0.324	0.198	1.7325e-06	1	TF-bZIP-transcription factor 75	Zm00001d012296	BZIP75	ABA response element binding factor, Putative bZIP transcription factor superfamily protein [source: RefGen_v3]
8.8751e-11	0.319494	0.472	0.335	2.25117e-06	1	Zm00001d052122	Zm00001d052122	1d052122	-
9.14588e-11	0.343154	0.316	0.196	2.31985e-06	1	Zm00001d051599	Zm00001d051599	umc2070	RabGAP/TBC domain-containing protein[source:homolog]
1.16904e-10	0.317196	0.368	0.241	2.96527e-06	1	Zm00001d011396	Zm00001d011396	1d011396	GTPase activating protein, Putative calcium-dependent lipid-binding (CaLB domain) family protein [source: RefGen_v3]
1.27683e-10	0.364176	0.499	0.376	3.23869e-06	1	TF-ZIM-transcription factor 10	Zm00001d014253	ZIM10	ZIM motif family protein [source: RefGen_v3]
1.48254e-10	0.324625	0.465	0.329	3.76046e-06	1	Zm00001d002141	Zm00001d002141	1d002141	UBP1-associated protein 2A[source:homolog]
1.58094e-10	0.313747	0.39	0.26	4.01006e-06	1	Zm00001d044300	Zm00001d044300	1d044300	PIF / Ping-Pong family of plant transposases[source:homolog]
1.88898e-10	0.324985	0.407	0.279	4.79141e-06	1	Zm00001d006753	Zm00001d006753	AAS2	Indole-3-acetic acid amido synthetase [source: RefGen_v3]
2.15882e-10	0.326573	0.513	0.384	5.47584e-06	1	TF-NAC-transcription factor 5	Zm00001d005208	NACTF5	NAC domain-containing protein 2[source:homolog]
2.84465e-10	0.253719	0.346	0.218	7.21546e-06	1	Zm00001d020963	Zm00001d020963	1d020963	3-hydroxy-3-methylglutaryl-coenzyme A reductase 2[source:homolog]
3.5857e-10	0.304698	0.44	0.308	9.09512e-06	1	Zm00001d038879	Zm00001d038879	1d038879	DNAJ heat shock N-terminal domain-containing protein[source:homolog]
3.73663e-10	0.302633	0.487	0.362	9.47795e-06	1	Zm00001d042634	Zm00001d042634	1d042634	Extradiol ring-cleavage dioxygenase[source:homolog]
4.38908e-10	0.254804	0.382	0.252	1.11329e-05	1	umc32a	Zm00001d039285	umc32a	Probable ubiquitin-conjugating enzyme E2 25[source:homolog]
4.95103e-10	0.310786	0.426	0.295	1.25583e-05	1	Zm00001d041105	Zm00001d041105	UPL3	E3 ubiquitin-protein ligase UPL1[source:homolog]
5.24035e-10	0.330725	0.439	0.313	1.32922e-05	1	Zm00001d049940	Zm00001d049940	1d049940	Probable calcium-binding protein CML48[source:homolog]
5.48128e-10	0.305236	0.388	0.259	1.39033e-05	1	Zm00001d028968	Zm00001d028968	1d028968	Chaperone protein dnaJ 20 chloroplastic[source:homolog]
5.99126e-10	0.258053	0.304	0.186	1.51968e-05	1	fatty acyl thioesterase1	Zm00001d046454	FAT1	fat1;fatty acyl thioesterase1: leaf cDNA csu817 similar to plant fatty acid metabolism protein [source: characterized gene (MaizeGDB_09082017)]
7.02733e-10	0.31833	0.693	0.581	1.78248e-05	1	Zm00001d006547	Zm00001d006547	pco099353	Histone H2A [source: RefGen_v3]
8.60685e-10	0.267312	0.393	0.263	2.18313e-05	1	Zm00001d011543	Zm00001d011543	umc2199	Grx_I1-glutaredoxin subgroup III [source: RefGen_v3]
8.86885e-10	0.253946	0.313	0.194	2.24958e-05	1	Zm00001d028339	Zm00001d028339	1d028339	Whole genome shotgun sequence of line PN40024 scaffold_7.assembly12x (Fragment)[source:homolog]
1.06093e-09	0.250413	0.36	0.235	2.69104e-05	1	Zm00001d016591	Zm00001d016591	1d016591	Serine/threonine-protein kinase PBS1[source:homolog]
1.78485e-09	0.251448	0.316	0.201	4.52727e-05	1	Zm00001d002250	Zm00001d002250	1d002250	Probable cinnamyl alcohol dehydrogenase 1[source:homolog]
1.83451e-09	0.255061	0.361	0.241	4.65322e-05	1	Zm00001d040831	Zm00001d040831	CHR126B	ISWI chromatin-remodeling complex ATPase CHR11[source:homolog]
2.3844e-09	0.277856	0.546	0.431	6.04803e-05	1	Zm00001d010236	Zm00001d010236	1d010236	Cytochrome c [source: RefGen_v3]
2.38497e-09	0.254981	0.359	0.239	6.04948e-05	1	Zm00001d001856	Zm00001d001856	1d001856	Anamorsin homolog[source:homolog]
4.3539e-09	0.298553	0.578	0.454	0.000110437	1	TF-ZmOrphan42	Zm00001d028752	PRH25	Probable protein phosphatase 2C 30[source:homolog]
4.38252e-09	0.277204	0.362	0.244	0.000111163	1	TF-Zm00001d002782	Zm00001d002782	THX32	FRIGIDA interacting protein 2[source:homolog]
5.15181e-09	0.280654	0.396	0.276	0.000130676	1	Zm00001d003228	Zm00001d003228	1d003228	Serine/threonine-protein kinase OXI1[source:homolog]
5.56031e-09	0.34819	0.329	0.225	0.000141037	1	Zm00001d044607	Zm00001d044607	1d044607	-
6.35496e-09	0.326914	0.701	0.593	0.000161194	1	Zm00001d021706	Zm00001d021706	1d021706	Histone H2A [source: RefGen_v3]
6.6449e-09	0.25261	0.33	0.216	0.000168548	1	Zm00001d025963	Zm00001d025963	pco146582	Sphingoid long-chain bases kinase 1[source:homolog]
7.27876e-09	0.295006	0.457	0.337	0.000184626	1	Zm00001d029853	Zm00001d029853	pza03240	Proline oxidase [source: RefGen_v3]
7.86295e-09	0.287667	0.452	0.333	0.000199444	1	RNA recognition water-stress protein1	Zm00001d002781	RWS1	rws1;RNA recognition water-stress protein1: water-stress protein, with RNA recognition motif [source: characterized gene (MaizeGDB_09082017)]
8.02342e-09	0.277413	0.364	0.249	0.000203514	1	Zm00001d028412	Zm00001d028412	1d028412	Filament-like plant protein 4[source:homolog]
9.53155e-09	0.276457	0.644	0.537	0.000241768	1	dehydrin6	Zm00001d043551	DHN6	dhn6;dehydrin6: [source: characterized gene (MaizeGDB_09082017)]
1.37475e-08	0.294988	0.331	0.224	0.000348706	1	Zm00001d021882	Zm00001d021882	1d021882	-
1.93669e-08	0.264871	0.73	0.636	0.000491241	1	Zm00001d011919	Zm00001d011919	1d011919	Src2-like protein [source: RefGen_v3]
1.96242e-08	0.275094	0.805	0.722	0.000497768	1	Zm00001d044246	Zm00001d044246	1d044246	Histone H2A [source: RefGen_v3]
2.14385e-08	0.280913	0.604	0.502	0.000543789	1	Zm00001d025913	Zm00001d025913	HIS2B6	Histone H2B [source: RefGen_v3]
2.49597e-08	0.258184	0.376	0.261	0.000633103	1	Zm00001d013543	Zm00001d013543	TIDP3245	Glycine-rich RNA-binding protein RZ1C[source:homolog]
2.75256e-08	0.265501	0.374	0.265	0.000698186	1	benzoxazinone synthesis9	Zm00001d031209	BX9	bx9;benzoxazinone synthesis9: cytosolic glucosyl transferase; redundant with bx8; synthesis of cyclic hydroxamates/DIMBOA; insect resistance in young seedlings [source: characterized gene (MaizeGDB_09082017)]
2.83457e-08	0.280765	0.306	0.204	0.000718988	1	multidrug resistance-associated protein 4	Zm00001d027625	MRPA4	mrpa4;multidrug resistance-associated protein 4: [source: characterized gene (MaizeGDB_09082017)]
4.80128e-08	0.262378	0.708	0.623	0.00121784	1	ascorbate peroxidase2	Zm00001d007234	APX2	apx2;ascorbate peroxidase2: leaf cDNA, similar to plant cytosolic ascorbate peroxidase; sequence distinct from apx1 [source: characterized gene (MaizeGDB_09082017)]
4.89371e-08	0.378674	0.347	0.244	0.00124129	1	splayed ATPase1	Zm00001d037346	SYD1	syd1;splayed ATPase1: [source: characterized gene (MaizeGDB_09082017)]
6.97e-08	0.290533	0.592	0.483	0.00176794	1	Zm00001d002451	Zm00001d002451	1d002451	Hydrogen peroxide-induced 1[source:homolog]
7.12109e-08	0.282519	0.807	0.727	0.00180626	1	Zm00001d002601	Zm00001d002601	HON101	histone H1-3[source:homolog]
7.23955e-08	0.278476	0.371	0.26	0.00183631	1	Zm00001d029872	Zm00001d029872	1d029872	Oxysterol-binding protein-related protein 2A[source:homolog]
1.01654e-07	0.292002	0.393	0.288	0.00257844	1	TF-MYB-transcription factor 25	Zm00001d010201	MYB25	Transcription repressor MYB6[source:homolog]
1.75158e-07	0.251613	0.548	0.432	0.00444288	1	Zm00001d052494	Zm00001d052494	umc2285	Pyruvate kinase [source: RefGen_v3]
3.81547e-07	0.263831	0.426	0.312	0.00967794	1	Zm00001d027392	Zm00001d027392	csu589	Callose synthase 9[source:homolog]
6.44157e-07	0.257174	0.456	0.35	0.016339	1	Zm00001d033651	Zm00001d033651	pco134646	Beta-glucosidase [source: RefGen_v3]
1.24298e-06	0.29042	0.451	0.351	0.0315283	1	Zm00001d029783	Zm00001d029783	1d029783	Expansin-like A2[source:homolog]
4.93835e-06	0.27793	0.716	0.638	0.125261	1	H4C7-Zm00001d002546	Zm00001d002546	HIS403	Histone H4 [source: RefGen_v3]
2.51471e-05	0.251612	0.38	0.298	0.637856	1	Zm00001d049510	Zm00001d049510	THX44	Putative cellulose synthase-like family protein [source: RefGen_v3]
3.0036e-05	0.334739	0.49	0.411	0.761863	1	histone2A1	Zm00001d047787	HIS2A1	Histone H2A [source: RefGen_v3]
0.000213004	0.265122	0.578	0.518	1	1	Zm00001d006213	Zm00001d006213	1d006213	Probable histone H2A.4[source:homolog]
0.000246614	0.26079	0.356	0.278	1	1	ZeamMp108	ZeamMp108	ZeamMp108	-
3.28284e-86	1.11129	0.869	0.679	8.32693e-82	8	Zm00001d006750	Zm00001d006750	1d006750	GIR1 [source: RefGen_v3]
2.0781e-66	0.520733	1	0.998	5.27109e-62	8	glycine-rich protein1	Zm00001d031168	GRP1	Glycine-rich RNA-binding protein 2 [source: RefGen_v3]
4.43772e-61	1.33788	0.823	0.62	1.12563e-56	8	TF-floury3	Zm00001d009292	FL3	fl3;floury3: endosperm opaque, soft; dosage effect [source: characterized gene (MaizeGDB_09082017)]
4.65324e-54	0.919486	0.805	0.682	1.18029e-49	8	Zm00001d037275	Zm00001d037275	pco110104	B12D protein [source: RefGen_v3]
1.52628e-52	1.07143	0.669	0.468	3.87141e-48	8	Zm00001d017286	Zm00001d017286	1d017286	-
1.36356e-50	1.64555	0.656	0.453	3.45868e-46	8	Zm00001d042935	Zm00001d042935	IPS1	-
2.56905e-48	0.489763	0.967	0.948	6.51638e-44	8	Zm00001d041727	Zm00001d041727	1d041727	40S ribosomal protein S29[source:homolog]
3.83575e-45	0.545632	0.936	0.91	9.72939e-41	8	elongation initiation factor5A	Zm00001d006760	EIF5A	Eukaryotic translation initiation factor 5A [source: RefGen_v3]
1.16481e-44	0.831755	0.842	0.724	2.95454e-40	8	Zm00001d010434	Zm00001d010434	pco097814	Arabinogalactan peptide 20[source:homolog]
8.40262e-41	0.881812	0.587	0.38	2.13133e-36	8	Zm00001d009415	Zm00001d009415	1d009415	Arabinogalactan peptide 3[source:homolog]
1.15791e-39	0.88675	0.46	0.241	2.93703e-35	8	flower-specific gamma-thionin1	Zm00001d027500	FSGT1	Flower-specific gamma-thionin [source: RefGen_v3]
6.44021e-39	0.965899	0.419	0.204	1.63356e-34	8	corn-activated Hageman factor inhibitor1	Zm00001d005230	HFI1	hfi1;corn-activated Hageman factor inhibitor1: cDNA clone corresponds to partial amino acid sequence; expression in yeast confirms product inhibits trypsin [source: characterized gene (MaizeGDB_09082017)]
6.9324e-38	0.538392	0.868	0.781	1.7584e-33	8	Zm00001d029527	Zm00001d029527	magi107220	Protein SPIRAL1[source:homolog]
1.02969e-36	0.782831	0.758	0.635	2.6118e-32	8	cytokinin N-glucosyl transferase1	Zm00001d019265	CNGT1	UDP-glucosyltransferase [source: RefGen_v3]
4.11367e-36	4.49719	0.353	0.176	1.04343e-31	8	Zm00001d052759	Zm00001d052759	pco073740	Nonspecific lipid-transfer protein [source: RefGen_v3]
1.38417e-34	0.427215	0.961	0.936	3.51096e-30	8	Zm00001d020201	Zm00001d020201	pco131134	60S ribosomal protein L35a-2[source:homolog]
1.0623e-32	0.371963	0.967	0.94	2.69454e-28	8	Zm00001d027595	Zm00001d027595	IDP65a	60S ribosomal protein L23[source:homolog]
1.52825e-30	0.417621	0.972	0.946	3.87641e-26	8	Zm00001d041246	Zm00001d041246	1d041246	Glycine-rich RNA-binding protein 7[source:homolog]
6.25255e-30	0.433669	0.931	0.912	1.58596e-25	8	Zm00001d017850	Zm00001d017850	1d017850	60S ribosomal protein L31 [source: RefGen_v3]
7.75412e-30	0.436779	0.936	0.917	1.96683e-25	8	Zm00001d005642	Zm00001d005642	1d005642	60S ribosomal protein L35a-2[source:homolog]
6.52477e-29	0.740087	0.499	0.329	1.65501e-24	8	Zm00001d020442	Zm00001d020442	1d020442	-
9.14027e-29	0.456209	0.87	0.822	2.31843e-24	8	Zm00001d003653	Zm00001d003653	1d003653	SLL1 protein[source:homolog]
1.21008e-28	0.478712	0.85	0.786	3.06938e-24	8	Zm00001d029418	Zm00001d029418	IDP3943	Ribosomal protein L37 [source: RefGen_v3]
5.81452e-28	0.369446	0.971	0.953	1.47485e-23	8	Zm00001d014519	Zm00001d014519	1d014519	Translation machinery associated TMA7[source:homolog]
8.61593e-27	0.405801	0.925	0.908	2.18543e-22	8	Zm00001d018466	Zm00001d018466	1d018466	RNA-binding (RRM/RBD/RNP motifs) family protein[source:homolog]
1.11332e-26	0.526843	0.868	0.862	2.82394e-22	8	tryptophan aminotransferase related1	Zm00001d037498	TAR1	tar1;tryptophan aminotransferase related1: [source: characterized gene (MaizeGDB_09082017)]
1.15798e-26	0.458522	0.927	0.898	2.93722e-22	8	ribosomal protein L44	Zm00001d021652	RPL44	rpl44;ribosomal protein L44: vegetative meristem cDNA 7C02A07 [source: characterized gene (MaizeGDB_09082017)]
1.24204e-26	0.659723	0.503	0.337	3.15044e-22	8	alpha tubulin5	Zm00001d006651	TUA5	Tubulin alpha-5 chain [source: RefGen_v3]
3.61063e-26	0.460836	0.856	0.807	9.15836e-22	8	Zm00001d051929	Zm00001d051929	1d051929	60S ribosomal protein L23[source:homolog]
2.25405e-25	0.4008	0.889	0.865	5.71739e-21	8	Zm00001d047271	Zm00001d047271	1d047271	Probable small nuclear ribonucleoprotein G[source:homolog]
4.08405e-25	0.406731	0.947	0.913	1.03592e-20	8	Zm00001d048368	Zm00001d048368	IDP65	60S ribosomal protein L23[source:homolog]
4.18654e-25	0.660588	0.414	0.257	1.06192e-20	8	Zm00001d033287	Zm00001d033287	GG2	AGG2 [source: RefGen_v3]
5.5264e-25	0.461567	0.878	0.844	1.40177e-20	8	Zm00001d021018	Zm00001d021018	1d021018	60S ribosomal protein L32-1[source:homolog]
6.26672e-25	3.63696	0.45	0.306	1.58955e-20	8	Zm00001d053785	Zm00001d053785	1d053785	Defensin-like protein 6[source:homolog]
8.63083e-25	0.447856	0.868	0.819	2.18921e-20	8	Zm00001d049552	Zm00001d049552	1d049552	60S ribosomal protein L34-3[source:homolog]
3.014e-24	0.587314	0.389	0.217	7.645e-20	8	amylose extender1	Zm00001d016684	AE1	1,4-alpha-glucan-branching enzyme 2, chloroplastic/amyloplastic [source: RefGen_v3]
3.07837e-24	0.352062	0.966	0.955	7.80829e-20	8	Zm00001d014957	Zm00001d014957	1d014957	Translationally-controlled tumor protein homolog [source: RefGen_v3]
3.46238e-24	0.713838	0.565	0.42	8.78233e-20	8	Zm00001d031344	Zm00001d031344	umc1811	-
6.65594e-24	0.394455	0.955	0.933	1.68828e-19	8	Zm00001d014969	Zm00001d014969	1d014969	Ribosomal protein L37 [source: RefGen_v3]
6.71291e-24	0.41229	0.847	0.81	1.70273e-19	8	Zm00001d025772	Zm00001d025772	1d025772	ATP synthase E chain[source:homolog]
1.89566e-23	0.460099	0.804	0.746	4.80835e-19	8	Zm00001d039372	Zm00001d039372	1d039372	Small nuclear ribonucleoprotein family protein[source:homolog]
7.60924e-23	0.4362	0.841	0.794	1.93008e-18	8	Zm00001d017242	Zm00001d017242	1d017242	H/ACA ribonucleoprotein complex subunit 3-like protein[source:homolog]
8.29934e-23	0.430559	0.947	0.928	2.10513e-18	8	Zm00001d038374	Zm00001d038374	magi92568	60S ribosomal protein L36 [source: RefGen_v3]
1.38625e-22	0.412323	0.888	0.87	3.51622e-18	8	Zm00001d052003	Zm00001d052003	pco068393	40S ribosomal protein S30 [source: RefGen_v3]
3.81222e-22	0.445874	0.808	0.749	9.66969e-18	8	Zm00001d008259	Zm00001d008259	1d008259	-
9.36404e-22	0.465506	0.812	0.758	2.37519e-17	8	glyceraldehyde-3-phosphate dehydrogenase1-Zm00001d049641	Zm00001d049641	GPC1	Glyceraldehyde-3-phosphate dehydrogenase 1, cytosolic [source: RefGen_v3]
1.10823e-21	0.437862	0.779	0.678	2.81104e-17	8	Zm00001d022174	Zm00001d022174	1d022174	Dolichyl-diphosphooligosaccharide--protein glycosyltransferase subunit 4B[source:homolog]
2.88673e-21	0.556258	0.753	0.685	7.32218e-17	8	Zm00001d042025	Zm00001d042025	1d042025	Ubiquitin-fold modifier 1 [source: RefGen_v3]
3.52729e-21	0.362744	0.931	0.912	8.94698e-17	8	Zm00001d011741	Zm00001d011741	pco066882b	40S ribosomal protein S24 [source: RefGen_v3]
1.44148e-20	0.722786	0.386	0.244	3.65632e-16	8	defective18	Zm00001d023718	DE18	de18;defective18: Defective kernel: seed weight less than half of normal (B37) (Torti et al. 1984) [source: characterized gene (MaizeGDB_09082017)]
2.24338e-20	0.37643	0.922	0.893	5.69035e-16	8	rps11	Zm00001d002339	uaz251b(rpS11)	40S ribosomal protein S11 [source: RefGen_v3]
2.58126e-19	0.364932	0.852	0.828	6.54738e-15	8	Zm00001d031627	Zm00001d031627	NTF1	ntf1;nuclear transport factor1: single copy leaf cDNA csu608, similar to yeast nuclear tranport factor [source: characterized gene (MaizeGDB_09082017)]
2.67723e-19	0.342899	0.939	0.927	6.7908e-15	8	Zm00001d018410	Zm00001d018410	gpm447	40S ribosomal protein S30 [source: RefGen_v3]
3.8754e-19	0.491024	0.768	0.731	9.82994e-15	8	Zm00001d006064	Zm00001d006064	1d006064	60S ribosomal protein L32-1[source:homolog]
5.17958e-19	0.327248	0.907	0.884	1.3138e-14	8	Zm00001d014082	Zm00001d014082	IDP486	60S ribosomal protein L21-1[source:homolog]
[truncated: 293 more rows]
