# Supplementary material for: Decoding the gene regulatory network of endosperm differentiation in maize
Source: Nat Commun. 2024 Jan 2;15:34. doi: 10.1038/s41467-023-44369-7 (PMC10762121; doi:10.1038/s41467-023-44369-7)
Supplement: Supplementary file 11 — Supplementary Data 8 [file 41467_2023_44369_MOESM11_ESM.xlsx]

## Sheet: Description
Supplementary Data 8: List of CCTS genes at 6 and 7 days after pollination (DAP) across all clusters.

## Sheet: Cluster 0
List of CCTS Genes at 6 and 7 DAP in cluster 0
gene_name	geneID	symbol	p_val	avg_log2FC	pct.1	pct.2	p_val_adj	cluster	scRNA-seq_expression_6DAP	scRNA-seq_expression_7DAP	bulk_expression_6DAP	bulk_expression_7DAP
40S ribosomal protein S21a	Zm00001d037886	RPS21A	7.77903e-71	1.55726	0.787	0.654	1.97315e-66	6d	9.85629	2.68893	3.46286	2.9315
abscisic acid stress ripening7	Zm00001d040786	AASR7	5.36782e-28	0.695794	0.33	0.059	1.36155e-23	7d	0.260133	1.04113	1.10754	1.47291
acidic ribosomal protein P2a	Zm00001d009653	ARPP2A	1.08768e-53	0.842442	0.923	0.87	2.75891e-49	6d	15.0352	7.94281	421.153	293.726
acidic ribosomal protein P2a-2	Zm00001d009652	ARPP2A-2	1.42195e-25	0.83086	0.744	0.755	3.60677e-21	6d	8.50911	4.34596	167.404	110.955
acidic ribosomal protein P40	Zm00001d048346	ARPP40	1.35199e-24	0.775954	0.748	0.765	3.42932e-20	6d	7.60666	4.02631	727.179	515.061
adenosyl homocysteine hydrolase1	Zm00001d049239	AHH1	7.60775e-44	0.838048	0.878	0.879	1.92971e-39	6d	15.7474	8.36852	2587.39	1929.65
aleurone9	Zm00001d012572	AL9	6.98853e-98	1.86721	0.999	0.986	1.77264e-93	7d	173.705	636.372	2623.04	4475.55
alpha tubulin2	Zm00001d033850	TUA1	4.24147e-31	0.653194	0.878	0.908	1.07585e-26	6d	14.3091	8.73461	2902.89	2456.51
alpha tubulin3	Zm00001d013159	TUA3	3.63027e-25	0.797908	0.812	0.866	9.20818e-21	6d	13.018	7.06293	2711.69	2335.59
alpha tubulin4	Zm00001d013367	TUA4	1.35123e-59	1.04271	0.893	0.859	3.42739e-55	6d	14.3267	6.43982	2208.55	1845.69
argonaute2a	Zm00001d002316	AGO2A	1.21172e-10	0.824637	0.546	0.55	3.07352e-06	6d	4.16021	1.91358	22.0842	23.5065
cystatin1	Zm00001d043175	PSEI1	6.95111e-27	0.608676	0.721	0.345	1.76315e-22	7d	1.94854	3.49611	53.4862	59.3631
cystatin5	Zm00001d038173	PSEI5	1.50104e-36	0.67094	0.607	0.206	3.80738e-32	7d	0.964331	2.12743	25.7338	29.5882
cytochrome c reductase1	Zm00001d034528	CCR1	3.22623e-33	0.619194	0.903	0.662	8.18334e-29	7d	5.90764	9.61025	101.785	95.4501
defensin-like protein1	Zm00001d024303	DEF1	1.84655e-23	0.673128	0.357	0.098	4.68378e-19	7d	0.485472	1.36863	0.852705	3.76916
defensin-like protein2	Zm00001d024302	DEF2	1.99236e-61	1.45584	0.766	0.293	5.05362e-57	7d	2.53668	8.70172	3.61786	20.8855
elongation factor alpha1	Zm00001d037905	ELFA11	1.71584e-38	1.24916	0.646	0.54	4.35224e-34	6d	5.40499	1.69454	995.688	579.532
elongation factor alpha2	Zm00001d037875	ELFA2	1.63752e-37	0.84742	0.803	0.799	4.15358e-33	6d	9.43695	4.80062	1057.03	622.702
elongation factor alpha3	Zm00001d037873	ELFA3	2.47119e-50	1.23235	0.748	0.679	6.26816e-46	6d	7.99316	2.82771	607.096	384.847
elongation factor gamma1	Zm00001d036959	ELFG1	1.44156e-28	0.647273	0.819	0.841	3.65652e-24	6d	8.72575	5.20976	917.84	648.648
enolase1	Zm00001d045431	ENO1	1.17161e-37	0.849725	0.909	0.899	2.97178e-33	6d	20.6884	11.0347	4002.48	1888.44
eukaryotic initiation factor4a	Zm00001d036480	EIF4A	1.18719e-14	0.760937	0.621	0.671	3.01131e-10	6d	5.07542	2.58518	850.13	582.18
exoglucanase1	Zm00001d034015	EXG1	5.12664e-09	0.738999	0.535	0.529	0.000130037	6d	4.15689	2.08978	955.489	614.233
glutathione transferase31	Zm00001d027557	GST31	1.144e-31	0.871772	0.387	0.079	2.90176e-27	7d	0.413284	1.58618	0.0409804	1.23387
glutathione transferase7	Zm00001d042104	GST7	3.42306e-16	0.655225	0.541	0.279	8.6826e-12	7d	1.96703	3.67266	0.0705366	0.142026
glyceraldehyde-3-phosphate dehydrogenase2	Zm00001d035156	GPC2	7.14361e-98	0.89792	0.991	0.987	1.81198e-93	6d	40.2175	21.1198	1662.4	1414.79
glycine-rich protein1	Zm00001d031168	GRP1	7.0923e-80	0.716928	1	0.998	1.79896e-75	6d	84.8587	51.2357	4859.95	3946.43
glycine-rich protein2	Zm00001d023734	GRP2	3.44565e-17	0.755246	0.662	0.674	8.7399e-13	6d	5.50062	2.85126	286.985	202.412
glycine1	Zm00001d049234	GLY1	8.27148e-10	0.630041	0.626	0.698	2.09806e-05	6d	4.93832	2.83709	531.149	517.353
H4C7-Zm00001d027394	Zm00001d027394	HIS406	1.11148e-19	0.907163	0.881	0.655	2.81926e-15	7d	15.8635	30.625	173.67	117.076
heat shock protein70-4	Zm00001d041550	HSP70-4	7.42065e-45	0.777634	0.862	0.853	1.88225e-40	6d	12.0052	6.58624	3609.2	2523.82
histone2b1	Zm00001d020580	HIS2B1	5.95342e-25	0.901128	0.675	0.347	1.51009e-20	7d	2.7101	5.92871	324.177	221.941
histone2b2	Zm00001d050100	HIS2B2	4.16536e-11	0.695976	0.512	0.311	1.05654e-06	7d	2.71674	5.02105	388.403	287.762
metallothionein2	Zm00001d029778	MTL2	1.3137e-31	0.778355	0.849	0.522	3.3322e-27	7d	4.63226	8.66031	4.9347	12.3227
multi-protein bridging factor homolog1	Zm00001d049320	MBF1	3.22141e-92	1.2392	0.925	0.506	8.17111e-88	7d	3.47622	9.56688	160.3	159.24
receptor for activated C kinase1	Zm00001d038923	RACK1	2.14484e-27	0.93023	0.692	0.66	5.44038e-23	6d	6.74544	3.06461	842.947	645.849
responsive to abscisic acid15	Zm00001d013568	RAB15	4.17379e-20	0.643324	0.782	0.812	1.05868e-15	6d	9.50453	5.72538	975.242	1064.87
RPL39	Zm00001d045121	umc1430	1.01423e-22	0.693058	0.821	0.864	2.57261e-18	6d	11.6454	6.82171	47.5954	29.5142
superoxide dismutase4	Zm00001d029170	SOD4	1.8173e-43	0.824373	0.82	0.39	4.60958e-39	7d	2.64125	5.44779	75.678	138.463
TF-CAMTA-transcription factor 3	Zm00001d042313	CAMTA3	7.9659e-34	0.667851	0.475	0.122	2.02055e-29	7d	0.58268	1.51441	28.9769	29.7565
TF-NAC-transcription factor 5	Zm00001d005208	NACTF5	9.03509e-31	0.722493	0.374	0.073	2.29175e-26	7d	0.367322	1.25612	4.49019	8.55913
TF-PLATZ-transcription factor 2	Zm00001d029437	PLATZ2	6.05413e-12	0.68363	0.671	0.683	1.53563e-07	6d	7.6511	4.38614	199.727	235.637
thiamine biosynthesis2	Zm00001d044228	THI2	1.00045e-36	0.948658	0.803	0.749	2.53764e-32	6d	13.0342	6.27132	301.546	298.386
translation initiation factor1	Zm00001d021668	TIF1	3.32866e-28	0.691453	0.86	0.567	8.44314e-24	7d	4.9234	8.56575	77.1849	75.37
ubiquitin1	Zm00001d015327	UBI1	2.00863e-18	0.604218	0.83	0.854	5.09488e-14	6d	13.0143	8.219	671.46	613.724
zinc finger protein6	Zm00001d042934	ZNF6	3.21954e-19	1.15708	0.406	0.263	8.16636e-15	6d	2.94383	0.768486	0.133514	0.107177
Zm00001d001080	Zm00001d001080	1d001080	4.67591e-59	0.874824	0.946	0.938	1.18604e-54	6d	23.1542	12.1718	35.681	21.3401
Zm00001d002051	Zm00001d002051	1d002051	4.55558e-15	0.78017	0.599	0.584	1.15552e-10	6d	4.76846	2.35896	474.6	316.154
Zm00001d002451	Zm00001d002451	1d002451	4.63208e-45	1.02466	0.687	0.268	1.17493e-40	7d	1.55312	4.19429	90.6203	127.684
Zm00001d004931	Zm00001d004931	umc1459	1.40434e-09	0.883834	0.503	0.504	3.56211e-05	6d	3.70642	1.55053	933.879	988.123
Zm00001d004936	Zm00001d004936	1d004936	3.38381e-41	0.777586	0.778	0.345	8.58303e-37	7d	1.86575	3.91264	21.8116	34.0485
Zm00001d005276	Zm00001d005276	PAB2	4.99272e-36	0.731385	0.857	0.89	1.2664e-31	6d	11.6851	6.64058	1449.33	1221.57
Zm00001d006008	Zm00001d006008	pza03529	6.54068e-41	0.773068	0.887	0.875	1.65904e-36	6d	12.7533	7.04803	1689.79	1158.7
Zm00001d006555	Zm00001d006555	pco066751	1.33158e-06	0.788892	0.429	0.433	0.0337754	6d	2.67172	1.12515	122.941	92.7647
Zm00001d006670	Zm00001d006670	1d006670	1.35332e-34	0.604858	0.559	0.17	3.43269e-30	7d	0.827282	1.77898	17.803	16.7863
Zm00001d006899	Zm00001d006899	RPS6B	3.28783e-22	0.631356	0.771	0.817	8.33958e-18	6d	8.06421	4.85158	859.467	558.054
Zm00001d006947	Zm00001d006947	1d006947	4.69364e-15	0.720125	0.685	0.716	1.19054e-10	6d	6.8204	3.74733	3.26289	19.7608
Zm00001d007815	Zm00001d007815	1d007815	9.38781e-08	0.602639	0.558	0.625	0.00238122	6d	3.833	2.18276	257.923	168.828
Zm00001d007901	Zm00001d007901	1d007901	3.0403e-19	0.692112	0.764	0.761	7.71172e-15	6d	10.439	6.08013	39.7839	36.8643
Zm00001d007967	Zm00001d007967	1d007967	1.00934e-22	1.3	0.949	0.937	2.56018e-18	7d	45.1891	112.731	495.648	622.84
Zm00001d008288	Zm00001d008288	1d008288	2.00793e-37	0.698196	0.685	0.261	5.09311e-33	7d	1.70568	3.3899	0.402094	1.52324
Zm00001d008923	Zm00001d008923	1d008923	1.20328e-28	0.701464	0.913	0.676	3.05212e-24	7d	7.50155	12.8248	16.8454	19.4071
Zm00001d009000	Zm00001d009000	1d009000	1.71439e-11	0.641476	0.628	0.701	4.34854e-07	6d	5.38357	3.09223	281.677	153.954
Zm00001d009087	Zm00001d009087	1d009087	2.08821e-77	1.64137	0.672	0.127	5.29674e-73	7d	0.861958	4.80862	5.39442	13.7366
Zm00001d009118	Zm00001d009118	1d009118	2.64926e-39	0.830664	0.745	0.324	6.71985e-35	7d	1.98616	4.31089	15.9409	16.1811
Zm00001d009868	Zm00001d009868	ELFA1	2.89504e-31	0.981946	0.728	0.724	7.34327e-27	6d	8.12512	3.62002	892.665	496.005
Zm00001d009870	Zm00001d009870	1d009870	2.87958e-28	0.890689	0.698	0.675	7.30406e-24	6d	6.26254	2.9171	731.714	455.306
Zm00001d010920	Zm00001d010920	SAMS1	6.67338e-17	0.618633	0.762	0.77	1.6927e-12	6d	8.06604	4.9046	622.366	646.491
Zm00001d011786	Zm00001d011786	phm15278	3.60101e-28	0.622964	0.727	0.367	9.13397e-24	7d	2.05474	3.70441	67.6111	76.3559
Zm00001d012577	Zm00001d012577	1d012577	1.72493e-23	0.732579	0.875	0.876	4.37528e-19	6d	15.2427	8.77529	21.0677	28.2114
Zm00001d012604	Zm00001d012604	1d012604	2.23563e-43	0.796993	0.446	0.066	5.67067e-39	7d	0.333935	1.31768	3.62922	4.2047
Zm00001d012770	Zm00001d012770	1d012770	6.19327e-16	0.716186	0.651	0.692	1.57092e-11	6d	5.3374	2.85761	1666.79	985.952
Zm00001d013644	Zm00001d013644	METS2	1.1981e-09	0.815776	0.512	0.508	3.03898e-05	6d	3.66079	1.64781	399.072	306.545
Zm00001d014493	Zm00001d014493	1d014493	6.66493e-29	0.639641	0.415	0.107	1.69056e-24	7d	0.466132	1.28415	28.6461	14.8227
Zm00001d014957	Zm00001d014957	1d014957	1.30018e-43	0.602139	0.974	0.88	3.29791e-39	7d	13.9251	21.6558	414.003	349.368
Zm00001d015251	Zm00001d015251	pco074340a	1.46054e-06	0.620166	0.512	0.564	0.0370467	6d	3.3703	1.8433	334.028	237.277
Zm00001d016401	Zm00001d016401	1d016401	8.44914e-21	1.03193	0.585	0.529	2.14313e-16	6d	4.49503	1.68737	28.2833	31.1131
Zm00001d017242	Zm00001d017242	1d017242	1.32397e-19	0.613546	0.78	0.812	3.35825e-15	6d	8.48465	5.19905	83.5615	65.7256
Zm00001d017271	Zm00001d017271	1d017271	7.46502e-22	0.666734	0.757	0.805	1.8935e-17	6d	7.85705	4.57934	542.491	465.175
Zm00001d017852	Zm00001d017852	1d017852	1.03658e-23	0.968946	0.878	0.909	2.62928e-19	6d	25.9717	12.7793	20.8691	48.4059
Zm00001d019358	Zm00001d019358	1d019358	7.55399e-54	0.832339	0.978	0.921	1.91607e-49	7d	17.5321	31.9977	74.1398	57.7667
Zm00001d019824	Zm00001d019824	1d019824	7.27717e-09	0.666456	0.59	0.676	0.000184585	6d	4.63258	2.54882	664.117	535.857
Zm00001d021843	Zm00001d021843	1d021843	6.97917e-31	1.07928	0.894	0.707	1.77027e-26	7d	10.069	22.3885	16.5589	16.7147
Zm00001d021850	Zm00001d021850	pco067235	6.23045e-33	0.651316	0.563	0.19	1.58035e-28	7d	0.839924	1.88978	35.4713	116.793
Zm00001d022469	Zm00001d022469	umc1671	8.10429e-51	0.899186	0.944	0.658	2.05565e-46	7d	6.13852	12.3134	141.781	230.363
Zm00001d022513	Zm00001d022513	1d022513	4.58189e-38	0.734867	0.857	0.846	1.1622e-33	6d	10.5462	5.93781	647.679	461.933
Zm00001d025413	Zm00001d025413	IDP245	3.97656e-09	0.636382	0.644	0.735	0.000100865	6d	5.87504	3.42288	306.026	203.308
Zm00001d026297	Zm00001d026297	1d026297	7.65437e-38	0.949998	0.929	0.705	1.94153e-33	7d	12.1112	24.3291	26.3784	19.9475
Zm00001d027037	Zm00001d027037	1d027037	1.15075e-08	0.768069	0.497	0.511	0.000291887	6d	3.22351	1.48006	197.257	140.239
Zm00001d027527	Zm00001d027527	1d027527	2.96812e-12	0.844431	0.512	0.494	7.52864e-08	6d	3.54791	1.53287	344.642	212.516
Zm00001d027728	Zm00001d027728	1d027728	6.71414e-07	0.881362	0.37	0.337	0.0170304	6d	2.24989	0.764216	150.841	106.378
Zm00001d027813	Zm00001d027813	1d027813	2.06691e-17	0.707283	0.726	0.754	5.24271e-13	6d	7.28984	4.0773	64.4709	37.9746
Zm00001d028426	Zm00001d028426	1d028426	1.38149e-21	0.911713	0.621	0.585	3.50415e-17	6d	4.70096	2.03036	173.189	110.589
Zm00001d028785	Zm00001d028785	AY110632	1.3265e-33	0.745916	0.457	0.113	3.36467e-29	7d	0.490257	1.49922	0.301172	0.570161
Zm00001d029048	Zm00001d029048	cdo938a	1.31921e-06	0.71689	0.39	0.361	0.0334618	6d	2.07071	0.86824	105.586	73.3317
Zm00001d030725	Zm00001d030725	HSP70-1	3.12747e-49	0.861519	0.893	0.899	7.93283e-45	6d	15.2846	7.96261	2345.84	2039.48
Zm00001d031128	Zm00001d031128	METS1	6.02043e-32	0.957254	0.73	0.689	1.52708e-27	6d	7.28437	3.26675	1269.39	944.59
Zm00001d032070	Zm00001d032070	1d032070	1.63203e-11	0.632245	0.754	0.517	4.13965e-07	7d	5.42018	8.95113	554.522	347.479
Zm00001d032231	Zm00001d032231	1d032231	2.03308e-29	0.899294	0.721	0.747	5.1569e-25	6d	7.08377	3.33411	753.789	539.999
Zm00001d032950	Zm00001d032950	GME1	6.68472e-34	0.863836	0.825	0.79	1.69558e-29	6d	11.0264	5.60838	1062.36	813.32
Zm00001d033714	Zm00001d033714	1d033714	2.26906e-29	0.647749	0.884	0.551	5.75546e-25	7d	4.40261	7.46439	42.7767	39.1562
Zm00001d033840	Zm00001d033840	TIDP9256	2.02726e-33	0.608585	0.651	0.245	5.14213e-29	7d	1.3066	2.51701	21.2334	13.1079
Zm00001d033999	Zm00001d033999	IDP6633	2.07057e-29	0.656219	0.467	0.141	5.252e-25	7d	0.732894	1.73095	76.3703	89.7128
Zm00001d034643	Zm00001d034643	1d034643	7.75285e-31	0.961841	0.721	0.383	1.96651e-26	7d	2.93213	6.65898	0.170737	0.58982
Zm00001d034790	Zm00001d034790	1d034790	3.5785e-28	0.617064	0.916	0.923	9.07687e-24	6d	16.1686	10.1939	953.268	655.156
Zm00001d035367	Zm00001d035367	1d035367	2.12136e-27	0.680701	0.392	0.104	5.38084e-23	7d	0.373276	1.20125	39.0321	54.6673
Zm00001d036036	Zm00001d036036	1d036036	8.13146e-62	1.01345	0.966	0.832	2.06255e-57	7d	12.9776	27.217	241.628	205.53
Zm00001d036136	Zm00001d036136	1d036136	1.68087e-30	1.16301	0.627	0.293	4.26353e-26	7d	2.00342	5.7254	10.1235	15.2082
Zm00001d036234	Zm00001d036234	1d036234	6.60918e-38	1.05945	0.7	0.32	1.67642e-33	7d	2.31244	5.90359	0.0956136	0.237633
Zm00001d036567	Zm00001d036567	1d036567	6.71878e-27	0.717559	0.816	0.815	1.70422e-22	6d	10.0237	5.70377	254.629	183.885
Zm00001d036839	Zm00001d036839	AY109668A	1.56547e-32	0.681479	0.544	0.181	3.97082e-28	7d	0.952163	2.13085	21.5825	73.8452
Zm00001d037877	Zm00001d037877	ELFA12	1.08422e-27	0.780218	0.785	0.797	2.75012e-23	6d	8.97335	4.80727	1227.91	738.544
Zm00001d038218	Zm00001d038218	1d038218	1.52222e-79	0.857629	0.992	0.973	3.86112e-75	7d	24.117	44.5135	185.39	132.064
Zm00001d038327	Zm00001d038327	gpm191	2.71384e-42	0.860493	0.879	0.519	6.88366e-38	7d	4.18662	8.41713	58.7826	67.6758
Zm00001d038351	Zm00001d038351	1d038351	1.5208e-35	0.677043	0.89	0.617	3.85751e-31	7d	5.2014	8.91517	88.7487	97.0219
Zm00001d038570	Zm00001d038570	1d038570	5.18694e-09	0.725003	0.476	0.449	0.000131567	6d	3.0669	1.46046	278.9	280.815
Zm00001d038866	Zm00001d038866	pco086414a	9.3046e-12	0.940248	0.481	0.455	2.36011e-07	6d	3.04988	1.11057	85.7834	91.0252
Zm00001d039090	Zm00001d039090	1d039090	3.45948e-48	1.09802	0.787	0.748	8.77498e-44	6d	8.58884	3.47951	162.432	104.645
Zm00001d039091	Zm00001d039091	1d039091	1.01333e-84	1.13494	0.912	0.846	2.57031e-80	6d	13.8077	5.74273	238.389	153.965
Zm00001d039468	Zm00001d039468	1d039468	7.52279e-48	1.0231	0.675	0.234	1.90816e-43	7d	1.5063	4.0935	9.42358	12.3263
Zm00001d040257	Zm00001d040257	1d040257	6.69513e-07	0.639226	0.515	0.562	0.0169822	6d	3.44173	1.85185	523.98	338.426
Zm00001d042114	Zm00001d042114	1d042114	3.44871e-27	0.67659	0.818	0.519	8.74766e-23	7d	4.4054	7.63977	0.902008	1.28767
Zm00001d042772	Zm00001d042772	1d042772	3.33664e-12	0.628754	0.646	0.688	8.46339e-08	6d	5.77323	3.38048	338.275	183.852
Zm00001d043898	Zm00001d043898	umc2274	2.17107e-31	1.18383	0.322	0.043	5.50692e-27	7d	0.240907	1.81909	0.285247	0.881675
Zm00001d045988	Zm00001d045988	pco070107	2.05561e-35	1.08882	0.385	0.066	5.21406e-31	7d	0.361245	1.89538	1.44577	12.7853
Zm00001d047697	Zm00001d047697	RPS28	5.24102e-38	0.790787	0.914	0.912	1.32938e-33	6d	16.8185	9.29962	151.419	93.3571
Zm00001d048253	Zm00001d048253	1d048253	1.70721e-06	0.715469	0.497	0.541	0.0433033	6d	3.28129	1.60733	257.744	174.884
Zm00001d048256	Zm00001d048256	1d048256	2.64214e-12	0.815256	0.535	0.532	6.7018e-08	6d	3.50766	1.56174	271.645	175.377
Zm00001d048307	Zm00001d048307	1d048307	1.11864e-32	0.814778	0.52	0.175	2.83743e-28	7d	0.822899	2.20653	4.94541	6.56049
Zm00001d048787	Zm00001d048787	IDP483	5.21817e-32	0.875458	0.821	0.81	1.32359e-27	6d	10.5471	5.29412	134.082	93.7247
Zm00001d049077	Zm00001d049077	1d049077	1.79514e-06	0.951417	0.306	0.256	0.0455337	6d	1.99494	0.548758	8.25371	7.22974
Zm00001d049381	Zm00001d049381	1d049381	1.01722e-39	1.07647	0.736	0.349	2.58017e-35	7d	2.33772	6.03883	4.02369	3.37588
Zm00001d049399	Zm00001d049399	1d049399	2.33861e-17	0.665642	0.723	0.791	5.93187e-13	6d	7.19775	4.16793	1238.77	847.851
Zm00001d050375	Zm00001d050375	1d050375	1.2948e-44	1.08372	0.776	0.749	3.28426e-40	6d	8.82499	3.63553	704.073	527.287
Zm00001d050920	Zm00001d050920	1d050920	4.76737e-10	0.705742	0.601	0.675	1.20924e-05	6d	4.89389	2.6137	338.769	237.224
Zm00001d051420	Zm00001d051420	DHN3	2.30385e-25	0.913358	0.837	0.829	5.84371e-21	6d	17.8096	8.98691	80.2142	109.392
Zm00001d052003	Zm00001d052003	pco068393	3.10491e-21	0.69403	0.794	0.84	7.8756e-17	6d	10.1113	5.86814	69.668	50.5321
Zm00001d052061	Zm00001d052061	1d052061	7.93347e-34	1.18925	0.676	0.59	2.01232e-29	6d	6.43751	2.26157	69.7233	66.2947
Zm00001d052855	Zm00001d052855	HSP13	1.18849e-49	1.01415	0.834	0.769	3.0146e-45	6d	11.2395	5.06	1464.56	1000.98
Zm00001d053090	Zm00001d053090	pza03081	4.34554e-26	0.978972	0.644	0.611	1.10225e-21	6d	5.21741	2.15434	261.328	175.297
Zm00001d053857	Zm00001d053857	1d053857	2.2975e-21	0.981615	0.587	0.541	5.8276e-17	6d	4.36487	1.71684	498.69	326.365

## Sheet: Cluster 1
List of CCTS Genes at 6 and 7 DAP in cluster 1
gene_name	geneID	symbol	p_val	avg_log2FC	pct.1	pct.2	p_val_adj	cluster	scRNA-seq_expression_6DAP	scRNA-seq_expression_7DAP	bulk_expression_6DAP	bulk_expression_7DAP
40S ribosomal protein S21a	Zm00001d037886	RPS21A	2.76172e-76	1.71899	0.783	0.623	7.00511e-72	6d	11.3073	2.73848	3.46286	2.9315
acidic ribosomal protein P2a-2	Zm00001d009652	ARPP2A-2	4.46103e-18	0.617746	0.812	0.815	1.13154e-13	6d	10.1921	6.29375	167.404	110.955
aleurone9	Zm00001d012572	AL9	3.05674e-43	1.61649	0.959	0.685	7.75341e-39	7d	27.0736	85.0816	2623.04	4475.55
alpha tubulin4	Zm00001d013367	TUA4	1.08743e-45	0.736921	0.955	0.937	2.75826e-41	6d	20.271	11.763	2208.55	1845.69
argonaute2a	Zm00001d002316	AGO2A	8.55731e-07	0.717886	0.516	0.54	0.0217056	6d	4.04075	2.06471	22.0842	23.5065
ascorbate peroxidase2	Zm00001d007234	APX2	4.17172e-14	0.621976	0.692	0.712	1.05816e-09	6d	5.979	3.53482	272.873	212.5
Aux/IAA-transcription factor 32	Zm00001d018973	IAA32	2.77864e-41	0.937112	0.634	0.23	7.04801e-37	7d	1.30133	3.40634	69.9101	58.3225
elongation factor alpha1	Zm00001d037905	ELFA11	3.39721e-17	0.826606	0.607	0.577	8.61703e-13	6d	4.74279	2.2381	995.688	579.532
elongation factor alpha3	Zm00001d037873	ELFA3	7.08355e-38	0.837007	0.85	0.824	1.79674e-33	6d	11.0713	5.75756	607.096	384.847
enolase1	Zm00001d045431	ENO1	1.26563e-72	1.11162	0.971	0.953	3.21028e-68	6d	36.217	16.223	4002.48	1888.44
gibberellin 2-oxidase6	Zm00001d037724	GA2OX6	1.63528e-30	0.628996	0.743	0.357	4.14789e-26	7d	2.61152	4.58517	33.4681	31.1527
glyceraldehyde-3-phosphate dehydrogenase2	Zm00001d035156	GPC2	8.19679e-79	0.799237	0.989	0.979	2.07912e-74	6d	32.756	18.398	1662.4	1414.79
GRMZM2G046532	Zm00001d019277	2G046532	9.42951e-21	0.69052	0.987	0.979	2.39179e-16	6d	75.8584	46.6238	2747.69	1596.8
H4C7-Zm00001d027394	Zm00001d027394	HIS406	3.16995e-31	0.720523	0.908	0.654	8.04058e-27	7d	14.0563	23.8094	173.67	117.076
histone2b1	Zm00001d020580	HIS2B1	4.72357e-25	0.647481	0.711	0.344	1.19813e-20	7d	2.77217	4.90885	324.177	221.941
malate dehydrogenase4	Zm00001d032695	MDH4	5.66452e-36	0.676042	0.908	0.915	1.43681e-31	6d	16.0639	9.67996	1178.02	801.429
phosphoenolpyruvate carboxylase kinase2	Zm00001d051156	PPCK2	3.81165e-09	0.758969	0.317	0.223	9.66825e-05	6d	1.7499	0.624969	22.9566	25.4077
responsive to abscisic acid15	Zm00001d013568	RAB15	1.23582e-28	0.626633	0.886	0.904	3.13465e-24	6d	13.5732	8.43887	975.242	1064.87
TF-bHLH-transcription factor 103	Zm00001d033957	BHLH103	6.57353e-23	0.608339	0.447	0.161	1.66738e-18	7d	0.74249	1.65643	26.1456	42.27
TF-bZIP-transcription factor 104	Zm00001d015421	BZIP104	4.43489e-24	0.617744	0.485	0.183	1.12491e-19	7d	0.859496	1.85335	35.9702	41.5442
TF-C3H-transcription factor 37	Zm00001d010956	C3H7	2.81252e-29	0.615167	0.496	0.158	7.13395e-25	7d	0.720189	1.63487	60.2404	77.2408
TF-NAC-transcription factor 5	Zm00001d005208	NACTF5	1.133e-52	1.06017	0.611	0.152	2.87386e-48	7d	0.751714	2.65263	4.49019	8.55913
TF-ZmOrphan42	Zm00001d028752	PRH25	1.63636e-28	0.685165	0.656	0.295	4.15062e-24	7d	1.78005	3.47	120.227	130.869
triose phosphate isomerase4	Zm00001d039865	TPI4	3.57454e-13	0.668633	0.674	0.727	9.06682e-09	6d	6.29083	3.58668	454.086	256.228
ZeamMp050	ZeamMp050	ZeamMp050	3.20114e-13	0.675522	0.759	0.538	8.11968e-09	7d	4.5565	7.87469	0.338287	0.334017
ZeamMr002	ZeamMr002	ZeamMr002	5.6241e-14	1.11743	0.85	0.701	1.42655e-09	7d	10.0542	22.9832	57.7242	64.6601
ZeamMr004	ZeamMr004	ZeamMr004	1.42182e-13	0.779639	0.693	0.464	3.60643e-09	7d	4.46015	8.37344	13.9251	9.78172
Zm00001d001928	Zm00001d001928	KCBP1	5.93013e-21	0.698469	0.325	0.089	1.50418e-16	7d	0.374724	1.23088	39.4106	40.7409
Zm00001d002410	Zm00001d002410	1d002410	8.05397e-34	1.03166	0.456	0.121	2.04289e-29	7d	0.683441	2.44158	145.007	123.573
Zm00001d004931	Zm00001d004931	umc1459	1.18848e-13	0.730755	0.672	0.689	3.01459e-09	6d	6.42229	3.47258	933.879	988.123
Zm00001d005276	Zm00001d005276	PAB2	8.86037e-37	0.655919	0.92	0.923	2.24743e-32	6d	14.6782	8.95049	1449.33	1221.57
Zm00001d006555	Zm00001d006555	pco066751	2.35862e-07	0.697247	0.493	0.507	0.00598264	6d	3.30229	1.65343	122.941	92.7647
Zm00001d007967	Zm00001d007967	1d007967	1.24962e-18	1.01616	0.507	0.228	3.16965e-14	7d	2.14241	5.35561	495.648	622.84
Zm00001d009087	Zm00001d009087	1d009087	4.52396e-32	0.883923	0.427	0.107	1.1475e-27	7d	0.589205	1.9327	5.39442	13.7366
Zm00001d011786	Zm00001d011786	phm15278	6.01732e-31	0.66918	0.667	0.288	1.52629e-26	7d	1.49047	2.96027	67.6111	76.3559
Zm00001d013550	Zm00001d013550	VQ27	1.24779e-28	0.678705	0.37	0.083	3.16502e-24	7d	0.343068	1.14985	0.301172	0.640284
Zm00001d013758	Zm00001d013758	1d013758	7.2227e-47	0.710732	0.939	0.73	1.83204e-42	7d	7.3753	12.7073	439.532	337.239
Zm00001d013834	Zm00001d013834	1d013834	4.4866e-28	0.6306	0.468	0.143	1.13803e-23	7d	0.6681	1.58257	42.4752	47.2185
Zm00001d014493	Zm00001d014493	1d014493	1.00999e-41	0.914482	0.5	0.116	2.56184e-37	7d	0.521555	1.86797	28.6461	14.8227
Zm00001d016401	Zm00001d016401	1d016401	2.31668e-15	0.853763	0.594	0.569	5.87626e-11	6d	4.7959	2.2071	28.2833	31.1131
Zm00001d017096	Zm00001d017096	AY111089	6.15894e-24	0.612679	0.386	0.112	1.56222e-19	7d	0.531294	1.3415	75.6793	71.0131
Zm00001d021979	Zm00001d021979	1d021979	1.82107e-27	0.746	0.37	0.087	4.61914e-23	7d	0.36869	1.29548	133.101	145.49
Zm00001d025707	Zm00001d025707	1d025707	1.27583e-34	0.782838	0.475	0.123	3.23614e-30	7d	0.626154	1.79782	51.6157	89.7681
Zm00001d026026	Zm00001d026026	FLZ35	1.01184e-07	0.644656	0.54	0.549	0.00256654	6d	3.78523	2.06085	14.5538	11.1143
Zm00001d031666	Zm00001d031666	1d031666	1.61826e-08	0.769191	0.46	0.407	0.000410473	6d	3.39841	1.58075	11.3146	10.199
Zm00001d032231	Zm00001d032231	1d032231	1.71516e-29	0.762617	0.792	0.797	4.35049e-25	6d	8.6242	4.67276	753.789	539.999
Zm00001d032668	Zm00001d032668	1d032668	5.87934e-27	0.61691	0.677	0.326	1.49129e-22	7d	1.60413	2.99365	159.813	131.527
Zm00001d033492	Zm00001d033492	cl7681_1a	1.56578e-27	0.846952	0.599	0.261	3.97159e-23	7d	1.83941	4.10724	45.0324	40.6292
Zm00001d033906	Zm00001d033906	1d033906	2.53677e-27	0.664581	0.402	0.107	6.43453e-23	7d	0.485033	1.35394	46.8961	35.3625
Zm00001d034643	Zm00001d034643	1d034643	1.88005e-25	0.748402	0.613	0.277	4.76876e-21	7d	2.04326	4.11247	0.170737	0.58982
Zm00001d036036	Zm00001d036036	1d036036	4.6916e-39	0.807431	0.933	0.79	1.19002e-34	7d	10.2136	18.6249	241.628	205.53
Zm00001d036234	Zm00001d036234	1d036234	8.51131e-15	0.701099	0.6	0.346	2.15889e-10	7d	2.45568	4.61805	0.0956136	0.237633
Zm00001d037275	Zm00001d037275	pco110104	2.68957e-28	0.649764	0.757	0.406	6.82208e-24	7d	2.47702	4.45513	53.796	58.119
Zm00001d038351	Zm00001d038351	1d038351	3.64457e-29	0.610343	0.849	0.525	9.24444e-25	7d	4.23363	6.98977	88.7487	97.0219
Zm00001d038884	Zm00001d038884	1d038884	8.80292e-22	0.634565	0.499	0.208	2.23286e-17	7d	1.12861	2.3046	14.9331	18.1452
Zm00001d039090	Zm00001d039090	1d039090	1.43717e-14	0.613466	0.723	0.772	3.64539e-10	6d	7.49902	4.55517	162.432	104.645
Zm00001d039091	Zm00001d039091	1d039091	9.9181e-40	0.742895	0.902	0.895	2.51573e-35	6d	14.6189	8.33289	238.389	153.965
Zm00001d039468	Zm00001d039468	1d039468	6.95767e-30	0.689234	0.633	0.266	1.76481e-25	7d	1.57332	3.14929	9.42358	12.3263
Zm00001d040028	Zm00001d040028	1d040028	4.69391e-22	0.60072	0.473	0.183	1.19061e-17	7d	0.993167	2.02258	6.98781	57.1986
Zm00001d040446	Zm00001d040446	phm15899	1.96171e-06	0.635868	0.56	0.603	0.0497587	6d	4.64136	2.63051	180.855	62.4979
Zm00001d043413	Zm00001d043413	1d043413	2.56953e-38	0.903889	0.8	0.471	6.51762e-34	7d	4.38477	9.07546	496.046	440.152
Zm00001d044747	Zm00001d044747	IDP694	2.6624e-23	0.902358	0.788	0.789	6.75317e-19	6d	11.9183	5.91145	125.67	74.063
Zm00001d048307	Zm00001d048307	1d048307	1.22516e-27	0.785562	0.567	0.237	3.10762e-23	7d	1.4708	3.25908	4.94541	6.56049
Zm00001d048787	Zm00001d048787	IDP483	1.53011e-32	1.02737	0.761	0.707	3.88112e-28	6d	9.31253	4.05937	134.082	93.7247
Zm00001d050375	Zm00001d050375	1d050375	3.23064e-32	0.730725	0.857	0.874	8.19452e-28	6d	11.8728	6.75718	704.073	527.287
Zm00001d051420	Zm00001d051420	DHN3	1.60858e-19	0.775631	0.797	0.801	4.08016e-15	6d	12.9083	7.12428	80.2142	109.392
Zm00001d052061	Zm00001d052061	1d052061	4.60098e-13	0.852271	0.576	0.561	1.16704e-08	6d	4.68394	2.1484	69.7233	66.2947
Zm00001d052354	Zm00001d052354	1d052354	8.55356e-39	1.02011	0.557	0.176	2.16961e-34	7d	0.800741	2.65203	84.1265	77.0378
Zm00001d052718	Zm00001d052718	1d052718	4.18204e-31	0.630332	0.964	0.945	1.06077e-26	6d	29.8741	18.9455	294.323	186.7
Zm00001d053090	Zm00001d053090	pza03081	2.67442e-12	0.71005	0.618	0.634	6.78367e-08	6d	5.12368	2.7434	261.328	175.297

## Sheet: Cluster 2
List of CCTS Gene at 6 and 7 DAP in cluster 2
gene_name	geneID	symbol	p_val	avg_log2FC	pct.1	pct.2	p_val_adj	cluster	scRNA-seq_expression_6DAP	scRNA-seq_expression_7DAP	bulk_expression_6DAP	bulk_expression_7DAP
40S ribosomal protein S21a	Zm00001d037886	RPS21A	4.51552e-16	0.951765	0.645	0.742	1.14536e-11	6d	6.22804	2.73689	3.46286	2.9315
abscisic acid stress ripening5	Zm00001d025401	AASR5	3.00013e-25	0.685466	0.895	0.923	7.60984e-21	6d	20.1613	12.1582	18	15.3578
ADP-ribosylation factor homolog1	Zm00001d013007	ARF1	2.69758e-27	0.801408	0.773	0.866	6.8424e-23	6d	8.53911	4.47344	191.159	145.995
aldolase1	Zm00001d042453	ALD1	5.268e-67	1.0852	0.944	0.956	1.33623e-62	6d	23.383	10.4924	1700.77	655.122
aldolase2	Zm00001d012103	ALD2	7.79743e-35	0.924925	0.834	0.879	1.97782e-30	6d	12.1141	5.90732	707.172	272.365
aleurone9	Zm00001d012572	AL9	1.1062e-82	3.46291	0.965	0.56	2.80587e-78	7d	17.411	202.009	2623.04	4475.55
alpha tubulin4	Zm00001d013367	TUA4	1.263e-14	0.644342	0.78	0.898	3.20361e-10	6d	9.25395	5.56032	2208.55	1845.69
ATP synthase2	Zm00001d038929	ATP2	7.15418e-14	0.608799	0.79	0.896	1.81466e-09	6d	9.77726	6.06711	1148.3	818.476
csu849(atpb)	Zm00001d009488	csu849(atpb)	4.25786e-12	0.601503	0.785	0.884	1.08001e-07	6d	9.36961	5.83427	712.197	602.348
cystatin1	Zm00001d043175	PSEI1	7.26992e-46	0.832808	0.83	0.333	1.84401e-41	7d	2.00841	4.35843	53.4862	59.3631
cystatin8	Zm00001d029631	PSEI8	7.14147e-16	0.86071	0.715	0.487	1.81143e-11	7d	6.17356	12.0267	477.35	184.125
cytochrome c reductase1	Zm00001d034528	CCR1	8.50897e-54	0.928746	0.915	0.523	2.1583e-49	7d	3.73643	8.01637	101.785	95.4501
elongation factor 1-alpha10	Zm00001d036904	ELFA10	5.6853e-24	0.699032	0.817	0.877	1.44208e-19	6d	10.4483	6.052	631.263	321.06
elongation factor 1-alpha9	Zm00001d046449	ELFA9	7.38952e-34	0.635032	0.951	0.951	1.87435e-29	6d	23.8087	14.975	2714.31	1801.21
elongation factor alpha1	Zm00001d037905	ELFA11	9.92246e-58	1.36713	0.79	0.767	2.51683e-53	6d	9.12967	2.92689	995.688	579.532
elongation factor alpha2	Zm00001d037875	ELFA2	1.71797e-28	0.732982	0.873	0.899	4.35764e-24	6d	13.0188	7.43455	1057.03	622.702
elongation factor alpha3	Zm00001d037873	ELFA3	3.2763e-11	0.900263	0.604	0.74	8.31034e-07	6d	5.3687	2.41228	607.096	384.847
elongation factor gamma1	Zm00001d036959	ELFG1	3.07024e-38	0.847046	0.858	0.891	7.78766e-34	6d	11.0447	5.6959	917.84	648.648
enolase1	Zm00001d045431	ENO1	8.24625e-62	0.878586	0.983	0.985	2.09166e-57	6d	33.6054	17.8219	4002.48	1888.44
eucaryotic initiation factor4	Zm00001d014673	EIF4	1.56225e-13	0.947356	0.616	0.746	3.96264e-09	6d	5.30314	2.26869	531.857	412.627
glyceraldehyde-3-phosphate dehydrogenase2	Zm00001d035156	GPC2	1.19273e-32	0.746692	0.895	0.951	3.02536e-28	6d	16.1647	9.22964	1662.4	1414.79
glycine-rich protein1	Zm00001d031168	GRP1	7.64426e-81	0.793636	1	0.997	1.93897e-76	6d	101.637	58.21	4859.95	3946.43
GRMZM2G046532	Zm00001d019277	2G046532	1.98285e-24	0.662162	0.99	0.988	5.0295e-20	7d	76.1816	121.136	2747.69	1596.8
H3C2-Zm00001d003725	Zm00001d003725	H3C2	2.45537e-28	0.877874	0.455	0.127	6.22804e-24	7d	0.732056	2.18294	137.159	88.43
H3C2-Zm00001d025406	Zm00001d025406	H3C2	3.35785e-39	0.808334	0.519	0.11	8.51719e-35	7d	0.724811	2.02047	133.297	102.293
H3C2-Zm00001d050697	Zm00001d050697	H3C2	1.90221e-30	0.711926	0.453	0.108	4.82495e-26	7d	0.694298	1.77524	163.579	116.701
H4C7-Zm00001d005791	Zm00001d005791	H4C7	1.90052e-34	0.815639	0.636	0.21	4.82067e-30	7d	1.46058	3.33081	324.388	222.927
H4C7-Zm00001d008669	Zm00001d008669	H4C7	7.52214e-24	0.622029	0.754	0.377	1.90799e-19	7d	3.80827	6.40012	349.413	252.377
H4C7-Zm00001d020584	Zm00001d020584	HIS404	9.02572e-45	1.04667	0.706	0.232	2.28937e-40	7d	2.01487	5.22799	140.737	99.7745
H4C7-Zm00001d027394	Zm00001d027394	HIS406	2.26865e-36	1.23766	0.879	0.54	5.75444e-32	7d	11.0163	27.3364	173.67	117.076
histone2b1	Zm00001d020580	HIS2B1	3.77718e-28	0.847353	0.721	0.325	9.58082e-24	7d	2.44789	5.20342	324.177	221.941
histone2b2	Zm00001d050100	HIS2B2	2.64168e-33	1.0602	0.624	0.227	6.70062e-29	7d	1.86376	4.97157	388.403	287.762
malate dehydrogenase4	Zm00001d032695	MDH4	3.59511e-41	0.711443	0.944	0.97	9.11899e-37	6d	21.9559	13.0194	1178.02	801.429
maternally expressed gene13	Zm00001d019019	MEG13	2.57715e-15	1.02034	0.67	0.57	6.53694e-11	6d	23.973	11.3116	126.216	34.4671
maternally expressed gene3	Zm00001d019027	MEG3	1.32806e-20	1.16505	0.782	0.771	3.36862e-16	6d	25.3963	10.7714	15.5831	6.49044
maternally expressed gene6	Zm00001d019030	MEG1	2.82122e-08	0.887099	0.606	0.583	0.000715601	6d	17.5776	9.04493	159.932	49.4233
multi-protein bridging factor homolog1	Zm00001d049320	MBF1	1.38901e-46	0.80624	0.919	0.479	3.52321e-42	7d	3.32884	6.56962	160.3	159.24
phytosulfokine peptide precursor1	Zm00001d018727	PSK1	2.23977e-55	0.665249	0.999	0.99	5.68117e-51	7d	68.0744	108.541	321.039	251.176
responsive to abscisic acid15	Zm00001d013568	RAB15	1.93672e-22	0.614732	0.883	0.924	4.9125e-18	6d	15.2523	9.61358	975.242	1064.87
ribosomal protein L44	Zm00001d021652	RPL44	9.86476e-45	0.773577	0.958	0.826	2.5022e-40	7d	11.8885	21.033	241.004	155.094
ribosomal protein S24	Zm00001d016276	RPS24	3.73098e-35	0.686811	0.799	0.337	9.46364e-31	7d	2.27595	4.27337	201.23	112.733
subtilisin1	Zm00001d023684	SBT1	3.68323e-39	0.909918	0.426	0.056	9.34251e-35	7d	0.287014	1.41822	2460.95	3763.91
TF-NAC-transcription factor 66	Zm00001d040318	NACTF66	7.14596e-09	0.686815	0.619	0.757	0.000181257	6d	5.22255	2.8656	58.5177	44.8933
TF-ZmOrphan213	Zm00001d032381	TCRR2	2.3795e-09	0.791635	0.672	0.747	6.03559e-05	6d	9.55489	5.09744	146.131	34.2371
triose phosphate isomerase3	Zm00001d008619	TPI3	7.83116e-35	0.898137	0.812	0.871	1.98637e-30	6d	11.2583	5.57754	330.181	224.065
ubiquitin1	Zm00001d015327	UBI1	7.86454e-11	0.75769	0.641	0.766	1.99484e-06	6d	6.13319	3.21888	671.46	613.724
ubiquitin2	Zm00001d053838	UBI2	8.04922e-47	0.868129	0.912	0.936	2.04168e-42	6d	14.8331	7.67427	693.47	716.605
ZeamMr002	ZeamMr002	ZeamMr002	1.1753e-07	0.606975	0.646	0.381	0.00298114	7d	3.625	6.04417	57.7242	64.6601
Zm00001d001880	Zm00001d001880	1d001880	9.74319e-55	0.897736	0.92	0.477	2.47136e-50	7d	3.71246	7.77996	76.003	62.5567
Zm00001d002244	Zm00001d002244	1d002244	4.35618e-12	0.844133	0.614	0.753	1.10494e-07	6d	5.07064	2.38163	310.293	261.757
Zm00001d002352	Zm00001d002352	1d002352	5.71045e-60	0.79391	0.646	0.105	1.44845e-55	7d	0.49711	1.59564	35.9088	35.3774
Zm00001d005023	Zm00001d005023	1d005023	6.81365e-48	0.832283	0.774	0.259	1.72828e-43	7d	1.65484	3.72695	375.548	264.821
Zm00001d005276	Zm00001d005276	PAB2	7.36331e-64	0.995135	0.914	0.932	1.8677e-59	6d	16.6243	7.84194	1449.33	1221.57
Zm00001d005642	Zm00001d005642	1d005642	8.10533e-50	0.702977	0.968	0.873	2.05592e-45	7d	13.6594	22.8634	292.966	208.655
Zm00001d006008	Zm00001d006008	pza03529	5.95843e-21	0.682599	0.851	0.909	1.51136e-16	6d	11.5242	6.8031	1689.79	1158.7
Zm00001d006510	Zm00001d006510	1d006510	8.83605e-43	0.692467	0.965	0.809	2.24127e-38	7d	9.45202	15.8909	244.165	158.166
Zm00001d007153	Zm00001d007153	pco074618	1.47208e-39	0.686746	0.819	0.308	3.73394e-35	7d	1.87933	3.63472	94.8871	54.8858
Zm00001d007187	Zm00001d007187	1d007187	3.53229e-64	1.1794	0.993	0.984	8.95965e-60	6d	102.306	44.6131	1720.18	628.863
Zm00001d007444	Zm00001d007444	1d007444	1.84372e-22	1.0592	0.935	0.758	4.6766e-18	7d	22.4822	47.9316	171.067	61.5999
Zm00001d007824	Zm00001d007824	1d007824	1.00791e-14	0.606348	0.773	0.861	2.55657e-10	6d	8.34028	5.13523	863.243	570.145
Zm00001d007967	Zm00001d007967	1d007967	3.81215e-72	1.84359	0.973	0.924	9.66952e-68	7d	31.6504	116.183	495.648	622.84
Zm00001d008259	Zm00001d008259	1d008259	3.38901e-45	0.731096	0.946	0.653	8.59621e-41	7d	5.38073	9.59138	102.273	86.8959
Zm00001d008594	Zm00001d008594	1d008594	1.47046e-41	0.792183	0.811	0.333	3.72983e-37	7d	1.96174	4.12883	456.944	374.002
Zm00001d008916	Zm00001d008916	1d008916	3.5255e-58	0.83164	0.73	0.161	8.94244e-54	7d	0.815253	2.23062	27.5375	25.5855
Zm00001d009417	Zm00001d009417	1d009417	6.16151e-37	0.649092	0.951	0.785	1.56287e-32	7d	8.62027	14.0863	288.344	191.43
Zm00001d009868	Zm00001d009868	ELFA1	6.31013e-50	0.99006	0.905	0.905	1.60057e-45	6d	15.6171	7.36602	892.665	496.005
Zm00001d009870	Zm00001d009870	1d009870	6.03334e-21	0.70737	0.79	0.886	1.53036e-16	6d	9.67587	5.53828	731.714	455.306
Zm00001d010528	Zm00001d010528	1d010528	1.08281e-73	0.83993	0.979	0.888	2.74655e-69	7d	12.5002	23.1649	372.318	249.859
Zm00001d010631	Zm00001d010631	1d010631	2.01151e-71	0.981346	0.968	0.756	5.10219e-67	7d	8.42532	17.6085	372.611	269.897
Zm00001d011534	Zm00001d011534	1d011534	3.84965e-44	0.682267	0.802	0.289	9.76464e-40	7d	1.92217	3.68909	178.171	121.929
Zm00001d011741	Zm00001d011741	pco066882b	1.06511e-39	0.711459	0.963	0.829	2.70166e-35	7d	10.705	18.1664	482.065	318.435
Zm00001d011786	Zm00001d011786	phm15278	1.33275e-55	0.780594	0.717	0.166	3.38051e-51	7d	0.847965	2.1745	67.6111	76.3559
Zm00001d012276	Zm00001d012276	1d012276	1.21429e-23	0.799778	0.859	0.545	3.08004e-19	7d	7.38629	13.5991	489.012	384.834
Zm00001d012423	Zm00001d012423	umc1268	3.32468e-33	0.685266	0.734	0.289	8.43304e-29	7d	2.24865	4.22383	248.752	151.718
Zm00001d012770	Zm00001d012770	1d012770	3.2376e-18	0.71727	0.756	0.856	8.21216e-14	6d	8.88246	5.01098	1666.79	985.952
Zm00001d012992	Zm00001d012992	1d012992	1.64815e-41	0.622637	0.972	0.778	4.18054e-37	7d	10.0131	15.9567	181.866	121.425
Zm00001d013008	Zm00001d013008	1d013008	1.94365e-61	0.918718	0.735	0.156	4.93006e-57	7d	0.785035	2.37449	41.8727	35.4387
Zm00001d013282	Zm00001d013282	RPS27C	3.02421e-42	0.6994	0.932	0.633	7.67091e-38	7d	5.43787	9.454	170.548	121.931
Zm00001d013642	Zm00001d013642	pco116042	3.0247e-53	0.784867	0.96	0.645	7.67216e-49	7d	5.98405	11.0331	72.5648	62.7577
Zm00001d013758	Zm00001d013758	1d013758	1.08326e-69	1.01421	0.959	0.604	2.7477e-65	7d	5.43108	11.9895	439.532	337.239
Zm00001d013907	Zm00001d013907	1d013907	6.92533e-51	1.15911	0.438	0.022	1.75661e-46	7d	0.13618	1.53732	29.699	121.456
Zm00001d014355	Zm00001d014355	1d014355	5.1607e-58	1.06059	0.871	0.408	1.30901e-53	7d	2.87584	7.08415	348.451	245.132
Zm00001d014417	Zm00001d014417	1d014417	5.83076e-46	0.786097	0.778	0.257	1.47897e-41	7d	1.40937	3.15472	99.5698	114.112
Zm00001d014493	Zm00001d014493	1d014493	8.90898e-25	0.602897	0.313	0.051	2.25976e-20	7d	0.2011	0.824186	28.6461	14.8227
Zm00001d014957	Zm00001d014957	1d014957	1.97857e-51	0.710622	0.975	0.907	5.01864e-47	7d	15.2736	25.6319	414.003	349.368
Zm00001d015091	Zm00001d015091	BI1	3.03117e-12	0.608867	0.775	0.871	7.68857e-08	6d	11.5398	7.22247	84.348	99.5431
Zm00001d017047	Zm00001d017047	1d017047	1.53471e-27	0.918404	0.785	0.863	3.8928e-23	6d	9.69561	4.65898	464.818	295.895
Zm00001d017493	Zm00001d017493	1d017493	1.43976e-29	0.731683	0.492	0.134	3.65195e-25	7d	1.08036	2.45459	400.071	565.097
Zm00001d017617	Zm00001d017617	PAC1	2.02135e-38	0.769471	0.836	0.381	5.12716e-34	7d	2.25232	4.54404	58.8723	33.6731
Zm00001d017850	Zm00001d017850	1d017850	4.05414e-73	1.00195	0.963	0.743	1.02833e-68	7d	9.10909	19.2456	327.19	267.175
Zm00001d018459	Zm00001d018459	1d018459	2.292e-14	0.799593	0.831	0.655	5.81365e-10	7d	8.97177	16.357	74.1648	23.543
Zm00001d019358	Zm00001d019358	1d019358	2.61756e-27	0.611951	0.929	0.741	6.63943e-23	7d	8.0183	12.7829	74.1398	57.7667
Zm00001d021018	Zm00001d021018	1d021018	4.08407e-54	0.936793	0.938	0.641	1.03592e-49	7d	5.84229	12.098	219.032	151.379
Zm00001d021020	Zm00001d021020	1d021020	7.47316e-45	0.78077	0.751	0.24	1.89557e-40	7d	1.39391	3.11285	99.6665	58.9227
Zm00001d021421	Zm00001d021421	UGP2	5.12401e-24	0.75598	0.809	0.883	1.29971e-19	6d	9.92731	5.47054	1020.95	627.214
Zm00001d021445	Zm00001d021445	1d021445	1.18994e-59	0.780583	0.975	0.817	3.01828e-55	7d	10.2907	18.3954	345.472	228.401
Zm00001d021843	Zm00001d021843	1d021843	1.73525e-25	0.698833	0.948	0.817	4.40147e-21	7d	15.6932	26.0963	16.5589	16.7147
Zm00001d021955	Zm00001d021955	umc1342	2.39222e-09	0.699796	0.667	0.82	6.06786e-05	6d	6.86879	3.84449	194.574	160.687
Zm00001d022421	Zm00001d022421	1d022421	2.25434e-20	0.662822	0.927	0.621	5.71812e-16	7d	11.197	18.3099	9752.12	14164.8
Zm00001d022513	Zm00001d022513	1d022513	1.04347e-31	0.710035	0.919	0.952	2.64676e-27	6d	16.0145	9.40105	647.679	461.933
Zm00001d022546	Zm00001d022546	cl4730_1	1.48265e-38	0.642989	0.737	0.244	3.76075e-34	7d	1.38648	2.72664	114.752	95.2534
Zm00001d023293	Zm00001d023293	bnl3.04	8.14817e-50	0.651726	0.497	0.054	2.06678e-45	7d	0.263582	0.985146	91.4064	69.068
Zm00001d024571	Zm00001d024571	1d024571	2.72099e-49	0.908772	0.883	0.423	6.90179e-45	7d	2.70695	5.9596	220.418	161.693
Zm00001d025160	Zm00001d025160	1d025160	8.63992e-34	0.653282	0.835	0.362	2.19152e-29	7d	2.32883	4.23539	145.983	104.443
Zm00001d025166	Zm00001d025166	1d025166	6.57919e-08	0.679037	0.621	0.747	0.00166881	6d	5.74714	3.21414	26.7002	32.3623
Zm00001d025413	Zm00001d025413	IDP245	5.78854e-16	0.67445	0.748	0.859	1.46826e-11	6d	7.89711	4.57467	306.026	203.308
Zm00001d025857	Zm00001d025857	1d025857	1.00796e-37	0.732214	0.902	0.543	2.55668e-33	7d	4.4996	8.13586	146.343	99.3415
Zm00001d026588	Zm00001d026588	1d026588	8.58041e-46	0.724144	0.845	0.32	2.17642e-41	7d	2.04722	4.03376	70.5693	56.7498
Zm00001d026589	Zm00001d026589	1d026589	4.55126e-50	0.672488	0.67	0.147	1.15443e-45	7d	0.750983	1.79075	26.4754	21.9868
Zm00001d027037	Zm00001d027037	1d027037	3.96484e-31	1.24496	0.677	0.683	1.00568e-26	6d	6.49623	2.1628	197.257	140.239
Zm00001d027976	Zm00001d027976	IDP622	3.00055e-39	0.953156	0.856	0.893	7.61091e-35	6d	13.7678	6.6276	132.734	129.747
Zm00001d029173	Zm00001d029173	1d029173	8.83182e-08	0.628829	0.653	0.838	0.00224019	6d	6.02343	3.54206	249.031	194.045
Zm00001d029968	Zm00001d029968	1d029968	6.96737e-86	0.9064	0.991	0.966	1.76727e-81	7d	27.3241	52.0897	620.247	444.494
Zm00001d030725	Zm00001d030725	HSP70-1	1.15035e-13	0.622804	0.768	0.91	2.91786e-09	6d	9.23945	5.64958	2345.84	2039.48
Zm00001d031429	Zm00001d031429	TIDP3261	7.15465e-42	0.642541	0.949	0.719	1.81478e-37	7d	7.03341	11.5408	254.677	222.201
Zm00001d031975	Zm00001d031975	pco090267	7.30397e-34	0.617924	0.939	0.687	1.85265e-29	7d	6.89242	11.1122	75.7998	69.6907
Zm00001d032231	Zm00001d032231	1d032231	2.32531e-41	1.03903	0.797	0.853	5.89816e-37	6d	9.67437	4.19473	753.789	539.999
Zm00001d033909	Zm00001d033909	1d033909	1.88317e-69	1.84989	0.682	0.127	4.77666e-65	7d	0.867076	5.73028	44.8002	68.0418
Zm00001d034218	Zm00001d034218	1d034218	1.61482e-35	0.702179	0.864	0.428	4.09598e-31	7d	2.89786	5.34167	145.188	126.48
Zm00001d034768	Zm00001d034768	umc1331	5.00263e-12	0.741887	0.663	0.792	1.26892e-07	6d	6.02865	3.20283	172.564	123.626
Zm00001d034787	Zm00001d034787	IDP6020	1.76748e-50	0.761652	0.587	0.103	4.48322e-46	7d	0.530593	1.59502	20.3476	19.3337
Zm00001d035094	Zm00001d035094	1d035094	2.24807e-30	0.629801	0.905	0.557	5.70223e-26	7d	4.81503	7.9979	422.497	296.973
Zm00001d035720	Zm00001d035720	ACT3	7.36098e-16	0.835369	0.687	0.817	1.86711e-11	6d	6.99571	3.48112	406.321	304.706
Zm00001d035722	Zm00001d035722	1d035722	4.43479e-10	0.839354	0.606	0.731	1.12489e-05	6d	5.30972	2.52646	298.515	221.368
Zm00001d036036	Zm00001d036036	1d036036	4.77892e-51	1.06131	0.943	0.699	1.21217e-46	7d	8.48402	18.7915	241.628	205.53
Zm00001d036136	Zm00001d036136	1d036136	9.44613e-27	0.795773	0.842	0.482	2.39601e-22	7d	3.67212	7.11083	10.1235	15.2082
Zm00001d036570	Zm00001d036570	1d036570	2.85289e-48	0.688918	0.658	0.152	7.23635e-44	7d	0.818011	1.93077	260.242	184.861
Zm00001d037603	Zm00001d037603	1d037603	4.61628e-57	0.898767	0.955	0.702	1.17092e-52	7d	6.77441	13.4952	606.233	437.833
Zm00001d037663	Zm00001d037663	NAD6	3.56671e-34	0.652854	0.876	0.403	9.04697e-30	7d	2.66078	4.75576	52.0424	54.908
Zm00001d038218	Zm00001d038218	1d038218	1.52403e-38	0.628878	0.981	0.917	3.86571e-34	7d	15.8955	25.1266	185.39	132.064
Zm00001d038327	Zm00001d038327	gpm191	7.18288e-33	0.684391	0.864	0.425	1.82194e-28	7d	2.92743	5.31148	58.7826	67.6758
Zm00001d038351	Zm00001d038351	1d038351	2.47729e-40	0.700636	0.818	0.308	6.28365e-36	7d	2.12062	4.07169	88.7487	97.0219
Zm00001d038865	Zm00001d038865	pco068622	8.11844e-49	0.633066	0.979	0.907	2.05924e-44	7d	15.6651	24.8452	539.487	398.444
Zm00001d039090	Zm00001d039090	1d039090	2.34672e-69	1.20099	0.895	0.891	5.95245e-65	6d	14.8805	5.90762	162.432	104.645
Zm00001d039091	Zm00001d039091	1d039091	8.17651e-91	1.35856	0.951	0.937	2.07397e-86	6d	23.7822	8.66435	238.389	153.965
Zm00001d039372	Zm00001d039372	1d039372	3.76579e-35	0.692717	0.902	0.55	9.55192e-31	7d	4.30397	7.57294	89.8402	65.5256
Zm00001d039468	Zm00001d039468	1d039468	5.82148e-55	0.981872	0.641	0.13	1.47662e-50	7d	0.876058	2.70527	9.42358	12.3263
Zm00001d039821	Zm00001d039821	1d039821	5.97856e-40	0.9625	0.77	0.296	1.51646e-35	7d	2.55845	5.93429	255.034	166.046
Zm00001d040446	Zm00001d040446	phm15899	3.97493e-44	1.26611	0.819	0.842	1.00824e-39	6d	12.5034	4.61443	180.855	62.4979
Zm00001d042226	Zm00001d042226	1d042226	1.63137e-18	0.98978	0.758	0.7	4.13797e-14	6d	56.6261	28.0179	142.026	32.5198
Zm00001d042372	Zm00001d042372	1d042372	1.32179e-37	0.661895	0.798	0.301	3.35272e-33	7d	1.69607	3.26562	106.016	88.6996
Zm00001d042730	Zm00001d042730	1d042730	7.84751e-41	0.848993	0.667	0.208	1.99052e-36	7d	1.33986	3.21466	337.454	252.572
Zm00001d043413	Zm00001d043413	1d043413	8.93827e-41	1.23948	0.593	0.161	2.26719e-36	7d	1.12965	4.02841	496.046	440.152
Zm00001d045361	Zm00001d045361	1d045361	6.88927e-39	0.732821	0.652	0.193	1.74746e-34	7d	1.14684	2.56781	5.51664	6.60677
Zm00001d045893	Zm00001d045893	1d045893	4.83083e-41	0.609621	0.715	0.215	1.22534e-36	7d	1.31302	2.52933	NA	NA
Zm00001d048132	Zm00001d048132	1d048132	3.8794e-61	0.775954	0.631	0.09	9.84009e-57	7d	0.503035	1.57368	28.2894	24.9952
Zm00001d048165	Zm00001d048165	1d048165	1.52394e-07	0.634585	0.699	0.849	0.00386548	6d	8.39124	5.04914	182.283	183.253
Zm00001d048256	Zm00001d048256	1d048256	1.63378e-08	0.928362	0.55	0.683	0.000414408	6d	4.57343	1.92859	271.645	175.377
Zm00001d048920	Zm00001d048920	gpm549	2.63124e-10	0.642804	0.926	0.863	6.67415e-06	7d	28.5888	45.1989	244.068	78.6546
Zm00001d049399	Zm00001d049399	1d049399	2.44169e-14	0.761744	0.707	0.837	6.19336e-10	6d	7.58407	4.06274	1238.77	847.851
Zm00001d049552	Zm00001d049552	1d049552	5.20511e-30	0.675987	0.903	0.589	1.32028e-25	7d	5.00575	8.59532	259.896	182.017
Zm00001d049790	Zm00001d049790	AY109477	4.78034e-47	0.628234	0.973	0.839	1.21253e-42	7d	9.91368	15.869	382.697	301.464
Zm00001d049933	Zm00001d049933	RPS25	1.67501e-52	0.760651	0.969	0.807	4.24867e-48	7d	10.6571	18.7502	248.552	179.409
Zm00001d050375	Zm00001d050375	1d050375	1.0535e-45	0.987779	0.851	0.9	2.6722e-41	6d	11.3704	5.23784	704.073	527.287
Zm00001d050916	Zm00001d050916	1d050916	1.29723e-35	0.654815	0.886	0.509	3.29043e-31	7d	3.82145	6.59096	39.9244	31.6693
Zm00001d051860	Zm00001d051860	1d051860	8.67279e-56	0.990561	0.892	0.44	2.19985e-51	7d	3.19719	7.33964	73.9372	51.3742
Zm00001d051929	Zm00001d051929	1d051929	6.83092e-32	0.616609	0.945	0.741	1.73266e-27	7d	7.54861	12.1073	175.376	116.814
Zm00001d052855	Zm00001d052855	HSP13	1.63483e-21	0.823831	0.736	0.817	4.14676e-17	6d	7.72663	3.93002	1464.56	1000.98
Zm00001d052885	Zm00001d052885	pco072913	1.70578e-39	0.616154	0.958	0.756	4.32672e-35	7d	7.8164	12.5136	284.313	214.104
Zm00001d053095	Zm00001d053095	1d053095	3.18087e-24	0.764057	0.93	0.782	8.06827e-20	7d	13.4977	23.6209	42.4072	21.1818
Zm00001d053608	Zm00001d053608	1d053608	5.8226e-49	0.747019	0.769	0.222	1.4769e-44	7d	1.26682	2.80445	28.1928	22.0304
Zm00001d053834	Zm00001d053834	1d053834	3.59624e-38	0.942082	0.822	0.85	9.12187e-34	6d	10.524	4.99804	288.383	307.858
Zm00001d053863	Zm00001d053863	1d053863	5.45119e-48	0.760353	0.978	0.848	1.38269e-43	7d	12.1461	21.2683	300.881	259.055

## Sheet: Cluster 3
List of CCTS Genes at 6 and 7 DAP in cluster 3
gene_name	geneID	symbol	p_val	avg_log2FC	pct.1	pct.2	p_val_adj	cluster	scRNA-seq_expression_6DAP	scRNA-seq_expression_7DAP	bulk_expression_6DAP	bulk_expression_7DAP
12-oxo-phytodienoic acid reductase2	Zm00001d044906	OPR2	3.45095e-09	0.961431	0.623	0.727	8.75333e-05	6d	7.28744	3.25599	7.50346	23.8328
40S ribosomal protein S21a	Zm00001d037886	RPS21A	9.36511e-18	1.094	0.675	0.758	2.37546e-13	6d	8.24509	3.33095	3.46286	2.9315
acidic ribosomal protein P40	Zm00001d048346	ARPP40	2.68911e-12	0.672562	0.705	0.834	6.82093e-08	6d	7.39961	4.26984	727.179	515.061
adenine nucleotide translocator1	Zm00001d017857	ANT1	2.77929e-38	0.691797	0.964	0.984	7.04966e-34	6d	25.7153	15.539	972.43	777.304
adenosyl homocysteine hydrolase1	Zm00001d049239	AHH1	4.53679e-39	0.838545	0.931	0.948	1.15076e-34	6d	20.3601	10.9447	2587.39	1929.65
ADP-ribosylation factor homolog1	Zm00001d013007	ARF1	2.56561e-08	0.731379	0.646	0.82	0.000650768	6d	6.71835	3.64898	191.159	145.995
alcohol dehydrogenase1	Zm00001d033931	ADH1	1.45193e-16	1.07892	0.692	0.729	3.68283e-12	6d	9.83504	4.12914	986.404	427.075
aldolase1	Zm00001d042453	ALD1	2.79658e-65	1.27806	0.931	0.914	7.09353e-61	6d	17.9937	6.83206	1700.77	655.122
aleurone9	Zm00001d012572	AL9	1.99219e-59	1.53496	1	0.997	5.0532e-55	7d	363.675	1055.76	2623.04	4475.55
alpha tubulin3	Zm00001d013159	TUA3	1.79554e-14	0.833118	0.764	0.852	4.55438e-10	6d	11.0933	5.78816	2711.69	2335.59
alpha tubulin4	Zm00001d013367	TUA4	1.05088e-24	1.01718	0.797	0.882	2.66556e-20	6d	12.2827	5.56274	2208.55	1845.69
aluminum-induced protein homolog1	Zm00001d023376	ALP1	2.99205e-23	0.684262	0.654	0.243	7.58933e-19	7d	1.40958	2.87191	201.64	564.704
ATP synthase2	Zm00001d038929	ATP2	1.91248e-32	0.803205	0.898	0.945	4.851e-28	6d	17.5736	9.64404	1148.3	818.476
auxin binding protein1	Zm00001d041711	ABP1	1.12538e-34	0.631204	0.543	0.095	2.85453e-30	7d	0.647082	1.55109	29.192	44.1804
csu849(atpb)	Zm00001d009488	csu849(atpb)	3.55073e-19	0.625054	0.872	0.957	9.00643e-15	6d	15.4103	9.64038	712.197	602.348
cystatin1	Zm00001d043175	PSEI1	1.91467e-34	0.848321	0.842	0.357	4.85656e-30	7d	2.41176	5.14254	53.4862	59.3631
cytochrome c reductase1	Zm00001d034528	CCR1	2.08965e-69	1.13936	0.966	0.649	5.3004e-65	7d	6.63303	15.8142	101.785	95.4501
defensin-like protein2	Zm00001d024302	DEF2	3.07089e-46	1.62999	0.758	0.249	7.78932e-42	7d	1.95441	8.14424	3.61786	20.8855
elongation factor 1-alpha10	Zm00001d036904	ELFA10	5.82315e-07	0.717177	0.613	0.739	0.0147704	6d	5.93597	3.21906	631.263	321.06
elongation factor 1-alpha9	Zm00001d046449	ELFA9	5.52405e-30	0.706312	0.928	0.953	1.40117e-25	6d	20.0814	11.9205	2714.31	1801.21
elongation factor alpha1	Zm00001d037905	ELFA11	5.73253e-19	1.3191	0.61	0.643	1.45406e-14	6d	6.29251	1.92272	995.688	579.532
elongation factor alpha2	Zm00001d037875	ELFA2	7.93129e-34	0.973555	0.833	0.882	2.01177e-29	6d	12.206	5.72515	1057.03	622.702
elongation factor alpha3	Zm00001d037873	ELFA3	3.05121e-20	1.13891	0.675	0.738	7.73941e-16	6d	7.54696	2.88119	607.096	384.847
elongation factor gamma1	Zm00001d036959	ELFG1	8.56412e-25	0.851495	0.8	0.865	2.17229e-20	6d	10.3554	5.29329	917.84	648.648
elongation factor TU mitochondrial1	Zm00001d034856	TUFM1	1.85267e-06	0.7248	0.607	0.772	0.0469929	6d	5.79347	3.1106	402.97	288.113
elongation initiation factor5A	Zm00001d006760	EIF5A	9.35792e-36	0.625903	0.989	0.895	2.37364e-31	7d	12.9288	20.4946	640.693	587.719
enolase1	Zm00001d045431	ENO1	2.18916e-33	1.0254	0.895	0.928	5.5528e-29	6d	23.6774	11.1234	4002.48	1888.44
eucaryotic initiation factor4	Zm00001d014673	EIF4	2.92969e-18	0.971472	0.669	0.743	7.43116e-14	6d	6.06067	2.60084	531.857	412.627
eukaryotic initiation factor4a	Zm00001d036480	EIF4A	5.38586e-09	0.794938	0.623	0.784	0.000136612	6d	6.76466	3.4753	850.13	582.18
glutaredoxin homolog1	Zm00001d003081	GRX1	3.30933e-45	0.946035	0.975	0.77	8.3941e-41	7d	9.46522	19.162	117.482	139.948
glyceraldehyde-3-phosphate dehydrogenase2	Zm00001d035156	GPC2	3.7445e-50	0.83106	0.987	0.985	9.49791e-46	6d	36.5555	20.1105	1662.4	1414.79
glyceraldehyde-3-phosphate dehydrogenase4	Zm00001d017121	GPC4	8.31196e-21	0.684716	0.921	0.948	2.10833e-16	6d	22.254	13.467	2615.35	1191.94
glycine-rich protein1	Zm00001d031168	GRP1	1.55933e-69	0.84281	1	0.999	3.95524e-65	6d	119.901	66.4091	4859.95	3946.43
glycine-rich protein2	Zm00001d023734	GRP2	2.83066e-15	0.816411	0.695	0.813	7.17998e-11	6d	7.60831	3.88825	286.985	202.412
H3C2-Zm00001d003725	Zm00001d003725	H3C2	3.22329e-18	0.750109	0.362	0.089	8.17588e-14	7d	0.583102	1.66265	137.159	88.43
H4C7-Zm00001d005791	Zm00001d005791	H4C7	6.07379e-19	0.606522	0.596	0.236	1.54062e-14	7d	2.09666	3.71492	324.388	222.927
H4C7-Zm00001d020584	Zm00001d020584	HIS404	6.81759e-21	0.827238	0.622	0.256	1.72928e-16	7d	2.33497	4.91719	140.737	99.7745
H4C7-Zm00001d027394	Zm00001d027394	HIS406	1.71635e-11	1.00497	0.823	0.574	4.35351e-07	7d	12.1947	25.4804	173.67	117.076
heat shock protein70-4	Zm00001d041550	HSP70-4	2.12739e-20	0.715524	0.787	0.873	5.39613e-16	6d	10.1446	5.78691	3609.2	2523.82
histone 2B5	Zm00001d051591	HIS2B5	1.34094e-10	0.662042	0.399	0.177	3.4013e-06	7d	1.39055	2.78262	258.48	150.022
histone2b2	Zm00001d050100	HIS2B2	3.24431e-11	0.933691	0.503	0.275	8.22919e-07	7d	2.17709	5.06874	388.403	287.762
metallothionein2	Zm00001d029778	MTL2	2.10442e-36	1.01489	0.884	0.43	5.33786e-32	7d	3.80884	8.71749	4.9347	12.3227
multi-protein bridging factor homolog1	Zm00001d049320	MBF1	1.61778e-48	1.03236	0.933	0.489	4.10349e-44	7d	3.65054	8.51202	160.3	159.24
phosphofructose kinase1	Zm00001d037278	PFK1	6.89242e-14	0.740084	0.708	0.83	1.74826e-09	6d	7.81552	4.27789	692.932	432.027
phosphoglycerate mutase1	Zm00001d012518	PMG1	8.39551e-09	0.655376	0.669	0.832	0.000212952	6d	7.00914	4.08508	574.074	367.248
phytosulfokine peptide precursor1	Zm00001d018727	PSK1	8.37982e-30	0.7058	0.998	0.98	2.12554e-25	7d	49.8474	81.9346	321.039	251.176
prohibitin2	Zm00001d025619	PHB2	5.59449e-11	0.65298	0.692	0.83	1.41904e-06	6d	6.84843	3.99133	351.627	266.285
proline responding1	Zm00001d010056	PRO1	5.41816e-07	0.600858	0.636	0.785	0.0137432	6d	5.99004	3.60896	561.611	583.195
pyruvate, orthophosphate dikinase2	Zm00001d010321	PDK2	1.94069e-07	0.739952	0.915	0.734	0.00492256	7d	13.6478	23.4637	1796.05	3547.18
receptor for activated C kinase1	Zm00001d038923	RACK1	9.83359e-14	0.792009	0.695	0.789	2.49429e-09	6d	7.68156	4.01394	842.947	645.849
responsive to abscisic acid15	Zm00001d013568	RAB15	1.10905e-11	0.624598	0.78	0.868	2.81309e-07	6d	10.9487	6.74996	975.242	1064.87
ribosomal protein L17a	Zm00001d010009	RPL17A	5.73027e-08	0.847459	0.557	0.653	0.00145348	6d	4.57931	2.10077	179.155	122.188
ribosomal protein S5	Zm00001d008387	RPS5	2.22277e-22	0.826206	0.826	0.922	5.63805e-18	6d	13.18	6.99766	776.661	564.358
subtilisin1	Zm00001d023684	SBT1	2.42953e-21	0.683578	0.833	0.42	6.16249e-17	7d	4.28537	7.48893	2460.95	3763.91
superoxide dismutase2	Zm00001d022505	SOD2	9.80774e-40	0.890279	0.846	0.302	2.48773e-35	7d	1.94989	4.46773	96.9983	93.0178
superoxide dismutase4	Zm00001d029170	SOD4	4.4439e-54	1.28775	0.901	0.338	1.1272e-49	7d	2.33717	7.14757	75.678	138.463
superoxide dismutase9	Zm00001d047479	SOD9	8.15311e-23	0.616631	0.937	0.548	2.06804e-18	7d	5.11652	8.37841	258.654	317.516
TF-CAMTA-transcription factor 3	Zm00001d042313	CAMTA3	2.92087e-30	0.623071	0.518	0.105	7.40879e-26	7d	0.593928	1.45489	28.9769	29.7565
thiamine biosynthesis2	Zm00001d044228	THI2	5.41077e-34	0.960925	0.866	0.853	1.37244e-29	6d	16.0456	7.7568	301.546	298.386
translation initiation factor1	Zm00001d021668	TIF1	2.6481e-25	0.802805	0.815	0.403	6.71691e-21	7d	3.10529	6.16163	77.1849	75.37
U6atac	ENSRNA049455185	U6atac	4.71437e-24	0.619492	0.373	0.056	1.1958e-19	7d	0.300315	0.997718	NA	NA
Zm00001d001880	Zm00001d001880	1d001880	1.25823e-32	0.62907	0.966	0.757	3.19151e-28	7d	8.95752	14.4	76.003	62.5567
Zm00001d002051	Zm00001d002051	1d002051	1.03886e-16	0.977017	0.669	0.748	2.63507e-12	6d	7.19198	3.16176	474.6	316.154
Zm00001d002244	Zm00001d002244	1d002244	2.61841e-09	0.826502	0.587	0.693	6.64159e-05	6d	4.68674	2.20672	310.293	261.757
Zm00001d002395	Zm00001d002395	pco101521	4.17824e-09	0.700415	0.633	0.743	0.000105981	6d	5.60742	3.06617	420.407	269.068
Zm00001d002451	Zm00001d002451	1d002451	3.34343e-30	0.761644	0.771	0.279	8.48061e-26	7d	2.18984	4.40812	90.6203	127.684
Zm00001d003653	Zm00001d003653	1d003653	6.91972e-39	0.61896	0.98	0.892	1.75519e-34	7d	14.0941	22.181	108.827	83.9636
Zm00001d003680	Zm00001d003680	1d003680	1.59098e-07	0.713038	0.6	0.756	0.00403552	6d	5.47494	2.94993	288.113	228.573
Zm00001d005023	Zm00001d005023	1d005023	1.89081e-32	0.827417	0.809	0.334	4.79603e-28	7d	2.16155	4.61019	375.548	264.821
Zm00001d005276	Zm00001d005276	PAB2	2.52027e-42	0.983754	0.875	0.915	6.39268e-38	6d	13.8436	6.50583	1449.33	1221.57
Zm00001d005695	Zm00001d005695	1d005695	8.02768e-28	0.686278	0.921	0.534	2.03622e-23	7d	4.49154	7.83659	77.4642	81.9455
Zm00001d006008	Zm00001d006008	pza03529	4.56662e-47	1.06838	0.898	0.892	1.15832e-42	6d	14.5891	6.43371	1689.79	1158.7
Zm00001d006750	Zm00001d006750	1d006750	7.32978e-32	0.643827	0.543	0.105	1.8592e-27	7d	0.687879	1.63726	173.749	144.494
Zm00001d006899	Zm00001d006899	RPS6B	1.07123e-19	0.749139	0.787	0.878	2.71718e-15	6d	10.056	5.57783	859.467	558.054
Zm00001d007192	Zm00001d007192	1d007192	3.69195e-10	0.938518	0.584	0.669	9.36463e-06	6d	5.3157	2.29533	447.799	292.14
Zm00001d007824	Zm00001d007824	1d007824	5.47275e-10	0.678847	0.689	0.795	1.38816e-05	6d	6.71239	3.81766	863.243	570.145
Zm00001d007967	Zm00001d007967	1d007967	4.24836e-35	1.67545	0.983	0.964	1.0776e-30	7d	71.121	229.368	495.648	622.84
Zm00001d008224	Zm00001d008224	1d008224	7.84338e-07	0.97244	0.534	0.611	0.0198947	6d	4.70645	1.90826	270.412	187.249
Zm00001d008242	Zm00001d008242	1d008242	4.35194e-08	0.685925	0.643	0.808	0.00110387	6d	6.45957	3.63692	191.144	132.466
Zm00001d008259	Zm00001d008259	1d008259	1.18043e-50	0.981724	0.938	0.538	2.99415e-46	7d	4.16661	9.20313	102.273	86.8959
Zm00001d008594	Zm00001d008594	1d008594	5.76417e-32	0.807113	0.758	0.269	1.46208e-27	7d	1.65116	3.63876	456.944	374.002
Zm00001d008916	Zm00001d008916	1d008916	3.83781e-50	0.891979	0.759	0.161	9.73461e-46	7d	1.0221	2.75244	27.5375	25.5855
Zm00001d008923	Zm00001d008923	1d008923	1.07984e-26	0.800843	0.884	0.515	2.73901e-22	7d	4.58523	8.73014	16.8454	19.4071
Zm00001d009000	Zm00001d009000	1d009000	1.8349e-11	0.691312	0.711	0.825	4.65423e-07	6d	8.22624	4.71373	281.677	153.954
Zm00001d009868	Zm00001d009868	ELFA1	4.11296e-36	1.04186	0.823	0.849	1.04325e-31	6d	10.7511	4.70753	892.665	496.005
Zm00001d009870	Zm00001d009870	1d009870	1.75799e-19	0.829939	0.731	0.809	4.45914e-15	6d	7.86216	3.98543	731.714	455.306
Zm00001d009978	Zm00001d009978	pco067418a	3.97973e-34	0.662358	0.7	0.193	1.00946e-29	7d	1.15154	2.40517	44.8986	39.8105
Zm00001d010528	Zm00001d010528	1d010528	3.01723e-36	0.655938	0.982	0.849	7.6532e-32	7d	15.0685	24.3182	372.318	249.859
Zm00001d010631	Zm00001d010631	1d010631	3.27922e-35	0.712912	0.962	0.711	8.31775e-31	7d	8.45379	14.4958	372.611	269.897
Zm00001d010855	Zm00001d010855	pco152469	6.06498e-37	1.04205	0.889	0.911	1.53838e-32	6d	17.2753	7.87515	278.86	213.417
Zm00001d010920	Zm00001d010920	SAMS1	3.91801e-20	0.824273	0.787	0.879	9.93804e-16	6d	11.0311	5.79478	622.366	646.491
Zm00001d011534	Zm00001d011534	1d011534	1.43678e-32	0.677768	0.746	0.239	3.64438e-28	7d	1.67597	3.28065	178.171	121.929
Zm00001d011786	Zm00001d011786	phm15278	2.54397e-43	0.944031	0.878	0.367	6.45278e-39	7d	2.94018	6.5805	67.6111	76.3559
Zm00001d012423	Zm00001d012423	umc1268	6.32075e-18	0.610523	0.623	0.262	1.60326e-13	7d	1.98483	3.55728	248.752	151.718
Zm00001d012679	Zm00001d012679	pco073464	4.27628e-37	0.681161	0.652	0.148	1.08468e-32	7d	0.79483	1.87788	59.4222	63.8703
Zm00001d012770	Zm00001d012770	1d012770	8.15714e-12	0.787257	0.656	0.772	2.06906e-07	6d	6.37149	3.27137	1666.79	985.952
Zm00001d013758	Zm00001d013758	1d013758	9.34693e-53	0.969781	0.962	0.646	2.37085e-48	7d	6.3915	13.4766	439.532	337.239
Zm00001d013907	Zm00001d013907	1d013907	7.19869e-47	1.30014	0.799	0.249	1.82595e-42	7d	1.77522	5.83406	29.699	121.456
Zm00001d014355	Zm00001d014355	1d014355	2.86846e-25	0.754962	0.828	0.436	7.27584e-21	7d	3.1953	6.07993	348.451	245.132
Zm00001d014417	Zm00001d014417	1d014417	1.52673e-38	0.892577	0.904	0.443	3.87256e-34	7d	3.29397	6.97172	99.5698	114.112
Zm00001d014428	Zm00001d014428	1d014428	1.48787e-35	0.60518	0.576	0.108	3.77399e-31	7d	0.6342	1.48589	16.2154	13.5998
Zm00001d014519	Zm00001d014519	1d014519	9.93474e-51	0.770651	0.991	0.931	2.51995e-46	7d	25.0316	43.4109	162.689	179.448
Zm00001d014772	Zm00001d014772	1d014772	5.52776e-28	0.738558	0.901	0.456	1.40212e-23	7d	3.3937	6.33092	149.632	149.865
Zm00001d014957	Zm00001d014957	1d014957	9.63831e-54	0.865398	0.982	0.826	2.44476e-49	7d	13.2403	24.9435	414.003	349.368
Zm00001d015091	Zm00001d015091	BI1	7.64348e-12	0.84991	0.692	0.781	1.93877e-07	6d	8.36315	4.19485	84.348	99.5431
Zm00001d015383	Zm00001d015383	pco070235b	1.07131e-13	0.921326	0.646	0.721	2.71737e-09	6d	6.00308	2.69779	327.773	211.081
Zm00001d016379	Zm00001d016379	1d016379	3.75744e-40	0.904359	0.713	0.18	9.53074e-36	7d	1.23889	3.19056	10.6054	15.5595
Zm00001d017047	Zm00001d017047	1d017047	8.81388e-09	0.862555	0.633	0.758	0.000223564	6d	7.03527	3.41922	464.818	295.895
Zm00001d017060	Zm00001d017060	1d017060	7.02464e-08	0.893146	0.58	0.686	0.0017818	6d	5.42701	2.46055	38.5636	26.9219
Zm00001d017830	Zm00001d017830	1d017830	1.36197e-08	0.788595	0.6	0.722	0.000345464	6d	5.42955	2.72212	368.892	259.223
Zm00001d017850	Zm00001d017850	1d017850	9.32301e-37	0.72887	0.971	0.741	2.36478e-32	7d	9.78164	16.8688	327.19	267.175
Zm00001d019552	Zm00001d019552	1d019552	2.08041e-30	0.825475	0.798	0.305	5.27695e-26	7d	1.95203	4.23135	369.469	453.608
Zm00001d021018	Zm00001d021018	1d021018	9.37782e-31	0.670799	0.94	0.662	2.37868e-26	7d	7.0739	11.8533	219.032	151.379
Zm00001d021421	Zm00001d021421	UGP2	7.47333e-14	0.703814	0.757	0.881	1.89561e-09	6d	10.0726	5.79796	1020.95	627.214
Zm00001d021850	Zm00001d021850	pco067235	2.5465e-36	0.716942	0.662	0.161	6.45921e-32	7d	0.898554	2.12064	35.4713	116.793
Zm00001d022308	Zm00001d022308	1d022308	1.42927e-39	0.756406	0.692	0.161	3.62535e-35	7d	0.910202	2.22686	23.1389	24.1032
Zm00001d022324	Zm00001d022324	1d022324	1.31957e-09	0.7008	0.685	0.848	3.3471e-05	6d	7.19499	4.04181	182.661	152.256
Zm00001d022489	Zm00001d022489	1d022489	7.77054e-36	0.818988	0.832	0.311	1.971e-31	7d	2.04981	4.38037	58.5566	58.409
Zm00001d022513	Zm00001d022513	1d022513	5.86317e-34	0.906502	0.875	0.906	1.48719e-29	6d	13.6787	6.83073	647.679	461.933
Zm00001d023379	Zm00001d023379	PYK2	3.74983e-07	0.925061	0.557	0.649	0.00951145	6d	5.22572	2.27883	132.802	91.5788
Zm00001d024120	Zm00001d024120	1d024120	6.83649e-15	0.651567	0.777	0.436	1.73408e-10	7d	3.53028	6.11649	198.368	274.599
Zm00001d025801	Zm00001d025801	1d025801	8.35262e-07	0.605551	0.643	0.806	0.0211864	6d	5.94904	3.56705	690.301	702.901
Zm00001d025924	Zm00001d025924	1d025924	1.00633e-29	0.905382	0.84	0.384	2.55255e-25	7d	2.82127	6.15738	354.882	1013.22
Zm00001d026297	Zm00001d026297	1d026297	1.63433e-19	0.782576	0.873	0.564	4.14547e-15	7d	9.32445	16.7601	26.3784	19.9475
Zm00001d026308	Zm00001d026308	1d026308	8.0995e-33	0.772762	0.454	0.056	2.05444e-28	7d	0.328221	1.26931	15.7985	14.4151
Zm00001d027037	Zm00001d027037	1d027037	2.69829e-11	1.11066	0.511	0.5	6.84422e-07	6d	4.19094	1.40384	197.257	140.239
Zm00001d027527	Zm00001d027527	1d027527	2.83784e-07	0.971852	0.525	0.598	0.00719817	6d	4.70523	1.90882	344.642	212.516
Zm00001d027976	Zm00001d027976	IDP622	1.12742e-21	0.991637	0.8	0.868	2.85969e-17	6d	12.6674	5.87345	132.734	129.747
Zm00001d028426	Zm00001d028426	1d028426	5.83639e-08	0.769454	0.623	0.747	0.0014804	6d	6.08829	3.15827	173.189	110.589
Zm00001d028755	Zm00001d028755	1d028755	7.70818e-07	0.79808	0.564	0.68	0.0195518	6d	4.49549	2.16053	278.996	221.508
Zm00001d029173	Zm00001d029173	1d029173	3.9428e-09	0.752536	0.652	0.797	0.000100009	6d	6.59392	3.50744	249.031	194.045
Zm00001d029238	Zm00001d029238	MSR6	7.69699e-52	1.04544	0.71	0.125	1.95234e-47	7d	0.809637	2.73509	12.2245	22.5781
Zm00001d029595	Zm00001d029595	1d029595	3.86334e-30	0.713527	0.901	0.439	9.79936e-26	7d	3.32171	6.08678	85.8961	85.9195
Zm00001d029968	Zm00001d029968	1d029968	1.89825e-45	0.716443	0.991	0.951	4.8149e-41	7d	29.663	49.3832	620.247	444.494
Zm00001d030079	Zm00001d030079	cl40196_1a	4.50305e-35	0.639218	0.669	0.161	1.1422e-30	7d	1.00061	2.11592	14.082	16.9501
Zm00001d030509	Zm00001d030509	pco144716	7.56797e-30	0.65515	0.751	0.249	1.91962e-25	7d	1.5946	3.08592	83.6835	69.2677
Zm00001d030725	Zm00001d030725	HSP70-1	1.43847e-19	0.772463	0.787	0.897	3.64867e-15	6d	10.0727	5.48212	2345.84	2039.48
Zm00001d031128	Zm00001d031128	METS1	7.21131e-26	1.07564	0.741	0.782	1.82915e-21	6d	8.9878	3.7388	1269.39	944.59
Zm00001d031431	Zm00001d031431	1d031431	3.94509e-37	0.646333	0.511	0.069	1.00067e-32	7d	0.350508	1.11379	22.5408	20.4359
Zm00001d032070	Zm00001d032070	1d032070	1.16096e-17	0.695008	0.659	0.302	2.94478e-13	7d	3.13067	5.68711	554.522	347.479
Zm00001d032231	Zm00001d032231	1d032231	1.55628e-27	0.98208	0.767	0.832	3.94751e-23	6d	8.59491	3.85742	753.789	539.999
Zm00001d032668	Zm00001d032668	1d032668	8.14621e-35	0.733067	0.785	0.252	2.06629e-30	7d	1.56314	3.26038	159.813	131.527
Zm00001d032950	Zm00001d032950	GME1	3.06742e-22	0.828014	0.803	0.842	7.78051e-18	6d	10.2371	5.32991	1062.36	813.32
Zm00001d033128	Zm00001d033128	1d033128	4.14342e-24	0.631828	0.921	0.959	1.05098e-19	6d	17.8729	11.1798	565.319	428.79
Zm00001d033909	Zm00001d033909	1d033909	2.15506e-07	0.914577	0.898	0.767	0.00546632	7d	13.3454	26.0413	44.8002	68.0418
Zm00001d034218	Zm00001d034218	1d034218	2.41269e-43	0.926369	0.926	0.541	6.1198e-39	7d	4.76061	9.94795	145.188	126.48
Zm00001d034787	Zm00001d034787	IDP6020	6.32762e-33	0.762425	0.451	0.056	1.605e-28	7d	0.281664	1.17414	20.3476	19.3337
Zm00001d034790	Zm00001d034790	1d034790	6.7815e-23	0.692702	0.905	0.959	1.72013e-18	6d	16.0925	9.57506	953.268	655.156
Zm00001d035720	Zm00001d035720	ACT3	1.72494e-06	0.860652	0.574	0.721	0.0437532	6d	5.48388	2.5707	406.321	304.706
Zm00001d036036	Zm00001d036036	1d036036	1.96556e-27	0.888239	0.927	0.603	4.98564e-23	7d	6.72189	13.2926	241.628	205.53
Zm00001d036136	Zm00001d036136	1d036136	3.21105e-19	1.25753	0.574	0.262	8.14483e-15	7d	2.35208	7.01436	10.1235	15.2082
Zm00001d036547	Zm00001d036547	1d036547	3.32807e-29	0.625016	0.948	0.613	8.44166e-25	7d	6.06919	9.9023	75.5778	60.8805
Zm00001d037052	Zm00001d037052	1d037052	1.53232e-24	0.732929	0.785	0.341	3.88672e-20	7d	2.38015	4.61784	32.5596	33.7672
Zm00001d037275	Zm00001d037275	pco110104	2.13414e-29	0.834282	0.894	0.456	5.41324e-25	7d	3.66277	7.31357	53.796	58.119
Zm00001d037603	Zm00001d037603	1d037603	7.60672e-40	0.831107	0.958	0.689	1.92944e-35	7d	7.79291	14.643	606.233	437.833
Zm00001d037663	Zm00001d037663	NAD6	2.73944e-51	1.03291	0.944	0.551	6.94858e-47	7d	4.30275	9.85023	52.0424	54.908
Zm00001d037877	Zm00001d037877	ELFA12	3.44971e-19	0.716419	0.79	0.875	8.7502e-15	6d	10.2063	5.82022	1227.91	738.544
Zm00001d038218	Zm00001d038218	1d038218	4.86554e-56	0.837815	0.99	0.964	1.23414e-51	7d	28.5184	51.7595	185.39	132.064
Zm00001d038327	Zm00001d038327	gpm191	1.53253e-38	0.959149	0.863	0.341	3.88727e-34	7d	2.84071	6.46697	58.7826	67.6758
Zm00001d038351	Zm00001d038351	1d038351	4.20158e-39	0.931033	0.917	0.518	1.06573e-34	7d	4.32588	9.15453	88.7487	97.0219
Zm00001d038376	Zm00001d038376	UBI7	3.38348e-37	0.782327	0.792	0.243	8.5822e-33	7d	1.53395	3.35816	94.5907	87.0901
Zm00001d039064	Zm00001d039064	1d039064	1.20437e-35	0.657841	0.548	0.092	3.05488e-31	7d	0.456656	1.2982	18.6931	22.3549
Zm00001d039090	Zm00001d039090	1d039090	2.72102e-40	1.14214	0.82	0.839	6.90188e-36	6d	11.6055	4.71141	162.432	104.645
Zm00001d039091	Zm00001d039091	1d039091	3.2401e-83	1.32294	0.954	0.921	8.21851e-79	6d	20.8779	7.74504	238.389	153.965
Zm00001d039468	Zm00001d039468	1d039468	3.49178e-30	0.792129	0.614	0.167	8.8569e-26	7d	1.10002	2.63645	9.42358	12.3263
Zm00001d040446	Zm00001d040446	phm15899	2.24148e-21	1.4705	0.518	0.372	5.68551e-17	6d	4.43593	0.961595	180.855	62.4979
Zm00001d042025	Zm00001d042025	1d042025	2.78118e-29	0.778685	0.927	0.557	7.05446e-25	7d	4.79922	8.94894	119.851	121.978
Zm00001d044442	Zm00001d044442	1d044442	2.33862e-25	1.05573	0.764	0.776	5.9319e-21	6d	10.4217	4.49448	46.7487	33.8965
Zm00001d044754	Zm00001d044754	1d044754	1.23799e-06	0.812106	0.58	0.714	0.0314015	6d	5.50605	2.70552	639.81	448.574
Zm00001d045459	Zm00001d045459	1d045459	6.89467e-23	0.661802	0.309	0.026	1.74883e-18	7d	0.139441	0.802662	14.8871	21.0518
Zm00001d045650	Zm00001d045650	1d045650	1.9799e-37	0.635504	0.563	0.089	5.02202e-33	7d	0.532999	1.38149	20.601	18.37
Zm00001d045893	Zm00001d045893	1d045893	3.74686e-29	0.766453	0.856	0.436	9.50392e-25	7d	3.61394	6.84868	NA	NA
Zm00001d045988	Zm00001d045988	pco070107	1.9886e-39	1.41251	0.468	0.039	5.04409e-35	7d	0.2198	2.24711	1.44577	12.7853
Zm00001d048102	Zm00001d048102	umc2207	5.97353e-14	0.748324	0.698	0.826	1.51519e-09	6d	7.24357	3.90735	403.232	311.832
Zm00001d048132	Zm00001d048132	1d048132	1.00568e-37	0.783027	0.68	0.164	2.55092e-33	7d	0.882651	2.23955	28.2894	24.9952
Zm00001d048253	Zm00001d048253	1d048253	9.36209e-13	1.04433	0.58	0.635	2.37469e-08	6d	4.96929	1.89434	257.744	174.884
Zm00001d048256	Zm00001d048256	1d048256	8.59713e-11	1.10046	0.548	0.592	2.18066e-06	6d	4.69462	1.65578	271.645	175.377
Zm00001d048924	Zm00001d048924	umc2742	2.62993e-11	1.20521	0.472	0.427	6.67083e-07	6d	3.55584	0.975898	167.319	89.5206
Zm00001d049399	Zm00001d049399	1d049399	2.34062e-39	1.21708	0.797	0.801	5.93698e-35	6d	10.3482	3.88147	1238.77	847.851
Zm00001d049557	Zm00001d049557	1d049557	4.66003e-30	0.630916	0.874	0.361	1.18202e-25	7d	2.71157	4.74755	53.2273	46.6699
Zm00001d049959	Zm00001d049959	1d049959	9.82873e-08	0.678721	0.639	0.8	0.00249306	6d	6.1625	3.47455	157.438	116.335
Zm00001d050375	Zm00001d050375	1d050375	7.75193e-41	1.14847	0.807	0.823	1.96628e-36	6d	10.6863	4.27174	704.073	527.287
Zm00001d051420	Zm00001d051420	DHN3	1.55926e-10	0.967547	0.649	0.737	3.95507e-06	6d	8.6256	3.92229	80.2142	109.392
Zm00001d051860	Zm00001d051860	1d051860	2.11318e-26	0.661307	0.904	0.498	5.36008e-22	7d	4.04673	6.98148	73.9372	51.3742
Zm00001d052061	Zm00001d052061	1d052061	3.2065e-08	1.2543	0.397	0.342	0.00081333	6d	3.23513	0.775347	69.7233	66.2947
Zm00001d052494	Zm00001d052494	umc2285	1.1086e-16	1.02929	0.643	0.711	2.81196e-12	6d	6.3991	2.62519	463.297	261.85
Zm00001d052855	Zm00001d052855	HSP13	5.05762e-27	0.896567	0.8	0.835	1.28286e-22	6d	10.5847	5.22288	1464.56	1000.98
Zm00001d053090	Zm00001d053090	pza03081	5.83944e-18	1.08184	0.646	0.675	1.48117e-13	6d	5.82905	2.22623	261.328	175.297
Zm00001d053834	Zm00001d053834	1d053834	1.65299e-20	0.8731	0.787	0.839	4.19281e-16	6d	10.3118	5.17595	288.383	307.858
Zm00001d053857	Zm00001d053857	1d053857	3.72913e-10	1.06408	0.567	0.643	9.45895e-06	6d	5.29233	2.00948	498.69	326.365
Zm00001d053863	Zm00001d053863	1d053863	1.54843e-34	0.668791	0.979	0.879	3.92758e-30	7d	16.3175	26.5303	300.881	259.055

## Sheet: Cluster 4
List of CCTS Genes at 6 and 7 DAP in cluster 4
gene_name	geneID	symbol	p_val	avg_log2FC	pct.1	pct.2	p_val_adj	cluster	scRNA-seq_expression_6DAP	scRNA-seq_expression_7DAP	bulk_expression_6DAP	bulk_expression_7DAP
40S ribosomal protein S21a	Zm00001d037886	RPS21A	2.26526e-36	1.70633	0.808	0.696	5.74584e-32	6d	10.6931	2.58324	3.46286	2.9315
60S acidic ribosomal protein P0	Zm00001d035201	ARPP0	5.99762e-10	0.736755	0.736	0.799	1.5213e-05	6d	7.46764	4.08133	860.937	607.674
abscisic acid stress ripening7	Zm00001d040786	AASR7	2.09062e-13	0.68949	0.368	0.077	5.30287e-09	7d	0.315261	1.12114	1.10754	1.47291
acidic ribosomal protein P2a-2	Zm00001d009652	ARPP2A-2	2.51096e-10	0.782739	0.72	0.78	6.36906e-06	6d	7.56338	3.97757	167.404	110.955
acidic ribosomal protein P3	Zm00001d014679	ARPP3	1.57768e-17	0.805347	0.918	0.925	4.00178e-13	6d	14.9541	8.12932	523.235	370.453
acidic ribosomal protein P40	Zm00001d048346	ARPP40	1.50922e-27	0.998061	0.824	0.799	3.82813e-23	6d	8.78778	3.90047	727.179	515.061
acyl carrier protein1	Zm00001d032019	ACPT1	2.17127e-14	0.620198	0.766	0.341	5.50743e-10	7d	1.87443	3.41824	218.448	203.976
adenosyl homocysteine hydrolase1	Zm00001d049239	AHH1	4.09114e-49	1.42557	0.94	0.875	1.03772e-44	6d	23.0541	7.9547	2587.39	1929.65
alcohol dehydrogenase1	Zm00001d033931	ADH1	1.1222e-16	0.804545	0.885	0.8	2.84645e-12	6d	13.5577	7.33492	986.404	427.075
aldolase1	Zm00001d042453	ALD1	1.41385e-22	0.906664	0.885	0.895	3.58622e-18	6d	14.6081	7.32564	1700.77	655.122
aleurone9	Zm00001d012572	AL9	2.29499e-69	2.17235	1	1	5.82124e-65	7d	193.895	877.502	2623.04	4475.55
allene oxide cyclase1	Zm00001d029594	AOC1	1.93734e-20	0.761058	0.62	0.165	4.91406e-16	7d	0.913769	2.24333	33.9133	97.0615
alpha tubulin2	Zm00001d033850	TUA1	2.53997e-14	0.761577	0.868	0.933	6.44264e-10	6d	15.2463	8.5829	2902.89	2456.51
alpha tubulin3	Zm00001d013159	TUA3	8.99021e-26	1.17612	0.857	0.845	2.28037e-21	6d	13.858	5.57527	2711.69	2335.59
alpha tubulin4	Zm00001d013367	TUA4	9.04271e-25	1.02478	0.879	0.89	2.29368e-20	6d	14.1197	6.43112	2208.55	1845.69
aluminum-induced protein homolog1	Zm00001d023376	ALP1	2.68202e-20	0.762687	0.694	0.231	6.80296e-16	7d	1.20542	2.74182	201.64	564.704
auxin binding protein1	Zm00001d041711	ABP1	2.35873e-23	0.894733	0.544	0.093	5.98291e-19	7d	0.413077	1.62729	29.192	44.1804
beta expansin7	Zm00001d029906	EXPB7	1.86157e-06	0.970371	0.309	0.126	0.0472188	7d	0.667051	2.26633	334.586	289.58
cystatin5	Zm00001d038173	PSEI5	6.61841e-21	0.683788	0.633	0.165	1.67876e-16	7d	0.788454	1.87289	25.7338	29.5882
cytochrome c reductase1	Zm00001d034528	CCR1	3.77225e-36	1.02674	0.963	0.681	9.5683e-32	7d	7.24553	15.7995	101.785	95.4501
defensin-like protein2	Zm00001d024302	DEF2	5.41504e-27	1.45506	0.743	0.247	1.37352e-22	7d	2.37078	8.24158	3.61786	20.8855
elongation factor alpha1	Zm00001d037905	ELFA11	1.12561e-18	1.46642	0.621	0.511	2.85511e-14	6d	5.41712	1.32222	995.688	579.532
elongation factor alpha2	Zm00001d037875	ELFA2	5.31435e-19	0.99834	0.769	0.773	1.34798e-14	6d	8.67909	3.84512	1057.03	622.702
elongation factor alpha3	Zm00001d037873	ELFA3	1.86652e-17	1.14966	0.698	0.659	4.73442e-13	6d	6.34886	2.31236	607.096	384.847
elongation factor gamma1	Zm00001d036959	ELFG1	1.50098e-25	1.00505	0.83	0.803	3.80724e-21	6d	8.82882	3.89724	917.84	648.648
enolase1	Zm00001d045431	ENO1	3.90878e-23	1.16368	0.852	0.843	9.91461e-19	6d	16.7722	6.93301	4002.48	1888.44
eukaryotic initiation factor4a	Zm00001d036480	EIF4A	1.62334e-06	0.722917	0.626	0.709	0.041176	6d	4.91985	2.58667	850.13	582.18
exoglucanase1	Zm00001d034015	EXG1	1.21469e-07	1.03081	0.522	0.477	0.00308106	6d	3.95484	1.42507	955.489	614.233
general regulatory factor1	Zm00001d003401	GRF1	3.19402e-12	0.723617	0.78	0.831	8.10163e-08	6d	7.8992	4.38915	751.453	555.692
glutaredoxin homolog1	Zm00001d003081	GRX1	8.07879e-28	1.02437	0.964	0.808	2.04918e-23	7d	9.47126	20.2992	117.482	139.948
glutathione transferase5	Zm00001d034356	GST5	6.1549e-09	0.674246	0.775	0.843	0.000156119	6d	10.659	6.30622	72.4878	156.861
glyceraldehyde-3-phosphate dehydrogenase2	Zm00001d035156	GPC2	6.09478e-39	0.936805	0.984	0.986	1.54594e-34	6d	35.1244	17.871	1662.4	1414.79
glyceraldehyde-3-phosphate dehydrogenase4	Zm00001d017121	GPC4	1.29707e-17	0.739702	0.896	0.904	3.29003e-13	6d	18.5338	10.6981	2615.35	1191.94
glycine-rich protein1	Zm00001d031168	GRP1	3.21808e-32	0.638677	1	1	8.16267e-28	6d	113.533	72.5646	4859.95	3946.43
glycine-rich protein2	Zm00001d023734	GRP2	2.32446e-12	0.99304	0.676	0.715	5.896e-08	6d	6.58419	2.81043	286.985	202.412
glycine1	Zm00001d049234	GLY1	5.27633e-09	0.842716	0.709	0.781	0.000133834	6d	7.01117	3.46697	531.149	517.353
GRMZM2G046532	Zm00001d019277	2G046532	6.54862e-30	1.38112	0.929	0.831	1.66106e-25	6d	66.7406	25.0069	2747.69	1596.8
H4C7-Zm00001d002546	Zm00001d002546	HIS403	2.99517e-08	0.690293	0.731	0.758	0.000759725	6d	10.8881	6.36736	217.733	148.206
H4C7-Zm00001d026015	Zm00001d026015	HIS405	3.15925e-07	0.626845	0.802	0.85	0.00801344	6d	11.85	7.32157	193.868	138.946
heat shock protein70-4	Zm00001d041550	HSP70-4	4.26492e-19	1.00105	0.797	0.811	1.0818e-14	6d	10.8441	4.91772	3609.2	2523.82
metallothionein2	Zm00001d029778	MTL2	5.62298e-15	0.781758	0.947	0.687	1.42627e-10	7d	7.37617	13.4005	4.9347	12.3227
multi-protein bridging factor homolog1	Zm00001d049320	MBF1	5.19077e-39	1.16881	0.944	0.555	1.31664e-34	7d	3.91521	10.0507	160.3	159.24
OBAP2A	Zm00001d043464	OBAP2A	3.88314e-18	0.693767	0.436	0.066	9.84958e-14	7d	0.355177	1.192	15.7537	83.5541
pco101682(581)	Zm00001d018370	pco101682(581)	2.19369e-09	1.09656	0.522	0.457	5.5643e-05	6d	3.59944	1.15084	322.969	260.758
prohibitin2	Zm00001d025619	PHB2	6.63598e-10	0.77392	0.692	0.763	1.68322e-05	6d	6.24956	3.23973	351.627	266.285
protein kinase inhibitor1	Zm00001d028963	PKI1	4.6308e-22	0.776743	0.939	0.692	1.1746e-17	7d	5.90733	10.8341	102.122	94.4223
pyruvate, orthophosphate dikinase2	Zm00001d010321	PDK2	1.89761e-10	0.695511	0.979	0.846	4.81329e-06	7d	27.83	45.689	1796.05	3547.18
receptor for activated C kinase1	Zm00001d038923	RACK1	2.87328e-08	0.828659	0.67	0.72	0.000728808	6d	6.3511	3.13905	842.947	645.849
receptor for activated C kinase2	Zm00001d009480	RACK2	3.73919e-15	0.936867	0.742	0.743	9.48445e-11	6d	7.23186	3.30004	836.997	574.139
responsive to abscisic acid15	Zm00001d013568	RAB15	5.36268e-11	0.62327	0.841	0.857	1.36024e-06	6d	11.1062	6.85935	975.242	1064.87
ribosomal protein L13A homolog	Zm00001d034059	MTA1	1.30141e-12	0.695124	0.846	0.88	3.30103e-08	6d	10.6801	6.21428	862.054	604.21
ribosomal protein S4	Zm00001d012878	RPS4	2.41064e-08	0.728237	0.659	0.699	0.000611459	6d	4.92377	2.57583	577.08	376.073
RPL39	Zm00001d045121	umc1430	3.03904e-15	1.01435	0.808	0.817	7.70853e-11	6d	11.8158	5.34448	47.5954	29.5142
RPS21	Zm00001d029124	RPS21B	2.3418e-12	0.706728	0.769	0.78	5.93999e-08	6d	6.7742	3.76331	147.463	88.3461
superoxide dismutase4	Zm00001d029170	SOD4	3.31937e-30	1.14228	0.928	0.462	8.41959e-26	7d	3.43974	8.79983	75.678	138.463
TF-ZmOrphan42	Zm00001d028752	PRH25	2.56889e-11	0.64794	0.72	0.374	6.516e-07	7d	2.24338	4.08214	120.227	130.869
thiamine biosynthesis2	Zm00001d044228	THI2	2.59906e-35	1.65416	0.808	0.616	6.59252e-31	6d	13.4554	3.59282	301.546	298.386
U6atac	ENSRNA049455185	U6atac	2.01409e-15	0.600425	0.499	0.132	5.10873e-11	7d	0.632344	1.4749	NA	NA
ubiquitin1	Zm00001d015327	UBI1	1.44165e-12	0.83967	0.769	0.825	3.65673e-08	6d	10.3553	5.34501	671.46	613.724
Zm00001d001080	Zm00001d001080	1d001080	1.00726e-35	0.937467	0.984	0.965	2.55491e-31	6d	26.5219	13.3705	35.681	21.3401
Zm00001d002051	Zm00001d002051	1d002051	5.47808e-18	1.26056	0.654	0.556	1.38951e-13	6d	5.72734	1.80786	474.6	316.154
Zm00001d002352	Zm00001d002352	1d002352	1.97775e-20	0.747653	0.674	0.198	5.01657e-16	7d	0.949938	2.27406	35.9088	35.3774
Zm00001d003653	Zm00001d003653	1d003653	5.72638e-23	0.690166	0.969	0.841	1.4525e-18	7d	11.425	19.0473	108.827	83.9636
Zm00001d004931	Zm00001d004931	umc1459	8.61962e-07	0.852342	0.555	0.561	0.0218637	6d	4.10755	1.82899	933.879	988.123
Zm00001d005276	Zm00001d005276	PAB2	3.27119e-21	0.886421	0.863	0.883	8.29738e-17	6d	11.1136	5.55292	1449.33	1221.57
Zm00001d005695	Zm00001d005695	1d005695	5.7388e-24	0.850935	0.914	0.522	1.45565e-19	7d	3.58236	7.26506	77.4642	81.9455
Zm00001d006008	Zm00001d006008	pza03529	1.57384e-34	1.12348	0.868	0.823	3.99203e-30	6d	11.7038	4.83083	1689.79	1158.7
Zm00001d006796	Zm00001d006796	pco144726	1.12755e-20	0.818851	0.488	0.077	2.86002e-16	7d	0.434885	1.53114	21.9498	100.649
Zm00001d006899	Zm00001d006899	RPS6B	1.26328e-16	0.798779	0.786	0.818	3.20432e-12	6d	8.44441	4.42898	859.467	558.054
Zm00001d007032	Zm00001d007032	MMP137	6.92105e-25	0.656391	0.648	0.137	1.75552e-20	7d	0.836023	1.89382	15.7131	16.9494
Zm00001d008259	Zm00001d008259	1d008259	7.30752e-29	0.955771	0.914	0.467	1.85355e-24	7d	3.18122	7.10997	102.273	86.8959
Zm00001d008916	Zm00001d008916	1d008916	1.19338e-22	0.806894	0.758	0.253	3.02701e-18	7d	1.33155	3.0789	27.5375	25.5855
Zm00001d008923	Zm00001d008923	1d008923	5.918e-15	0.698574	0.966	0.742	1.5011e-10	7d	9.44497	15.9511	16.8454	19.4071
Zm00001d009638	Zm00001d009638	1d009638	3.84064e-07	0.642993	0.764	0.821	0.00974179	6d	8.06615	4.80581	1649.34	1731.27
Zm00001d009868	Zm00001d009868	ELFA1	4.58023e-17	1.02113	0.725	0.72	1.16178e-12	6d	7.41804	3.14782	892.665	496.005
Zm00001d009870	Zm00001d009870	1d009870	2.30743e-15	1.02553	0.692	0.699	5.85279e-11	6d	6.44954	2.65943	731.714	455.306
Zm00001d009978	Zm00001d009978	pco067418a	1.2695e-19	0.665444	0.7	0.22	3.22008e-15	7d	1.13	2.3783	44.8986	39.8105
Zm00001d010804	Zm00001d010804	AY104566	1.64059e-19	0.678132	0.935	0.648	4.16135e-15	7d	4.76536	8.22496	109.529	110.751
Zm00001d010920	Zm00001d010920	SAMS1	4.2708e-25	1.08972	0.852	0.803	1.08329e-20	6d	10.7383	4.51525	622.366	646.491
Zm00001d011786	Zm00001d011786	phm15278	3.11016e-16	0.666878	0.88	0.489	7.88892e-12	7d	3.2814	5.79729	67.6111	76.3559
Zm00001d012577	Zm00001d012577	1d012577	7.31866e-14	0.806003	0.863	0.904	1.85638e-09	6d	15.493	8.43342	21.0677	28.2114
Zm00001d012604	Zm00001d012604	1d012604	9.93501e-21	0.7008	0.595	0.143	2.52002e-16	7d	0.729419	1.81101	3.62922	4.2047
Zm00001d012770	Zm00001d012770	1d012770	5.53363e-14	0.983854	0.692	0.662	1.4036e-09	6d	5.73015	2.40295	1666.79	985.952
Zm00001d013644	Zm00001d013644	METS2	7.05173e-07	0.875526	0.527	0.509	0.0178867	6d	3.7547	1.59158	399.072	306.545
Zm00001d013907	Zm00001d013907	1d013907	4.6956e-24	1.0337	0.831	0.346	1.19104e-19	7d	2.82669	6.83425	29.699	121.456
Zm00001d014417	Zm00001d014417	1d014417	4.34712e-25	0.957269	0.882	0.467	1.10265e-20	7d	2.90265	6.5775	99.5698	114.112
Zm00001d014519	Zm00001d014519	1d014519	1.75665e-30	0.644499	0.995	0.984	4.45574e-26	7d	24.626	39.0586	162.689	179.448
Zm00001d014772	Zm00001d014772	1d014772	1.80184e-28	0.977934	0.895	0.423	4.57037e-24	7d	2.79637	6.47749	149.632	149.865
Zm00001d014957	Zm00001d014957	1d014957	1.62146e-29	0.761375	0.984	0.874	4.11283e-25	7d	12.1722	21.3282	414.003	349.368
Zm00001d015091	Zm00001d015091	BI1	1.02673e-21	0.938422	0.918	0.914	2.60429e-17	6d	24.78	12.4521	84.348	99.5431
Zm00001d015376	Zm00001d015376	PGK3	1.69355e-17	0.713304	0.89	0.915	4.29569e-13	6d	13.9323	8.10754	1389.68	943.203
Zm00001d016459	Zm00001d016459	IAIN1	4.57521e-19	0.702627	0.678	0.214	1.1605e-14	7d	1.19203	2.56746	174.973	198.08
Zm00001d016469	Zm00001d016469	csu842a	4.56246e-14	0.614123	0.821	0.39	1.15727e-09	7d	2.27329	4.01018	137.809	411.479
Zm00001d016691	Zm00001d016691	csu308	9.82836e-15	1.40238	0.385	0.188	2.49296e-10	6d	2.82161	0.445735	27.981	12.0892
Zm00001d016722	Zm00001d016722	1d016722	7.67605e-23	0.846121	0.9	0.5	1.94703e-18	7d	3.20509	6.55933	54.3327	46.3214
Zm00001d017141	Zm00001d017141	1d017141	2.21507e-24	0.758284	0.637	0.143	5.61853e-20	7d	0.727633	1.92225	89.8254	72.9503
Zm00001d017271	Zm00001d017271	1d017271	2.61476e-11	0.66938	0.813	0.87	6.63234e-07	6d	9.66316	5.70475	542.491	465.175
Zm00001d017649	Zm00001d017649	umc1941	1.42427e-15	0.663878	0.73	0.297	3.61266e-11	7d	1.67982	3.24573	44.321	59.4153
Zm00001d018478	Zm00001d018478	IDP217	1.13871e-24	0.81599	0.636	0.148	2.88835e-20	7d	0.662246	1.92639	47.8794	38.5023
Zm00001d019358	Zm00001d019358	1d019358	2.78978e-18	0.683987	0.993	0.918	7.07627e-14	7d	16.9574	27.8499	74.1398	57.7667
Zm00001d021421	Zm00001d021421	UGP2	5.75142e-08	0.694913	0.747	0.814	0.00145885	6d	7.87478	4.48236	1020.95	627.214
Zm00001d021850	Zm00001d021850	pco067235	3.0361e-20	0.720625	0.809	0.33	7.70107e-16	7d	1.88214	3.74946	35.4713	116.793
Zm00001d022141	Zm00001d022141	ufg57	6.87629e-19	0.613702	0.475	0.082	1.74417e-14	7d	0.335826	1.04406	23.5419	25.1192
Zm00001d022308	Zm00001d022308	1d022308	2.57236e-28	0.982901	0.623	0.11	6.52478e-24	7d	0.485313	1.93562	23.1389	24.1032
Zm00001d022354	Zm00001d022354	1d022354	3.15629e-08	0.639993	0.731	0.801	0.000800592	6d	6.54051	3.83887	35.3698	23.6072
Zm00001d022489	Zm00001d022489	1d022489	1.33455e-23	0.916621	0.817	0.346	3.38507e-19	7d	1.86914	4.41604	58.5566	58.409
Zm00001d022513	Zm00001d022513	1d022513	2.46376e-13	0.660359	0.813	0.86	6.24932e-09	6d	9.01686	5.33788	647.679	461.933
Zm00001d022604	Zm00001d022604	1d022604	2.88869e-18	0.654111	0.473	0.088	7.32717e-14	7d	0.356911	1.1353	29.5292	28.3958
Zm00001d023735	Zm00001d023735	1d023735	2.23783e-19	0.779214	0.746	0.269	5.67624e-15	7d	1.52088	3.32633	35.5272	39.4194
Zm00001d024120	Zm00001d024120	1d024120	2.05171e-14	0.823503	0.752	0.374	5.20417e-10	7d	2.6501	5.45958	198.368	274.599
Zm00001d024333	Zm00001d024333	1d024333	7.30568e-16	0.637756	0.424	0.082	1.85309e-11	7d	0.262914	0.964978	14.7875	19.5137
Zm00001d024511	Zm00001d024511	RPS3	1.55228e-09	0.74782	0.736	0.788	3.93736e-05	6d	8.28324	4.5282	548.923	359.912
Zm00001d025924	Zm00001d025924	1d025924	8.10699e-19	0.883978	0.902	0.555	2.05634e-14	7d	4.84864	9.79342	354.882	1013.22
Zm00001d026297	Zm00001d026297	1d026297	7.38665e-10	0.684893	0.951	0.868	1.87362e-05	7d	22.5039	36.7844	26.3784	19.9475
Zm00001d026308	Zm00001d026308	1d026308	3.02425e-19	0.64405	0.618	0.17	7.67101e-15	7d	1.07532	2.24313	15.7985	14.4151
Zm00001d027813	Zm00001d027813	1d027813	2.44292e-11	0.854924	0.731	0.788	6.19647e-07	6d	8.07515	4.0176	64.4709	37.9746
Zm00001d029173	Zm00001d029173	1d029173	1.34541e-06	0.683608	0.659	0.752	0.0341264	6d	5.44454	3.01241	249.031	194.045
Zm00001d029238	Zm00001d029238	MSR6	3.79496e-28	0.972612	0.706	0.165	9.62592e-24	7d	0.909289	2.74677	12.2245	22.5781
Zm00001d029595	Zm00001d029595	1d029595	5.99881e-28	0.975256	0.919	0.489	1.5216e-23	7d	3.21364	7.28397	85.8961	85.9195
Zm00001d030079	Zm00001d030079	cl40196_1a	2.88388e-20	0.681361	0.758	0.253	7.31496e-16	7d	1.38593	2.8262	14.082	16.9501
Zm00001d030691	Zm00001d030691	1d030691	1.3872e-14	0.726937	0.786	0.81	3.51863e-10	6d	7.67842	4.24337	728.505	522.403
Zm00001d030725	Zm00001d030725	HSP70-1	6.9954e-30	1.07796	0.896	0.874	1.77438e-25	6d	13.9875	6.09954	2345.84	2039.48
Zm00001d031128	Zm00001d031128	METS1	1.79936e-29	1.42309	0.769	0.67	4.56408e-25	6d	8.57904	2.57216	1269.39	944.59
Zm00001d032153	Zm00001d032153	1d032153	1.33411e-18	0.666572	0.765	0.297	3.38398e-14	7d	1.59891	3.12525	14.9046	13.6331
Zm00001d032231	Zm00001d032231	1d032231	2.01475e-12	0.795655	0.742	0.794	5.11041e-08	6d	6.82265	3.50649	753.789	539.999
Zm00001d032496	Zm00001d032496	1d032496	2.62042e-22	0.797414	0.689	0.198	6.64668e-18	7d	0.89407	2.29186	8.98099	8.83147
Zm00001d032950	Zm00001d032950	GME1	1.85356e-25	1.21654	0.78	0.688	4.70155e-21	6d	9.22018	3.39788	1062.36	813.32
Zm00001d033147	Zm00001d033147	TIDP3612	2.32132e-08	0.701936	0.692	0.774	0.000588802	6d	6.58617	3.66357	253.052	180.707
Zm00001d034218	Zm00001d034218	1d034218	2.03763e-17	0.743944	0.92	0.637	5.16845e-13	7d	4.9704	8.99893	145.188	126.48
Zm00001d034404	Zm00001d034404	TIDP3172	2.46302e-17	0.624333	0.633	0.198	6.24744e-13	7d	0.967996	2.03366	32.9975	34.8093
Zm00001d034547	Zm00001d034547	umc1118	5.34014e-13	0.635986	0.956	0.974	1.35453e-08	6d	27.6459	17.4336	1558.3	1821.15
Zm00001d034787	Zm00001d034787	IDP6020	2.45179e-20	0.702354	0.617	0.159	6.21897e-16	7d	0.894706	2.08299	20.3476	19.3337
Zm00001d034790	Zm00001d034790	1d034790	1.71567e-12	0.693693	0.879	0.932	4.3518e-08	6d	13.7337	8.10942	953.268	655.156
Zm00001d035288	Zm00001d035288	1d035288	9.77617e-17	0.685083	0.871	0.451	2.47973e-12	7d	2.91111	5.28827	39.641	40.2731
Zm00001d036036	Zm00001d036036	1d036036	2.93415e-17	0.798462	0.972	0.841	7.44248e-13	7d	12.8446	23.0791	241.628	205.53
Zm00001d036054	Zm00001d036054	pco096181	1.99109e-19	0.611848	0.619	0.17	5.05041e-15	7d	0.852959	1.83172	33.1911	35.1825
Zm00001d036136	Zm00001d036136	1d036136	9.10784e-18	1.52634	0.705	0.324	2.3102e-13	7d	2.76764	9.85284	10.1235	15.2082
Zm00001d036565	Zm00001d036565	MCH3	9.53966e-15	0.789384	0.813	0.833	2.41973e-10	6d	8.96774	4.76725	271.373	182.7
Zm00001d036567	Zm00001d036567	1d036567	4.68707e-10	0.705263	0.791	0.861	1.18887e-05	6d	10.27	5.91221	254.629	183.885
Zm00001d037052	Zm00001d037052	1d037052	2.00102e-27	1.10568	0.875	0.418	5.07559e-23	7d	2.67668	6.91221	32.5596	33.7672
Zm00001d037275	Zm00001d037275	pco110104	9.99933e-43	1.54232	0.903	0.374	2.53633e-38	7d	2.49653	9.1841	53.796	58.119
Zm00001d037663	Zm00001d037663	NAD6	6.00664e-29	0.945995	0.948	0.654	1.52358e-24	7d	5.30793	11.1523	52.0424	54.908
Zm00001d037877	Zm00001d037877	ELFA12	3.67209e-14	0.813465	0.758	0.789	9.31425e-10	6d	7.92989	4.08123	1227.91	738.544
Zm00001d038218	Zm00001d038218	1d038218	2.0676e-45	1.06451	0.997	0.951	5.24446e-41	7d	24.4533	52.2346	185.39	132.064
Zm00001d038327	Zm00001d038327	gpm191	2.01999e-17	0.861675	0.915	0.544	5.12371e-13	7d	4.41365	8.8374	58.7826	67.6758
Zm00001d038351	Zm00001d038351	1d038351	1.37454e-21	0.79007	0.938	0.61	3.48652e-17	7d	5.77103	10.7082	88.7487	97.0219
Zm00001d038376	Zm00001d038376	UBI7	1.10865e-26	0.908614	0.781	0.242	2.81209e-22	7d	1.23663	3.19868	94.5907	87.0901
Zm00001d038993	Zm00001d038993	bnlg1759a	5.73394e-17	0.934651	0.649	0.231	1.45441e-12	7d	1.82081	4.39177	2.06648	2.42082
Zm00001d039090	Zm00001d039090	1d039090	1.47337e-07	0.824687	0.67	0.785	0.0037372	6d	7.08832	3.5667	162.432	104.645
Zm00001d039091	Zm00001d039091	1d039091	2.56439e-32	0.962519	0.912	0.897	6.50458e-28	6d	13.2172	6.29572	238.389	153.965
Zm00001d040446	Zm00001d040446	phm15899	1.92051e-10	1.21822	0.462	0.326	4.87137e-06	6d	3.30209	0.84909	180.855	62.4979
Zm00001d040617	Zm00001d040617	1d040617	1.03263e-17	0.610665	0.929	0.932	2.61925e-13	6d	15.5553	9.84197	162.814	112.255
Zm00001d041352	Zm00001d041352	1d041352	7.07253e-21	0.673355	0.945	0.599	1.79395e-16	7d	5.15363	8.81367	176.467	157.274
Zm00001d041917	Zm00001d041917	1d041917	3.04242e-21	0.836908	0.724	0.236	7.7171e-17	7d	1.3326	3.16654	19.1429	20.6048
Zm00001d042025	Zm00001d042025	1d042025	1.73417e-19	0.701146	0.907	0.544	4.39871e-15	7d	4.47541	7.9019	119.851	121.978
Zm00001d042347	Zm00001d042347	1d042347	1.02011e-20	0.625519	0.58	0.132	2.58752e-16	7d	0.648855	1.5438	63.1821	60.4717
Zm00001d044747	Zm00001d044747	IDP694	4.34523e-11	0.948297	0.764	0.829	1.10217e-06	6d	11.4371	5.44545	125.67	74.063
Zm00001d045988	Zm00001d045988	pco070107	1.52361e-20	1.2601	0.524	0.121	3.86464e-16	7d	0.690019	3.0478	1.44577	12.7853
Zm00001d047697	Zm00001d047697	RPS28	1.73342e-23	0.881389	0.912	0.896	4.39681e-19	6d	16.5173	8.50916	151.419	93.3571
Zm00001d047951	Zm00001d047951	1d047951	3.60269e-17	0.747034	0.664	0.236	9.13823e-13	7d	1.20328	2.69785	85.6142	72.4275
Zm00001d048132	Zm00001d048132	1d048132	1.48276e-20	0.704855	0.587	0.143	3.76103e-16	7d	0.599654	1.60741	28.2894	24.9952
Zm00001d048253	Zm00001d048253	1d048253	3.56503e-11	1.04959	0.577	0.525	9.0427e-07	6d	3.9369	1.38505	257.744	174.884
Zm00001d048787	Zm00001d048787	IDP483	2.23821e-17	1.06245	0.819	0.848	5.67722e-13	6d	12.2091	5.32478	134.082	93.7247
Zm00001d049399	Zm00001d049399	1d049399	2.45277e-07	0.840976	0.632	0.707	0.00622146	6d	5.80578	2.79943	1238.77	847.851
Zm00001d050696	Zm00001d050696	1d050696	1.33348e-21	0.780276	0.772	0.264	3.38236e-17	7d	1.49013	3.2767	39.5617	32.6307
Zm00001d051430	Zm00001d051430	1d051430	1.69132e-17	0.650886	0.373	0.038	4.29004e-13	7d	0.126796	0.769218	17.0239	14.4879
Zm00001d052436	Zm00001d052436	1d052436	8.18051e-17	0.958011	0.802	0.852	2.07499e-12	6d	10.6499	4.997	42.1614	37.4409
Zm00001d052855	Zm00001d052855	HSP13	4.28799e-24	1.04503	0.835	0.816	1.08765e-19	6d	11.8827	5.2434	1464.56	1000.98
Zm00001d053090	Zm00001d053090	pza03081	1.28817e-08	0.970729	0.56	0.544	0.000326745	6d	3.88549	1.49282	261.328	175.297
Zm00001d053834	Zm00001d053834	1d053834	1.83787e-13	0.64574	0.918	0.953	4.66175e-09	6d	16.6381	10.2737	288.383	307.858
Zm00001d054089	Zm00001d054089	1d054089	4.75834e-09	0.865594	0.632	0.632	0.000120695	6d	4.92156	2.24987	563.148	424.135

## Sheet: Cluster 5
List of CCTS Genes at 6 and 7 DAP in cluster 5
gene_name	geneID	symbol	p_val	avg_log2FC	pct.1	pct.2	p_val_adj	cluster	scRNA-seq_expression_6DAP	scRNA-seq_expression_7DAP	bulk_expression_6DAP	bulk_expression_7DAP
12-oxo-phytodienoic acid reductase2	Zm00001d044906	OPR2	3.97085e-10	1.15635	0.48	0.361	1.00721e-05	6d	6.12073	2.19468	7.50346	23.8328
40S ribosomal protein S21a	Zm00001d037886	RPS21A	4.98237e-17	1.46491	0.534	0.378	1.26378e-12	6d	7.86078	2.20988	3.46286	2.9315
ADP-ribosylation factor homolog1	Zm00001d013007	ARF1	6.16373e-09	0.789851	0.605	0.568	0.000156343	6d	7.33345	3.8201	191.159	145.995
alcohol dehydrogenase1	Zm00001d033931	ADH1	1.33858e-20	1.17057	0.762	0.638	3.39531e-16	6d	14.9945	6.1055	986.404	427.075
aldolase1	Zm00001d042453	ALD1	1.03381e-36	1.1786	0.883	0.754	2.62227e-32	6d	19.1593	7.90596	1700.77	655.122
aldolase2	Zm00001d012103	ALD2	1.53969e-06	0.808421	0.498	0.454	0.0390543	6d	5.45885	2.68805	707.172	272.365
aleurone9	Zm00001d012572	AL9	7.01216e-17	1.48098	0.966	0.719	1.77863e-12	7d	100.365	281.948	2623.04	4475.55
argonaute2a	Zm00001d002316	AGO2A	2.50859e-14	1.4327	0.345	0.163	6.36304e-10	6d	3.84517	0.794827	22.0842	23.5065
Aux/IAA-transcription factor 32	Zm00001d018973	IAA32	2.17946e-15	1.00668	0.302	0.057	5.52821e-11	7d	0.449118	1.91168	69.9101	58.3225
cytochrome c reductase1	Zm00001d034528	CCR1	5.33199e-18	0.855993	0.693	0.377	1.35246e-13	7d	3.77777	7.64779	101.785	95.4501
elongation factor alpha1	Zm00001d037905	ELFA11	1.61078e-17	1.08817	0.63	0.518	4.08575e-13	6d	7.97059	3.21938	995.688	579.532
elongation factor alpha2	Zm00001d037875	ELFA2	5.13624e-15	0.716009	0.801	0.738	1.30281e-10	6d	13.0698	7.56542	1057.03	622.702
elongation factor alpha3	Zm00001d037873	ELFA3	2.17351e-20	1.04431	0.762	0.691	5.51311e-16	6d	12.8629	5.72178	607.096	384.847
enolase1	Zm00001d045431	ENO1	1.79466e-41	1.27498	0.932	0.847	4.55214e-37	6d	33.4866	13.2509	4002.48	1888.44
eucaryotic initiation factor4	Zm00001d014673	EIF4	2.98386e-13	0.978728	0.616	0.56	7.56857e-09	6d	7.65398	3.39126	531.857	412.627
glutaredoxin homolog1	Zm00001d003081	GRX1	2.49341e-12	0.732005	0.74	0.502	6.32452e-08	7d	5.43611	9.69003	117.482	139.948
glyceraldehyde-3-phosphate dehydrogenase2	Zm00001d035156	GPC2	1.16845e-22	0.652367	0.961	0.951	2.96377e-18	6d	33.3447	20.8513	1662.4	1414.79
glyceraldehyde-3-phosphate dehydrogenase3	Zm00001d051001	GPC3	1.35535e-26	0.740431	0.964	0.881	3.43784e-22	6d	27.9184	16.3094	1812.81	1120.29
glyceraldehyde-3-phosphate dehydrogenase4	Zm00001d017121	GPC4	1.82285e-21	0.912131	0.865	0.814	4.62365e-17	6d	21.7105	11.0683	2615.35	1191.94
malate dehydrogenase4	Zm00001d032695	MDH4	1.51026e-14	0.653922	0.851	0.852	3.83076e-10	6d	19.7388	12.1806	1178.02	801.429
metallothionein2	Zm00001d029778	MTL2	1.24075e-12	0.812309	0.473	0.196	3.14716e-08	7d	1.79897	3.91504	4.9347	12.3227
phosphoenolpyruvate carboxylase2	Zm00001d016166	PEP2	9.24985e-11	0.612746	0.327	0.107	2.34622e-06	7d	0.816579	1.77785	400.709	370.899
pyruvate decarboxylase1	Zm00001d010588	PDC1	2.89004e-10	0.990721	0.484	0.357	7.33058e-06	6d	6.13279	2.5894	840.78	281.564
pyruvate, orthophosphate dikinase2	Zm00001d010321	PDK2	5.55896e-12	1.09288	0.529	0.274	1.41003e-07	7d	3.47788	8.55131	1796.05	3547.18
ragged seedling1	Zm00001d035256	RGD1	1.23708e-11	0.676877	0.387	0.142	3.13785e-07	7d	1.00184	2.20029	251.803	269.793
sorbitol dehydrogenase homolog1	Zm00001d031727	SODH1	2.38036e-12	0.721246	0.896	0.698	6.03779e-08	7d	10.4058	17.8037	1711.13	3190.44
superoxide dismutase2	Zm00001d022505	SOD2	3.24292e-13	0.609316	0.508	0.199	8.22568e-09	7d	1.56843	2.91824	96.9983	93.0178
superoxide dismutase4	Zm00001d029170	SOD4	2.74806e-25	1.32255	0.567	0.167	6.97044e-21	7d	1.2997	4.75172	75.678	138.463
TF-PLATZ-transcription factor 2	Zm00001d029437	PLATZ2	4.34912e-15	0.839083	0.646	0.317	1.10315e-10	7d	3.40528	6.88067	199.727	235.637
triose phosphate isomerase5	Zm00001d012407	TPI5	1.05813e-10	1.27181	0.427	0.301	2.68394e-06	6d	4.77476	1.39156	269.854	86.311
uncoupling protein homolog3	Zm00001d048583	UCP3	1.16475e-12	0.753736	0.426	0.16	2.9544e-08	7d	1.34264	2.95005	94.3155	106.645
ZeamMp050	ZeamMp050	ZeamMp050	1.55273e-19	1.39129	0.628	0.295	3.93849e-15	7d	3.51143	10.8341	0.338287	0.334017
ZeamMp108	ZeamMp108	ZeamMp108	6.94645e-08	0.675135	0.31	0.132	0.00176197	7d	1.28931	2.65545	NA	NA
ZeamMr002	ZeamMr002	ZeamMr002	4.2081e-19	1.41551	0.762	0.438	1.06738e-14	7d	6.08613	17.9025	57.7242	64.6601
ZeamMr004	ZeamMr004	ZeamMr004	1.88574e-13	1.22351	0.536	0.26	4.78317e-09	7d	2.82206	7.92506	13.9251	9.78172
Zm00001d000508	Zm00001d000508	1d000508	8.19224e-07	0.621648	0.641	0.63	0.0207796	6d	9.21838	5.64121	1.03098	1.39938
Zm00001d002704	Zm00001d002704	1d002704	3.5782e-13	0.760286	0.712	0.607	9.07609e-09	6d	13.0723	7.30801	75.7363	67.0207
Zm00001d005695	Zm00001d005695	1d005695	1.46351e-13	0.693113	0.66	0.345	3.7122e-09	7d	3.06291	5.56879	77.4642	81.9455
Zm00001d006008	Zm00001d006008	pza03529	4.06795e-17	0.697469	0.851	0.799	1.03183e-12	6d	16.0676	9.52478	1689.79	1158.7
Zm00001d007967	Zm00001d007967	1d007967	5.00232e-08	1.19979	0.669	0.445	0.00126884	7d	12.3455	29.6555	495.648	622.84
Zm00001d008259	Zm00001d008259	1d008259	2.4715e-21	0.863877	0.75	0.431	6.26895e-17	7d	4.06425	8.21654	102.273	86.8959
Zm00001d009868	Zm00001d009868	ELFA1	1.83433e-21	0.895573	0.786	0.708	4.65278e-17	6d	13.0524	6.55365	892.665	496.005
Zm00001d010855	Zm00001d010855	pco152469	3.13847e-31	1.10245	0.851	0.709	7.96072e-27	6d	17.7287	7.7224	278.86	213.417
Zm00001d011786	Zm00001d011786	phm15278	1.26842e-13	0.651665	0.501	0.206	3.21734e-09	7d	1.78797	3.37984	67.6111	76.3559
Zm00001d013008	Zm00001d013008	1d013008	8.63485e-13	0.614516	0.447	0.164	2.19023e-08	7d	1.29898	2.51983	41.8727	35.4387
Zm00001d013642	Zm00001d013642	pco116042	6.96769e-14	0.708202	0.634	0.338	1.76735e-09	7d	3.08308	5.67079	72.5648	62.7577
Zm00001d013758	Zm00001d013758	1d013758	1.93705e-30	0.89984	0.895	0.573	4.91332e-26	7d	7.21675	14.3313	439.532	337.239
Zm00001d014417	Zm00001d014417	1d014417	3.32343e-12	0.645741	0.577	0.27	8.42989e-08	7d	2.24119	4.07097	99.5698	114.112
Zm00001d014585	Zm00001d014585	pco088018	7.76242e-08	0.851275	0.516	0.454	0.00196894	6d	5.41853	2.55775	120.421	91.3722
Zm00001d014772	Zm00001d014772	1d014772	3.97313e-11	0.653019	0.582	0.295	1.00778e-06	7d	2.35133	4.26982	149.632	149.865
Zm00001d015091	Zm00001d015091	BI1	3.09374e-18	0.993948	0.762	0.657	7.84726e-14	6d	15.5481	7.30884	84.348	99.5431
Zm00001d015613	Zm00001d015613	pco147781	4.34431e-12	0.620692	0.43	0.16	1.10193e-07	7d	1.30678	2.54693	119.061	109.005
Zm00001d016459	Zm00001d016459	IAIN1	5.85573e-17	0.837809	0.534	0.192	1.48531e-12	7d	1.66789	3.76842	174.973	198.08
Zm00001d017493	Zm00001d017493	1d017493	1.40505e-25	1.53836	0.6	0.192	3.56391e-21	7d	2.05367	7.86983	400.071	565.097
Zm00001d021421	Zm00001d021421	UGP2	1.10774e-09	0.682639	0.669	0.652	2.80977e-05	6d	8.90002	5.16795	1020.95	627.214
Zm00001d021850	Zm00001d021850	pco067235	2.48344e-27	1.25995	0.408	0.043	6.29925e-23	7d	0.341302	2.21226	35.4713	116.793
Zm00001d022308	Zm00001d022308	1d022308	5.97691e-19	0.878051	0.399	0.085	1.51604e-14	7d	0.658737	2.04858	23.1389	24.1032
Zm00001d022489	Zm00001d022489	1d022489	1.62575e-13	0.662555	0.445	0.157	4.12371e-09	7d	1.19687	2.47739	58.5566	58.409
Zm00001d022513	Zm00001d022513	1d022513	6.20071e-29	0.881373	0.918	0.802	1.57281e-24	6d	18.416	9.53999	647.679	461.933
Zm00001d025166	Zm00001d025166	1d025166	4.74516e-07	0.850741	0.477	0.391	0.0120361	6d	5.32192	2.5055	26.7002	32.3623
Zm00001d025509	Zm00001d025509	IDP774	2.2358e-12	0.641557	0.385	0.128	5.6711e-08	7d	0.95042	2.04268	26.0647	37.3208
Zm00001d025924	Zm00001d025924	1d025924	3.04621e-19	1.11668	0.321	0.043	7.72672e-15	7d	0.269656	1.75322	354.882	1013.22
Zm00001d026588	Zm00001d026588	1d026588	4.22284e-14	0.731942	0.675	0.363	1.07112e-09	7d	3.05836	5.74043	70.5693	56.7498
Zm00001d027342	Zm00001d027342	gpm319	1.34185e-16	0.692978	0.661	0.299	3.4036e-12	7d	2.95207	5.38898	136.526	106.089
Zm00001d027976	Zm00001d027976	IDP622	3.01091e-15	0.972905	0.698	0.59	7.63716e-11	6d	10.8196	5.02185	132.734	129.747
Zm00001d029238	Zm00001d029238	MSR6	3.16745e-15	0.787782	0.324	0.068	8.03423e-11	7d	0.494475	1.58009	12.2245	22.5781
Zm00001d030079	Zm00001d030079	cl40196_1a	2.89705e-12	0.612186	0.324	0.089	7.34837e-08	7d	0.64112	1.50857	14.082	16.9501
Zm00001d032231	Zm00001d032231	1d032231	2.24414e-20	0.825678	0.794	0.697	5.69226e-16	6d	11.3268	5.95498	753.789	539.999
Zm00001d032668	Zm00001d032668	1d032668	1.76826e-12	0.649026	0.53	0.231	4.48518e-08	7d	1.92762	3.59083	159.813	131.527
Zm00001d033128	Zm00001d033128	1d033128	1.28077e-19	0.650391	0.932	0.87	3.24869e-15	6d	21.6989	13.4616	565.319	428.79
Zm00001d035720	Zm00001d035720	ACT3	8.48761e-09	0.690931	0.633	0.62	0.000215288	6d	7.93497	4.5348	406.321	304.706
Zm00001d037663	Zm00001d037663	NAD6	6.65633e-12	0.668834	0.586	0.295	1.68838e-07	7d	2.55078	4.64498	52.0424	54.908
Zm00001d038218	Zm00001d038218	1d038218	1.04357e-08	0.61703	0.895	0.776	0.000264702	7d	15.8869	24.8997	185.39	132.064
Zm00001d038351	Zm00001d038351	1d038351	7.075e-12	0.638304	0.656	0.374	1.79457e-07	7d	3.55832	6.09502	88.7487	97.0219
Zm00001d039090	Zm00001d039090	1d039090	2.23366e-26	1.10683	0.786	0.672	5.66567e-22	6d	13.3553	5.66537	162.432	104.645
Zm00001d039091	Zm00001d039091	1d039091	2.74168e-31	0.935331	0.907	0.827	6.95428e-27	6d	21.7963	10.9207	238.389	153.965
Zm00001d039468	Zm00001d039468	1d039468	2.7899e-13	0.796576	0.325	0.089	7.07658e-09	7d	0.651894	1.8693	9.42358	12.3263
Zm00001d040446	Zm00001d040446	phm15899	9.37165e-14	1.18324	0.456	0.281	2.37712e-09	6d	4.78868	1.5491	180.855	62.4979
Zm00001d041963	Zm00001d041963	rz390c(cyb5)	1.58721e-13	0.630163	0.357	0.1	4.02596e-09	7d	0.700827	1.63244	75.4572	62.3184
Zm00001d042025	Zm00001d042025	1d042025	1.66992e-11	0.69376	0.601	0.324	4.23576e-07	7d	2.78228	5.11781	119.851	121.978
Zm00001d043413	Zm00001d043413	1d043413	4.29489e-11	0.792568	0.429	0.185	1.0894e-06	7d	2.12149	4.40691	496.046	440.152
Zm00001d044442	Zm00001d044442	1d044442	1.18242e-16	0.980071	0.694	0.545	2.99921e-12	6d	11.2629	5.21676	46.7487	33.8965
Zm00001d044747	Zm00001d044747	IDP694	3.3631e-09	1.10007	0.434	0.321	8.53049e-05	6d	4.91137	1.75761	125.67	74.063
Zm00001d047993	Zm00001d047993	SRO6	3.42085e-15	1.20653	0.53	0.339	8.67698e-11	6d	6.60179	2.29393	10.3504	10.7801
Zm00001d048256	Zm00001d048256	1d048256	1.31872e-06	0.680254	0.52	0.473	0.0334492	6d	5.05479	2.77853	271.645	175.377
Zm00001d048787	Zm00001d048787	IDP483	4.55321e-08	0.784821	0.605	0.536	0.00115492	6d	8.85758	4.72158	134.082	93.7247
Zm00001d049399	Zm00001d049399	1d049399	1.18782e-11	0.659062	0.786	0.745	3.01292e-07	6d	12.479	7.5361	1238.77	847.851
Zm00001d050375	Zm00001d050375	1d050375	1.68352e-23	0.871285	0.826	0.766	4.27026e-19	6d	14.7895	7.63147	704.073	527.287
Zm00001d051420	Zm00001d051420	DHN3	2.63187e-09	0.873408	0.605	0.525	6.67573e-05	6d	8.62944	4.25628	80.2142	109.392
Zm00001d051860	Zm00001d051860	1d051860	1.07153e-15	0.68315	0.689	0.377	2.71793e-11	7d	3.73574	6.6039	73.9372	51.3742
Zm00001d052061	Zm00001d052061	1d052061	3.92186e-11	1.33921	0.413	0.28	9.9478e-07	6d	4.81507	1.29833	69.7233	66.2947
Zm00001d053090	Zm00001d053090	pza03081	1.93312e-12	0.862348	0.598	0.489	4.90336e-08	6d	6.36605	3.05175	261.328	175.297
Zm00001d053834	Zm00001d053834	1d053834	5.37312e-11	0.931673	0.644	0.609	1.36289e-06	6d	10.2398	4.89246	288.383	307.858

## Sheet: Cluster 6
List of CCTS Genes at 6 and 7 DAP in cluster 6
gene_name	geneID	symbol	p_val	avg_log2FC	pct.1	pct.2	p_val_adj	cluster	scRNA-seq_expression_6DAP	scRNA-seq_expression_7DAP	bulk_expression_6DAP	bulk_expression_7DAP
40S ribosomal protein S21a	Zm00001d037886	RPS21A	8.56167e-52	1.80824	0.832	0.692	2.17167e-47	6d	13.1917	3.05228	3.46286	2.9315
acidic ribosomal protein P2a	Zm00001d009653	ARPP2A	4.08617e-16	0.643185	0.907	0.885	1.03646e-11	6d	16.7947	10.3939	421.153	293.726
acidic ribosomal protein P2a-2	Zm00001d009652	ARPP2A-2	9.97057e-09	0.660774	0.752	0.805	0.000252903	6d	10.2903	6.14156	167.404	110.955
acidic ribosomal protein P3	Zm00001d014679	ARPP3	3.81018e-18	0.600593	0.929	0.917	9.66452e-14	6d	17.1901	10.9961	523.235	370.453
adenosyl homocysteine hydrolase1	Zm00001d049239	AHH1	2.20449e-18	0.748035	0.881	0.873	5.59169e-14	6d	16.3979	9.35894	2587.39	1929.65
aldolase2	Zm00001d012103	ALD2	4.54474e-12	0.987002	0.633	0.64	1.15277e-07	6d	5.85627	2.45916	707.172	272.365
aleurone9	Zm00001d012572	AL9	8.59073e-37	2.46826	0.982	0.863	2.17904e-32	7d	53.3044	299.507	2623.04	4475.55
alpha tubulin3	Zm00001d013159	TUA3	1.59158e-20	0.752113	0.92	0.916	4.03704e-16	6d	19.4245	11.1267	2711.69	2335.59
alpha tubulin4	Zm00001d013367	TUA4	3.18646e-40	1.07208	0.929	0.884	8.08245e-36	6d	17.4352	7.7684	2208.55	1845.69
aluminum-induced protein homolog1	Zm00001d023376	ALP1	2.50475e-14	0.725972	0.529	0.212	6.3533e-10	7d	0.898979	2.14094	201.64	564.704
Aux/IAA-transcription factor 32	Zm00001d018973	IAA32	1.38274e-18	0.75729	0.842	0.478	3.50732e-14	7d	3.99681	7.44616	69.9101	58.3225
cystatin5	Zm00001d038173	PSEI5	1.37559e-17	0.685694	0.649	0.261	3.48918e-13	7d	1.22081	2.57212	25.7338	29.5882
defensin-like protein2	Zm00001d024302	DEF2	9.3936e-13	0.864518	0.5	0.208	2.38269e-08	7d	1.47181	3.5005	3.61786	20.8855
elongation factor alpha1	Zm00001d037905	ELFA11	3.15123e-11	0.961597	0.593	0.562	7.99308e-07	6d	4.4819	1.81489	995.688	579.532
elongation factor alpha2	Zm00001d037875	ELFA2	4.29625e-12	0.675829	0.792	0.771	1.08974e-07	6d	8.54716	4.97626	1057.03	622.702
elongation factor alpha3	Zm00001d037873	ELFA3	1.14587e-28	1.07443	0.796	0.734	2.90649e-24	6d	8.80946	3.65812	607.096	384.847
enolase1	Zm00001d045431	ENO1	9.31913e-27	1.13921	0.858	0.848	2.3638e-22	6d	20.7306	8.86587	4002.48	1888.44
glyceraldehyde-3-phosphate dehydrogenase2	Zm00001d035156	GPC2	1.37775e-23	0.69147	0.973	0.97	3.49466e-19	6d	28.0311	16.9767	1662.4	1414.79
heat shock protein70-4	Zm00001d041550	HSP70-4	6.83434e-19	0.628689	0.903	0.883	1.73353e-14	6d	13.6362	8.46613	3609.2	2523.82
histone2b1	Zm00001d020580	HIS2B1	3.12627e-13	0.773642	0.676	0.336	7.92979e-09	7d	2.94102	5.7375	324.177	221.941
multi-protein bridging factor homolog1	Zm00001d049320	MBF1	2.76403e-23	0.785481	0.89	0.575	7.01096e-19	7d	3.84826	7.35678	160.3	159.24
receptor for activated C kinase1	Zm00001d038923	RACK1	2.35814e-16	0.755578	0.792	0.732	5.98142e-12	6d	8.07972	4.378	842.947	645.849
RPL39	Zm00001d045121	umc1430	2.7741e-24	0.838763	0.898	0.877	7.03651e-20	6d	14.7631	7.81351	47.5954	29.5142
superoxide dismutase4	Zm00001d029170	SOD4	5.24987e-17	0.749028	0.73	0.354	1.33163e-12	7d	2.1332	4.26584	75.678	138.463
TF-bHLH-transcription factor 103	Zm00001d033957	BHLH103	1.68913e-19	0.695005	0.582	0.186	4.28448e-15	7d	1.11813	2.42902	26.1456	42.27
TF-NAC-transcription factor 5	Zm00001d005208	NACTF5	6.56372e-13	0.683418	0.672	0.341	1.66489e-08	7d	1.91788	3.68594	4.49019	8.55913
TF-WRKY-transcription factor 26	Zm00001d008794	WRKY26	3.51069e-16	0.65857	0.322	0.044	8.90486e-12	7d	0.196264	0.888322	0.343681	0.0344237
TF-ZIM-transcription factor 27	Zm00001d027900	ZIM27	3.9248e-20	0.772042	0.556	0.173	9.95526e-16	7d	0.742979	1.97646	5.41067	6.40265
TF-ZmOrphan42	Zm00001d028752	PRH25	6.78767e-22	0.773556	0.871	0.478	1.72169e-17	7d	3.76208	7.14067	120.227	130.869
U6atac	ENSRNA049455185	U6atac	4.26174e-14	0.607528	0.534	0.208	1.08099e-09	7d	1.02854	2.09078	NA	NA
Zm00001d001080	Zm00001d001080	1d001080	2.07325e-30	0.752529	0.996	0.959	5.2588e-26	6d	31.7985	18.468	35.681	21.3401
Zm00001d002051	Zm00001d002051	1d002051	9.51134e-07	0.709568	0.558	0.563	0.0241255	6d	3.98251	2.04682	474.6	316.154
Zm00001d002250	Zm00001d002250	1d002250	2.77784e-16	0.637707	0.405	0.097	7.04598e-12	7d	0.400461	1.17891	117.513	140.517
Zm00001d004936	Zm00001d004936	1d004936	6.13525e-20	0.687079	0.768	0.341	1.55621e-15	7d	1.97125	3.78377	21.8116	34.0485
Zm00001d005276	Zm00001d005276	PAB2	1.33162e-18	0.614589	0.916	0.907	3.37765e-14	6d	12.6337	7.90441	1449.33	1221.57
Zm00001d005879	Zm00001d005879	1d005879	7.69161e-10	0.786152	0.712	0.425	1.95098e-05	7d	3.41685	6.61673	3.63444	7.86233
Zm00001d006555	Zm00001d006555	pco066751	2.11707e-07	0.857585	0.54	0.556	0.00536996	6d	3.90677	1.70793	122.941	92.7647
Zm00001d007967	Zm00001d007967	1d007967	8.23798e-13	1.85381	0.693	0.42	2.08956e-08	7d	7.05334	28.109	495.648	622.84
Zm00001d009087	Zm00001d009087	1d009087	2.11712e-15	0.848089	0.707	0.385	5.37007e-11	7d	2.95005	6.11055	5.39442	13.7366
Zm00001d009868	Zm00001d009868	ELFA1	1.47231e-10	0.72266	0.726	0.743	3.73451e-06	6d	7.71692	4.28228	892.665	496.005
Zm00001d009870	Zm00001d009870	1d009870	2.97244e-11	0.779657	0.699	0.712	7.53959e-07	6d	6.49939	3.36843	731.714	455.306
Zm00001d011786	Zm00001d011786	phm15278	2.39883e-15	0.610642	0.717	0.381	6.08464e-11	7d	2.01547	3.60444	67.6111	76.3559
Zm00001d013550	Zm00001d013550	VQ27	2.11845e-22	1.0362	0.684	0.274	5.37345e-18	7d	1.46319	4.05155	0.301172	0.640284
Zm00001d016363	Zm00001d016363	1d016363	3.39937e-23	0.792141	0.559	0.15	8.62249e-19	7d	0.638435	1.83718	24.4881	38.42
Zm00001d016401	Zm00001d016401	1d016401	5.43628e-08	0.850979	0.65	0.656	0.00137891	6d	6.33716	3.06778	28.2833	31.1131
Zm00001d016459	Zm00001d016459	IAIN1	4.43243e-22	0.781842	0.634	0.212	1.12429e-17	7d	0.981957	2.40763	174.973	198.08
Zm00001d016469	Zm00001d016469	csu842a	1.09482e-14	0.617655	0.717	0.35	2.77701e-10	7d	1.69863	3.14072	137.809	411.479
Zm00001d016691	Zm00001d016691	csu308	2.06222e-09	1.10608	0.376	0.245	5.23082e-05	6d	2.40851	0.583442	27.981	12.0892
Zm00001d016722	Zm00001d016722	1d016722	1.78055e-16	0.653358	0.755	0.372	4.51635e-12	7d	1.90135	3.56331	54.3327	46.3214
Zm00001d018298	Zm00001d018298	HSP28	3.8646e-09	0.713737	0.302	0.102	9.80256e-05	7d	0.454934	1.38616	3.40241	5.67199
Zm00001d019824	Zm00001d019824	1d019824	1.64919e-10	0.725053	0.695	0.729	4.18316e-06	6d	5.89485	3.17121	664.117	535.857
Zm00001d021850	Zm00001d021850	pco067235	5.37326e-23	0.816266	0.662	0.226	1.36293e-18	7d	1.05799	2.6238	35.4713	116.793
Zm00001d025924	Zm00001d025924	1d025924	2.80952e-14	0.701819	0.455	0.15	7.12635e-10	7d	0.787132	1.90687	354.882	1013.22
Zm00001d027037	Zm00001d027037	1d027037	8.64798e-11	0.843739	0.624	0.612	2.19356e-06	6d	4.43018	2.02568	197.257	140.239
Zm00001d027813	Zm00001d027813	1d027813	2.0897e-14	0.697802	0.836	0.835	5.30053e-10	6d	10.8213	6.28794	64.4709	37.9746
Zm00001d028426	Zm00001d028426	1d028426	2.28287e-08	0.645541	0.686	0.716	0.00057905	6d	5.93398	3.43257	173.189	110.589
Zm00001d028707	Zm00001d028707	1d028707	9.37222e-07	0.716089	0.423	0.212	0.0237726	7d	1.29616	2.77196	33.2094	32.5436
Zm00001d030725	Zm00001d030725	HSP70-1	1.883e-24	0.775675	0.929	0.903	4.77624e-20	6d	17.0632	9.55099	2345.84	2039.48
Zm00001d034787	Zm00001d034787	IDP6020	3.41216e-22	0.868786	0.743	0.323	8.65494e-18	7d	1.66019	3.85784	20.3476	19.3337
Zm00001d036036	Zm00001d036036	1d036036	1.09093e-13	0.774681	0.951	0.876	2.76714e-09	7d	14.3447	25.2518	241.628	205.53
Zm00001d036567	Zm00001d036567	1d036567	1.247e-15	0.671005	0.867	0.851	3.16302e-11	6d	12.5953	7.53878	254.629	183.885
Zm00001d038218	Zm00001d038218	1d038218	3.95428e-23	0.785884	0.981	0.925	1.003e-18	7d	17.3784	30.6871	185.39	132.064
Zm00001d038351	Zm00001d038351	1d038351	1.63703e-18	0.702348	0.929	0.695	4.15233e-14	7d	6.73812	11.5911	88.7487	97.0219
Zm00001d039090	Zm00001d039090	1d039090	4.33986e-14	0.759041	0.748	0.74	1.1008e-09	6d	7.13413	3.80637	162.432	104.645
Zm00001d039091	Zm00001d039091	1d039091	2.66744e-28	0.92221	0.872	0.835	6.76596e-24	6d	13.2502	6.51982	238.389	153.965
Zm00001d042935	Zm00001d042935	IPS1	2.51139e-14	0.99724	0.735	0.602	6.37014e-10	6d	12.3377	5.68164	64.6589	41.7759
Zm00001d043386	Zm00001d043386	1d043386	1.92188e-13	0.799133	0.45	0.159	4.87485e-09	7d	0.876485	2.26519	0.859542	1.59897
Zm00001d043740	Zm00001d043740	1d043740	9.02325e-17	0.759423	0.481	0.142	2.28875e-12	7d	0.78889	2.02826	42.6846	45.1783
Zm00001d044747	Zm00001d044747	IDP694	6.42244e-12	0.995221	0.681	0.679	1.62905e-07	6d	7.90305	3.4663	125.67	74.063
Zm00001d045459	Zm00001d045459	1d045459	2.5467e-10	0.685401	0.779	0.46	6.45971e-06	7d	3.46023	6.17271	14.8871	21.0518
Zm00001d046574	Zm00001d046574	1d046574	7.58612e-19	1.27963	0.566	0.199	1.92422e-14	7d	1.14147	4.19898	48.9859	49.4792
Zm00001d047697	Zm00001d047697	RPS28	9.06432e-23	0.755469	0.951	0.92	2.29917e-18	6d	22.4328	12.8805	151.419	93.3571
Zm00001d048787	Zm00001d048787	IDP483	5.27356e-23	0.90355	0.841	0.796	1.33764e-18	6d	12.3071	6.11359	134.082	93.7247
Zm00001d049060	Zm00001d049060	1d049060	1.60738e-19	0.940734	0.415	0.08	4.07711e-15	7d	0.380164	1.64923	7.79039	6.61219
Zm00001d050375	Zm00001d050375	1d050375	2.95517e-17	0.774953	0.814	0.787	7.49578e-13	6d	8.46522	4.53155	704.073	527.287
Zm00001d051420	Zm00001d051420	DHN3	1.78562e-08	0.782834	0.801	0.798	0.000452923	6d	13.752	7.5742	80.2142	109.392
Zm00001d051860	Zm00001d051860	1d051860	3.09393e-14	0.600332	0.833	0.549	7.84775e-10	7d	3.43517	5.724	73.9372	51.3742
Zm00001d052436	Zm00001d052436	1d052436	1.3389e-09	0.637212	0.73	0.753	3.39612e-05	6d	6.62466	3.90231	42.1614	37.4409
Zm00001d052855	Zm00001d052855	HSP13	1.72163e-14	0.735275	0.796	0.815	4.3669e-10	6d	11.2959	6.38618	1464.56	1000.98
												`

## Sheet: Cluster 7
List of CCTS Genes at 6 and 7 DAP in cluster 7
gene_name	geneID	symbol	p_val	avg_log2FC	pct.1	pct.2	p_val_adj	cluster	scRNA-seq_expression_6DAP	scRNA-seq_expression_7DAP	bulk_expression_6DAP	bulk_expression_7DAP
40S ribosomal protein S21a	Zm00001d037886	RPS21A	1.92001e-32	1.74552	0.79	0.573	4.8701e-28	6d	10.3753	2.39241	3.46286	2.9315
abscisic acid stress ripening7	Zm00001d040786	AASR7	1.44622e-11	0.969942	0.377	0.089	3.66833e-07	7d	0.414582	1.77083	1.10754	1.47291
abscisic acid stress ripening9	Zm00001d040787	AASR9	1.36227e-13	1.09186	0.364	0.057	3.45539e-09	7d	0.229267	1.62016	0.881518	0.910288
acidic ribosomal protein P2a-2	Zm00001d009652	ARPP2A-2	6.97634e-11	0.759482	0.783	0.723	1.76955e-06	6d	8.57254	4.65458	167.404	110.955
acidic ribosomal protein P40	Zm00001d048346	ARPP40	2.00016e-07	0.698573	0.72	0.767	0.00507341	6d	7.811	4.42918	727.179	515.061
adenosyl homocysteine hydrolase1	Zm00001d049239	AHH1	1.47325e-15	0.945664	0.86	0.862	3.73689e-11	6d	15.977	7.81429	2587.39	1929.65
aldolase1	Zm00001d042453	ALD1	2.82204e-11	0.61156	0.866	0.866	7.1581e-07	6d	12.4748	7.81913	1700.77	655.122
aleurone9	Zm00001d012572	AL9	1.8554e-15	1.4295	0.999	0.994	4.70622e-11	7d	130.213	352.426	2623.04	4475.55
alpha tubulin2	Zm00001d033850	TUA1	7.40503e-14	0.78989	0.885	0.893	1.87829e-09	6d	17.0089	9.41613	2902.89	2456.51
alpha tubulin3	Zm00001d013159	TUA3	5.83226e-14	0.936695	0.873	0.872	1.47935e-09	6d	16.5841	8.18644	2711.69	2335.59
alpha tubulin4	Zm00001d013367	TUA4	1.37456e-25	0.997474	0.911	0.855	3.48656e-21	6d	14.4387	6.73286	2208.55	1845.69
Aux/IAA-transcription factor 32	Zm00001d018973	IAA32	2.50141e-09	0.697436	0.825	0.49	6.34483e-05	7d	4.38216	7.72783	69.9101	58.3225
cystatin5	Zm00001d038173	PSEI5	2.00911e-24	1.06087	0.587	0.089	5.0961e-20	7d	0.468215	2.06297	25.7338	29.5882
defensin-like protein1	Zm00001d024303	DEF1	1.65038e-16	1.02259	0.526	0.127	4.18619e-12	7d	0.943231	2.94778	0.852705	3.76916
defensin-like protein2	Zm00001d024302	DEF2	1.64634e-15	1.13566	0.803	0.414	4.17594e-11	7d	4.92078	12.0091	3.61786	20.8855
elongation factor alpha1	Zm00001d037905	ELFA11	3.06526e-09	1.20018	0.541	0.456	7.77504e-05	6d	4.68161	1.47275	995.688	579.532
elongation factor alpha3	Zm00001d037873	ELFA3	9.5204e-17	1.12837	0.72	0.689	2.41485e-12	6d	7.97577	3.10581	607.096	384.847
enolase1	Zm00001d045431	ENO1	3.51986e-12	1.1083	0.79	0.776	8.92813e-08	6d	12.3293	5.18267	4002.48	1888.44
glutathione transferase7	Zm00001d042104	GST7	1.93092e-06	0.604678	0.322	0.127	0.0489777	7d	0.880546	1.85963	0.0705366	0.142026
glyceraldehyde-3-phosphate dehydrogenase2	Zm00001d035156	GPC2	1.37067e-21	0.822932	0.975	0.969	3.47671e-17	6d	28.9961	15.9566	1662.4	1414.79
glyceraldehyde-3-phosphate dehydrogenase3	Zm00001d051001	GPC3	1.69508e-09	0.646389	0.841	0.861	4.29958e-05	6d	14.2497	8.74267	1812.81	1120.29
glyceraldehyde-3-phosphate dehydrogenase4	Zm00001d017121	GPC4	1.50005e-09	0.671335	0.847	0.839	3.80487e-05	6d	14.972	9.02923	2615.35	1191.94
GNAT-transcription factor 8	Zm00001d034418	HAGTF8	1.85389e-11	0.662156	0.511	0.166	4.70239e-07	7d	0.93802	2.06681	4.02815	4.90823
H4C7-Zm00001d020584	Zm00001d020584	HIS404	3.97061e-09	0.651283	0.694	0.363	0.000100714	7d	4.53213	7.68856	140.737	99.7745
H4C7-Zm00001d027394	Zm00001d027394	HIS406	3.19546e-07	0.640475	0.91	0.694	0.00810528	7d	27.4586	43.3625	173.67	117.076
heat shock protein26	Zm00001d028408	HSP26	1.49712e-07	0.627834	0.325	0.102	0.00379744	7d	0.588947	1.45531	0.829179	1.76939
heat shock protein70-4	Zm00001d041550	HSP70-4	3.90197e-07	0.628706	0.79	0.852	0.00989735	6d	10.5683	6.48189	3609.2	2523.82
hexokinase1	Zm00001d039512	HEX1	1.50114e-14	0.662963	0.451	0.089	3.80765e-10	7d	0.510084	1.39096	38.8121	97.0301
histone2b1	Zm00001d020580	HIS2B1	1.88559e-10	0.796577	0.644	0.306	4.78279e-06	7d	3.02527	5.99179	324.177	221.941
IDP1639	Zm00001d025833	php20719a	1.26856e-14	0.805682	0.496	0.121	3.21771e-10	7d	0.636945	1.86133	36.3504	149.763
metallothionein2	Zm00001d029778	MTL2	2.03467e-21	1.15859	0.934	0.618	5.16095e-17	7d	7.70922	18.4424	4.9347	12.3227
metallothionein3	Zm00001d039859	MTL3	6.50142e-13	0.731448	0.727	0.325	1.64908e-08	7d	2.3843	4.61897	28.5559	42.2664
multi-protein bridging factor homolog1	Zm00001d049320	MBF1	2.29188e-20	0.930405	0.88	0.484	5.81336e-16	7d	3.19981	7.00404	160.3	159.24
OBAP2B	Zm00001d011755	OBAP2B	1.23827e-11	0.653783	0.731	0.344	3.14088e-07	7d	2.61482	4.68715	15.6718	38.0402
proteolipid membrane potential regulator5	Zm00001d022264	PMPM5	3.49467e-08	0.617656	0.467	0.197	0.000886424	7d	1.08222	2.19492	5.77598	11.3611
receptor for activated C kinase1	Zm00001d038923	RACK1	1.46666e-07	0.681577	0.713	0.69	0.00372018	6d	6.91136	3.9326	842.947	645.849
RPL39	Zm00001d045121	umc1430	3.67306e-13	0.743331	0.898	0.878	9.3167e-09	6d	14.8525	8.46962	47.5954	29.5142
safener induced1	Zm00001d028693	SAF1	3.32339e-09	0.714147	0.483	0.204	8.42978e-05	7d	1.32892	2.82062	1.13634	4.52189
superoxide dismutase4	Zm00001d029170	SOD4	9.82892e-13	0.693198	0.752	0.363	2.49311e-08	7d	2.3313	4.38626	75.678	138.463
TF-AP2-EREBP-transcription factor 172	Zm00001d031796	EREB172	9.11623e-10	0.64465	0.43	0.14	2.31233e-05	7d	0.765645	1.76034	21.1437	24.4242
TF-AP2-EREBP-transcription factor 54	Zm00001d024324	EREB54	1.09907e-12	0.649779	0.682	0.28	2.7878e-08	7d	1.951	3.62991	109.73	100.317
TF-bHLH-transcription factor 103	Zm00001d033957	BHLH103	2.00578e-13	0.731672	0.537	0.166	5.08767e-09	7d	0.864356	2.09588	26.1456	42.27
TF-MYB-transcription factor 25	Zm00001d010201	MYB25	2.17716e-10	0.666556	0.898	0.573	5.52236e-06	7d	4.87067	8.31839	61.3222	63.3595
TF-NAC-transcription factor 5	Zm00001d005208	NACTF5	1.02448e-16	0.946558	0.683	0.242	2.5986e-12	7d	1.59057	3.99272	4.49019	8.55913
TF-Zm00001d012968	Zm00001d012968	1d012968	1.59513e-09	0.63871	0.679	0.325	4.04605e-05	7d	2.38721	4.27368	13.603	16.5879
TF-ZmOrphan42	Zm00001d028752	PRH25	1.94088e-14	0.846971	0.895	0.548	4.92305e-10	7d	4.71068	9.27192	120.227	130.869
thiamine biosynthesis2	Zm00001d044228	THI2	3.49082e-07	0.812281	0.701	0.679	0.00885445	6d	9.67188	5.07743	301.546	298.386
Zm00001d000675	Zm00001d000675	1d000675	6.13632e-15	0.838086	0.399	0.057	1.55648e-10	7d	0.276516	1.282	0.83748	0.805376
Zm00001d001080	Zm00001d001080	1d001080	5.11422e-22	0.760431	1	0.95	1.29722e-17	6d	31.3806	18.1149	35.681	21.3401
Zm00001d002250	Zm00001d002250	1d002250	1.95647e-11	0.676356	0.414	0.108	4.96259e-07	7d	0.431746	1.28807	117.513	140.517
Zm00001d002410	Zm00001d002410	1d002410	2.8198e-10	0.761274	0.602	0.261	7.15242e-06	7d	1.94277	3.98795	145.007	123.573
Zm00001d002451	Zm00001d002451	1d002451	3.42241e-17	0.822435	0.741	0.312	8.68094e-13	7d	2.41973	5.0474	90.6203	127.684
Zm00001d005276	Zm00001d005276	PAB2	7.9571e-14	0.728118	0.86	0.866	2.01832e-09	6d	11.4714	6.52887	1449.33	1221.57
Zm00001d005698	Zm00001d005698	1d005698	1.27144e-08	0.60963	0.708	0.382	0.000322501	7d	2.87328	4.91011	6.3162	11.3724
Zm00001d005879	Zm00001d005879	1d005879	1.09733e-07	0.691295	0.614	0.325	0.00278338	7d	2.837	5.19573	3.63444	7.86233
Zm00001d006008	Zm00001d006008	pza03529	3.99043e-12	0.83722	0.796	0.792	1.01217e-07	6d	10.7204	5.56013	1689.79	1158.7
Zm00001d006548	Zm00001d006548	1d006548	2.03287e-11	0.657084	0.656	0.293	5.15636e-07	7d	1.82883	3.46075	70.1591	55.6575
Zm00001d006670	Zm00001d006670	1d006670	8.43563e-13	0.631283	0.531	0.166	2.1397e-08	7d	0.8096	1.80296	17.803	16.7863
Zm00001d006899	Zm00001d006899	RPS6B	1.63964e-11	0.665349	0.79	0.815	4.15896e-07	6d	9.35691	5.53041	859.467	558.054
Zm00001d007084	Zm00001d007084	1d007084	2.02725e-09	0.65855	0.726	0.389	5.14213e-05	7d	3.48784	6.08404	358.61	242.994
Zm00001d007175	Zm00001d007175	TIDP3280	3.76552e-10	0.608749	0.444	0.14	9.55125e-06	7d	0.737183	1.64909	15.5985	26.5773
Zm00001d007800	Zm00001d007800	TRX2	2.28652e-08	0.695965	0.875	0.65	0.000579975	7d	9.07328	15.3184	3.21195	5.07295
Zm00001d009087	Zm00001d009087	1d009087	2.16354e-18	1.14113	0.744	0.312	5.48781e-14	7d	2.61335	6.96941	5.39442	13.7366
Zm00001d009868	Zm00001d009868	ELFA1	9.49997e-08	0.788538	0.656	0.718	0.00240967	6d	7.34867	3.8333	892.665	496.005
Zm00001d009870	Zm00001d009870	1d009870	8.41146e-10	0.790344	0.694	0.706	2.13357e-05	6d	6.50169	3.33752	731.714	455.306
Zm00001d010798	Zm00001d010798	1d010798	5.69687e-11	0.652807	0.306	0.045	1.44501e-06	7d	0.230745	0.935006	8.84489	19.4579
Zm00001d010856	Zm00001d010856	1d010856	7.62392e-13	0.716413	0.46	0.121	1.93381e-08	7d	0.571012	1.58132	1.80098	6.48172
Zm00001d012228	Zm00001d012228	bnlg1031	4.3969e-12	0.660153	0.633	0.242	1.11527e-07	7d	1.38354	2.76658	10.93	16.3969
Zm00001d012276	Zm00001d012276	1d012276	3.43989e-07	0.703135	0.778	0.51	0.00872528	7d	9.657	16.35	489.012	384.834
Zm00001d012423	Zm00001d012423	umc1268	2.38434e-10	0.714293	0.667	0.331	6.04787e-06	7d	2.81696	5.26241	248.752	151.718
Zm00001d012577	Zm00001d012577	1d012577	8.24844e-10	0.940116	0.815	0.823	2.09222e-05	6d	15.3688	7.53129	21.0677	28.2114
Zm00001d013550	Zm00001d013550	VQ27	6.55142e-19	1.0665	0.665	0.217	1.66177e-14	7d	1.25603	3.72491	0.301172	0.640284
Zm00001d013834	Zm00001d013834	1d013834	7.98217e-12	0.602014	0.524	0.178	2.02468e-07	7d	0.913691	1.90466	42.4752	47.2185
Zm00001d014491	Zm00001d014491	EFCB1	5.2146e-11	0.689585	0.762	0.395	1.32268e-06	7d	3.19032	5.75823	127.077	123.745
Zm00001d015376	Zm00001d015376	PGK3	4.29648e-07	0.624034	0.764	0.823	0.010898	6d	10.2529	6.30151	1389.68	943.203
Zm00001d017242	Zm00001d017242	1d017242	3.47046e-09	0.680621	0.822	0.807	8.80282e-05	6d	10.3414	6.07587	83.5615	65.7256
Zm00001d017381	Zm00001d017381	umc2600a	6.93113e-08	0.662262	0.324	0.102	0.00175808	7d	0.593487	1.52179	0.0940847	0.0154021
Zm00001d017852	Zm00001d017852	1d017852	4.34306e-15	1.17411	0.911	0.936	1.10162e-10	6d	44.1134	18.9924	20.8691	48.4059
Zm00001d018298	Zm00001d018298	HSP28	7.13239e-14	0.939274	0.494	0.134	1.80913e-09	7d	0.867225	2.58052	3.40241	5.67199
Zm00001d018452	Zm00001d018452	1d018452	1.12177e-12	0.628537	0.731	0.325	2.84538e-08	7d	2.40519	4.26441	40.6897	51.4907
Zm00001d020364	Zm00001d020364	2G025646	1.79973e-13	0.661901	0.492	0.127	4.56501e-09	7d	0.737175	1.7485	55.22	48.3547
Zm00001d021266	Zm00001d021266	1d021266	1.33056e-13	0.93437	0.531	0.159	3.37497e-09	7d	0.968808	2.7625	4.49711	6.33519
Zm00001d021706	Zm00001d021706	1d021706	1.10341e-12	0.979205	0.809	0.497	2.79879e-08	7d	4.65826	10.1546	229.972	139.065
Zm00001d022469	Zm00001d022469	umc1671	5.76605e-13	0.766678	0.916	0.637	1.46256e-08	7d	6.18206	11.2192	141.781	230.363
Zm00001d022513	Zm00001d022513	1d022513	1.38885e-11	0.74653	0.803	0.826	3.52282e-07	6d	10.1759	5.66121	647.679	461.933
Zm00001d025707	Zm00001d025707	1d025707	6.23255e-12	0.61249	0.529	0.178	1.58089e-07	7d	1.00459	2.06481	51.6157	89.7681
Zm00001d026297	Zm00001d026297	1d026297	1.48749e-14	1.08726	0.932	0.713	3.77303e-10	7d	12.0591	26.7467	26.3784	19.9475
Zm00001d028785	Zm00001d028785	AY110632	6.03031e-10	0.717572	0.404	0.121	1.52959e-05	7d	0.659259	1.72851	0.301172	0.570161
Zm00001d029783	Zm00001d029783	1d029783	4.86867e-13	0.732431	0.655	0.255	1.23494e-08	7d	1.3445	2.89523	76.0906	97.6838
Zm00001d030725	Zm00001d030725	HSP70-1	3.26223e-16	0.747862	0.892	0.873	8.27465e-12	6d	14.6964	8.34697	2345.84	2039.48
Zm00001d032070	Zm00001d032070	1d032070	1.88768e-07	0.615311	0.72	0.427	0.0047881	7d	6.01635	9.74827	554.522	347.479
Zm00001d033909	Zm00001d033909	1d033909	5.10258e-10	1.11415	0.726	0.669	1.29427e-05	6d	12.8737	5.40914	44.8002	68.0418
Zm00001d034643	Zm00001d034643	1d034643	8.83903e-13	0.996498	0.753	0.439	2.24202e-08	7d	4.47866	9.93076	0.170737	0.58982
Zm00001d034787	Zm00001d034787	IDP6020	1.12347e-18	0.929456	0.78	0.293	2.84967e-14	7d	1.96971	4.65598	20.3476	19.3337
Zm00001d036036	Zm00001d036036	1d036036	9.83811e-16	0.986334	0.956	0.783	2.49544e-11	7d	13.6704	28.0642	241.628	205.53
Zm00001d036136	Zm00001d036136	1d036136	9.83189e-13	1.31669	0.406	0.096	2.49386e-08	7d	0.567571	2.90473	10.1235	15.2082
Zm00001d036234	Zm00001d036234	1d036234	4.95049e-09	0.943479	0.626	0.35	0.000125569	7d	2.70822	6.1315	0.0956136	0.237633
Zm00001d036567	Zm00001d036567	1d036567	3.74742e-08	0.61631	0.847	0.831	0.000950533	6d	10.5726	6.54922	254.629	183.885
Zm00001d037052	Zm00001d037052	1d037052	1.24862e-11	0.677524	0.755	0.35	3.16711e-07	7d	3.09786	5.55408	32.5596	33.7672
Zm00001d037275	Zm00001d037275	pco110104	2.59649e-11	0.713512	0.72	0.35	6.58601e-07	7d	2.17627	4.20842	53.796	58.119
Zm00001d037877	Zm00001d037877	ELFA12	5.51964e-10	0.739798	0.726	0.738	1.40006e-05	6d	7.76698	4.24987	1227.91	738.544
Zm00001d038218	Zm00001d038218	1d038218	1.35345e-15	0.648742	0.989	0.898	3.43302e-11	7d	19.7738	31.5691	185.39	132.064
Zm00001d038351	Zm00001d038351	1d038351	7.96008e-13	0.701854	0.867	0.541	2.01907e-08	7d	4.76831	8.38269	88.7487	97.0219
Zm00001d038884	Zm00001d038884	1d038884	2.86116e-13	0.718833	0.626	0.229	7.25733e-09	7d	1.49878	3.11261	14.9331	18.1452
Zm00001d039091	Zm00001d039091	1d039091	3.07997e-12	0.842328	0.771	0.812	7.81236e-08	6d	10.9708	5.67664	238.389	153.965
Zm00001d039468	Zm00001d039468	1d039468	2.50114e-11	0.676967	0.843	0.529	6.34415e-07	7d	5.68749	9.6918	9.42358	12.3263
Zm00001d040613	Zm00001d040613	gpm462	6.25987e-10	0.607328	0.518	0.197	1.58782e-05	7d	1.0886	2.18185	3.60947	17.652
Zm00001d042063	Zm00001d042063	1d042063	1.7518e-11	0.63738	0.549	0.191	4.44344e-07	7d	1.35828	2.66831	3.82941	4.15778
Zm00001d042772	Zm00001d042772	1d042772	6.43787e-07	0.632427	0.732	0.732	0.0163297	6d	7.65522	4.5834	338.275	183.852
Zm00001d043386	Zm00001d043386	1d043386	1.44593e-11	0.903501	0.415	0.108	3.66761e-07	7d	0.707491	2.19403	0.859542	1.59897
Zm00001d043740	Zm00001d043740	1d043740	1.68347e-10	0.700021	0.389	0.102	4.27012e-06	7d	0.582639	1.57104	42.6846	45.1783
Zm00001d044080	Zm00001d044080	1d044080	1.80815e-11	0.665715	0.32	0.045	4.58638e-07	7d	0.263247	1.00396	3.06019	9.85915
Zm00001d045459	Zm00001d045459	1d045459	1.3624e-09	0.713354	0.782	0.439	3.45574e-05	7d	3.71617	6.73268	14.8871	21.0518
Zm00001d045460	Zm00001d045460	1d045460	2.8748e-12	0.825486	0.604	0.229	7.29193e-08	7d	1.32821	3.1259	15.3067	29.431
Zm00001d045475	Zm00001d045475	1d045475	1.44468e-09	0.654065	0.925	0.764	3.66443e-05	7d	10.0496	16.3876	282.329	244.675
Zm00001d045988	Zm00001d045988	pco070107	1.11836e-19	1.63384	0.49	0.083	2.83671e-15	7d	0.476442	3.58195	1.44577	12.7853
Zm00001d046574	Zm00001d046574	1d046574	2.02358e-14	1.22891	0.486	0.127	5.13282e-10	7d	0.781659	3.17602	48.9859	49.4792
Zm00001d047697	Zm00001d047697	RPS28	8.3335e-16	0.802176	0.924	0.909	2.11379e-11	6d	20.6862	11.4367	151.419	93.3571
Zm00001d048787	Zm00001d048787	IDP483	2.28427e-11	0.812374	0.796	0.759	5.79405e-07	6d	9.86557	5.18733	134.082	93.7247
Zm00001d049060	Zm00001d049060	1d049060	1.5246e-08	0.707927	0.403	0.134	0.000386714	7d	0.783879	1.91389	7.79039	6.61219
Zm00001d049061	Zm00001d049061	umc1217	1.36073e-11	0.985527	0.388	0.089	3.4515e-07	7d	0.595614	2.15937	2.2195	3.50314
Zm00001d049381	Zm00001d049381	1d049381	2.44091e-15	1.34953	0.727	0.357	6.19138e-11	7d	3.43617	10.3047	4.02369	3.37588
Zm00001d050375	Zm00001d050375	1d050375	6.42537e-07	0.814468	0.65	0.702	0.016298	6d	6.9609	3.52671	704.073	527.287
Zm00001d052003	Zm00001d052003	pco068393	8.7062e-13	0.749535	0.854	0.875	2.20833e-08	6d	16.1044	9.17363	69.668	50.5321
Zm00001d052855	Zm00001d052855	HSP13	1.65192e-12	0.772745	0.815	0.787	4.1901e-08	6d	10.6701	5.83055	1464.56	1000.98

## Sheet: Cluster 8
List of CCTS Genes at 6 and 7 DAP in cluster 8
gene_name	geneID	symbol	p_val	avg_log2FC	pct.1	pct.2	p_val_adj	cluster	scRNA-seq_expression_6DAP	scRNA-seq_expression_7DAP	bulk_expression_6DAP	bulk_expression_7DAP
12-oxo-phytodienoic acid reductase2	Zm00001d044906	OPR2	1.35136e-06	0.997754	0.52	0.428	0.0342771	6d	4.91104	1.96012	7.50346	23.8328
40S ribosomal protein S21a	Zm00001d037886	RPS21A	4.32684e-11	1.02408	0.696	0.641	1.0975e-06	6d	8.35314	3.59916	3.46286	2.9315
alcohol dehydrogenase1	Zm00001d033931	ADH1	1.13804e-08	0.781923	0.83	0.876	0.000288663	6d	17.1892	9.57866	986.404	427.075
aldolase1	Zm00001d042453	ALD1	5.32653e-16	0.796784	0.901	0.88	1.35107e-11	6d	16.6461	9.15762	1700.77	655.122
aldolase2	Zm00001d012103	ALD2	1.66352e-07	0.84712	0.637	0.636	0.00421952	6d	6.61297	3.232	707.172	272.365
aleurone9	Zm00001d012572	AL9	3.9491e-20	2.06973	0.879	0.556	1.00169e-15	7d	10.0492	45.3855	2623.04	4475.55
argonaute2a	Zm00001d002316	AGO2A	6.83535e-07	1.00978	0.38	0.252	0.0173379	6d	2.84407	0.909053	22.0842	23.5065
Aux/IAA-transcription factor 32	Zm00001d018973	IAA32	2.94048e-11	0.837188	0.531	0.205	7.45853e-07	7d	1.29646	3.10277	69.9101	58.3225
cytochrome c reductase1	Zm00001d034528	CCR1	5.24282e-21	1.02731	0.815	0.404	1.32984e-16	7d	2.56065	6.25739	101.785	95.4501
elongation factor alpha1	Zm00001d037905	ELFA11	2.05815e-08	0.910902	0.643	0.606	0.000522049	6d	6.2321	2.84641	995.688	579.532
elongation factor alpha3	Zm00001d037873	ELFA3	7.17391e-11	0.690662	0.807	0.827	1.81966e-06	6d	11.2324	6.57883	607.096	384.847
enolase1	Zm00001d045431	ENO1	4.31889e-28	1.39042	0.947	0.937	1.09549e-23	6d	40.1792	14.708	4002.48	1888.44
glyceraldehyde-3-phosphate dehydrogenase2	Zm00001d035156	GPC2	3.32639e-18	0.728439	0.947	0.953	8.43738e-14	6d	25.9285	15.2529	1662.4	1414.79
H4C7-Zm00001d005791	Zm00001d005791	H4C7	4.91732e-10	0.662984	0.548	0.222	1.24728e-05	7d	1.71643	3.30107	324.388	222.927
H4C7-Zm00001d020584	Zm00001d020584	HIS404	9.59193e-08	0.622462	0.598	0.31	0.00243299	7d	2.35024	4.15769	140.737	99.7745
H4C7-Zm00001d027394	Zm00001d027394	HIS406	5.46707e-14	0.801412	0.897	0.661	1.38672e-09	7d	14.9419	26.7836	173.67	117.076
histone2b1	Zm00001d020580	HIS2B1	4.77026e-11	0.827562	0.613	0.281	1.20998e-06	7d	1.91095	4.16602	324.177	221.941
malate dehydrogenase4	Zm00001d032695	MDH4	1.09525e-15	0.702416	0.936	0.943	2.7781e-11	6d	20.1088	11.9723	1178.02	801.429
phosphofructose kinase1	Zm00001d037278	PFK1	9.9856e-08	0.813819	0.655	0.623	0.00253285	6d	6.20552	3.09904	692.932	432.027
ribosomal protein L44	Zm00001d021652	RPL44	5.75567e-18	0.752991	0.943	0.86	1.45993e-13	7d	11.4544	19.9892	241.004	155.094
ribosomal protein S11	Zm00001d026286	RPS11	7.36604e-14	0.668597	0.96	0.836	1.8684e-09	7d	12.6624	20.7167	428.598	303.891
ribosomal protein S24	Zm00001d016276	RPS24	4.69754e-10	0.657842	0.621	0.298	1.19153e-05	7d	1.76296	3.35917	201.23	112.733
TF-bHLH-transcription factor 103	Zm00001d033957	BHLH103	1.24104e-09	0.711542	0.399	0.135	3.14789e-05	7d	0.676236	1.74493	26.1456	42.27
TF-NAC-transcription factor 130	Zm00001d008403	NACTF130	3.30272e-14	1.50351	0.596	0.407	8.37735e-10	6d	7.72721	2.07804	106.428	159.171
triose phosphate isomerase4	Zm00001d039865	TPI4	4.58941e-09	0.852772	0.725	0.719	0.00011641	6d	8.54537	4.28546	454.086	256.228
ubiquitin1	Zm00001d015327	UBI1	4.10868e-07	0.636822	0.754	0.766	0.0104217	6d	8.96389	5.40806	671.46	613.724
Zm00001d001880	Zm00001d001880	1d001880	8.5469e-11	0.604836	0.829	0.567	2.16792e-06	7d	4.36497	7.15907	76.003	62.5567
Zm00001d002352	Zm00001d002352	1d002352	1.76607e-12	0.644427	0.521	0.164	4.47964e-08	7d	0.927685	2.0132	35.9088	35.3774
Zm00001d005276	Zm00001d005276	PAB2	2.15568e-14	0.661129	0.901	0.927	5.46788e-10	6d	16.761	10.2317	1449.33	1221.57
Zm00001d005642	Zm00001d005642	1d005642	3.25621e-16	0.656903	0.959	0.842	8.25938e-12	7d	12.2268	19.8546	292.966	208.655
Zm00001d005695	Zm00001d005695	1d005695	7.74459e-15	0.676054	0.748	0.357	1.96442e-10	7d	2.27758	4.2368	77.4642	81.9455
Zm00001d007901	Zm00001d007901	1d007901	4.12158e-10	0.807796	0.807	0.81	1.04544e-05	6d	15.2114	8.26083	39.7839	36.8643
Zm00001d007967	Zm00001d007967	1d007967	2.12273e-07	0.823485	0.462	0.211	0.0053843	7d	2.55595	5.29288	495.648	622.84
Zm00001d008259	Zm00001d008259	1d008259	8.74467e-22	0.910316	0.882	0.509	2.21809e-17	7d	3.80542	8.03158	102.273	86.8959
Zm00001d008916	Zm00001d008916	1d008916	1.77386e-14	0.712362	0.665	0.257	4.4994e-10	7d	1.60991	3.27629	27.5375	25.5855
Zm00001d010528	Zm00001d010528	1d010528	9.43059e-19	0.609087	0.981	0.901	2.39207e-14	7d	15.9665	24.8789	372.318	249.859
Zm00001d010566	Zm00001d010566	1d010566	1.30324e-10	0.677595	0.779	0.468	3.30566e-06	7d	3.19635	5.71195	191.718	123.176
Zm00001d010855	Zm00001d010855	pco152469	1.78562e-12	0.644051	0.883	0.917	4.52923e-08	6d	20.9593	13.0521	278.86	213.417
Zm00001d011741	Zm00001d011741	pco066882b	3.31394e-16	0.671549	0.954	0.836	8.40581e-12	7d	11.9373	19.6062	482.065	318.435
Zm00001d011786	Zm00001d011786	phm15278	7.53014e-13	0.743994	0.675	0.327	1.91002e-08	7d	1.82275	3.72756	67.6111	76.3559
Zm00001d012714	Zm00001d012714	1d012714	4.17243e-20	1.17586	0.559	0.129	1.05834e-15	7d	0.986958	3.48908	177.816	190.294
Zm00001d013550	Zm00001d013550	VQ27	8.97984e-11	0.675086	0.337	0.07	2.27774e-06	7d	0.400966	1.23691	0.301172	0.640284
Zm00001d013758	Zm00001d013758	1d013758	1.13896e-30	0.967329	0.959	0.719	2.88896e-26	7d	7.15228	14.9395	439.532	337.239
Zm00001d013999	Zm00001d013999	pco126682d	9.59572e-14	0.7113	0.864	0.526	2.43395e-09	7d	4.13385	7.40554	253.93	219.705
Zm00001d014355	Zm00001d014355	1d014355	6.2361e-17	0.891454	0.82	0.462	1.58179e-12	7d	3.95664	8.19478	348.451	245.132
Zm00001d014417	Zm00001d014417	1d014417	4.19203e-15	0.889799	0.642	0.263	1.06331e-10	7d	1.43695	3.51546	99.5698	114.112
Zm00001d014419	Zm00001d014419	cl3515_2	1.28288e-11	0.649747	0.367	0.082	3.25403e-07	7d	0.578862	1.47707	168.548	183.771
Zm00001d014957	Zm00001d014957	1d014957	7.21126e-21	0.676088	0.973	0.936	1.82913e-16	7d	19.0721	31.0713	414.003	349.368
Zm00001d015460	Zm00001d015460	pza03049	1.2805e-10	0.613446	0.718	0.374	3.24799e-06	7d	2.47505	4.31651	73.3779	56.9267
Zm00001d016401	Zm00001d016401	1d016401	7.30471e-07	0.988587	0.509	0.438	0.0185284	6d	4.34967	1.69608	28.2833	31.1131
Zm00001d016722	Zm00001d016722	1d016722	5.17475e-11	0.650287	0.663	0.339	1.31257e-06	7d	2.10066	3.86643	54.3327	46.3214
Zm00001d017126	Zm00001d017126	GTE102	7.61871e-10	1.11372	0.427	0.254	1.93249e-05	6d	3.23885	0.958779	86.177	84.1657
Zm00001d017141	Zm00001d017141	1d017141	2.65837e-11	0.652625	0.649	0.292	6.74295e-07	7d	1.66305	3.18639	89.8254	72.9503
Zm00001d017847	Zm00001d017847	1d017847	3.23657e-10	0.622053	0.693	0.363	8.20955e-06	7d	2.09778	3.76768	124.297	118.791
Zm00001d017850	Zm00001d017850	1d017850	8.83136e-26	0.873578	0.966	0.789	2.24008e-21	7d	10.5734	20.2048	327.19	267.175
Zm00001d017914	Zm00001d017914	1d017914	5.28073e-12	0.616393	0.729	0.386	1.33946e-07	7d	2.37779	4.17828	127.961	99.9767
Zm00001d020003	Zm00001d020003	csu378	7.07523e-10	0.611023	0.635	0.316	1.79463e-05	7d	1.82222	3.3105	84.0587	77.5877
Zm00001d025160	Zm00001d025160	1d025160	5.1807e-12	0.66331	0.716	0.38	1.31409e-07	7d	2.44604	4.45754	145.983	104.443
Zm00001d025166	Zm00001d025166	1d025166	1.67339e-12	0.907905	0.655	0.514	4.24455e-08	6d	5.89665	2.67563	26.7002	32.3623
Zm00001d025857	Zm00001d025857	1d025857	7.15142e-10	0.616677	0.816	0.561	1.81396e-05	7d	4.4014	7.28218	146.343	99.3415
Zm00001d027037	Zm00001d027037	1d027037	2.18097e-08	0.75736	0.667	0.658	0.000553203	6d	6.26893	3.30014	197.257	140.239
Zm00001d031560	Zm00001d031560	cl1797_4	7.60573e-11	0.638198	0.746	0.427	1.92919e-06	7d	2.71275	4.77846	152.074	116.19
Zm00001d031611	Zm00001d031611	RPL17C	1.49316e-18	0.791901	0.887	0.62	3.78741e-14	7d	5.59162	10.4124	364.86	247.706
Zm00001d032231	Zm00001d032231	1d032231	3.4816e-15	0.885374	0.784	0.796	8.83108e-11	6d	10.6377	5.30006	753.789	539.999
Zm00001d034698	Zm00001d034698	pco107818	1.52527e-12	0.660946	0.596	0.234	3.86885e-08	7d	1.29866	2.63446	51.3823	40.2078
Zm00001d034787	Zm00001d034787	IDP6020	2.02628e-15	1.07997	0.367	0.047	5.13965e-11	7d	0.184207	1.5034	20.3476	19.3337
Zm00001d035288	Zm00001d035288	1d035288	9.96924e-18	0.874796	0.723	0.292	2.5287e-13	7d	1.91885	4.35245	39.641	40.2731
Zm00001d036036	Zm00001d036036	1d036036	1.28974e-13	0.769929	0.917	0.737	3.27143e-09	7d	9.2472	16.4734	241.628	205.53
Zm00001d036151	Zm00001d036151	1d036151	2.69612e-14	0.813018	0.479	0.129	6.8387e-10	7d	0.610279	1.82907	120.748	143.968
Zm00001d036964	Zm00001d036964	1d036964	7.45252e-12	0.620217	0.511	0.175	1.89033e-07	7d	0.951686	1.99995	29.4016	22.9392
Zm00001d037275	Zm00001d037275	pco110104	2.0426e-14	0.771774	0.869	0.544	5.18105e-10	7d	5.06688	9.3584	53.796	58.119
Zm00001d037603	Zm00001d037603	1d037603	4.84166e-22	0.797839	0.971	0.807	1.22809e-17	7d	9.89269	17.9369	606.233	437.833
Zm00001d037663	Zm00001d037663	NAD6	2.25945e-11	0.651641	0.706	0.357	5.73111e-07	7d	2.13951	3.93202	52.0424	54.908
Zm00001d038218	Zm00001d038218	1d038218	1.96038e-19	0.756111	0.954	0.825	4.97249e-15	7d	12.034	21.0136	185.39	132.064
Zm00001d038351	Zm00001d038351	1d038351	4.21812e-15	0.707964	0.846	0.503	1.06993e-10	7d	4.43586	7.87946	88.7487	97.0219
Zm00001d039090	Zm00001d039090	1d039090	5.45675e-08	0.6384	0.749	0.793	0.0013841	6d	8.84281	5.32327	162.432	104.645
Zm00001d039091	Zm00001d039091	1d039091	3.61875e-22	0.885635	0.906	0.9	9.17895e-18	6d	17.8603	9.20813	238.389	153.965
Zm00001d039468	Zm00001d039468	1d039468	8.6484e-12	0.711404	0.529	0.187	2.19367e-07	7d	1.20275	2.60677	9.42358	12.3263
Zm00001d040028	Zm00001d040028	1d040028	3.22832e-12	1.04455	0.491	0.17	8.18864e-08	7d	0.977212	3.07843	6.98781	57.1986
Zm00001d040390	Zm00001d040390	1d040390	1.58242e-11	0.761817	0.535	0.199	4.0138e-07	7d	1.28098	2.86768	187.476	184.419
Zm00001d041691	Zm00001d041691	IDP1433	1.98991e-12	0.6269	0.431	0.111	5.04742e-08	7d	0.647475	1.5441	95.2657	87.441
Zm00001d043413	Zm00001d043413	1d043413	2.97996e-28	1.52699	0.829	0.415	7.55867e-24	7d	3.26421	11.2887	496.046	440.152
Zm00001d044442	Zm00001d044442	1d044442	1.18794e-10	0.937574	0.743	0.72	3.01321e-06	6d	13.318	6.47556	46.7487	33.8965
Zm00001d045053	Zm00001d045053	1d045053	1.08851e-13	0.73481	0.591	0.216	2.76101e-09	7d	1.14596	2.57125	94.9316	86.1775
Zm00001d045459	Zm00001d045459	1d045459	4.90672e-14	0.90292	0.458	0.117	1.24459e-09	7d	0.64174	2.0698	14.8871	21.0518
Zm00001d048307	Zm00001d048307	1d048307	5.24708e-09	0.692839	0.358	0.111	0.000133092	7d	0.593776	1.57628	4.94541	6.56049
Zm00001d048394	Zm00001d048394	1d048394	4.33957e-12	0.736091	0.639	0.281	1.10073e-07	7d	1.78878	3.64515	112.297	125.641
Zm00001d049399	Zm00001d049399	1d049399	3.40265e-07	0.674459	0.719	0.792	0.00863082	6d	9.09713	5.32653	1238.77	847.851
Zm00001d049552	Zm00001d049552	1d049552	2.10149e-16	0.721202	0.919	0.661	5.33042e-12	7d	6.37036	11.1504	259.896	182.017
Zm00001d050375	Zm00001d050375	1d050375	1.85712e-27	0.963764	0.901	0.849	4.71058e-23	6d	14.945	7.17529	704.073	527.287
Zm00001d050916	Zm00001d050916	1d050916	2.21078e-15	0.73045	0.847	0.526	5.60765e-11	7d	4.45684	8.05374	39.9244	31.6693
Zm00001d051420	Zm00001d051420	DHN3	1.25625e-11	1.22591	0.684	0.596	3.18648e-07	6d	9.69206	3.57114	80.2142	109.392
Zm00001d051860	Zm00001d051860	1d051860	1.06577e-17	0.871515	0.846	0.468	2.70334e-13	7d	3.0689	6.4444	73.9372	51.3742
Zm00001d053834	Zm00001d053834	1d053834	1.06737e-16	0.894764	0.883	0.823	2.70737e-12	6d	13.6234	6.86498	288.383	307.858

[truncated: 3 more sheets: Cluster 9, Cluster 11, Cluster 15]
