# Supplementary material for: Decoding the gene regulatory network of endosperm differentiation in maize
Source: Nat Commun. 2024 Jan 2;15:34. doi: 10.1038/s41467-023-44369-7 (PMC10762121; doi:10.1038/s41467-023-44369-7)
Supplement: Supplementary file 12 — Supplementary Data 9 [file 41467_2023_44369_MOESM12_ESM.xlsx]

## Sheet: Sheet1
Supplementary Data 9: Gene sets utilized for calculating cell differentiation scores.
GeneID	Symbol	log2FC	pvalue	FDR	Marker Genes
Zm00001d027819	ESR2	-2.31227	0	0	7DAP
Zm00001d027820	ESR1	-2.57706	0	0	7DAP
Zm00001d027821	ESR3	-2.05476	0	0	7DAP
Zm00001d029775	1d029775	-2.37265	0	0	7DAP
Zm00001d030712	PME34	-8.43484	0	0	7DAP
Zm00001d030720	1d030720	1.43688	0	0	ns
Zm00001d032381	TCRR2	2.09104	0	0	6DAP
Zm00001d033447	GLB1	-3.45439	0	0	7DAP
Zm00001d049034	1d049034	1.68627	0	0	ns
Zm00001d049576	BAP2	1.6415	0	0	ns
Zm00001d051754	ALDH2	-4.13279	0	0	7DAP
Zm00001d052079	LKRSDH1	-2.39987	0	0	7DAP
Zm00001d052117	1d052117	-2.11253	0	0	7DAP
Zm00001d052425	cl62603_1	-2.88679	0	0	7DAP
Zm00001d052759	pco073740	1.43412	0	0	ns
Zm00001d053112	ESR6	-2.16176	0	0	7DAP
Zm00001d002768	OLE1	-3.0849	0	0	7DAP
Zm00001d003281	1d003281	-10.8286	0	0	7DAP
Zm00001d003349	DRG10	2.10127	0	0	6DAP
Zm00001d003776	MN1	2.22322	0	0	6DAP
Zm00001d005230	HFI1	-1.58855	0	0	ns
Zm00001d005793	MC1	-4.87373	0	0	7DAP
Zm00001d006669	SBT2	-9.46978	0	0	7DAP
Zm00001d007187	1d007187	1.44789	0	0	ns
Zm00001d007447	1d007447	1.95832	0	0	ns
Zm00001d007470	1d007470	1.95956	0	0	ns
Zm00001d007504	1d007504	1.54288	0	0	ns
Zm00001d040028	1d040028	-3.05682	0	0	7DAP
Zm00001d040446	phm15899	1.52872	0	0	ns
Zm00001d040519	1d040519	-4.40994	0	0	7DAP
Zm00001d000586	1d000586	-2.26563	0	0	7DAP
Zm00001d042453	ALD1	1.37245	0	0	ns
Zm00001d013494	OLE3	-2.6419	0	0	7DAP
Zm00001d013725	GA20OX4	-3.59105	0	0	7DAP
Zm00001d015019	1d015019	-10.166	0	0	7DAP
Zm00001d016469	csu842a	-1.5823	0	0	ns
Zm00001d018254	DEF3	-2.34809	0	0	7DAP
Zm00001d018837	BURP3	1.31582	0	0	ns
Zm00001d019032	1d019032	-2.54685	0	0	7DAP
Zm00001d019033	MEG14	-2.7689	0	0	7DAP
Zm00001d019035	1d019035	-9.72172	0	0	7DAP
Zm00001d019155	ZP2	-4.77344	0	0	7DAP
Zm00001d019156	1d019156	-4.736	0	0	7DAP
Zm00001d020592	ZP27	-2.42294	0	0	7DAP
Zm00001d022278	1d022278	-1.92008	0	0	ns
Zm00001d022533	1d022533	-1.85553	0	0	ns
Zm00001d010193	umc1735	-9.52282	0	0	7DAP
Zm00001d010313	1d010313	1.96819	0	0	ns
Zm00001d010588	PDC1	1.57457	0	0	ns
Zm00001d011017	1d011017	-2.24	0	0	7DAP
Zm00001d011026	1d011026	-2.24067	0	0	7DAP
Zm00001d011028	1d011028	-2.23482	0	0	7DAP
Zm00001d011080	SCI1	-5.64959	0	0	7DAP
Zm00001d012103	ALD2	1.37203	0	0	ns
Zm00001d012407	TPI5	1.64114	0	0	ns
Zm00001d035558	1d035558	-9.58552	0	0	7DAP
Zm00001d035700	LEG1	-1.37467	0	0	ns
Zm00001d035760	ZP15	-5.46114	0	0	7DAP
Zm00001d037089	1d037089	2.3217	0	0	6DAP
Zm00001d037436	DZS18	-4.55185	0	0	7DAP
Zm00001d037674	TAR3	-4.40471	0	0	7DAP
Zm00001d038163	PDK1	-1.52188	0	0	ns
Zm00001d038758	1d038758	-1.8903	0	0	ns
Zm00001d045042	SH1	-2.9574	0	0	7DAP
Zm00001d045431	ENO1	1.08003	0	0	ns
Zm00001d027072	1d027072	2.09575	0	0	6DAP
Zm00001d045863	1d045863	-2.39022	0	0	7DAP
Zm00001d045937	1d045937	-3.28243	0	0	7DAP
Zm00001d048176	phi448880	-2.18639	0	0	7DAP
Zm00001d023376	ALP1	-1.48982	0	0	ns
Zm00001d023512	1d023512	-2.59169	0	0	7DAP
Zm00001d023718	DE18	-2.0067	0	0	7DAP
Zm00001d024615	BAP3A	2.02918	0	0	6DAP
Zm00001d024617	BAP3B	1.92945	0	0	ns
Zm00001d024659	gpm832	1.56208	0	0	ns
Zm00001d025059	1d025059	-7.23627	0	0	7DAP
Zm00001d025833	php20719a	-2.04231	0	0	7DAP
Zm00001d025924	1d025924	-1.51699	0	0	ns
Zm00001d026632	pco156628	-3.36144	0	0	7DAP
Zm00001d017121	GPC4	1.12994	6.07152e-308	1.55042e-303	ns
Zm00001d043464	OBAP2A	-2.41838	6.67037e-302	1.70328e-297	7DAP
Zm00001d033612	OLE4	-4.70437	3.06943e-301	7.83747e-297	7DAP
Zm00001d043231	HB118	1.86836	3.36851e-297	8.60081e-293	ns
Zm00001d018809	GST6	-1.80697	3.78129e-295	9.6544e-291	ns
Zm00001d019324	1d019324	-1.73111	5.57535e-295	1.42344e-290	ns
Zm00001d020591	GZ50	-7.41099	4.55366e-293	1.16255e-288	7DAP
Zm00001d033931	ADH1	1.20347	3.84077e-292	9.80511e-288	ns
Zm00001d048520	cl46210_1	-2.66071	5.2406e-290	1.33782e-285	7DAP
Zm00001d030707	1d030707	1.32748	4.01118e-289	1.02393e-284	ns
Zm00001d002276	1d002276	1.70878	2.21176e-287	5.64574e-283	ns
Zm00001d050323	cl377_-3	-1.24789	2.77532e-287	7.084e-283	ns
Zm00001d048920	gpm549	1.62784	1.49045e-279	3.80423e-275	ns
Zm00001d029087	1d029087	-1.70927	2.36226e-279	6.0292e-275	ns
Zm00001d002326	AAA1	-1.38857	5.92415e-279	1.51196e-274	ns
Zm00001d037091	1d037091	1.90672	1.50661e-277	3.84502e-273	ns
Zm00001d024620	1d024620	1.75911	2.01231e-277	5.13541e-273	ns
Zm00001d041822	BETL9	1.52633	6.89632e-275	1.75987e-270	ns
Zm00001d053788	1d053788	-1.97299	7.31706e-275	1.86717e-270	ns
Zm00001d029631	PSEI8	1.36906	1.25986e-274	3.21479e-270	ns
Zm00001d019019	MEG13	1.86951	4.27205e-274	1.09006e-269	ns
Zm00001d021850	pco067235	-1.72587	2.89334e-273	7.38235e-269	ns
Zm00001d003869	IPT2	1.8128	1.21412e-261	3.0977e-257	ns
Zm00001d028808	1d028808	-1.70225	1.7212e-261	4.3913e-257	ns
Zm00001d038453	si603034f07	-2.74128	5.43894e-254	1.38758e-249	7DAP
Zm00001d053114	1d053114	1.78407	1.06461e-252	2.71594e-248	ns
Zm00001d050336	1d050336	-1.88652	3.15955e-252	8.06e-248	ns
Zm00001d026109	1d026109	-7.48655	3.31258e-250	8.45005e-246	7DAP
Zm00001d011035	DHAR2	1.92449	3.16974e-249	8.08539e-245	ns
Zm00001d026755	1d026755	-2.03133	7.69733e-247	1.96336e-242	7DAP
Zm00001d028557	HSP9	-2.33937	3.08393e-245	7.86586e-241	7DAP
Zm00001d005620	1d005620	2.00801	4.29655e-245	1.09583e-240	6DAP
Zm00001d026132	SKUS8	2.12119	1.33712e-244	3.41019e-240	6DAP
Zm00001d042229	1d042229	1.53472	3.22893e-242	8.23475e-238	ns
Zm00001d053785	1d053785	1.61607	1.52752e-240	3.89549e-236	ns
Zm00001d039631	GL13	-1.26804	1.73514e-240	4.42478e-236	ns
Zm00001d048622	1d048622	1.79007	7.99682e-237	2.03919e-232	ns
Zm00001d036839	AY109668A	-1.78218	3.40823e-236	8.69065e-232	ns
Zm00001d018404	1d018404	1.90018	1.8964e-235	4.83545e-231	ns
Zm00001d044129	SH2	-2.17807	2.54865e-233	6.4983e-229	7DAP
Zm00001d007444	1d007444	1.47322	8.25848e-232	2.10558e-227	ns
Zm00001d006791	MYBR29	1.5647	2.42229e-230	6.17563e-226	ns
Zm00001d042226	1d042226	2.1174	1.88954e-226	4.81719e-222	6DAP
Zm00001d053108	1d053108	1.52401	5.32652e-225	1.35789e-220	ns
Zm00001d019030	MEG1	1.68877	1.09194e-224	2.78356e-220	ns
Zm00001d029091	SUS2	-1.43687	2.58095e-224	6.5791e-220	ns
Zm00001d015746	BT1	-1.60732	2.83111e-220	7.2165e-216	ns
Zm00001d048849	1d048849	-7.32282	1.14601e-217	2.92106e-213	7DAP
Zm00001d050200	TCRR1	2.24806	1.22377e-217	3.11914e-213	6DAP
Zm00001d018251	1d018251	-2.63289	4.26519e-216	1.08707e-211	7DAP
Zm00001d024548	1d024548	-1.93447	3.09332e-215	7.88364e-211	ns
Zm00001d041671	BETL3	1.43558	3.75805e-211	9.57738e-207	ns
Zm00001d015356	HPPD1	-1.47489	3.54545e-205	9.03522e-201	ns
Zm00001d043375	1d043375	-2.04951	1.39253e-202	3.54859e-198	7DAP
Zm00001d007471	1d007471	2.13295	1.87168e-200	4.7694e-196	6DAP
Zm00001d048633	1d048633	1.97023	2.20665e-200	5.62277e-196	ns
Zm00001d038597	GLB3	-5.204	2.18003e-199	5.55472e-195	7DAP
Zm00001d020984	pco143515	-1.7412	6.65285e-199	1.69508e-194	ns
Zm00001d018459	1d018459	1.65386	2.12822e-198	5.42229e-194	ns
Zm00001d024963	GST22	-1.83349	4.32812e-198	1.10268e-193	ns
Zm00001d036904	ELFA10	0.97119	7.25e-198	1.84701e-193	ns
Zm00001d017285	1d017285	-1.38466	7.49789e-197	1.91009e-192	ns
Zm00001d048848	Z1A-3	-5.90331	3.10191e-196	7.9018e-192	7DAP
Zm00001d017286	1d017286	-1.05676	1.41162e-193	3.59582e-189	ns
Zm00001d021788	ELFA6	0.960669	2.69562e-193	6.86629e-189	ns
Zm00001d037905	ELFA11	0.777028	5.63414e-193	1.43507e-188	ns
Zm00001d049683	1d049683	-6.70048	1.39518e-192	3.55353e-188	7DAP
Zm00001d046234	1d046234	-1.74213	3.82464e-191	9.74097e-187	ns
Zm00001d025081	1d025081	2.55953	4.75418e-191	1.2108e-186	6DAP
Zm00001d053600	1d053600	1.9839	3.72553e-189	9.4878e-185	ns
Zm00001d039512	HEX1	-1.32739	5.18964e-189	1.32159e-184	ns
Zm00001d042231	BETL10	1.40298	7.08794e-188	1.80494e-183	ns
Zm00001d014258	ALT4	1.11931	9.79885e-188	2.49518e-183	ns
Zm00001d037877	ELFA12	0.729748	2.69798e-187	6.86986e-183	ns
Zm00001d003247	MAS1	-5.27017	4.13394e-187	1.05258e-182	7DAP
Zm00001d053113	1d053113	1.52173	2.74086e-183	6.9785e-179	ns
Zm00001d008620	1d008620	-1.08077	4.86054e-179	1.23749e-174	ns
Zm00001d009868	ELFA1	0.844016	6.80148e-179	1.73159e-174	ns
Zm00001d018253	1d018253	-2.524	7.48191e-178	1.90474e-173	7DAP
Zm00001d038598	1d038598	3.5941	2.77817e-177	7.07238e-173	6DAP
Zm00001d012770	1d012770	0.753931	4.19729e-177	1.06846e-172	ns
Zm00001d047787	HIS2A1	0.788903	1.32597e-176	3.37525e-172	ns
Zm00001d052958	1d052958	-4.8356	4.63566e-176	1.17996e-171	7DAP
Zm00001d006533	1d006533	0.979391	4.72498e-176	1.20265e-171	ns
Zm00001d007113	1d007113	-0.981034	1.15988e-174	2.95213e-170	ns
Zm00001d051001	GPC3	0.690717	6.6756e-172	1.69901e-167	ns
Zm00001d030172	1d030172	-4.53286	1.26305e-171	3.21446e-167	7DAP
Zm00001d001466	1d001466	2.45839	1.02784e-168	2.61575e-164	6DAP
Zm00001d035597	pco117817	-0.985865	1.02873e-168	2.61792e-164	ns
Zm00001d011014	1d011014	-2.18078	2.13405e-167	5.43051e-163	7DAP
Zm00001d031636	LTPG1	-1.15203	3.92139e-164	9.97837e-160	ns
Zm00001d039346	AAS5	1.93365	4.91733e-163	1.25121e-158	ns
Zm00001d020867	1d020867	-1.81066	1.9778e-162	5.03232e-158	ns
Zm00001d010592	1d010592	2.60209	3.36401e-162	8.55904e-158	6DAP
Zm00001d043357	1d043357	1.64724	6.47738e-160	1.64798e-155	ns
Zm00001d021893	1d021893	0.792314	1.48713e-158	3.7834e-154	ns
Zm00001d014090	CPN1	0.742292	1.91996e-158	4.88438e-154	ns
Zm00001d048962	1d048962	2.40089	3.03991e-158	7.73323e-154	6DAP
Zm00001d037611	1d037611	1.96403	7.54294e-158	1.91877e-153	ns
Zm00001d048851	FL4	-6.2643	3.49055e-157	8.8789e-153	7DAP
Zm00001d007952	1d007952	-6.21959	3.90611e-154	9.93557e-150	7DAP
Zm00001d025278	AY109876	-1.12811	6.84882e-152	1.742e-147	ns
Zm00001d026520	1d026520	-1.52327	1.70983e-151	4.34877e-147	ns
Zm00001d032386	PFK2	1.26459	3.88927e-149	9.89159e-145	ns
Zm00001d028948	CAL3	0.828596	5.89851e-149	1.50011e-144	ns
Zm00001d006036	HSP70-5	0.891313	9.35994e-148	2.38033e-143	ns
Zm00001d013956	TIP3A	-3.18839	1.13499e-147	2.88627e-143	7DAP
Zm00001d039674	1d039674	-2.23971	3.06677e-147	7.79849e-143	7DAP
Zm00001d042772	1d042772	0.874846	5.17773e-147	1.31659e-142	ns
Zm00001d048311	SUT7	2.05952	2.32478e-146	5.91121e-142	6DAP
Zm00001d008744	1d008744	-1.10761	6.50244e-146	1.65331e-141	ns
Zm00001d035560	1d035560	-4.38302	2.57496e-145	6.54684e-141	7DAP
Zm00001d003446	IDP2449	1.72802	8.98377e-144	2.28403e-139	ns
Zm00001d045919	1d045919	1.43575	8.59702e-142	2.18562e-137	ns
Zm00001d039865	TPI4	0.82207	1.57797e-141	4.01153e-137	ns
Zm00001d009000	1d009000	0.8678	3.5074e-140	8.91616e-136	ns
Zm00001d021615	CCP4	1.15473	8.88721e-140	2.25913e-135	ns
Zm00001d052494	umc2285	0.819433	1.38281e-139	3.51496e-135	ns
Zm00001d012234	MS8	-1.38697	2.17429e-138	5.52661e-134	ns
Zm00001d034356	GST5	-1.1202	2.39666e-138	6.09159e-134	ns
Zm00001d019277	2G046532	0.779219	1.00466e-137	2.55345e-133	ns
Zm00001d021421	UGP2	0.69907	1.44532e-137	3.67327e-133	ns
Zm00001d037875	ELFA2	0.759513	4.70636e-137	1.19607e-132	ns
Zm00001d009646	SCL1	-4.0624	1.16139e-136	2.95145e-132	7DAP
Zm00001d029125	1d029125	-6.78988	5.07749e-136	1.29029e-131	7DAP
Zm00001d042011	1d042011	-2.40234	8.22433e-136	2.08988e-131	7DAP
Zm00001d023684	SBT1	-0.616674	3.92466e-135	9.97257e-131	ns
Zm00001d034256	PHI1	0.94598	1.65237e-134	4.19851e-130	ns
Zm00001d050326	1d050326	2.44368	4.60756e-133	1.17069e-128	6DAP
Zm00001d034015	EXG1	0.633456	1.1936e-132	3.03259e-128	ns
Zm00001d012572	AL9	-0.774567	4.13413e-131	1.05032e-126	ns
Zm00001d016723	1d016723	0.708515	7.15857e-131	1.81863e-126	ns
Zm00001d050974	1d050974	1.1458	9.06754e-131	2.30352e-126	ns
Zm00001d009718	1d009718	-1.53913	2.17155e-129	5.51638e-125	ns
Zm00001d024520	1d024520	1.25917	2.55414e-129	6.48803e-125	ns
Zm00001d048368	IDP65	0.818269	7.23984e-129	1.83899e-124	ns
Zm00001d048850	1d048850	-7.59242	1.14952e-128	2.91977e-124	7DAP
Zm00001d003757	IDP2455	-11.6874	2.44492e-128	6.20985e-124	7DAP
Zm00001d006871	1d006871	0.747261	1.37533e-127	3.49306e-123	ns
Zm00001d031640	csu505(rpL7)	0.78607	1.48163e-127	3.76289e-123	ns
Zm00001d037873	ELFA3	0.65377	2.35566e-127	5.98244e-123	ns
Zm00001d047186	pco145462	0.833248	1.69259e-126	4.29833e-122	ns
Zm00001d050409	MDH7	0.952969	3.81359e-125	9.68424e-121	ns
Zm00001d034074	PHO1	0.943459	4.85771e-125	1.23352e-120	ns
Zm00001d048611	MTL1	-7.83862	7.54873e-125	1.91677e-120	7DAP
Zm00001d005421	PIP2B	-3.79315	2.20339e-124	5.59464e-120	7DAP
Zm00001d048816	1d048816	-9.03349	3.57555e-123	9.07832e-119	7DAP
Zm00001d037278	PFK1	0.677937	1.51228e-122	3.83952e-118	ns
Zm00001d042367	pco084514	-0.930673	1.98365e-122	5.0361e-118	ns
Zm00001d047124	1d047124	-3.74304	2.82198e-122	7.16415e-118	7DAP
Zm00001d006213	1d006213	0.697356	3.85518e-122	9.78676e-118	ns
Zm00001d029164	AMYB1	-2.74151	5.56073e-122	1.41159e-117	7DAP
Zm00001d037319	1d037319	-2.44876	2.69727e-121	6.84674e-117	7DAP
Zm00001d006725	1d006725	0.717369	9.57948e-121	2.43156e-116	ns
Zm00001d024302	DEF2	-2.55415	1.12836e-120	2.86401e-116	7DAP
Zm00001d039994	1d039994	-1.43884	1.39216e-120	3.53345e-116	ns
Zm00001d049543	CCA1	-2.33061	1.67461e-120	4.25017e-116	7DAP
Zm00001d027861	1d027861	-0.901368	3.05419e-120	7.75123e-116	ns
Zm00001d009292	FL3	0.801787	1.03193e-119	2.61882e-115	ns
Zm00001d021300	1d021300	0.792041	1.76766e-119	4.48579e-115	ns
Zm00001d040766	PDI6	0.910447	1.27383e-118	3.23247e-114	ns
Zm00001d046449	ELFA9	0.587952	1.55707e-118	3.95106e-114	ns
Zm00001d029983	1d029983	-3.42101	2.49601e-118	6.33338e-114	7DAP
Zm00001d033625	1d033625	-2.34863	6.32321e-117	1.60439e-112	7DAP
Zm00001d048826	1d048826	-1.42943	9.29996e-117	2.35959e-112	ns
Zm00001d034072	TIDP3299	0.654202	1.25741e-116	3.19017e-112	ns
Zm00001d024610	1d024610	1.49594	4.19351e-116	1.06389e-111	ns
Zm00001d029594	AOC1	-1.51347	7.54826e-116	1.91492e-111	ns
Zm00001d006947	1d006947	-2.60887	1.583e-115	4.01575e-111	7DAP
Zm00001d010632	1d010632	1.99726	3.27631e-115	8.31102e-111	ns
Zm00001d005779	1d005779	-1.12429	4.38161e-115	1.11144e-110	ns
Zm00001d025037	1d025037	2.01495	8.00433e-115	2.0303e-110	6DAP
Zm00001d020392	2G319798	-1.54732	1.87757e-114	4.76228e-110	ns
Zm00001d015292	bnl4.36	2.34951	2.38131e-114	6.0397e-110	6DAP
Zm00001d044664	1d044664	0.68327	3.32462e-114	8.43191e-110	ns
Zm00001d022193	RA3	1.77287	1.162e-113	2.94695e-109	ns
Zm00001d006547	pco099353	0.951201	2.58557e-113	6.557e-109	ns
Zm00001d041489	HB25	1.14698	2.85902e-113	7.25019e-109	ns
Zm00001d007383	1d007383	-0.760261	4.4186e-113	1.12047e-108	ns
Zm00001d017047	1d017047	0.647777	3.74605e-112	9.49885e-108	ns
Zm00001d049099	PDI1	0.575706	9.34662e-112	2.36993e-107	ns
Zm00001d030694	1d030694	0.73583	2.44923e-111	6.21003e-107	ns
Zm00001d008674	LOC103634847	1.6636	6.07041e-111	1.53909e-106	ns
Zm00001d033925	CBS1	-2.55482	9.65024e-111	2.44662e-106	7DAP
Zm00001d016276	RPS24	0.831271	5.27513e-110	1.33735e-105	ns
Zm00001d028162	SFP1	-3.30315	7.92878e-110	2.01002e-105	7DAP
Zm00001d002517	INVINH1	-2.7658	3.65112e-109	9.25558e-105	7DAP
Zm00001d026556	1d026556	1.26071	2.34585e-108	5.94648e-104	ns
Zm00001d003379	PRP2	-3.82876	4.53567e-108	1.1497e-103	7DAP
Zm00001d023715	1d023715	-1.77028	5.60955e-108	1.42185e-103	ns
Zm00001d049666	RPS13	0.716021	8.42805e-108	2.13617e-103	ns
Zm00001d019453	1d019453	-0.748834	1.57428e-107	3.99002e-103	ns
Zm00001d032695	MDH4	0.551912	2.42032e-107	6.13406e-103	ns
Zm00001d051591	HIS2B5	0.780317	4.13315e-107	1.04746e-102	ns
Zm00001d052435	1d052435	-2.47782	4.98669e-107	1.26373e-102	7DAP
Zm00001d051048	1d051048	-2.30421	6.61388e-107	1.67602e-102	7DAP
Zm00001d047765	1d047765	-1.38839	3.62362e-106	9.18225e-102	ns
Zm00001d037732	RPL17D	0.66845	9.37651e-106	2.37591e-101	ns
Zm00001d026578	1d026578	0.663932	9.38406e-106	2.37773e-101	ns
Zm00001d011642	pco129777b	0.765618	1.05364e-105	2.66961e-101	ns
Zm00001d006064	1d006064	0.7881	5.52218e-105	1.3991e-100	ns
Zm00001d006899	RPS6B	0.619515	7.07731e-105	1.79304e-100	ns
Zm00001d034756	TIDP2672	-3.09458	1.41708e-104	3.59003e-100	7DAP
Zm00001d049380	1d049380	-2.54327	2.53112e-103	6.41207e-99	7DAP
Zm00001d010409	1d010409	-5.12118	2.89678e-103	7.33812e-99	7DAP
Zm00001d015311	1d015311	-2.59278	6.35908e-103	1.61082e-98	7DAP
Zm00001d012764	ME4	-1.80076	6.45069e-103	1.63396e-98	ns
Zm00001d009870	1d009870	0.680221	6.58164e-103	1.66706e-98	ns
Zm00001d051629	1d051629	0.773959	2.22356e-102	5.63182e-98	ns
Zm00001d053722	1d053722	-1.91412	1.50289e-101	3.80636e-97	ns
Zm00001d040257	1d040257	0.626787	1.5047e-101	3.8108e-97	ns
Zm00001d049055	1d049055	-0.693684	3.05486e-101	7.73644e-97	ns
Zm00001d009480	RACK2	0.540369	5.41594e-101	1.37153e-96	ns
Zm00001d038003	1d038003	-1.58461	1.36287e-100	3.4512e-96	ns
Zm00001d053857	1d053857	0.608174	5.41965e-100	1.37236e-95	ns
Zm00001d005456	1d005456	-2.21756	8.15657e-100	2.06532e-95	7DAP
Zm00001d004070	pco105214a	0.864082	1.00248e-99	2.53828e-95	ns
Zm00001d014474	1d014474	1.50316	2.86167e-99	7.24547e-95	ns
Zm00001d014224	1d014224	-2.94875	3.82542e-99	9.68519e-95	7DAP
Zm00001d040247	1d040247	3.04623	4.97838e-99	1.26038e-94	6DAP
Zm00001d041550	HSP70-4	0.512414	2.69602e-98	6.82524e-94	ns
Zm00001d043390	1d043390	-2.0992	3.36256e-98	8.51231e-94	7DAP
Zm00001d010731	1d010731	1.07516	2.48333e-97	6.28629e-93	ns
Zm00001d041719	1d041719	0.630625	3.79319e-97	9.60171e-93	ns
Zm00001d039131	AGP2	-1.14519	5.6601e-97	1.43268e-92	ns
Zm00001d028183	pco073966	0.711564	1.18183e-96	2.99133e-92	ns
Zm00001d037929	1d037929	0.663144	1.2946e-96	3.27664e-92	ns
Zm00001d048894	MADS25	-1.99995	1.94729e-96	4.9284e-92	ns
Zm00001d015376	PGK3	0.555327	2.34243e-96	5.92821e-92	ns
Zm00001d042780	gpm799	-4.56454	2.40392e-96	6.08361e-92	7DAP
Zm00001d003205	1d003205	-2.39223	2.62508e-96	6.64303e-92	7DAP
Zm00001d025434	2G072322	-2.23612	3.40102e-96	8.60627e-92	7DAP
Zm00001d027441	cdo1081a	-1.29286	7.0688e-96	1.78869e-91	ns
Zm00001d051514	AY110310	-1.42691	8.28221e-96	2.09565e-91	ns
Zm00001d021901	SIP1	-1.6574	9.00431e-96	2.27827e-91	ns
Zm00001d019534	1d019534	-1.89699	1.70388e-95	4.31099e-91	ns
Zm00001d024511	RPS3	0.605024	9.96198e-95	2.52038e-90	ns
Zm00001d024839	GST2	-1.48597	1.02746e-94	2.59936e-90	ns
Zm00001d035628	1d035628	-0.856348	1.44314e-94	3.65086e-90	ns
Zm00001d018951	1d018951	1.62824	3.58923e-94	9.07966e-90	ns
Zm00001d038857	MMP50	0.63103	8.1769e-94	2.06843e-89	ns
Zm00001d028330	IDP1614	-0.718928	1.01136e-93	2.55823e-89	ns
Zm00001d014100	GRP3	1.2243	1.42825e-93	3.6126e-89	ns
Zm00001d050977	1d050977	-7.07279	1.884e-93	4.7652e-89	7DAP
Zm00001d003468	1d003468	-0.887329	8.45359e-93	2.13808e-88	ns
Zm00001d030236	2G117940	-2.59477	1.45975e-92	3.69185e-88	7DAP
Zm00001d012518	PMG1	0.640491	1.65305e-92	4.18057e-88	ns
Zm00001d007192	1d007192	0.612665	1.88718e-91	4.77248e-87	ns
Zm00001d022421	1d022421	-0.542104	2.26106e-91	5.71776e-87	ns
Zm00001d045352	NFA101A	0.619226	4.16008e-91	1.05196e-86	ns
Zm00001d027652	TIP1-1	-2.32858	4.22522e-91	1.06839e-86	7DAP
Zm00001d006008	pza03529	0.540523	2.39914e-90	6.06623e-86	ns
Zm00001d051543	1d051543	0.660518	9.76613e-90	2.46927e-85	ns
Zm00001d004198	GL14	-1.1957	1.67476e-89	4.23429e-85	ns
Zm00001d011253	1d011253	-0.841377	3.56272e-89	9.00727e-85	ns
Zm00001d012978	1d012978	0.75475	7.84561e-89	1.98345e-84	ns
Zm00001d019045	1d019045	0.569329	1.08955e-88	2.75438e-84	ns
Zm00001d044124	YZ1	-1.98793	2.39343e-88	6.05035e-84	ns
Zm00001d007824	1d007824	0.594719	4.39751e-88	1.1116e-83	ns
Zm00001d049179	BX7	-5.3875	5.01966e-88	1.26882e-83	7DAP
Zm00001d009125	1d009125	0.575592	5.51624e-88	1.39428e-83	ns
Zm00001d025241	1d025241	0.81816	7.75947e-88	1.96121e-83	ns
Zm00001d022469	umc1671	-0.702775	8.51605e-88	2.15235e-83	ns
Zm00001d012878	RPS4	0.613698	1.47063e-87	3.71673e-83	ns
Zm00001d027595	IDP65a	0.676772	2.11647e-87	5.34875e-83	ns
Zm00001d017707	1d017707	0.707681	2.15595e-87	5.4483e-83	ns
Zm00001d029705	1d029705	-1.70237	2.46606e-87	6.23174e-83	ns
Zm00001d049399	1d049399	0.543748	2.82518e-87	7.13894e-83	ns
Zm00001d046184	1d046184	-8.26127	3.74442e-87	9.46139e-83	7DAP
Zm00001d037111	1d037111	0.618746	3.97956e-87	1.00552e-82	ns
Zm00001d011342	1d011342	-1.21265	4.3418e-87	1.097e-82	ns
Zm00001d003405	umc1579	-2.34836	5.08327e-87	1.28429e-82	7DAP
Zm00001d040505	1d040505	2.33019	9.66996e-87	2.44302e-82	6DAP
Zm00001d013751	1d013751	0.61789	1.05853e-86	2.67418e-82	ns
Zm00001d017848	pco143558	0.607187	1.56853e-86	3.96243e-82	ns
Zm00001d046865	CER2	-3.27618	1.59419e-86	4.02707e-82	7DAP
Zm00001d031688	1d031688	0.73988	1.76991e-86	4.4708e-82	ns
Zm00001d002011	EREB45	2.56419	2.50672e-86	6.33172e-82	6DAP
Zm00001d022494	1d022494	-2.29978	2.61955e-86	6.61647e-82	7DAP
Zm00001d002051	1d002051	0.582916	2.853e-86	7.20582e-82	ns
Zm00001d034790	1d034790	0.537739	3.0256e-86	7.64145e-82	ns
Zm00001d010236	1d010236	0.924207	4.21902e-86	1.06551e-81	ns
Zm00001d029170	SOD4	-0.870546	6.23553e-86	1.57472e-81	ns
Zm00001d016479	1d016479	0.612117	8.61069e-86	2.17446e-81	ns
Zm00001d023593	AAAP65	1.23529	1.0206e-85	2.57722e-81	ns
Zm00001d032070	1d032070	0.670946	1.49809e-85	3.78283e-81	ns
Zm00001d010575	H4C7	0.763611	1.87007e-85	4.72192e-81	ns
Zm00001d011741	pco066882b	0.594574	3.54587e-85	8.95297e-81	ns
Zm00001d050935	1d050935	1.12129	9.75301e-85	2.46244e-80	ns
Zm00001d013778	1d013778	0.671423	1.05621e-84	2.66662e-80	ns
Zm00001d040721	rz244b(dia)	0.749783	1.09729e-84	2.77022e-80	ns
Zm00001d015383	pco070235b	0.6319	1.68719e-84	4.25931e-80	ns
Zm00001d024809	MYBR81	1.50801	2.31098e-84	5.83385e-80	ns
Zm00001d052434	MFSD2	-1.32133	3.24892e-84	8.20124e-80	ns
Zm00001d013473	1d013473	-5.91616	6.79282e-84	1.71464e-79	7DAP
Zm00001d021196	umc1481	0.565689	3.14038e-83	7.92664e-79	ns
Zm00001d025522	1d025522	0.674663	9.90721e-83	2.50058e-78	ns
Zm00001d029512	DOF36	0.895446	1.81196e-82	4.57321e-78	ns
Zm00001d028391	1d028391	-1.07615	2.73071e-82	6.89176e-78	ns
Zm00001d035308	1d035308	-1.89526	3.47388e-82	8.76703e-78	ns
Zm00001d039908	1d039908	0.519361	3.66333e-82	9.24477e-78	ns
Zm00001d027527	1d027527	0.692265	4.51398e-82	1.1391e-77	ns
Zm00001d007154	IDP469	0.761611	3.15655e-81	7.96523e-77	ns
Zm00001d014166	1d014166	0.991839	5.74049e-81	1.4485e-76	ns
Zm00001d007508	1d007508	0.682209	1.03403e-80	2.60906e-76	ns
Zm00001d046317	1d046317	0.740552	3.28788e-80	8.29566e-76	ns
Zm00001d052718	1d052718	0.652244	3.48776e-80	8.79962e-76	ns
Zm00001d009161	1d009161	0.539808	6.77742e-80	1.70987e-75	ns
Zm00001d029773	1d029773	-1.47573	7.5208e-80	1.89735e-75	ns
Zm00001d048238	cl31447_1(707)	0.893841	1.31232e-79	3.31058e-75	ns
Zm00001d039883	1d039883	0.663512	1.31927e-79	3.32799e-75	ns
Zm00001d003112	pco142939	-2.24068	2.19714e-79	5.54228e-75	7DAP
Zm00001d023694	pco079304	-3.57757	3.7488e-79	9.45597e-75	7DAP
Zm00001d043453	1d043453	1.29479	4.33565e-79	1.09358e-74	ns
Zm00001d028974	EIL3	-1.3445	4.44692e-79	1.1216e-74	ns
Zm00001d032536	1d032536	-1.08271	5.57155e-79	1.4052e-74	ns
Zm00001d032519	1d032519	-3.45454	5.60651e-79	1.41396e-74	7DAP
Zm00001d042930	HIS2B4	0.650171	7.23945e-79	1.82572e-74	ns
Zm00001d048491	1d048491	0.622379	7.45494e-79	1.87999e-74	ns
Zm00001d004734	1d004734	-0.772931	1.0363e-78	2.61324e-74	ns
Zm00001d008567	GLCT1	-0.622755	1.25721e-78	3.17018e-74	ns
Zm00001d047503	1d047503	-2.85754	2.59638e-78	6.54677e-74	7DAP
Zm00001d012022	1d012022	-4.74844	3.62852e-78	9.14896e-74	7DAP
Zm00001d001900	1d001900	-1.29647	3.84328e-78	9.69007e-74	ns
Zm00001d027500	FSGT1	-1.4538	5.2961e-78	1.33525e-73	ns
Zm00001d003309	pco118120	-0.889878	8.56572e-78	2.1595e-73	ns
Zm00001d021706	1d021706	0.720091	9.47712e-78	2.38918e-73	ns
Zm00001d020585	HIS401	0.691921	9.50378e-78	2.39581e-73	ns
Zm00001d038675	1d038675	-0.797594	1.0099e-77	2.54576e-73	ns
Zm00001d029102	1d029102	-3.00971	1.1101e-77	2.79824e-73	7DAP
Zm00001d032748	1d032748	0.563782	1.15996e-77	2.92381e-73	ns
Zm00001d039910	1d039910	-0.921339	1.72233e-77	4.34114e-73	ns
Zm00001d048610	1d048610	1.92165	3.315e-77	8.35512e-73	ns
Zm00001d018034	GGH1	-3.3265	4.0469e-77	1.01994e-72	7DAP
Zm00001d032781	1d032781	-2.01174	4.15246e-77	1.0465e-72	7DAP
Zm00001d020219	VDAC1B	0.678911	4.2609e-77	1.07379e-72	ns
Zm00001d039518	EIF3	0.505256	4.32705e-77	1.09042e-72	ns
Zm00001d032181	IDP243	0.662483	4.7065e-77	1.18599e-72	ns
Zm00001d044246	1d044246	0.538359	4.89844e-77	1.23431e-72	ns
Zm00001d003059	1d003059	-1.79732	5.27768e-77	1.32982e-72	ns
Zm00001d038211	1d038211	-1.58373	6.12359e-77	1.5429e-72	ns
Zm00001d031971	cl13598_-2	-1.79058	9.29561e-77	2.34203e-72	ns
Zm00001d035336	1d035336	-1.62523	2.23888e-76	5.64063e-72	ns
Zm00001d042504	1d042504	-1.79708	2.60121e-76	6.55324e-72	ns
Zm00001d042023	1d042023	0.862842	2.61574e-76	6.58956e-72	ns
Zm00001d007941	1d007941	2.7925	2.84339e-76	7.16278e-72	6DAP
Zm00001d041072	1d041072	0.662963	5.86683e-76	1.47786e-71	ns
Zm00001d033174	GAP1	0.589982	8.57133e-76	2.15903e-71	ns
Zm00001d033650	1d033650	1.74322	1.01946e-75	2.5678e-71	ns
Zm00001d013211	1d013211	-0.967389	1.05888e-75	2.66701e-71	ns
Zm00001d048924	umc2742	0.900874	1.36415e-75	3.43576e-71	ns
Zm00001d013392	1d013392	0.61635	1.61554e-75	4.06874e-71	ns
Zm00001d017072	NBR1A	-0.648925	2.28112e-75	5.74477e-71	ns
Zm00001d051681	1d051681	0.987388	4.43385e-75	1.11658e-70	ns
Zm00001d027258	1d027258	-3.65808	5.24219e-75	1.32009e-70	7DAP
Zm00001d049500	1d049500	0.550941	7.10054e-75	1.78799e-70	ns
Zm00001d013243	1d013243	-1.79047	1.44647e-74	3.64222e-70	ns
Zm00001d013296	rz630f(sat)	-1.48808	1.81922e-74	4.58063e-70	ns
Zm00001d040613	gpm462	-2.26435	2.23245e-74	5.62085e-70	7DAP
Zm00001d035578	1d035578	0.718339	3.43735e-74	8.65421e-70	ns
Zm00001d037939	1d037939	0.704294	5.57519e-74	1.40361e-69	ns
Zm00001d012423	umc1268	0.710089	7.67938e-74	1.93328e-69	ns
Zm00001d040697	1d040697	-0.660947	8.46978e-74	2.13218e-69	ns
Zm00001d039520	CKO1	-2.46557	8.90943e-74	2.24277e-69	7DAP
Zm00001d020580	HIS2B1	0.542265	8.94351e-74	2.25126e-69	ns
Zm00001d049674	1d049674	0.535106	1.1731e-73	2.95281e-69	ns
Zm00001d046952	1d046952	-1.09992	1.27385e-73	3.20628e-69	ns
Zm00001d004837	1d004837	-0.653301	1.33044e-73	3.34859e-69	ns
Zm00001d052855	HSP13	0.545063	1.83232e-73	4.61158e-69	ns
Zm00001d022265	2G082365	0.880096	4.90836e-73	1.23529e-68	ns
Zm00001d037133	EBE2	1.00417	6.50969e-73	1.63823e-68	ns
Zm00001d031701	1d031701	0.917449	1.02337e-72	2.57532e-68	ns
Zm00001d037727	DTC1	0.593147	1.14745e-72	2.88745e-68	ns
Zm00001d005905	1d005905	-1.38153	1.15956e-72	2.9178e-68	ns
Zm00001d048628	1d048628	0.605706	1.87093e-72	4.70763e-68	ns
Zm00001d007180	1d007180	-1.48143	1.96995e-72	4.95659e-68	ns
Zm00001d013053	1d013053	0.927952	2.07317e-72	5.2161e-68	ns
Zm00001d038929	ATP2	0.48478	2.56434e-72	6.45162e-68	ns
Zm00001d036480	EIF4A	0.542316	2.60448e-72	6.55236e-68	ns
Zm00001d043929	pco145505	0.819509	2.72772e-72	6.86212e-68	ns
Zm00001d031875	PHT7	0.907718	4.18284e-72	1.05223e-67	ns
Zm00001d000522	1d000522	-0.946453	5.02081e-72	1.26298e-67	ns
Zm00001d002737	1d002737	0.703435	6.59047e-72	1.65777e-67	ns
Zm00001d049619	umc2282	0.505347	8.24605e-72	2.07413e-67	ns
Zm00001d028426	1d028426	0.642485	1.75318e-71	4.40959e-67	ns
Zm00001d011992	BBC1	0.599594	1.97993e-71	4.97972e-67	ns
Zm00001d053576	rz476a	0.690197	2.53702e-71	6.38061e-67	ns
Zm00001d044340	ALDH5	1.90016	2.58668e-71	6.50524e-67	ns
Zm00001d027996	pco147721a	-5.15069	2.82868e-71	7.11357e-67	7DAP
Zm00001d023343	PLT1	-1.00352	3.78502e-71	9.51818e-67	ns
Zm00001d021999	umc1214	0.603568	4.44896e-71	1.11874e-66	ns
Zm00001d043610	1d043610	0.925229	4.53256e-71	1.13971e-66	ns
Zm00001d003945	MDE1	-1.5583	5.2731e-71	1.32587e-66	ns
Zm00001d054065	1d054065	0.639662	8.39597e-71	2.111e-66	ns
Zm00001d054084	pco113532	0.784832	9.69823e-71	2.43833e-66	ns
Zm00001d037725	DTC2	0.65949	1.00369e-70	2.52339e-66	ns
Zm00001d047707	1d047707	0.588113	1.02943e-70	2.58799e-66	ns
Zm00001d027371	1d027371	0.642234	1.20962e-70	3.04088e-66	ns
Zm00001d051923	1d051923	-3.85889	1.91991e-70	4.82627e-66	7DAP
Zm00001d014679	ARPP3	0.494028	2.05954e-70	5.17706e-66	ns
Zm00001d045302	ZNOD1	-7.21963	2.2548e-70	5.66767e-66	7DAP
Zm00001d042842	PHO2	-1.09608	2.64657e-70	6.65215e-66	ns
Zm00001d013066	HON106A	0.625066	6.43963e-70	1.61854e-65	ns
Zm00001d040593	1d040593	-3.33389	6.63072e-70	1.6665e-65	7DAP
Zm00001d022518	pco089198	-1.65714	8.27204e-70	2.07893e-65	ns
Zm00001d047696	si605009f09	-0.946033	1.22836e-69	3.08698e-65	ns
Zm00001d018415	PCNA1	0.637101	2.00662e-69	5.04264e-65	ns
Zm00001d048256	1d048256	0.625786	2.11476e-69	5.31419e-65	ns
Zm00001d038764	1d038764	-1.22035	2.24399e-69	5.63869e-65	ns
Zm00001d033364	1d033364	-0.78453	2.71165e-69	6.81356e-65	ns
Zm00001d002052	1d002052	-0.822757	3.62874e-69	9.11757e-65	ns
Zm00001d014787	1d014787	0.785221	4.46284e-69	1.12129e-64	ns
Zm00001d048382	pco098402	0.609905	8.55127e-69	2.14842e-64	ns
Zm00001d038021	1d038021	0.5484	1.18765e-68	2.98374e-64	ns
Zm00001d052034	IDP1421	2.3923	1.30389e-68	3.27563e-64	6DAP
Zm00001d025886	1d025886	-2.63159	1.33989e-68	3.36593e-64	7DAP
Zm00001d008812	C3H47	-1.24922	1.80503e-68	4.53424e-64	ns
Zm00001d047663	IDP708	-1.28179	2.83672e-68	7.12555e-64	ns
Zm00001d044754	1d044754	0.508321	4.13686e-68	1.0391e-63	ns
Zm00001d026254	1d026254	0.568043	5.17661e-68	1.30021e-63	ns
Zm00001d052075	1d052075	0.605531	5.43278e-68	1.3645e-63	ns
Zm00001d053118	TRXR2	-3.81521	6.06006e-68	1.52198e-63	7DAP
Zm00001d040468	MFSD1	1.65831	8.56781e-68	2.15172e-63	ns
Zm00001d027330	REMO2	2.6732	1.12329e-67	2.82092e-63	6DAP
Zm00001d045069	1d045069	0.5526	1.24176e-67	3.11831e-63	ns
Zm00001d037992	1d037992	0.526713	1.30143e-67	3.26803e-63	ns
Zm00001d007153	pco074618	0.785798	1.98283e-67	4.9789e-63	ns
Zm00001d053797	1d053797	-2.57411	2.32177e-67	5.82974e-63	7DAP
Zm00001d033108	1d033108	0.490516	3.18404e-67	7.99448e-63	ns
Zm00001d014082	IDP486	0.629808	3.25805e-67	8.17997e-63	ns
Zm00001d034076	MMP165	-1.45775	4.12873e-67	1.03656e-62	ns
Zm00001d053394	IDP498	-0.862091	4.15683e-67	1.04357e-62	ns
Zm00001d020530	HCT11	-1.49319	5.20285e-67	1.30612e-62	ns
Zm00001d053547	1d053547	0.63137	8.72479e-67	2.19018e-62	ns
Zm00001d040100	1d040100	2.52027	9.02079e-67	2.2644e-62	6DAP
Zm00001d039495	1d039495	-0.909583	1.44394e-66	3.62444e-62	ns
Zm00001d011130	IDP2365	0.526616	1.83828e-66	4.61408e-62	ns
Zm00001d047296	1d047296	0.570504	2.60275e-66	6.53264e-62	ns
Zm00001d012837	1d012837	0.639754	3.12007e-66	7.83074e-62	ns
Zm00001d044247	TRH3	0.576555	3.5853e-66	8.99802e-62	ns
Zm00001d034776	cl2727_2a	0.73537	4.16595e-66	1.04549e-61	ns
Zm00001d045546	1d045546	1.86012	4.66453e-66	1.17056e-61	ns
Zm00001d036985	1d036985	1.03982	4.80852e-66	1.20665e-61	ns
Zm00001d047567	1d047567	-2.14813	5.90978e-66	1.48294e-61	7DAP
Zm00001d038262	umc1462	0.584643	6.3036e-66	1.5817e-61	ns
Zm00001d037770	1d037770	0.617814	6.46063e-66	1.62104e-61	ns
Zm00001d019216	EREB64	-0.854513	7.4192e-66	1.86148e-61	ns
Zm00001d033005	HB49	2.32553	8.87724e-66	2.22721e-61	6DAP
Zm00001d052060	TRPS10	-0.818041	1.06318e-65	2.6673e-61	ns
Zm00001d043382	GOT1	0.524978	1.07263e-65	2.69091e-61	ns
Zm00001d029704	GST37	-1.59983	1.12272e-65	2.81646e-61	ns
Zm00001d048159	1d048159	0.580558	1.282e-65	3.21591e-61	ns
Zm00001d021445	1d021445	0.593792	1.47404e-65	3.69747e-61	ns
Zm00001d029124	RPS21B	0.735989	1.54406e-65	3.87297e-61	ns
Zm00001d012667	IDP706	-0.720562	2.06773e-65	5.18628e-61	ns
Zm00001d021433	HMG13	0.633341	2.76428e-65	6.93309e-61	ns
Zm00001d037861	HEX8	1.32195	3.27262e-65	8.20773e-61	ns
Zm00001d031128	METS1	0.422551	3.34577e-65	8.39085e-61	ns
Zm00001d045988	pco070107	-3.06792	3.85255e-65	9.66143e-61	7DAP
Zm00001d002253	1d002253	0.701976	3.95417e-65	9.91587e-61	ns
Zm00001d039091	1d039091	0.626436	7.27048e-65	1.82315e-60	ns
Zm00001d047788	1d047788	0.648666	7.51585e-65	1.8846e-60	ns
Zm00001d038535	pco093173	0.543981	9.20931e-65	2.30914e-60	ns
Zm00001d051885	1d051885	0.539815	9.81056e-65	2.4598e-60	ns
Zm00001d051662	1d051662	0.789287	1.12945e-64	2.83177e-60	ns
Zm00001d015477	umc1591	-1.94759	1.74216e-64	4.36777e-60	ns
Zm00001d038146	1d038146	-0.743723	1.80858e-64	4.53411e-60	ns
Zm00001d002089	1d002089	-1.03743	2.10995e-64	5.28943e-60	ns
Zm00001d042966	pza03733	0.475702	4.15607e-64	1.04184e-59	ns
Zm00001d044906	OPR2	-1.66988	5.44141e-64	1.364e-59	ns
Zm00001d043716	1d043716	1.29672	5.79854e-64	1.45346e-59	ns
Zm00001d017887	1d017887	0.603677	6.04181e-64	1.51438e-59	ns
Zm00001d031569	pco127462a	0.455784	6.04859e-64	1.51602e-59	ns
Zm00001d044747	IDP694	0.759623	6.35346e-64	1.59237e-59	ns
Zm00001d006493	si614017g03	-1.79623	7.36205e-64	1.84508e-59	ns
Zm00001d032935	1d032935	-0.598037	8.39638e-64	2.10422e-59	ns
Zm00001d005818	ALDH20	-0.555758	9.73543e-64	2.4397e-59	ns
Zm00001d013842	HSP70-12	0.564058	1.01762e-63	2.55005e-59	ns
Zm00001d018971	O2	-4.89002	1.47148e-63	3.68723e-59	7DAP
Zm00001d037606	IMP2	0.51745	1.638e-63	4.10435e-59	ns
Zm00001d028094	si707062c10	-1.81388	1.86187e-63	4.66511e-59	ns
Zm00001d023243	1d023243	-0.657693	1.94725e-63	4.87884e-59	ns
Zm00001d043431	ARFTF11	-0.650221	2.06627e-63	5.17684e-59	ns
Zm00001d042035	1d042035	-0.577643	2.10303e-63	5.26872e-59	ns
Zm00001d021526	NDK1	0.6343	2.91207e-63	7.29531e-59	ns
Zm00001d036403	1d036403	0.720653	3.70565e-63	9.28302e-59	ns
Zm00001d009417	1d009417	0.58629	4.53292e-63	1.1355e-58	ns
Zm00001d041556	1d041556	0.644603	5.31893e-63	1.33234e-58	ns
Zm00001d024274	AY105746	0.553324	6.52742e-63	1.63499e-58	ns
Zm00001d053329	1d053329	1.64581	6.93039e-63	1.73585e-58	ns
Zm00001d023258	umc2399	1.83651	7.01973e-63	1.75816e-58	ns
Zm00001d052948	1d052948	0.568209	7.81944e-63	1.95838e-58	ns
Zm00001d015251	pco074340a	0.490226	9.06197e-63	2.26948e-58	ns
Zm00001d037700	HSP70-14	0.506535	9.21929e-63	2.30879e-58	ns
Zm00001d004401	GLP2	-5.70077	9.68212e-63	2.4246e-58	7DAP
Zm00001d026286	RPS11	0.491687	9.94357e-63	2.48997e-58	ns
Zm00001d052935	PMEI39	1.59144	1.10219e-62	2.75988e-58	ns
Zm00001d035201	ARPP0	0.498402	1.13424e-62	2.84003e-58	ns
Zm00001d002339	uaz251b(rpS11)	0.572661	1.18027e-62	2.95515e-58	ns
Zm00001d048253	1d048253	0.555379	1.79933e-62	4.50497e-58	ns
Zm00001d028786	1d028786	0.502542	2.66187e-62	6.66425e-58	ns
Zm00001d034440	1d034440	0.599391	3.24944e-62	8.13496e-58	ns
Zm00001d018896	umc1159	0.512143	3.4128e-62	8.5436e-58	ns
Zm00001d016016	umc1060	-3.77139	3.77632e-62	9.45327e-58	7DAP
Zm00001d017953	umc2201	-0.996857	4.03903e-62	1.01105e-57	ns
Zm00001d053090	pza03081	0.571991	4.30766e-62	1.07825e-57	ns
Zm00001d012935	NBCS15	-1.21083	4.39412e-62	1.09985e-57	ns
Zm00001d039020	umc62	0.625788	4.55931e-62	1.14115e-57	ns
Zm00001d034733	pco060326	-1.18477	4.93136e-62	1.23422e-57	ns
Zm00001d011323	MADS42	-2.57833	5.44847e-62	1.36359e-57	7DAP
Zm00001d043655	Orphan313	-1.03951	5.79661e-62	1.45066e-57	ns
Zm00001d006828	1d006828	0.819742	7.36464e-62	1.843e-57	ns
Zm00001d010889	MRP1	1.34091	7.36482e-62	1.843e-57	ns
Zm00001d036825	1d036825	-1.01932	7.66786e-62	1.91873e-57	ns
Zm00001d050577	SWEET15A	-1.65832	8.67824e-62	2.17147e-57	ns
Zm00001d053262	1d053262	-0.702902	1.03915e-61	2.60005e-57	ns
Zm00001d006059	1d006059	-2.7893	1.09259e-61	2.73367e-57	7DAP
Zm00001d011139	HDT102	0.491636	1.66766e-61	4.17232e-57	ns
Zm00001d006613	1d006613	0.598292	2.44219e-61	6.10987e-57	ns
Zm00001d006094	ZMM27	-7.57233	2.89529e-61	7.24315e-57	7DAP
Zm00001d047204	pco115768	-0.841108	3.39978e-61	8.50489e-57	ns
Zm00001d047958	1d047958	0.515717	3.42596e-61	8.57004e-57	ns
Zm00001d006100	1d006100	0.512317	4.23186e-61	1.05856e-56	ns
Zm00001d040204	1d040204	0.728347	4.35537e-61	1.08941e-56	ns
Zm00001d007202	umc1798	0.627896	4.68369e-61	1.17148e-56	ns
Zm00001d014249	ZIM29	-6.67586	4.70582e-61	1.17697e-56	7DAP
Zm00001d013076	gpm217b	0.584399	5.58013e-61	1.39559e-56	ns
Zm00001d053095	1d053095	0.995606	5.74362e-61	1.43642e-56	ns
Zm00001d020954	C3H40	-1.88943	8.5346e-61	2.13433e-56	ns
Zm00001d016358	rz476b	0.487334	9.41799e-61	2.35516e-56	ns
Zm00001d037918	1d037918	-6.21799	1.04306e-60	2.60826e-56	7DAP
Zm00001d004172	1d004172	0.652968	1.04516e-60	2.61342e-56	ns
Zm00001d038851	NFA102A	0.555256	1.05613e-60	2.64074e-56	ns
Zm00001d007310	1d007310	2.01725	1.1259e-60	2.81509e-56	6DAP
Zm00001d036959	ELFG1	0.497275	1.40147e-60	3.50395e-56	ns
Zm00001d034059	MTA1	0.508428	1.61827e-60	4.04583e-56	ns
Zm00001d021418	1d021418	-1.05028	1.69149e-60	4.22871e-56	ns
Zm00001d049552	1d049552	0.510342	2.02469e-60	5.06153e-56	ns
Zm00001d013777	MYBR40	0.579752	2.29313e-60	5.73237e-56	ns
Zm00001d044042	MDH3	0.668455	2.7053e-60	6.76243e-56	ns
Zm00001d003672	1d003672	0.594205	3.52163e-60	8.80266e-56	ns
Zm00001d025240	ODO1	0.505466	3.76272e-60	9.40492e-56	ns
Zm00001d038874	1d038874	-1.6271	4.53101e-60	1.13248e-55	ns
Zm00001d004960	pco062200a	0.577152	8.67627e-60	2.16846e-55	ns
Zm00001d034479	HON110	0.566177	1.16498e-59	2.91151e-55	ns
Zm00001d034856	TUFM1	0.479724	1.27164e-59	3.17795e-55	ns
Zm00001d018873	1d018873	0.606141	1.38878e-59	3.47057e-55	ns
Zm00001d012338	COI5	-1.15414	1.39219e-59	3.47895e-55	ns
Zm00001d008387	RPS5	0.456649	1.44665e-59	3.61488e-55	ns
Zm00001d051157	1d051157	0.775901	1.55131e-59	3.87627e-55	ns
Zm00001d003401	GRF1	0.432078	1.60176e-59	4.00216e-55	ns
Zm00001d048346	ARPP40	0.49379	1.96285e-59	4.90419e-55	ns
Zm00001d018957	1d018957	0.454289	2.70328e-59	6.75387e-55	ns
Zm00001d029543	1d029543	0.525005	3.39586e-59	8.48387e-55	ns
Zm00001d006287	1d006287	0.537173	3.59476e-59	8.98042e-55	ns
Zm00001d035752	1d035752	0.637255	3.59778e-59	8.98762e-55	ns
Zm00001d002500	umc1422	-2.68122	4.09271e-59	1.02236e-54	7DAP
Zm00001d007179	1d007179	0.674507	4.24517e-59	1.0604e-54	ns
Zm00001d021844	1d021844	-0.690026	4.59111e-59	1.14677e-54	ns
Zm00001d030314	IDP1407	-3.11302	4.6497e-59	1.16136e-54	7DAP
Zm00001d042308	1d042308	0.523683	4.81592e-59	1.20282e-54	ns
Zm00001d011119	pco110845	-0.823503	5.70844e-59	1.42568e-54	ns
Zm00001d031041	1d031041	0.632116	6.45577e-59	1.61226e-54	ns
Zm00001d031620	ZMM6	-4.72413	6.85964e-59	1.71306e-54	7DAP
Zm00001d047697	RPS28	0.691927	9.4302e-59	2.35491e-54	ns
Zm00001d027502	1d027502	0.672731	1.12293e-58	2.80407e-54	ns
Zm00001d008369	1d008369	0.560861	1.79533e-58	4.48293e-54	ns
Zm00001d006361	1d006361	0.680625	2.19758e-58	5.48715e-54	ns
Zm00001d043086	1d043086	0.492215	2.42751e-58	6.061e-54	ns
Zm00001d008403	NACTF130	-0.583201	2.46894e-58	6.16419e-54	ns
Zm00001d009797	umc1984	-3.80189	2.67025e-58	6.66654e-54	7DAP
Zm00001d025777	umc1280	0.550025	3.15999e-58	7.88892e-54	ns
Zm00001d044287	csu36c(rpL19)	0.579632	3.36809e-58	8.4081e-54	ns
Zm00001d050061	1d050061	0.652656	3.46419e-58	8.64765e-54	ns
Zm00001d030011	1d030011	0.448954	3.62305e-58	9.04385e-54	ns
Zm00001d039089	MDH2	0.542467	3.78902e-58	9.45778e-54	ns
Zm00001d011236	1d011236	0.587609	4.01726e-58	1.00271e-53	ns
Zm00001d013003	NACTF6	-1.01886	4.48128e-58	1.11848e-53	ns
Zm00001d021020	1d021020	0.757699	4.60093e-58	1.1483e-53	ns
Zm00001d025413	IDP245	0.584902	6.28752e-58	1.56918e-53	ns
Zm00001d051478	HIS402	0.591389	6.41256e-58	1.60032e-53	ns
Zm00001d041575	DAPF2	0.736948	7.2974e-58	1.82106e-53	ns
Zm00001d040603	1d040603	0.666814	7.74851e-58	1.93356e-53	ns
Zm00001d013034	1d013034	0.654486	7.97038e-58	1.98885e-53	ns
Zm00001d021170	1d021170	-0.843236	1.27421e-57	3.17941e-53	ns
Zm00001d018822	1d018822	-2.02754	1.34482e-57	3.35547e-53	7DAP
Zm00001d045448	RPS22A	0.528194	1.81707e-57	4.5336e-53	ns
Zm00001d039090	1d039090	0.628637	2.43788e-57	6.08228e-53	ns
Zm00001d029144	umc1472	0.526208	3.06365e-57	7.6432e-53	ns
Zm00001d010009	RPL17A	0.548232	3.62203e-57	9.03588e-53	ns
Zm00001d008846	1d008846	0.547951	4.45649e-57	1.11172e-52	ns
Zm00001d045706	RF2	-0.669781	4.86767e-57	1.21424e-52	ns
Zm00001d047074	pza03470	-0.638337	4.93017e-57	1.22978e-52	ns
Zm00001d022180	RPS6A	0.509553	6.04585e-57	1.50802e-52	ns
Zm00001d025100	1d025100	0.533502	6.25178e-57	1.55932e-52	ns
Zm00001d016838	ARFTF36	-0.535487	7.90324e-57	1.97115e-52	ns
Zm00001d027888	IDP29	-1.33647	9.03046e-57	2.2522e-52	ns
Zm00001d034027	1d034027	-2.39899	9.15117e-57	2.28221e-52	7DAP
Zm00001d041769	1d041769	-3.59015	9.23583e-57	2.30323e-52	7DAP
Zm00001d006160	1d006160	0.552117	1.15745e-56	2.88633e-52	ns
Zm00001d018295	1d018295	0.500135	1.33656e-56	3.33285e-52	ns
Zm00001d020810	gpm647	0.569627	1.54584e-56	3.85454e-52	ns
Zm00001d044095	CAH3	1.5418	1.66994e-56	4.16382e-52	ns
Zm00001d004075	PAP21	1.36946	1.81751e-56	4.53159e-52	ns
Zm00001d006713	1d006713	-1.27596	1.89691e-56	4.72939e-52	ns
Zm00001d010227	NACTF38	-0.449152	2.01751e-56	5.02985e-52	ns
Zm00001d003190	CTA1	-2.61569	2.2594e-56	5.63269e-52	7DAP
Zm00001d019294	MN2	1.09018	2.8918e-56	7.20896e-52	ns
Zm00001d041781	ZAG2	-4.94869	2.91834e-56	7.27483e-52	7DAP
Zm00001d010528	1d010528	0.572072	3.87932e-56	9.66998e-52	ns
Zm00001d041568	1d041568	0.504507	5.39507e-56	1.34478e-51	ns
Zm00001d022475	1d022475	-1.2853	7.75344e-56	1.93254e-51	ns
Zm00001d033048	ZIM21	-1.61553	7.78895e-56	1.94132e-51	ns
Zm00001d032605	npi447a	-1.04225	9.3516e-56	2.3307e-51	ns
Zm00001d038832	HDT103	0.468007	1.09434e-55	2.7273e-51	ns
Zm00001d042263	BHLH175	-0.75584	1.12376e-55	2.80053e-51	ns
Zm00001d010614	1d010614	0.436356	1.49955e-55	3.73687e-51	ns
Zm00001d006864	1d006864	-0.778646	1.52944e-55	3.81121e-51	ns
Zm00001d002762	EREB198	-1.69296	2.52783e-55	6.29884e-51	ns
Zm00001d032810	IDP190	-0.762296	2.63701e-55	6.57064e-51	ns
Zm00001d024767	1d024767	-5.04352	2.75777e-55	6.87125e-51	7DAP
Zm00001d026265	1d026265	0.593009	2.78272e-55	6.93314e-51	ns
Zm00001d034772	1d034772	-0.763651	2.92503e-55	7.28742e-51	ns
Zm00001d049643	1d049643	0.694435	3.2184e-55	8.01799e-51	ns
Zm00001d033580	IAGLU1	-0.855835	3.99652e-55	9.95613e-51	ns
Zm00001d008957	AAS10	-0.709652	4.45802e-55	1.11054e-50	ns
Zm00001d045162	MYBR19	1.75897	6.54276e-55	1.6298e-50	ns
Zm00001d038104	1d038104	-1.00013	7.0127e-55	1.74679e-50	ns
Zm00001d009960	1d009960	-0.833038	7.43897e-55	1.8529e-50	ns
Zm00001d004841	1d004841	0.506722	8.43155e-55	2.10005e-50	ns
Zm00001d053331	ANE1	1.93293	8.54802e-55	2.12897e-50	ns
Zm00001d020201	pco131134	0.480857	8.87731e-55	2.21089e-50	ns
Zm00001d014969	1d014969	0.612786	9.23804e-55	2.30064e-50	ns
Zm00001d017809	HSP70-9	0.612447	9.8453e-55	2.45178e-50	ns
Zm00001d005023	1d005023	0.501034	1.20417e-54	2.99861e-50	ns
Zm00001d032788	1d032788	-7.36291	1.42325e-54	3.54404e-50	7DAP
Zm00001d009271	1d009271	0.587629	1.732e-54	4.31267e-50	ns
Zm00001d049059	ADH2	0.969654	1.79758e-54	4.4758e-50	ns
Zm00001d008218	1d008218	0.537924	1.86367e-54	4.64018e-50	ns
Zm00001d013230	BEN1	-2.19307	2.72857e-54	6.79333e-50	7DAP
Zm00001d049239	AHH1	0.419438	5.12573e-54	1.2761e-49	ns
Zm00001d038923	RACK1	0.380866	5.42869e-54	1.35147e-49	ns
Zm00001d021018	1d021018	0.528611	6.2846e-54	1.56449e-49	ns
Zm00001d005315	1d005315	-0.570604	6.54271e-54	1.62868e-49	ns
Zm00001d047481	1d047481	0.487056	7.25084e-54	1.80488e-49	ns
Zm00001d033420	1d033420	0.665706	1.00187e-53	2.49376e-49	ns
Zm00001d005791	H4C7	0.536518	1.10843e-53	2.75888e-49	ns
Zm00001d030316	csu1138	-6.46011	1.26147e-53	3.13968e-49	7DAP
Zm00001d039880	1d039880	-1.7185	1.32467e-53	3.29684e-49	ns
Zm00001d001935	1d001935	0.517296	1.4903e-53	3.70891e-49	ns
Zm00001d009848	1d009848	0.531393	1.54926e-53	3.85549e-49	ns
Zm00001d051459	OBAP1A	-3.60635	1.61688e-53	4.0236e-49	7DAP
Zm00001d022444	1d022444	0.936739	1.91781e-53	4.77228e-49	ns
Zm00001d053127	LACS2	-0.98214	2.14871e-53	5.34663e-49	ns
Zm00001d003725	H3C2	0.627438	2.23624e-53	5.56422e-49	ns
Zm00001d007084	1d007084	0.557127	2.4531e-53	6.10356e-49	ns
Zm00001d050123	1d050123	0.683853	2.53601e-53	6.3096e-49	ns
Zm00001d021168	1d021168	-5.70899	3.22856e-53	8.03233e-49	7DAP
Zm00001d008327	pza01623	0.507367	3.29456e-53	8.1962e-49	ns
Zm00001d004839	1d004839	0.504359	3.59418e-53	8.94125e-49	ns
Zm00001d052690	1d052690	0.823597	3.62928e-53	9.02819e-49	ns
Zm00001d010016	1d010016	0.628861	3.97375e-53	9.8847e-49	ns
Zm00001d006510	1d006510	0.622005	4.03481e-53	1.00362e-48	ns
Zm00001d009579	pco154872	0.492074	5.72542e-53	1.42408e-48	ns
Zm00001d031861	EREB137	1.78091	7.73513e-53	1.92388e-48	ns
Zm00001d021596	APRL1	-1.20307	1.17637e-52	2.92576e-48	ns
Zm00001d034883	1d034883	0.675966	1.46002e-52	3.63107e-48	ns
Zm00001d028303	1d028303	-3.6454	1.5818e-52	3.93377e-48	7DAP
Zm00001d037818	1d037818	0.688551	1.77788e-52	4.42124e-48	ns
Zm00001d030691	1d030691	0.475394	2.94875e-52	7.33265e-48	ns
Zm00001d033549	pco098746a	0.658452	3.04924e-52	7.58224e-48	ns
Zm00001d021652	RPL44	0.631145	3.1442e-52	7.81806e-48	ns
Zm00001d043649	1d043649	-0.742704	3.29325e-52	8.18834e-48	ns
Zm00001d021006	1d021006	-1.03545	3.87684e-52	9.63899e-48	ns
Zm00001d022467	1d022467	-2.85044	5.70559e-52	1.41852e-47	7DAP
Zm00001d034919	pco140434	0.462524	6.04238e-52	1.5022e-47	ns
Zm00001d014355	1d014355	0.502437	6.15605e-52	1.53039e-47	ns
Zm00001d047967	1d047967	2.85503	8.20564e-52	2.03984e-47	6DAP
Zm00001d018857	1d018857	-1.17514	8.83518e-52	2.19625e-47	ns
Zm00001d038777	1d038777	0.573532	8.86265e-52	2.20299e-47	ns
Zm00001d001831	1d001831	0.92529	9.09544e-52	2.26076e-47	ns
Zm00001d010631	1d010631	0.461288	1.43536e-51	3.56758e-47	ns
Zm00001d043049	PLT3	-0.995505	2.7323e-51	6.79085e-47	ns
Zm00001d043371	1d043371	-1.47749	2.74266e-51	6.81633e-47	ns
Zm00001d006948	1d006948	-1.64487	3.00782e-51	7.47505e-47	ns
Zm00001d030690	1d030690	0.556131	3.34408e-51	8.31036e-47	ns
Zm00001d033734	1d033734	0.540349	3.60221e-51	8.95149e-47	ns
Zm00001d008224	1d008224	0.526773	3.9294e-51	9.76416e-47	ns
Zm00001d036875	1d036875	2.05782	4.09248e-51	1.0169e-46	6DAP
Zm00001d018466	1d018466	0.536103	4.36927e-51	1.08563e-46	ns
Zm00001d021511	1d021511	0.53283	4.83544e-51	1.20141e-46	ns
Zm00001d025857	1d025857	0.555553	1.11207e-50	2.76293e-46	ns
Zm00001d015569	VPP7	-0.41945	1.7667e-50	4.3892e-46	ns
Zm00001d041119	1d041119	0.599196	1.8542e-50	4.60638e-46	ns
Zm00001d028384	1d028384	0.532426	2.18426e-50	5.42615e-46	ns
Zm00001d007978	CHR101	0.538038	2.29456e-50	5.69992e-46	ns
Zm00001d022578	php20020	0.551272	2.67765e-50	6.65128e-46	ns
Zm00001d008242	1d008242	0.52367	2.76525e-50	6.86861e-46	ns
Zm00001d022338	TRRAP1	-0.483478	2.7723e-50	6.88583e-46	ns
Zm00001d029378	LNK1	-0.653563	3.37052e-50	8.37137e-46	ns
Zm00001d051644	TOLA1	0.544763	3.56216e-50	8.84698e-46	ns
Zm00001d022560	LON2	0.584529	3.70949e-50	9.21252e-46	ns
Zm00001d007815	1d007815	0.606946	3.79445e-50	9.42313e-46	ns
Zm00001d010255	1d010255	0.754608	4.2796e-50	1.06275e-45	ns
Zm00001d021920	1d021920	1.38309	7.16965e-50	1.78037e-45	ns
Zm00001d044540	MCM4	0.525839	7.66112e-50	1.90233e-45	ns
Zm00001d045264	1d045264	0.922801	7.73332e-50	1.92018e-45	ns
Zm00001d007316	cl10369_1	0.778113	7.91962e-50	1.96636e-45	ns
Zm00001d005558	1d005558	0.551287	8.43554e-50	2.09437e-45	ns
Zm00001d002395	pco101521	0.639364	9.8915e-50	2.45576e-45	ns
Zm00001d013086	AY109733	0.50418	9.91706e-50	2.46201e-45	ns
Zm00001d048086	RFA1	0.561915	1.06372e-49	2.64069e-45	ns
Zm00001d026351	HB91	-0.649298	1.08197e-49	2.68587e-45	ns
Zm00001d005485	PHB1	0.557568	1.21887e-49	3.0256e-45	ns
Zm00001d032166	1d032166	-0.665618	1.2464e-49	3.09381e-45	ns
Zm00001d010566	1d010566	0.6348	1.36115e-49	3.37851e-45	ns
Zm00001d029418	IDP3943	0.544918	1.41901e-49	3.52197e-45	ns
Zm00001d049945	1d049945	0.620418	1.5164e-49	3.76355e-45	ns
Zm00001d050781	ARFTF14	-0.920885	1.57819e-49	3.91675e-45	ns
Zm00001d051929	1d051929	0.581796	1.583e-49	3.92852e-45	ns
Zm00001d022017	AAS8	0.978235	1.80501e-49	4.47931e-45	ns
Zm00001d003288	1d003288	0.522299	1.83676e-49	4.55792e-45	ns
Zm00001d027618	pco098394	0.635739	1.86789e-49	4.63499e-45	ns
Zm00001d050920	1d050920	0.508982	1.87338e-49	4.64842e-45	ns
Zm00001d053211	1d053211	0.624535	1.99097e-49	4.94001e-45	ns
Zm00001d037492	VPP1	0.570375	2.4157e-49	5.99359e-45	ns
Zm00001d012092	HDT104	0.68643	2.84238e-49	7.05194e-45	ns
Zm00001d035445	GSH1	-0.5289	3.1821e-49	7.89448e-45	ns
Zm00001d007960	pco099347	0.445536	3.5514e-49	8.81032e-45	ns
Zm00001d052601	1d052601	-2.48016	5.49958e-49	1.36428e-44	7DAP
Zm00001d020886	1d020886	-7.16179	6.16991e-49	1.53051e-44	7DAP
Zm00001d049815	RPL17B	0.533505	6.39729e-49	1.58685e-44	ns
Zm00001d022071	pco108558	0.473795	7.15371e-49	1.77441e-44	ns
Zm00001d008245	RPL30	0.543325	7.2402e-49	1.79579e-44	ns
Zm00001d023734	GRP2	0.499347	7.96303e-49	1.97499e-44	ns
Zm00001d049608	FIE1	0.443848	8.74837e-49	2.16968e-44	ns
Zm00001d034139	1d034139	0.79055	9.37145e-49	2.32412e-44	ns
Zm00001d021057	ZMM7	-5.09292	9.95214e-49	2.46803e-44	7DAP
Zm00001d013252	MTA2	0.439958	1.00183e-48	2.48434e-44	ns
Zm00001d033822	1d033822	0.762125	1.0337e-48	2.56325e-44	ns
Zm00001d034573	1d034573	-0.955314	1.03436e-48	2.56479e-44	ns
Zm00001d047534	1d047534	0.578653	1.03841e-48	2.57473e-44	ns
Zm00001d054089	1d054089	0.405157	1.13934e-48	2.82487e-44	ns
Zm00001d002137	PROPEP1	-0.756156	1.19623e-48	2.9658e-44	ns
Zm00001d022513	1d022513	0.483243	1.46271e-48	3.62634e-44	ns
Zm00001d016873	BHLH152	-0.905678	1.46513e-48	3.63221e-44	ns
Zm00001d039316	1d039316	0.526339	1.48616e-48	3.6842e-44	ns
Zm00001d045000	1d045000	0.487219	1.49269e-48	3.70023e-44	ns
Zm00001d042779	1d042779	-1.3287	1.74077e-48	4.31503e-44	ns
Zm00001d008750	1d008750	-0.668745	1.75624e-48	4.35319e-44	ns
Zm00001d050526	1d050526	0.472978	2.00209e-48	4.96239e-44	ns
Zm00001d026458	CCP3	-1.04875	2.51525e-48	6.23404e-44	ns
Zm00001d048461	BF1	-0.611993	2.81583e-48	6.97875e-44	ns
Zm00001d012909	pco095801	1.19485	3.40809e-48	8.44627e-44	ns
Zm00001d029530	1d029530	0.516515	4.04818e-48	1.00322e-43	ns
Zm00001d041818	MYB51	2.53349	4.31218e-48	1.0686e-43	6DAP
Zm00001d036475	1d036475	-0.830167	4.3946e-48	1.08898e-43	ns
Zm00001d031727	SODH1	-0.901951	4.73418e-48	1.17308e-43	ns
Zm00001d026293	1d026293	-1.01639	5.98802e-48	1.48371e-43	ns
Zm00001d042512	1d042512	0.573005	6.16192e-48	1.52674e-43	ns
Zm00001d004052	1d004052	0.493371	6.31399e-48	1.56435e-43	ns
Zm00001d010590	TIDP3511	0.574604	7.31117e-48	1.81134e-43	ns
Zm00001d010431	1d010431	0.68983	8.50309e-48	2.10656e-43	ns
Zm00001d027706	1d027706	0.538461	8.70172e-48	2.15568e-43	ns
Zm00001d021392	1d021392	0.579822	8.80589e-48	2.1814e-43	ns
Zm00001d039821	1d039821	0.615143	9.08821e-48	2.25124e-43	ns
Zm00001d005334	1d005334	0.543563	9.53249e-48	2.3612e-43	ns
Zm00001d018694	1d018694	0.466842	1.02809e-47	2.54647e-43	ns
Zm00001d043606	1d043606	0.416897	1.09407e-47	2.7098e-43	ns
Zm00001d053636	RPS8	0.46192	1.15987e-47	2.87266e-43	ns
Zm00001d050610	1d050610	0.572242	1.39878e-47	3.46421e-43	ns
Zm00001d049954	DAR2	-0.564607	1.40032e-47	3.4679e-43	ns
Zm00001d010697	AAS12	-2.96787	1.47979e-47	3.66455e-43	7DAP
Zm00001d037802	1d037802	2.04779	1.57131e-47	3.89102e-43	6DAP
Zm00001d029506	LBD5	0.707728	1.68856e-47	4.18121e-43	ns
Zm00001d020752	2G072240	-2.54068	1.83049e-47	4.53248e-43	7DAP
Zm00001d050375	1d050375	0.413556	1.9142e-47	4.73957e-43	ns
Zm00001d009749	1d009749	0.442224	2.00315e-47	4.9596e-43	ns
Zm00001d034750	1d034750	0.528674	2.18476e-47	5.40902e-43	ns
Zm00001d032175	ZHD5	-1.87045	2.20077e-47	5.44844e-43	ns
Zm00001d014060	1d014060	-1.37576	2.44153e-47	6.04425e-43	ns
Zm00001d002824	pco079297	-0.7865	2.46896e-47	6.1119e-43	ns
Zm00001d041727	1d041727	0.62175	2.85128e-47	7.05807e-43	ns
Zm00001d043158	TUBB6	0.431233	2.86547e-47	7.09289e-43	ns
Zm00001d009948	1d009948	0.453579	2.87982e-47	7.12814e-43	ns
Zm00001d026195	1d026195	0.737691	2.91512e-47	7.21522e-43	ns
Zm00001d048904	1d048904	-1.07256	2.99503e-47	7.4127e-43	ns
Zm00001d050479	1d050479	1.64834	3.10662e-47	7.68856e-43	ns
Zm00001d017882	IDP89	0.842452	3.21044e-47	7.9452e-43	ns
Zm00001d023294	NACTF25	-6.28775	3.94691e-47	9.76741e-43	7DAP
Zm00001d003896	RPL12	0.44036	4.29886e-47	1.0638e-42	ns
Zm00001d037479	RPS30	0.620812	4.46804e-47	1.10562e-42	ns
Zm00001d016895	1d016895	-0.910329	4.63653e-47	1.14726e-42	ns
Zm00001d049975	1d049975	0.473589	5.31051e-47	1.31398e-42	ns
Zm00001d009850	IMP1	0.404349	5.47033e-47	1.35347e-42	ns
Zm00001d002936	1d002936	0.507404	7.96343e-47	1.97023e-42	ns
Zm00001d009694	1d009694	-2.03782	8.41696e-47	2.08236e-42	7DAP
Zm00001d037000	cl98_-1	-1.39374	9.66423e-47	2.39083e-42	ns
Zm00001d052063	AAAP31	-1.93145	1.00032e-46	2.47459e-42	ns
Zm00001d036565	MCH3	0.566108	1.08388e-46	2.6812e-42	ns
Zm00001d003331	WRKY72	-0.841755	1.24277e-46	3.07411e-42	ns
Zm00001d032789	CPN2	0.447588	1.30494e-46	3.22777e-42	ns
Zm00001d027394	HIS406	0.566002	1.61489e-46	3.99428e-42	ns
Zm00001d035087	ARPP1A	0.431312	1.69044e-46	4.18097e-42	ns
Zm00001d041760	1d041760	0.424119	1.79363e-46	4.43601e-42	ns
Zm00001d007934	1d007934	0.69499	2.30042e-46	5.68916e-42	ns
Zm00001d049190	MCM7	0.499777	2.55692e-46	6.32327e-42	ns
Zm00001d003730	H3C2	0.507296	2.87922e-46	7.12001e-42	ns
Zm00001d015196	1d015196	0.554343	2.96947e-46	7.34291e-42	ns
Zm00001d052493	1d052493	-0.649461	3.08657e-46	7.63217e-42	ns
Zm00001d047828	1d047828	0.512378	3.76556e-46	9.31071e-42	ns
Zm00001d024549	1d024549	1.8162	3.86997e-46	9.56851e-42	ns
Zm00001d042275	1d042275	-2.36419	4.9551e-46	1.2251e-41	7DAP
Zm00001d023825	1d023825	-1.1326	6.22374e-46	1.5387e-41	ns
Zm00001d031611	RPL17C	0.554223	6.50363e-46	1.60783e-41	ns
Zm00001d006309	UGP1	0.446289	7.57165e-46	1.87179e-41	ns
Zm00001d001899	ARPP2A-3	0.635694	8.48079e-46	2.09645e-41	ns
Zm00001d009509	1d009509	0.690608	1.16826e-45	2.88782e-41	ns
Zm00001d040670	DRG11	-3.76911	1.25666e-45	3.10621e-41	7DAP
Zm00001d004413	1d004413	1.36224	1.32441e-45	3.27355e-41	ns
Zm00001d038374	magi92568	0.47723	1.36571e-45	3.37549e-41	ns
Zm00001d032231	1d032231	0.476777	1.38709e-45	3.42818e-41	ns
Zm00001d040509	TUB5	0.397086	1.4427e-45	3.56549e-41	ns
Zm00001d016691	csu308	1.20795	1.46721e-45	3.62592e-41	ns
Zm00001d003923	1d003923	0.524966	1.53803e-45	3.80079e-41	ns
Zm00001d002302	1d002302	-0.868981	1.70334e-45	4.20912e-41	ns
Zm00001d026289	1d026289	-0.789285	1.72643e-45	4.26601e-41	ns
Zm00001d040561	1d040561	-0.82407	1.88372e-45	4.65448e-41	ns
Zm00001d052418	1d052418	1.91075	1.94679e-45	4.81012e-41	ns
Zm00001d010172	1d010172	-2.86015	2.21753e-45	5.47886e-41	7DAP
Zm00001d042813	GPAT1	-1.83748	2.37667e-45	5.87181e-41	ns
Zm00001d027587	BZR9	-0.972998	2.3793e-45	5.87805e-41	ns
Zm00001d025474	pco133519	1.54108	4.18543e-45	1.03397e-40	ns
Zm00001d047981	1d047981	1.65272	5.07509e-45	1.2537e-40	ns
Zm00001d009950	HSP70-16	0.544412	5.88455e-45	1.4536e-40	ns
Zm00001d032775	csu1007(eif4F)	0.661777	5.97597e-45	1.47612e-40	ns
Zm00001d029722	umc1790a	-1.02525	6.36969e-45	1.57331e-40	ns
Zm00001d013250	1d013250	0.688145	7.2597e-45	1.79307e-40	ns
Zm00001d018411	1d018411	0.678207	7.36194e-45	1.81825e-40	ns
Zm00001d033147	TIDP3612	0.481922	8.4085e-45	2.07665e-40	ns
Zm00001d036530	1d036530	-0.88908	8.57157e-45	2.11684e-40	ns
Zm00001d007890	IDP1944	0.540151	9.80515e-45	2.42138e-40	ns
Zm00001d031158	PRP5	-3.88465	1.0825e-44	2.67312e-40	7DAP
Zm00001d006821	phi435417	0.695546	1.20823e-44	2.98349e-40	ns
Zm00001d039106	RPS12A	0.587099	1.44356e-44	3.56444e-40	ns
Zm00001d001984	AAAP6	-2.13895	1.84917e-44	4.56579e-40	7DAP
Zm00001d024814	MYBR9	1.67772	1.87293e-44	4.62426e-40	ns
Zm00001d029174	pco078604	0.393533	1.89411e-44	4.67637e-40	ns
Zm00001d012439	H4C7	0.559647	2.03278e-44	5.01853e-40	ns
Zm00001d024030	IDP876a	-2.33915	2.04837e-44	5.05681e-40	7DAP
Zm00001d045392	umc1698	0.835814	2.20189e-44	5.43558e-40	ns
Zm00001d043982	1d043982	-0.64315	2.9249e-44	7.22012e-40	ns
Zm00001d012883	BIGE1	2.26094	3.71069e-44	9.15947e-40	6DAP
Zm00001d003267	1d003267	-0.663041	3.82668e-44	9.44539e-40	ns
Zm00001d017880	AAAP36	-5.78912	3.90294e-44	9.63324e-40	7DAP
Zm00001d008669	H4C7	0.464918	4.43151e-44	1.09374e-39	ns
Zm00001d043291	PAP1	0.864288	4.48223e-44	1.10621e-39	ns
Zm00001d014436	1d014436	0.549217	4.53118e-44	1.11825e-39	ns
Zm00001d015279	Orphan25	-0.636804	4.56846e-44	1.1274e-39	ns
Zm00001d054047	1d054047	0.646988	5.14254e-44	1.26902e-39	ns
Zm00001d008619	TPI3	0.554184	5.19372e-44	1.2816e-39	ns
Zm00001d006388	1d006388	0.432512	6.47691e-44	1.59818e-39	ns
Zm00001d035094	1d035094	0.503691	6.84048e-44	1.68782e-39	ns
Zm00001d042336	1d042336	2.19339	7.41531e-44	1.82958e-39	6DAP
Zm00001d007810	IDP661	0.560117	7.97287e-44	1.96707e-39	ns
Zm00001d045268	H3C2	0.537766	8.34103e-44	2.05781e-39	ns
Zm00001d007754	1d007754	0.572261	8.36244e-44	2.06301e-39	ns
Zm00001d051691	1d051691	-2.80281	9.04302e-44	2.23082e-39	7DAP
Zm00001d054013	si946076e12	0.599874	9.0479e-44	2.23194e-39	ns
Zm00001d017617	PAC1	0.799426	1.00935e-43	2.48975e-39	ns
Zm00001d005998	1d005998	-0.747223	1.11089e-43	2.74012e-39	ns
Zm00001d002546	HIS403	0.550143	1.29001e-43	3.18181e-39	ns
Zm00001d022388	FGS1	-0.656013	1.33856e-43	3.30143e-39	ns
Zm00001d029968	1d029968	0.477666	1.39599e-43	3.44294e-39	ns
Zm00001d048925	si605010h05b	-1.54126	1.609e-43	3.96812e-39	ns
Zm00001d045685	php20075b(ext)	1.4586	2.26551e-43	5.58699e-39	ns
Zm00001d021400	1d021400	0.887819	2.32534e-43	5.7343e-39	ns
Zm00001d021891	TUA6	0.40785	3.33998e-43	8.23607e-39	ns
Zm00001d012743	1d012743	-0.531524	3.37178e-43	8.31414e-39	ns
Zm00001d017830	1d017830	0.505391	3.47792e-43	8.57551e-39	ns
Zm00001d045124	1d045124	-1.48879	3.71729e-43	9.16536e-39	ns
Zm00001d006250	1d006250	0.596182	3.82859e-43	9.4394e-39	ns
Zm00001d047977	1d047977	0.56303	4.68532e-43	1.15512e-38	ns
Zm00001d035019	1d035019	0.607914	4.94872e-43	1.22001e-38	ns
Zm00001d018410	gpm447	0.531917	5.25578e-43	1.29565e-38	ns
Zm00001d022432	1d022432	-1.23384	5.55824e-43	1.37016e-38	ns
Zm00001d024619	1d024619	1.85151	7.51471e-43	1.85238e-38	ns
Zm00001d022115	AY108844	0.473849	7.87118e-43	1.94017e-38	ns
Zm00001d027682	1d027682	-7.09864	8.42099e-43	2.07561e-38	7DAP
Zm00001d049536	1d049536	1.63751	8.61016e-43	2.12215e-38	ns
Zm00001d046485	si707015f08	-0.685933	8.98616e-43	2.21473e-38	ns
Zm00001d011087	1d011087	0.443135	9.33585e-43	2.30082e-38	ns
Zm00001d002543	H4C7	0.478429	1.13822e-42	2.80504e-38	ns
Zm00001d009858	1d009858	-0.865333	1.24178e-42	3.06011e-38	ns
Zm00001d028782	1d028782	0.482754	1.34918e-42	3.32464e-38	ns
Zm00001d012992	1d012992	0.578101	1.49789e-42	3.69095e-38	ns
Zm00001d041578	GL6	-1.25723	1.57996e-42	3.89302e-38	ns
Zm00001d038006	1d038006	0.553694	1.63666e-42	4.03257e-38	ns
Zm00001d040293	1d040293	0.528031	1.73369e-42	4.27146e-38	ns
Zm00001d036708	csu923(sec61)	0.779318	1.81998e-42	4.48387e-38	ns
Zm00001d000526	1d000526	-0.892536	1.8633e-42	4.59043e-38	ns
Zm00001d038532	1d038532	-1.77072	1.93489e-42	4.76661e-38	ns
Zm00001d036978	1d036978	0.696179	2.25461e-42	5.55401e-38	ns
Zm00001d043581	1d043581	-1.09488	3.35484e-42	8.26397e-38	ns
Zm00001d017239	1d017239	0.547575	3.92875e-42	9.67729e-38	ns
Zm00001d032081	umc2505	-2.96931	4.09865e-42	1.00954e-37	7DAP
Zm00001d001848	1d001848	-0.730424	4.40844e-42	1.0858e-37	ns
Zm00001d002880	IMD2	0.549217	4.65019e-42	1.1453e-37	ns
Zm00001d027803	TIDP3300	-0.539839	4.74992e-42	1.16981e-37	ns
Zm00001d022386	1d022386	0.570733	4.90328e-42	1.20753e-37	ns
Zm00001d025025	1d025025	-0.902348	4.98034e-42	1.22646e-37	ns
Zm00001d031316	bnl5.59a	-1.27009	5.66643e-42	1.39536e-37	ns
Zm00001d026426	1d026426	-0.504345	5.99149e-42	1.47534e-37	ns
Zm00001d048158	1d048158	0.502894	6.37362e-42	1.56938e-37	ns
Zm00001d005642	1d005642	0.485955	6.87071e-42	1.69171e-37	ns
Zm00001d019164	1d019164	0.505759	7.55697e-42	1.8606e-37	ns
Zm00001d047289	1d047289	0.499971	7.62478e-42	1.87722e-37	ns
Zm00001d046583	MCH1	0.457741	8.32366e-42	2.0492e-37	ns
Zm00001d047518	1d047518	0.497307	9.3992e-42	2.3139e-37	ns
Zm00001d047472	umc1387	0.478679	9.6442e-42	2.37411e-37	ns
Zm00001d014317	1d014317	1.07384	9.90157e-42	2.43737e-37	ns
Zm00001d033913	umc1204	0.595489	1.09994e-41	2.70751e-37	ns
Zm00001d013107	1d013107	-1.3695	1.18795e-41	2.92401e-37	ns
Zm00001d023542	VPP4	0.66578	1.23072e-41	3.02917e-37	ns
Zm00001d036626	1d036626	0.441497	1.32889e-41	3.27067e-37	ns
Zm00001d050456	1d050456	2.1022	1.37322e-41	3.37963e-37	6DAP
Zm00001d042152	GLPDH1	-1.15647	1.38737e-41	3.41433e-37	ns
Zm00001d024120	1d024120	-0.473398	1.40285e-41	3.45227e-37	ns
Zm00001d034104	1d034104	-1.87853	1.4323e-41	3.52461e-37	ns
Zm00001d015375	umc2298	0.474758	1.4612e-41	3.59557e-37	ns
Zm00001d023749	pco126705	0.481409	1.51296e-41	3.72278e-37	ns
Zm00001d036250	H3C2	0.590866	1.61947e-41	3.9847e-37	ns
Zm00001d025665	AAAP69	-0.798728	1.65014e-41	4.06e-37	ns
Zm00001d051742	umc1329	0.515393	1.65628e-41	4.07495e-37	ns
Zm00001d017251	CER1	-1.13723	1.65925e-41	4.08209e-37	ns
Zm00001d018257	1d018257	-0.819008	1.6899e-41	4.15731e-37	ns
Zm00001d013697	1d013697	0.583533	1.70429e-41	4.19256e-37	ns
Zm00001d045889	magi104697	0.662204	1.83172e-41	4.50584e-37	ns
Zm00001d019067	1d019067	-2.6092	1.86161e-41	4.57919e-37	7DAP
Zm00001d042525	RPL5A	0.339263	1.96559e-41	4.83475e-37	ns
Zm00001d023299	IDP103	-0.724115	2.42622e-41	5.96754e-37	ns
Zm00001d050921	1d050921	0.484772	2.53078e-41	6.22446e-37	ns
Zm00001d044446	HAGTF17	0.813926	2.56012e-41	6.29637e-37	ns
Zm00001d053889	CAS1	-0.533197	2.64024e-41	6.49313e-37	ns
Zm00001d007654	1d007654	1.64531	2.72917e-41	6.71157e-37	ns
Zm00001d053632	RPS8	0.507366	2.9485e-41	7.25066e-37	ns
Zm00001d032480	1d032480	0.531774	2.98346e-41	7.33634e-37	ns
Zm00001d027318	BTF3	0.634895	3.05631e-41	7.51516e-37	ns
Zm00001d048055	umc1366	0.428655	3.05785e-41	7.51865e-37	ns
Zm00001d042362	MSP1	-0.449284	3.41428e-41	8.39469e-37	ns
Zm00001d010500	1d010500	0.474919	3.48268e-41	8.56251e-37	ns
Zm00001d011975	2G147226	0.562882	3.66466e-41	9.00956e-37	ns
Zm00001d031939	magi32402	0.536581	4.27649e-41	1.05133e-36	ns
Zm00001d050260	1d050260	-2.12516	4.53844e-41	1.11568e-36	7DAP
Zm00001d014983	Scl_eas1	-2.20964	4.72591e-41	1.16172e-36	7DAP
Zm00001d020396	TRPS13	-0.611205	5.43247e-41	1.33536e-36	ns
Zm00001d032448	1d032448	1.26161	7.65384e-41	1.88131e-36	ns
Zm00001d032760	1d032760	0.484589	8.34575e-41	2.0513e-36	ns
Zm00001d023379	PYK2	0.530788	9.59549e-41	2.35838e-36	ns
Zm00001d022124	magi89825	0.342444	1.02589e-40	2.52134e-36	ns
Zm00001d036483	1d036483	-0.836206	1.12447e-40	2.76349e-36	ns
Zm00001d004230	HB96	1.14374	1.19433e-40	2.93506e-36	ns
Zm00001d012229	AAAP55	-3.36822	1.32415e-40	3.25397e-36	7DAP
Zm00001d021061	magi99589	0.423622	1.79562e-40	4.41238e-36	ns
Zm00001d027813	1d027813	0.757626	1.88371e-40	4.62865e-36	ns
Zm00001d012017	1d012017	0.504274	1.97997e-40	4.86499e-36	ns
Zm00001d038547	1d038547	0.757064	2.06505e-40	5.07383e-36	ns
Zm00001d013330	1d013330	0.577632	2.09334e-40	5.14314e-36	ns
Zm00001d023943	1d023943	0.553363	2.38788e-40	5.86654e-36	ns
Zm00001d016938	SUT5	-0.570204	2.97376e-40	7.30562e-36	ns
Zm00001d011051	1d011051	-0.717629	3.06002e-40	7.51725e-36	ns
Zm00001d026685	umc2770	0.580938	3.13077e-40	7.69073e-36	ns
Zm00001d045027	1d045027	0.488498	3.22427e-40	7.92009e-36	ns
Zm00001d024540	STM1	0.697572	4.49542e-40	1.10421e-35	ns
Zm00001d031061	HB119	1.22615	6.42298e-40	1.57761e-35	ns
Zm00001d029104	1d029104	0.460367	6.77666e-40	1.66441e-35	ns
Zm00001d028971	1d028971	0.646028	6.94028e-40	1.70453e-35	ns
Zm00001d025784	1d025784	0.450127	8.18569e-40	2.01032e-35	ns
Zm00001d012677	GPX6	0.602736	8.55858e-40	2.10182e-35	ns
Zm00001d023802	HSP70-22	0.539974	9.51873e-40	2.33751e-35	ns
Zm00001d038645	1d038645	2.23341	1.20423e-39	2.95711e-35	6DAP
Zm00001d029106	1d029106	0.581671	1.22305e-39	3.00321e-35	ns
Zm00001d038865	pco068622	0.433204	1.23173e-39	3.02438e-35	ns
Zm00001d037603	1d037603	0.465789	1.39072e-39	3.41463e-35	ns
Zm00001d044050	1d044050	1.65745	1.52614e-39	3.74697e-35	ns
Zm00001d001846	1d001846	0.485847	1.53466e-39	3.76774e-35	ns
Zm00001d021890	1d021890	-0.505164	2.02093e-39	4.96137e-35	ns
Zm00001d023437	GDCP1	-0.541553	2.05115e-39	5.03537e-35	ns
Zm00001d022112	cl15935_1	-0.510089	2.6125e-39	6.41317e-35	ns
Zm00001d003493	ANPH1	0.834359	2.72236e-39	6.68257e-35	ns
Zm00001d049933	RPS25	0.467969	2.85574e-39	7.00971e-35	ns
Zm00001d049729	cl27593_1	0.594708	3.01478e-39	7.39977e-35	ns
Zm00001d052314	pco090876	0.384083	3.3466e-39	8.2139e-35	ns
Zm00001d050100	HIS2B2	0.427868	4.12627e-39	1.01271e-34	ns
Zm00001d023901	1d023901	0.449842	4.17463e-39	1.02454e-34	ns
Zm00001d036438	si605069d12	-0.49862	4.33036e-39	1.06271e-34	ns
Zm00001d026037	pco080830	-2.8649	4.76484e-39	1.16929e-34	7DAP
Zm00001d025892	1d025892	-1.33054	4.86719e-39	1.19436e-34	ns
Zm00001d037252	LIMTF12	0.71947	6.60749e-39	1.62135e-34	ns
Zm00001d049656	pco079325	0.506016	7.16313e-39	1.75762e-34	ns
Zm00001d048802	1d048802	0.648111	7.72906e-39	1.8964e-34	ns
Zm00001d035312	1d035312	0.671445	8.93065e-39	2.19114e-34	ns
Zm00001d014246	1d014246	0.76742	9.03652e-39	2.21702e-34	ns
Zm00001d039299	1d039299	0.580789	9.7871e-39	2.40107e-34	ns
Zm00001d036567	1d036567	0.464484	1.15431e-38	2.83174e-34	ns
Zm00001d040428	MYB136	-2.36009	1.17306e-38	2.87763e-34	7DAP
Zm00001d048085	NCP1	0.692493	1.23802e-38	3.03687e-34	ns
Zm00001d012603	1d012603	-2.12462	1.26936e-38	3.11362e-34	7DAP
Zm00001d027468	gpm280a	0.41546	1.28378e-38	3.14885e-34	ns
Zm00001d025286	ISP1	0.532077	1.29742e-38	3.18217e-34	ns
Zm00001d032950	GME1	0.381286	1.33802e-38	3.28162e-34	ns
Zm00001d002252	1d002252	-0.877454	1.3483e-38	3.3067e-34	ns
Zm00001d004650	1d004650	2.05749	1.39137e-38	3.41219e-34	6DAP
Zm00001d039435	1d039435	0.634668	1.46596e-38	3.59497e-34	ns
Zm00001d027037	1d027037	0.488065	1.57294e-38	3.85717e-34	ns
Zm00001d044186	1d044186	-0.676727	1.59265e-38	3.90534e-34	ns
Zm00001d015449	pco116085	0.568133	1.78058e-38	4.36598e-34	ns
Zm00001d040189	NRP1	-0.842813	1.79218e-38	4.39425e-34	ns
Zm00001d032699	cdo98b	0.563202	1.9157e-38	4.69692e-34	ns
Zm00001d027756	gpm556	-0.910029	2.22109e-38	5.44544e-34	ns
Zm00001d038218	1d038218	0.483781	2.56143e-38	6.27959e-34	ns
Zm00001d042216	GST3	-0.687005	2.58246e-38	6.33091e-34	ns
Zm00001d026015	HIS405	0.478227	2.80991e-38	6.88821e-34	ns
Zm00001d005238	1d005238	0.50753	3.16747e-38	7.76443e-34	ns
Zm00001d014486	1d014486	-0.841755	3.26754e-38	8.00938e-34	ns
Zm00001d042569	si946015a02	0.491565	3.36712e-38	8.25315e-34	ns
Zm00001d026619	1d026619	0.726679	3.74254e-38	9.17295e-34	ns
Zm00001d044122	A1	-6.04883	3.80253e-38	9.31961e-34	7DAP
Zm00001d028572	umc1397	0.524032	4.80668e-38	1.17802e-33	ns
Zm00001d037498	TAR1	-0.347588	4.8808e-38	1.19614e-33	ns
Zm00001d052961	1d052961	-1.72851	5.00382e-38	1.22624e-33	ns
Zm00001d043709	AY106518	-1.06799	5.0244e-38	1.23123e-33	ns
Zm00001d014766	1d014766	0.662955	5.48859e-38	1.34492e-33	ns
Zm00001d006364	1d006364	-3.3241	6.2188e-38	1.52379e-33	7DAP
Zm00001d050054	1d050054	0.688764	6.5933e-38	1.61549e-33	ns
Zm00001d026022	magi59348	0.572865	7.35419e-38	1.80185e-33	ns
Zm00001d034244	1d034244	0.559919	7.88233e-38	1.93117e-33	ns
Zm00001d042066	CRR5	-0.620598	8.47263e-38	2.07571e-33	ns
Zm00001d036359	1d036359	0.567705	9.63181e-38	2.3596e-33	ns
Zm00001d035595	DHAR3	-0.690414	1.11655e-37	2.73521e-33	ns
Zm00001d014954	TCT1	0.424909	1.15051e-37	2.8183e-33	ns
Zm00001d026191	EREB2	-1.45072	1.26582e-37	3.10062e-33	ns
Zm00001d004805	1d004805	1.14123	1.35416e-37	3.31687e-33	ns
Zm00001d016491	RPS27B	0.638655	1.35728e-37	3.32439e-33	ns
Zm00001d015168	DTS1	0.438544	1.36949e-37	3.35416e-33	ns
Zm00001d024810	MYBR33	1.30281	1.39093e-37	3.40654e-33	ns
Zm00001d044080	1d044080	-1.6698	1.40372e-37	3.43771e-33	ns
Zm00001d003683	1d003683	0.422305	1.51571e-37	3.71181e-33	ns
Zm00001d015126	1d015126	-2.30039	1.52175e-37	3.72647e-33	7DAP
Zm00001d006323	1d006323	-0.929343	1.64691e-37	4.03279e-33	ns
Zm00001d018159	1d018159	-1.33188	1.79121e-37	4.38597e-33	ns
Zm00001d019029	MEG7	1.81551	1.79154e-37	4.38658e-33	ns
Zm00001d002991	1d002991	0.853202	1.84144e-37	4.50859e-33	ns
Zm00001d018450	1d018450	0.500369	1.96928e-37	4.82139e-33	ns
Zm00001d035722	1d035722	0.426499	2.01954e-37	4.94423e-33	ns
Zm00001d052604	1d052604	-1.97943	2.23476e-37	5.47093e-33	ns
Zm00001d034601	NACTF49	-0.604974	2.38013e-37	5.82656e-33	ns
Zm00001d006512	PDI12	0.458933	2.45165e-37	6.00141e-33	ns
Zm00001d020175	1d020175	0.44281	2.47071e-37	6.04781e-33	ns
Zm00001d025958	ALDH27	-2.2299	2.5812e-37	6.31802e-33	7DAP
Zm00001d024414	1d024414	-1.8789	2.70043e-37	6.60958e-33	ns
Zm00001d002520	FLZ6	-1.13376	3.30823e-37	8.09689e-33	ns
Zm00001d004442	1d004442	-1.42766	3.31952e-37	8.1242e-33	ns
Zm00001d004335	1d004335	1.78846	3.58489e-37	8.7733e-33	ns
Zm00001d053232	1d053232	0.468218	3.75826e-37	9.19721e-33	ns
Zm00001d035772	1d035772	-0.619628	3.94194e-37	9.64633e-33	ns
Zm00001d007709	1d007709	-0.583283	3.96513e-37	9.70267e-33	ns
Zm00001d005590	NBCS5	-1.4119	4.0411e-37	9.88816e-33	ns
Zm00001d013223	ASD1	0.48399	4.0842e-37	9.99322e-33	ns
Zm00001d033657	1d033657	-0.62366	4.55909e-37	1.11547e-32	ns
Zm00001d017493	1d017493	-0.502871	4.66851e-37	1.1422e-32	ns
Zm00001d012684	1d012684	-0.457139	5.17834e-37	1.26688e-32	ns
Zm00001d001966	pco082032	0.495347	6.75591e-37	1.65277e-32	ns
Zm00001d043479	umc1399	-2.61998	7.21502e-37	1.76501e-32	7DAP
Zm00001d026404	1d026404	2.41454	7.81707e-37	1.91221e-32	6DAP
Zm00001d033128	1d033128	0.395187	8.41251e-37	2.05779e-32	ns
Zm00001d036570	1d036570	0.488895	8.98046e-37	2.19662e-32	ns
Zm00001d053553	1d053553	0.459136	1.08207e-36	2.64663e-32	ns
Zm00001d030554	1d030554	0.566694	1.09363e-36	2.6748e-32	ns
Zm00001d013831	pco067113d	-0.664525	1.19756e-36	2.92887e-32	ns
Zm00001d028714	RRM1	0.722885	1.33853e-36	3.27352e-32	ns
Zm00001d028367	PAP19	0.566075	1.48882e-36	3.64091e-32	ns
Zm00001d016549	RPL35	0.415119	1.58404e-36	3.8736e-32	ns
Zm00001d012731	ARFTF26	-0.689864	1.68403e-36	4.11795e-32	ns
Zm00001d014493	1d014493	0.940206	1.74013e-36	4.25495e-32	ns
Zm00001d009594	1d009594	-0.879919	1.97556e-36	4.83045e-32	ns
Zm00001d033746	PGM1	0.36938	2.08262e-36	5.092e-32	ns
Zm00001d047367	1d047367	-0.978155	2.12957e-36	5.20659e-32	ns
Zm00001d018903	1d018903	0.407434	2.22508e-36	5.43987e-32	ns
Zm00001d027242	1d027242	-0.707563	2.34475e-36	5.73221e-32	ns
Zm00001d030214	1d030214	-0.683311	2.50886e-36	6.13316e-32	ns
Zm00001d034624	1d034624	-0.576265	2.67228e-36	6.53238e-32	ns
Zm00001d027728	1d027728	0.497952	2.73261e-36	6.67959e-32	ns
Zm00001d029149	COL15	-1.58341	2.85671e-36	6.98265e-32	ns
Zm00001d040666	1d040666	-0.76056	3.4475e-36	8.42637e-32	ns
Zm00001d046183	1d046183	0.531648	3.89699e-36	9.52464e-32	ns
Zm00001d017979	1d017979	0.597775	4.35696e-36	1.06484e-31	ns
Zm00001d031013	1d031013	-1.2605	4.51655e-36	1.1038e-31	ns
Zm00001d044078	1d044078	-3.42083	4.67553e-36	1.14261e-31	7DAP
Zm00001d043616	1d043616	2.37821	4.76834e-36	1.16524e-31	6DAP
Zm00001d022557	NAS5	0.598437	4.76859e-36	1.16525e-31	ns
Zm00001d014865	1d014865	-0.421167	4.99465e-36	1.22044e-31	ns
Zm00001d020227	1d020227	-0.772659	5.21329e-36	1.27382e-31	ns
Zm00001d048890	AY107692	-2.19578	6.23826e-36	1.52419e-31	7DAP
Zm00001d052848	si605023c06b	0.680928	6.56123e-36	1.60304e-31	ns
Zm00001d053881	1d053881	0.452336	6.7801e-36	1.65645e-31	ns
Zm00001d024701	HB18	-1.03627	7.03482e-36	1.71861e-31	ns
Zm00001d039790	HIS301	0.506088	7.33543e-36	1.79197e-31	ns
Zm00001d018641	HSP3	0.664769	8.84853e-36	2.16152e-31	ns
Zm00001d015151	1d015151	0.55245	9.4611e-36	2.31106e-31	ns
Zm00001d028208	pzb01957	-0.689931	1.0077e-35	2.4614e-31	ns
Zm00001d009652	ARPP2A-2	0.589197	1.03995e-35	2.54007e-31	ns
Zm00001d021278	DBB10	-2.31428	1.07546e-35	2.62671e-31	7DAP
Zm00001d033633	1d033633	-1.14377	1.12618e-35	2.75047e-31	ns
Zm00001d003033	AI691686	0.56732	1.13008e-35	2.75988e-31	ns
Zm00001d046740	C3H18	0.715437	1.32959e-35	3.247e-31	ns
Zm00001d033061	1d033061	0.579807	1.3412e-35	3.2752e-31	ns
Zm00001d004691	1d004691	-0.964506	1.37364e-35	3.3543e-31	ns
Zm00001d045566	si614021f04b	0.553927	1.40599e-35	3.43315e-31	ns
Zm00001d002450	1d002450	0.448606	1.49005e-35	3.63825e-31	ns
Zm00001d045564	1d045564	0.672966	1.76331e-35	4.3053e-31	ns
Zm00001d044222	pco068905	0.430322	1.80291e-35	4.40181e-31	ns
Zm00001d048527	RLD1	0.517192	1.88782e-35	4.60893e-31	ns
Zm00001d052056	1d052056	0.395355	2.00143e-35	4.88609e-31	ns
Zm00001d030741	1d030741	-2.49539	2.13848e-35	5.22045e-31	7DAP
Zm00001d034757	1d034757	-0.684357	2.19452e-35	5.35705e-31	ns
Zm00001d018386	GOT2	0.506699	2.22413e-35	5.4291e-31	ns
Zm00001d002483	1d002483	0.571163	2.31082e-35	5.64047e-31	ns
Zm00001d027719	1d027719	0.727015	2.6619e-35	6.49717e-31	ns
Zm00001d033246	HB124	0.796362	2.77891e-35	6.78248e-31	ns
Zm00001d028687	CAP2	0.5126	2.87924e-35	7.02707e-31	ns
Zm00001d042664	pza00783	0.387686	3.02451e-35	7.38132e-31	ns
Zm00001d039038	cl2592_1	0.452681	3.04175e-35	7.4231e-31	ns
Zm00001d029888	MMP61	-0.57038	3.20975e-35	7.83275e-31	ns
Zm00001d013528	1d013528	0.569352	3.25647e-35	7.94643e-31	ns
Zm00001d002956	1d002956	-0.982541	3.28481e-35	8.01526e-31	ns
Zm00001d051945	PHOS2	1.57456	3.28528e-35	8.01607e-31	ns
Zm00001d052758	1d052758	0.537974	3.39979e-35	8.29514e-31	ns
Zm00001d047504	1d047504	-4.02146	3.99537e-35	9.7479e-31	7DAP
Zm00001d035666	si606066c12	0.539352	4.00734e-35	9.7767e-31	ns
Zm00001d020740	1d020740	2.08617	4.3217e-35	1.05432e-30	6DAP
Zm00001d025437	1d025437	1.18825	4.61089e-35	1.12483e-30	ns
Zm00001d007133	1d007133	0.515296	4.97636e-35	1.21393e-30	ns
Zm00001d002687	1d002687	-1.19713	5.02393e-35	1.22549e-30	ns
Zm00001d025617	GRF2	0.3342	5.04908e-35	1.23157e-30	ns
Zm00001d007186	1d007186	0.58534	5.2028e-35	1.26902e-30	ns
Zm00001d001808	1d001808	0.487929	5.29567e-35	1.29161e-30	ns
Zm00001d036031	PRH17	0.435227	5.54031e-35	1.35123e-30	ns
Zm00001d027612	1d027612	0.482673	5.65698e-35	1.37962e-30	ns
Zm00001d034066	1d034066	-0.825679	5.72163e-35	1.39533e-30	ns
Zm00001d027703	HAGTF1	-0.622102	5.96382e-35	1.45434e-30	ns
Zm00001d047477	1d047477	0.469226	6.42446e-35	1.5666e-30	ns
Zm00001d012391	pco085448	0.414598	6.53781e-35	1.59418e-30	ns
Zm00001d007758	1d007758	0.378387	6.80113e-35	1.65832e-30	ns
Zm00001d007145	1d007145	0.529258	6.92534e-35	1.68854e-30	ns
Zm00001d016439	1d016439	0.504728	6.96803e-35	1.69888e-30	ns
Zm00001d051652	1d051652	0.588354	7.07503e-35	1.72489e-30	ns
Zm00001d010225	1d010225	0.801207	7.93742e-35	1.93506e-30	ns
Zm00001d013389	1d013389	0.529551	8.74844e-35	2.1327e-30	ns
Zm00001d022134	1d022134	0.383532	9.18098e-35	2.23805e-30	ns
Zm00001d040752	SAR1	0.623758	1.02082e-34	2.48834e-30	ns
Zm00001d045772	CADTFR12	-0.54197	1.10489e-34	2.69317e-30	ns
Zm00001d050089	2G153722	-0.416367	1.15526e-34	2.81582e-30	ns
Zm00001d013329	1d013329	0.490559	1.25945e-34	3.06967e-30	ns
Zm00001d021709	IPPI1	0.430107	1.32626e-34	3.23237e-30	ns
Zm00001d041495	cl31341_-1	0.449571	1.49023e-34	3.63185e-30	ns
Zm00001d019562	1d019562	0.498472	1.50318e-34	3.66325e-30	ns
Zm00001d052340	1d052340	-0.605437	1.90839e-34	4.65055e-30	ns
Zm00001d019507	CESA7	0.532118	1.91481e-34	4.66601e-30	ns
Zm00001d045427	BAF1	1.26681	2.30135e-34	5.60769e-30	ns
Zm00001d050106	cl51673_1	1.17432	2.32359e-34	5.66165e-30	ns
Zm00001d005789	HIS2B3	0.53989	2.33652e-34	5.69293e-30	ns
Zm00001d050697	H3C2	0.481719	2.60978e-34	6.35848e-30	ns
Zm00001d047753	1d047753	1.25328	2.91148e-34	7.09324e-30	ns
Zm00001d011288	1d011288	-0.688853	2.97749e-34	7.25375e-30	ns
Zm00001d007967	1d007967	-0.333627	2.97804e-34	7.2548e-30	ns
Zm00001d016231	BZR8	-2.38685	3.02893e-34	7.37848e-30	7DAP
Zm00001d041758	gpm628	0.603302	3.80693e-34	9.2733e-30	ns
Zm00001d023929	OXMT1	0.459883	3.96144e-34	9.64928e-30	ns
Zm00001d039200	cdo202a(mcf)	0.463263	4.53945e-34	1.10567e-29	ns
Zm00001d008788	1d008788	0.486283	4.84166e-34	1.17924e-29	ns
Zm00001d008216	magi9825	0.470227	5.24306e-34	1.27695e-29	ns
Zm00001d008435	1d008435	-0.816146	5.45012e-34	1.32732e-29	ns
Zm00001d053908	CSD2	0.568485	5.88194e-34	1.43243e-29	ns
Zm00001d022111	1d022111	0.574012	6.73648e-34	1.64047e-29	ns
Zm00001d011340	1d011340	-1.18998	6.93834e-34	1.68956e-29	ns
Zm00001d034897	PSRP1	1.83603	7.55915e-34	1.84065e-29	ns
Zm00001d008222	1d008222	-2.32187	7.84859e-34	1.91105e-29	7DAP
Zm00001d011192	1d011192	0.419006	8.30302e-34	2.02162e-29	ns
Zm00001d028813	1d028813	0.482232	8.33272e-34	2.02877e-29	ns
Zm00001d017476	umc2639	0.507613	8.37842e-34	2.03981e-29	ns
Zm00001d024571	1d024571	0.443522	8.67532e-34	2.11201e-29	ns
Zm00001d022058	pco078642	0.573523	9.13082e-34	2.22281e-29	ns
Zm00001d036131	gpm703	0.448701	9.23877e-34	2.24899e-29	ns
Zm00001d032562	1d032562	-1.24233	9.36236e-34	2.27899e-29	ns
Zm00001d031501	EREB150	1.73955	9.38754e-34	2.28502e-29	ns
Zm00001d032220	1d032220	-0.801467	1.04157e-33	2.53518e-29	ns
Zm00001d028653	TGD1	0.515925	1.11574e-33	2.7156e-29	ns
Zm00001d015313	pco080890	0.68863	1.14372e-33	2.78359e-29	ns
Zm00001d051840	1d051840	0.639759	1.22017e-33	2.96952e-29	ns
Zm00001d017857	ANT1	0.319156	1.26484e-33	3.07811e-29	ns
Zm00001d024225	1d024225	-0.497486	1.2797e-33	3.11415e-29	ns
Zm00001d013067	1d013067	0.446185	1.29723e-33	3.15669e-29	ns
Zm00001d050153	1d050153	1.32917	1.39077e-33	3.38417e-29	ns
Zm00001d030165	SACD3	-5.93523	1.43173e-33	3.48369e-29	7DAP
Zm00001d027708	1d027708	-0.713469	1.43643e-33	3.49498e-29	ns
Zm00001d008432	ACAT2	-0.689653	1.43822e-33	3.49919e-29	ns
Zm00001d004581	1d004581	-6.73466	1.48441e-33	3.61141e-29	7DAP
Zm00001d038974	1d038974	-2.84476	1.51054e-33	3.67484e-29	7DAP
Zm00001d042306	pco081085	0.515724	1.6163e-33	3.93197e-29	ns
Zm00001d014732	1d014732	0.458444	1.69738e-33	4.12905e-29	ns
Zm00001d037236	1d037236	0.555822	1.76785e-33	4.3003e-29	ns
Zm00001d008181	1d008181	-0.637888	1.86943e-33	4.5472e-29	ns
Zm00001d005859	1d005859	1.64492	1.99177e-33	4.84458e-29	ns
Zm00001d006494	1d006494	-1.6939	2.19934e-33	5.34924e-29	ns
Zm00001d005542	PPT1	0.433983	2.35772e-33	5.7342e-29	ns
Zm00001d042811	1d042811	-1.75212	2.44201e-33	5.93896e-29	ns
Zm00001d005164	CDPK33	-0.649158	2.49951e-33	6.07857e-29	ns
Zm00001d044189	1d044189	-0.589791	2.92742e-33	7.1189e-29	ns
Zm00001d007443	1d007443	1.84294	3.14001e-33	7.63556e-29	ns
Zm00001d013830	1d013830	-1.24516	3.68171e-33	8.95245e-29	ns
Zm00001d031312	BURP6	-1.15821	3.6947e-33	8.98366e-29	ns
Zm00001d003040	1d003040	0.561068	3.7085e-33	9.01685e-29	ns
Zm00001d012052	pco106379	0.436285	3.70988e-33	9.01983e-29	ns
Zm00001d028227	1d028227	0.524829	3.75834e-33	9.13727e-29	ns
Zm00001d009657	1d009657	0.419517	4.0919e-33	9.94782e-29	ns
Zm00001d032370	pco102485	0.406075	4.25766e-33	1.03504e-28	ns
Zm00001d011102	1d011102	0.464396	4.31414e-33	1.04872e-28	ns
Zm00001d045193	1d045193	0.656783	4.43734e-33	1.07863e-28	ns
Zm00001d038955	1d038955	0.458999	5.25871e-33	1.27823e-28	ns
Zm00001d039733	H4C7	0.454161	5.57707e-33	1.35556e-28	ns
Zm00001d017216	umc2724	0.474983	5.94619e-33	1.44522e-28	ns
Zm00001d032535	1d032535	-0.852384	6.7619e-33	1.64341e-28	ns
Zm00001d025707	1d025707	-0.796236	6.88065e-33	1.6722e-28	ns
Zm00001d035346	1d035346	-0.588026	7.1639e-33	1.74097e-28	ns
Zm00001d028570	ATG1B	-0.936782	7.58192e-33	1.84248e-28	ns
Zm00001d017783	1d017783	0.619842	7.98369e-33	1.94004e-28	ns
Zm00001d051932	1d051932	-1.31797	8.50867e-33	2.06752e-28	ns
Zm00001d044740	1d044740	-0.885772	1.0212e-32	2.48132e-28	ns
Zm00001d046587	1d046587	0.508008	1.02727e-32	2.49595e-28	ns
Zm00001d041214	MHA12	-0.469926	1.04808e-32	2.5464e-28	ns
Zm00001d049469	1d049469	-0.996812	1.15684e-32	2.81053e-28	ns
Zm00001d029237	1d029237	-0.513155	1.22608e-32	2.97864e-28	ns
Zm00001d012276	1d012276	0.341538	1.2373e-32	3.00577e-28	ns
Zm00001d046937	BZIP17	-0.979248	1.29141e-32	3.13709e-28	ns
Zm00001d045174	umc2336	0.84283	1.30429e-32	3.16826e-28	ns
Zm00001d049088	1d049088	-0.717037	1.31794e-32	3.20127e-28	ns
Zm00001d015301	1d015301	0.53946	1.48036e-32	3.59566e-28	ns
Zm00001d043632	1d043632	0.374049	1.63961e-32	3.98229e-28	ns
Zm00001d005159	SPDS1	0.556959	1.66089e-32	4.03381e-28	ns
Zm00001d011755	OBAP2B	-1.27763	1.67035e-32	4.05662e-28	ns
Zm00001d022463	1d022463	0.373074	1.67175e-32	4.05984e-28	ns
Zm00001d030106	1d030106	-1.11845	1.80859e-32	4.39198e-28	ns
Zm00001d035634	1d035634	-0.662374	1.88414e-32	4.57526e-28	ns
Zm00001d033912	1d033912	0.485762	1.89999e-32	4.61356e-28	ns
Zm00001d020687	PDI8	0.414599	2.02011e-32	4.90503e-28	ns
Zm00001d005347	DAR1	0.436926	2.06236e-32	5.0074e-28	ns
Zm00001d027619	AMYB2	-1.68322	2.06416e-32	5.01158e-28	ns
Zm00001d049305	1d049305	0.390392	2.30119e-32	5.58683e-28	ns
Zm00001d048494	1d048494	-0.682143	2.37745e-32	5.77174e-28	ns
Zm00001d020584	HIS404	0.495512	2.41179e-32	5.85485e-28	ns
Zm00001d019824	1d019824	0.306062	2.57912e-32	6.26082e-28	ns
Zm00001d049668	IDP476	0.364194	2.78993e-32	6.77228e-28	ns
Zm00001d008882	ZMM2	-5.85846	2.80617e-32	6.81142e-28	7DAP
Zm00001d044455	1d044455	1.16301	2.85204e-32	6.92247e-28	ns
Zm00001d034885	1d034885	0.543783	2.89287e-32	7.02129e-28	ns
Zm00001d028140	1d028140	-0.776054	2.98794e-32	7.25174e-28	ns
Zm00001d031518	1d031518	-0.693583	3.01892e-32	7.32662e-28	ns
Zm00001d017622	1d017622	-2.82783	3.03901e-32	7.37506e-28	7DAP
Zm00001d009447	1d009447	1.37525	3.07105e-32	7.45252e-28	ns
Zm00001d020188	uaz7c01c10	0.452753	3.118e-32	7.56615e-28	ns
Zm00001d046352	2G059580	0.404684	3.26535e-32	7.92337e-28	ns
Zm00001d049443	OCL5A	-1.65016	3.28096e-32	7.96092e-28	ns
Zm00001d011534	1d011534	0.540771	3.44548e-32	8.35977e-28	ns
Zm00001d032683	ARFTF2	-1.49295	3.46709e-32	8.41185e-28	ns
Zm00001d051544	1d051544	0.346653	3.52333e-32	8.54796e-28	ns
Zm00001d009717	1d009717	-1.80676	3.71348e-32	9.00891e-28	ns
Zm00001d035803	1d035803	-4.74278	3.91256e-32	9.49149e-28	7DAP
Zm00001d046460	umc2700	-0.743924	4.30704e-32	1.0448e-27	ns
Zm00001d027423	FNSI2	-0.705073	4.64695e-32	1.12721e-27	ns
Zm00001d027484	1d027484	0.421899	4.79519e-32	1.16312e-27	ns
Zm00001d017553	1d017553	0.667911	4.90947e-32	1.19079e-27	ns
Zm00001d019852	1d019852	0.6218	5.48481e-32	1.33028e-27	ns
Zm00001d018340	AAAP38	-0.796787	5.56734e-32	1.35025e-27	ns
Zm00001d003127	1d003127	0.427967	5.99522e-32	1.45396e-27	ns
Zm00001d051056	umc1346	0.483526	6.13103e-32	1.48684e-27	ns
Zm00001d037721	1d037721	-2.5797	6.20143e-32	1.50385e-27	7DAP
Zm00001d005798	EREB202	-0.948287	6.26045e-32	1.5181e-27	ns
Zm00001d025258	KGDH1	0.430932	6.72131e-32	1.62978e-27	ns
Zm00001d049416	pco104090a	0.505564	6.76597e-32	1.64054e-27	ns
Zm00001d029526	CYP18	-1.06129	6.81587e-32	1.65258e-27	ns
Zm00001d050985	1d050985	-0.951731	7.01696e-32	1.70126e-27	ns
Zm00001d012420	HSP1	-0.432948	7.28596e-32	1.76641e-27	ns
Zm00001d013812	1d013812	0.618905	7.90433e-32	1.91625e-27	ns
Zm00001d044102	1d044102	0.503773	8.1939e-32	1.98637e-27	ns
Zm00001d025913	HIS2B6	0.386583	8.19589e-32	1.98677e-27	ns
Zm00001d002451	1d002451	-0.498658	8.36064e-32	2.02662e-27	ns
Zm00001d021775	LOC100281616	-1.34176	9.03219e-32	2.18931e-27	ns
Zm00001d037122	1d037122	0.414951	9.65453e-32	2.34007e-27	ns
Zm00001d016528	1d016528	0.498263	1.00436e-31	2.43426e-27	ns
Zm00001d020418	1d020418	1.25423	1.01749e-31	2.46598e-27	ns
Zm00001d044021	1d044021	0.535326	1.06762e-31	2.58738e-27	ns
Zm00001d040190	1d040190	-0.61404	1.16058e-31	2.81256e-27	ns
Zm00001d016588	GPX1	-0.462559	1.18729e-31	2.87716e-27	ns
Zm00001d048372	1d048372	0.783547	1.19808e-31	2.90318e-27	ns
Zm00001d015300	csu36b(rpL19)	0.408918	1.20082e-31	2.9097e-27	ns
Zm00001d038478	DAFL1	-1.82213	1.48337e-31	3.59421e-27	ns
Zm00001d039505	1d039505	0.376682	1.63685e-31	3.96591e-27	ns
Zm00001d052885	pco072913	0.405188	1.86932e-31	4.52898e-27	ns
Zm00001d019106	1d019106	0.373883	1.95396e-31	4.73386e-27	ns
Zm00001d036001	1d036001	-0.598205	2.1719e-31	5.26164e-27	ns
Zm00001d031326	1d031326	0.388726	2.18852e-31	5.30169e-27	ns
Zm00001d043551	DHN6	-0.505017	2.36242e-31	5.72273e-27	ns
Zm00001d041569	1d041569	0.428453	2.6367e-31	6.38688e-27	ns
Zm00001d018497	1d018497	-0.712747	2.64325e-31	6.40247e-27	ns
Zm00001d040695	PTI1	-1.33307	2.89728e-31	7.0175e-27	ns
Zm00001d032728	AD1	-1.85085	2.96217e-31	7.17437e-27	ns
Zm00001d019504	1d019504	-1.47836	2.99196e-31	7.24623e-27	ns
Zm00001d053196	1d053196	0.351952	3.07926e-31	7.45734e-27	ns
Zm00001d037681	VSP1	2.81895	3.34156e-31	8.09225e-27	6DAP
Zm00001d032156	pco103958	0.432535	3.53214e-31	8.55343e-27	ns
Zm00001d003220	1d003220	0.416012	3.55366e-31	8.60518e-27	ns
Zm00001d028606	1d028606	0.469134	3.72273e-31	9.01423e-27	ns
Zm00001d053960	PCO109372	0.60156	4.33964e-31	1.05076e-26	ns
Zm00001d039066	pco110419	-0.827771	4.38677e-31	1.06213e-26	ns
Zm00001d026295	1d026295	-0.852482	4.56347e-31	1.10486e-26	ns
Zm00001d033764	1d033764	0.488431	5.05039e-31	1.2227e-26	ns
Zm00001d045725	1d045725	0.436075	5.22592e-31	1.26514e-26	ns
Zm00001d045455	1d045455	-1.2163	5.32713e-31	1.28959e-26	ns
Zm00001d002837	cl16535_1a	-2.61791	5.51271e-31	1.33446e-26	7DAP
Zm00001d044667	C3H48	-0.360189	6.19696e-31	1.50004e-26	ns
Zm00001d025160	1d025160	0.477178	6.44688e-31	1.56047e-26	ns
Zm00001d028807	1d028807	0.511996	6.57595e-31	1.59164e-26	ns
Zm00001d018925	1d018925	0.395105	6.87155e-31	1.66312e-26	ns
Zm00001d048787	IDP483	0.516605	7.22314e-31	1.74815e-26	ns
Zm00001d030902	1d030902	-1.5957	7.24735e-31	1.75393e-26	ns
Zm00001d045760	1d045760	-0.862068	7.26832e-31	1.75893e-26	ns
Zm00001d039378	MMP38	-4.11834	7.49703e-31	1.81421e-26	7DAP
Zm00001d052433	MCA11	-2.66417	7.52948e-31	1.82198e-26	7DAP
Zm00001d042935	IPS1	0.623383	7.68599e-31	1.85978e-26	ns
Zm00001d021813	pco107293	-4.3934	7.82199e-31	1.89261e-26	7DAP
Zm00001d009640	1d009640	0.354881	8.00308e-31	1.93634e-26	ns
Zm00001d012815	1d012815	0.429527	8.68783e-31	2.10193e-26	ns
Zm00001d041138	1d041138	0.470307	8.73178e-31	2.11248e-26	ns
Zm00001d022367	1d022367	-0.734986	1.0166e-30	2.45936e-26	ns
Zm00001d007121	1d007121	-0.767562	1.03956e-30	2.5148e-26	ns
Zm00001d016198	GOT3	0.306746	1.13853e-30	2.7541e-26	ns
Zm00001d035243	AAAP45	-1.66262	1.14917e-30	2.77973e-26	ns
Zm00001d048487	1d048487	-1.83275	1.16266e-30	2.81224e-26	ns
Zm00001d014848	CAT1	-0.45644	1.18675e-30	2.8704e-26	ns
Zm00001d014673	EIF4	0.361847	1.32787e-30	3.2116e-26	ns
Zm00001d034914	1d034914	0.379969	1.38814e-30	3.35722e-26	ns
Zm00001d038375	TIDP3536	0.732483	1.44854e-30	3.50315e-26	ns
Zm00001d017852	1d017852	-1.21148	1.47144e-30	3.55838e-26	ns
Zm00001d041230	1d041230	-2.42851	1.60524e-30	3.88179e-26	7DAP
Zm00001d038975	1d038975	0.49023	1.73591e-30	4.19761e-26	ns
Zm00001d034245	1d034245	-0.644648	1.93384e-30	4.67603e-26	ns
Zm00001d012748	TRPS15	-0.529233	2.00675e-30	4.85213e-26	ns
Zm00001d031852	1d031852	0.489672	2.00936e-30	4.85824e-26	ns
Zm00001d016935	NFA104	0.40722	2.05432e-30	4.96672e-26	ns
Zm00001d047797	umc2371	0.537285	2.05795e-30	4.9753e-26	ns
Zm00001d020134	1d020134	-3.37896	2.23796e-30	5.41028e-26	7DAP
Zm00001d034368	CDJ1	-0.622932	2.35796e-30	5.70013e-26	ns
Zm00001d038622	pco125307	0.502865	2.38895e-30	5.77481e-26	ns
Zm00001d047833	ATG1C	-1.46294	2.60409e-30	6.29459e-26	ns
Zm00001d014844	SBE1	-0.476797	2.84408e-30	6.87442e-26	ns
Zm00001d034768	umc1331	0.478632	2.8473e-30	6.88193e-26	ns
Zm00001d047593	1d047593	2.53786	2.88872e-30	6.98174e-26	6DAP
Zm00001d002658	1d002658	-0.992584	2.90488e-30	7.02051e-26	ns
Zm00001d033790	ACT9	0.357858	3.08133e-30	7.44665e-26	ns
Zm00001d042730	1d042730	0.413627	3.18549e-30	7.69806e-26	ns
Zm00001d003648	umc2030	-1.67874	3.23127e-30	7.80837e-26	ns
Zm00001d030110	SRO2	-0.5684	3.30489e-30	7.98593e-26	ns
Zm00001d040038	1d040038	0.660888	3.34573e-30	8.08428e-26	ns
Zm00001d003584	OPR5	-2.13436	3.54425e-30	8.56363e-26	7DAP
Zm00001d047910	1d047910	0.342995	3.87809e-30	9.36986e-26	ns
Zm00001d010406	MCM6	0.492647	3.89353e-30	9.40676e-26	ns
Zm00001d044250	1d044250	0.498468	4.28294e-30	1.03472e-25	ns
Zm00001d049208	1d049208	0.372385	4.78895e-30	1.15692e-25	ns
Zm00001d037477	1d037477	1.78356	5.64685e-30	1.36411e-25	ns
Zm00001d028511	1d028511	0.529486	5.65909e-30	1.36701e-25	ns
Zm00001d003271	MSR1	-2.34966	5.86406e-30	1.41646e-25	7DAP
Zm00001d021676	1d021676	0.585098	6.43564e-30	1.55446e-25	ns
Zm00001d017175	1d017175	0.368476	6.50368e-30	1.57083e-25	ns
Zm00001d029457	NRX1	0.719869	6.60687e-30	1.59569e-25	ns
Zm00001d052025	1d052025	0.548349	6.80232e-30	1.64283e-25	ns
Zm00001d020268	1d020268	-1.86915	7.86488e-30	1.89937e-25	ns
Zm00001d011263	1d011263	0.532135	9.26534e-30	2.23749e-25	ns
Zm00001d049510	THX44	0.431301	9.3268e-30	2.25224e-25	ns
Zm00001d012869	1d012869	-0.569963	9.38623e-30	2.26649e-25	ns
Zm00001d039514	1d039514	-1.70697	9.91793e-30	2.39478e-25	ns
Zm00001d019670	MMP187	-0.906363	9.9635e-30	2.40569e-25	ns
Zm00001d049592	1d049592	0.656558	1.02643e-29	2.47822e-25	ns
Zm00001d019697	1d019697	0.495096	1.07689e-29	2.59995e-25	ns
Zm00001d037590	PDI7	0.360536	1.09985e-29	2.65526e-25	ns
Zm00001d037813	IDP86	0.463718	1.10904e-29	2.67733e-25	ns
Zm00001d033957	BHLH103	-0.692643	1.23338e-29	2.97737e-25	ns
Zm00001d028238	1d028238	0.473249	1.3448e-29	3.24622e-25	ns
Zm00001d007234	APX2	0.35642	1.36211e-29	3.28785e-25	ns
Zm00001d022182	si945020e03	-1.20157	1.43801e-29	3.47092e-25	ns
Zm00001d013056	1d013056	0.437322	1.44278e-29	3.4823e-25	ns
Zm00001d029365	1d029365	0.375865	1.44882e-29	3.49674e-25	ns
Zm00001d039037	1d039037	-0.664957	1.46966e-29	3.54689e-25	ns
Zm00001d051856	pco093706	0.468088	1.49609e-29	3.6105e-25	ns
Zm00001d029142	1d029142	0.452351	1.49684e-29	3.61217e-25	ns
Zm00001d003147	1d003147	0.349404	1.582e-29	3.81753e-25	ns
Zm00001d028797	LAC12	-5.68682	1.59083e-29	3.83867e-25	7DAP
Zm00001d006769	cl7692_1(182)	0.493042	1.60303e-29	3.86795e-25	ns
Zm00001d004009	1d004009	0.644787	1.6469e-29	3.97364e-25	ns
Zm00001d047603	IDP310	0.540734	1.6483e-29	3.97685e-25	ns
Zm00001d018383	RPL39	0.449287	1.69412e-29	4.08724e-25	ns
Zm00001d035304	LIMTF10	1.0942	1.69969e-29	4.10049e-25	ns
Zm00001d003508	1d003508	-1.12446	2.04687e-29	4.93788e-25	ns
Zm00001d053609	1d053609	0.385197	2.08056e-29	5.01893e-25	ns
Zm00001d015788	PRC4	0.40345	2.20235e-29	5.31251e-25	ns
Zm00001d012675	GST1	-0.382629	2.22288e-29	5.3618e-25	ns
Zm00001d009597	1d009597	0.465968	2.37964e-29	5.73968e-25	ns
Zm00001d018719	1d018719	-1.2693	2.59378e-29	6.25594e-25	ns
Zm00001d024612	1d024612	-0.771858	2.78051e-29	6.70603e-25	ns
Zm00001d034422	1d034422	0.399391	2.80859e-29	6.77347e-25	ns
Zm00001d039421	1d039421	-0.889306	2.86004e-29	6.89727e-25	ns
Zm00001d015061	1d015061	0.644719	2.87653e-29	6.93675e-25	ns
Zm00001d013857	1d013857	-1.1822	3.19773e-29	7.711e-25	ns
Zm00001d042863	1d042863	-2.23628	3.35226e-29	8.08331e-25	7DAP
Zm00001d045454	1d045454	-2.50397	3.40718e-29	8.21538e-25	7DAP
Zm00001d007819	1d007819	0.510367	3.45993e-29	8.34223e-25	ns
Zm00001d046996	1d046996	0.343045	3.79449e-29	9.14852e-25	ns
Zm00001d016684	AE1	-0.352357	4.01538e-29	9.68067e-25	ns
Zm00001d024734	AY111178	-5.21655	4.44602e-29	1.07185e-24	7DAP
Zm00001d013758	1d013758	0.378865	4.53516e-29	1.09329e-24	ns
Zm00001d027429	IDP658	0.590914	4.91176e-29	1.18403e-24	ns
Zm00001d038999	umc1350	-0.687727	4.94419e-29	1.1918e-24	ns
Zm00001d043992	BZIP1	-1.78826	5.04362e-29	1.21571e-24	ns
Zm00001d019101	CADTFR14	-0.62963	5.33813e-29	1.28665e-24	ns
Zm00001d051741	1d051741	0.652995	5.48357e-29	1.32165e-24	ns
Zm00001d052952	1d052952	0.500652	5.50031e-29	1.32563e-24	ns
Zm00001d045482	1d045482	0.411842	5.54197e-29	1.33561e-24	ns
Zm00001d039214	AGO104	-0.445883	5.55586e-29	1.33891e-24	ns
Zm00001d043195	MCA9	0.47324	5.66517e-29	1.36519e-24	ns
Zm00001d031851	1d031851	-0.708919	5.9511e-29	1.43404e-24	ns
Zm00001d007652	FHA8	0.953956	6.02379e-29	1.45149e-24	ns
Zm00001d024546	LHY1	-2.11102	6.6892e-29	1.61176e-24	7DAP
Zm00001d011121	1d011121	0.524064	6.74335e-29	1.62474e-24	ns
Zm00001d049790	AY109477	0.339924	6.87279e-29	1.65586e-24	ns
Zm00001d019449	1d019449	0.519023	7.59997e-29	1.83098e-24	ns
Zm00001d034515	HB65	0.49529	8.28492e-29	1.99592e-24	ns
Zm00001d013367	TUA4	0.255257	8.39479e-29	2.0223e-24	ns
Zm00001d029048	cdo938a	0.519569	8.40334e-29	2.02428e-24	ns
Zm00001d022226	1d022226	0.680587	8.4855e-29	2.04399e-24	ns
Zm00001d050496	pco101143a	0.527135	8.90398e-29	2.1447e-24	ns
Zm00001d013245	1d013245	0.431486	9.39246e-29	2.26227e-24	ns
Zm00001d042329	pco146189	0.404769	9.6489e-29	2.32394e-24	ns
Zm00001d009653	ARPP2A	0.515756	9.67966e-29	2.33125e-24	ns
Zm00001d034505	1d034505	0.597298	9.69461e-29	2.33475e-24	ns
Zm00001d054017	1d054017	0.403931	1.00009e-28	2.40842e-24	ns
Zm00001d033632	1d033632	0.559672	1.06847e-28	2.57298e-24	ns
Zm00001d004025	1d004025	0.597695	1.08713e-28	2.61782e-24	ns
Zm00001d019214	MADS75	-0.898215	1.11386e-28	2.68207e-24	ns
Zm00001d032763	1d032763	0.408247	1.239e-28	2.98325e-24	ns
Zm00001d021957	1d021957	-1.17253	1.29709e-28	3.123e-24	ns
Zm00001d043484	1d043484	-0.804468	1.30656e-28	3.14568e-24	ns
Zm00001d029173	1d029173	0.35621	1.31921e-28	3.176e-24	ns
Zm00001d020182	HAT1	0.518822	1.44318e-28	3.47431e-24	ns
Zm00001d042528	1d042528	0.507488	1.45166e-28	3.49457e-24	ns
Zm00001d009182	ECH1	-0.509699	1.4527e-28	3.49694e-24	ns
Zm00001d002169	1d002169	0.383596	1.45282e-28	3.49709e-24	ns
Zm00001d032923	HSFTF24	-0.634516	1.53182e-28	3.68709e-24	ns
Zm00001d043469	TRPS7	-0.52878	1.56877e-28	3.77587e-24	ns
Zm00001d025901	1d025901	-1.96819	1.57489e-28	3.79044e-24	ns
Zm00001d009103	EREB148	1.23999	1.67905e-28	4.04096e-24	ns
Zm00001d034678	NBCS4	-0.81417	1.69038e-28	4.06806e-24	ns
Zm00001d043942	pco155588a	0.343509	1.7294e-28	4.16179e-24	ns
Zm00001d047769	CAP3	0.479923	1.82429e-28	4.38997e-24	ns
Zm00001d035720	ACT3	0.411938	1.89759e-28	4.56617e-24	ns
Zm00001d016200	1d016200	0.453407	1.90493e-28	4.58364e-24	ns
Zm00001d024675	pco085368	0.411892	2.08479e-28	5.01621e-24	ns
Zm00001d050606	cl152_1	0.305601	2.33242e-28	5.61181e-24	ns
Zm00001d047727	umc2343	0.504186	2.90538e-28	6.99005e-24	ns
Zm00001d038885	umc1490	0.514611	3.00575e-28	7.23123e-24	ns
Zm00001d013007	ARF1	0.384575	3.0086e-28	7.23779e-24	ns
Zm00001d033909	1d033909	-0.606923	3.01477e-28	7.25234e-24	ns
Zm00001d038467	ROA1	0.427845	3.07374e-28	7.39389e-24	ns
Zm00001d026532	pco137895	0.408198	3.13905e-28	7.55067e-24	ns
Zm00001d022937	1d022937	-0.857372	3.30703e-28	7.9544e-24	ns
Zm00001d041672	H3C2	0.537684	3.71308e-28	8.93071e-24	ns
Zm00001d025580	SERK1	-0.489801	3.73598e-28	8.9854e-24	ns
Zm00001d005867	1d005867	1.71888	3.77711e-28	9.08394e-24	ns
Zm00001d031447	MRPA10	-0.722154	3.80417e-28	9.14866e-24	ns
Zm00001d021477	H4C7	0.523822	4.14765e-28	9.97427e-24	ns
Zm00001d018535	BRK1	0.32884	4.34396e-28	1.04459e-23	ns
Zm00001d012161	RPL5B	0.340995	4.4021e-28	1.05853e-23	ns
Zm00001d041750	cl10007_1b	0.537158	4.65301e-28	1.11882e-23	ns
Zm00001d033097	1d033097	1.76364	4.78375e-28	1.1502e-23	ns
Zm00001d053715	2G304712	-5.74731	4.85369e-28	1.16697e-23	7DAP
Zm00001d028615	Orphan22	0.734192	5.3122e-28	1.27716e-23	ns
Zm00001d022275	1d022275	0.48524	5.41684e-28	1.30226e-23	ns
Zm00001d027967	1d027967	0.749997	5.7371e-28	1.3792e-23	ns
Zm00001d003123	1d003123	0.352484	6.10945e-28	1.46865e-23	ns
Zm00001d014383	1d014383	-1.32769	6.22732e-28	1.49692e-23	ns
Zm00001d036727	1d036727	0.950532	6.46837e-28	1.5548e-23	ns
Zm00001d014966	1d014966	0.430048	6.86548e-28	1.65019e-23	ns
Zm00001d018634	1d018634	0.46762	6.93202e-28	1.66611e-23	ns
Zm00001d006296	TIDP3513	0.302264	7.31028e-28	1.75695e-23	ns
Zm00001d016182	1d016182	1.15354	8.08502e-28	1.94307e-23	ns
Zm00001d005888	HSFTF1	-1.1973	8.12884e-28	1.95352e-23	ns
Zm00001d037576	uaz280c(ppp)	-0.389244	8.41761e-28	2.02284e-23	ns
Zm00001d031428	IDP4863	0.597249	8.8644e-28	2.13011e-23	ns
Zm00001d012100	1d012100	-0.455769	9.41781e-28	2.26301e-23	ns
Zm00001d013019	pco143347	0.361266	9.56008e-28	2.2971e-23	ns
Zm00001d048021	AOS1	-0.871546	1.00407e-27	2.41248e-23	ns
Zm00001d020808	pco123006	-1.0106	1.02167e-27	2.45466e-23	ns
Zm00001d043252	1d043252	-3.73416	1.03389e-27	2.48392e-23	7DAP
Zm00001d019563	PIP2E	-0.671203	1.03668e-27	2.49052e-23	ns
Zm00001d024158	1d024158	0.584142	1.06041e-27	2.54743e-23	ns
Zm00001d051420	DHN3	-0.454161	1.101e-27	2.64482e-23	ns
Zm00001d051112	1d051112	0.465945	1.21261e-27	2.9128e-23	ns
Zm00001d051572	1d051572	0.667061	1.21411e-27	2.91629e-23	ns
Zm00001d043229	CL13054_1	0.635864	1.28512e-27	3.08674e-23	ns
Zm00001d042096	GST21	-1.90937	1.35007e-27	3.24259e-23	ns
Zm00001d026511	MPKL5	-0.412691	1.35848e-27	3.26266e-23	ns
Zm00001d012571	1d012571	-0.482402	1.3708e-27	3.29212e-23	ns
Zm00001d048252	pco086223	0.420661	1.38446e-27	3.32477e-23	ns
Zm00001d043511	HEX5	-0.484345	1.39324e-27	3.34572e-23	ns
Zm00001d008756	1d008756	-0.606764	1.54102e-27	3.70044e-23	ns
Zm00001d046210	GLU5	-4.61738	1.58756e-27	3.81205e-23	7DAP
Zm00001d019219	RPS12	0.366101	1.61874e-27	3.88675e-23	ns
Zm00001d025055	PRH11	-1.17173	1.65771e-27	3.98017e-23	ns
Zm00001d021000	1d021000	-0.591346	1.91781e-27	4.60446e-23	ns
Zm00001d032383	1d032383	-1.35737	1.95227e-27	4.68701e-23	ns
Zm00001d043674	1d043674	-1.32713	2.06064e-27	4.94698e-23	ns
Zm00001d018799	CIPK23	-0.513298	2.16861e-27	5.20597e-23	ns
Zm00001d051129	1d051129	0.356582	2.29356e-27	5.5057e-23	ns
Zm00001d038473	OFP28	-0.606563	2.29942e-27	5.51953e-23	ns
Zm00001d002544	1d002544	-1.09816	2.32357e-27	5.57726e-23	ns
Zm00001d034433	HSFTF11	-0.663677	2.36295e-27	5.67156e-23	ns
Zm00001d037140	HB10	-1.03146	2.87505e-27	6.90041e-23	ns
Zm00001d034609	1d034609	0.396526	2.90259e-27	6.96621e-23	ns
Zm00001d014749	1d014749	0.566768	2.90308e-27	6.96711e-23	ns
Zm00001d010171	phi100175	-1.22201	2.97247e-27	7.13334e-23	ns
Zm00001d051995	PCNA2	0.362401	3.18812e-27	7.65053e-23	ns
Zm00001d021021	pco107138	0.666796	3.38396e-27	8.12014e-23	ns
Zm00001d028759	PDC3	0.404548	3.5413e-27	8.49736e-23	ns
Zm00001d003058	1d003058	-1.64786	3.79215e-27	9.09887e-23	ns
Zm00001d035963	cl14796_1	0.498437	4.03619e-27	9.68404e-23	ns
Zm00001d026068	pco101731	-1.02307	4.16902e-27	1.00023e-22	ns
Zm00001d043613	umc1489	-0.59348	4.91778e-27	1.17982e-22	ns
Zm00001d043317	1d043317	0.570227	4.97512e-27	1.19353e-22	ns
Zm00001d048693	pco116765	-1.76719	5.53195e-27	1.32706e-22	ns
Zm00001d050193	1d050193	0.2887	5.58657e-27	1.34011e-22	ns
Zm00001d053580	1d053580	0.407266	5.59123e-27	1.34117e-22	ns
Zm00001d033312	1d033312	0.808942	5.66244e-27	1.35819e-22	ns
Zm00001d045468	umc1634	-1.76472	5.76193e-27	1.382e-22	ns
Zm00001d045456	1d045456	-1.35921	6.26195e-27	1.50187e-22	ns
Zm00001d034175	TIDP3715	-1.61953	6.2804e-27	1.50623e-22	ns
Zm00001d028368	PAP20	0.780103	6.38402e-27	1.53102e-22	ns
Zm00001d013644	METS2	0.37698	6.71306e-27	1.60986e-22	ns
Zm00001d049956	DAPB2	0.573946	6.80482e-27	1.63179e-22	ns
Zm00001d008733	1d008733	0.609268	7.18686e-27	1.72334e-22	ns
Zm00001d021422	1d021422	0.418758	7.67873e-27	1.84121e-22	ns
Zm00001d007764	si605047e03	0.401466	7.98139e-27	1.9137e-22	ns
Zm00001d033747	GLN2	-0.794081	8.0908e-27	1.93985e-22	ns
Zm00001d018342	TRPS11	-0.537593	8.19486e-27	1.96472e-22	ns
Zm00001d007258	1d007258	-2.21506	8.41232e-27	2.01677e-22	7DAP
Zm00001d003784	1d003784	0.523705	9.34815e-27	2.24103e-22	ns
Zm00001d036098	1d036098	1.95418	9.77732e-27	2.34382e-22	ns
Zm00001d010324	1d010324	0.372746	1.04629e-26	2.50806e-22	ns
Zm00001d048876	1d048876	-0.63835	1.0551e-26	2.52907e-22	ns
Zm00001d008053	1d008053	-2.12263	1.12605e-26	2.69904e-22	7DAP
Zm00001d048065	1d048065	-1.79587	1.13789e-26	2.72729e-22	ns
Zm00001d038085	pco064714	0.44253	1.15159e-26	2.76e-22	ns
Zm00001d002190	SDA1	0.368588	1.2244e-26	2.9344e-22	ns
Zm00001d033489	1d033489	1.49673	1.3398e-26	3.21084e-22	ns
Zm00001d025273	1d025273	0.413439	1.37975e-26	3.30644e-22	ns
Zm00001d036647	MAB26	-1.9831	1.41857e-26	3.39931e-22	ns
Zm00001d039483	1d039483	0.465975	1.41872e-26	3.39954e-22	ns
Zm00001d003659	SNRKII7	-0.397213	1.52953e-26	3.66491e-22	ns
Zm00001d053556	1d053556	0.511234	1.53965e-26	3.68899e-22	ns
Zm00001d028201	pco109407	-0.404669	1.65601e-26	3.96763e-22	ns
Zm00001d021197	1d021197	-0.980797	1.84939e-26	4.43078e-22	ns
Zm00001d034420	GDH1	-1.04029	1.94198e-26	4.65239e-22	ns
Zm00001d012383	1d012383	-1.40635	2.03143e-26	4.8665e-22	ns
Zm00001d021508	RPL15B	0.512402	2.31985e-26	5.55721e-22	ns
Zm00001d003423	1d003423	0.423836	2.34765e-26	5.62355e-22	ns
Zm00001d013282	RPS27C	0.482383	2.38643e-26	5.71621e-22	ns
Zm00001d028622	npi242b	0.342674	2.38941e-26	5.7231e-22	ns
Zm00001d007229	PLC3	-1.66607	2.41909e-26	5.79397e-22	ns
Zm00001d019062	MHA3	0.370513	2.44083e-26	5.8458e-22	ns
Zm00001d025710	1d025710	-1.15977	2.65783e-26	6.36524e-22	ns
Zm00001d041900	1d041900	0.407131	2.74363e-26	6.57043e-22	ns
Zm00001d033292	1d033292	-1.13419	2.82706e-26	6.76995e-22	ns
Zm00001d002243	pco079863	0.564187	2.96368e-26	7.09683e-22	ns
Zm00001d018187	1d018187	0.390179	2.98076e-26	7.13742e-22	ns
Zm00001d009211	1d009211	0.537971	2.99268e-26	7.16566e-22	ns
Zm00001d035032	umc2068	-0.669699	3.0053e-26	7.19558e-22	ns
Zm00001d005200	1d005200	0.435854	3.07533e-26	7.36297e-22	ns
Zm00001d047989	1d047989	-0.679235	3.08066e-26	7.3754e-22	ns
Zm00001d042396	VP1	-0.73274	3.13654e-26	7.50887e-22	ns
Zm00001d049764	1d049764	-0.48328	3.42182e-26	8.19149e-22	ns
Zm00001d039848	1d039848	-2.58951	3.92745e-26	9.40154e-22	7DAP
Zm00001d021908	IDP1981	0.427341	4.03113e-26	9.64932e-22	ns
Zm00001d019200	1d019200	0.498872	4.03828e-26	9.66602e-22	ns
Zm00001d040294	1d040294	0.483925	4.13211e-26	9.8902e-22	ns
Zm00001d039711	1d039711	0.407962	4.17512e-26	9.99274e-22	ns
Zm00001d037484	1d037484	0.895902	4.23739e-26	1.01413e-21	ns
Zm00001d028139	bnlg1953	-0.960633	4.31022e-26	1.03152e-21	ns
Zm00001d048506	1d048506	0.683118	4.48997e-26	1.07449e-21	ns
Zm00001d031300	AGA3	-0.608134	4.54827e-26	1.0884e-21	ns
Zm00001d009127	1d009127	0.387797	4.7341e-26	1.13282e-21	ns
Zm00001d040274	1d040274	0.333901	5.05143e-26	1.20871e-21	ns
Zm00001d039747	1d039747	0.439118	5.46565e-26	1.30777e-21	ns
Zm00001d040831	CHR126B	0.344418	5.61535e-26	1.34353e-21	ns
Zm00001d041785	COP1	0.394599	5.7128e-26	1.36679e-21	ns
Zm00001d002006	MHA2	0.376464	5.94922e-26	1.42329e-21	ns
Zm00001d015259	1d015259	0.346674	6.06033e-26	1.44981e-21	ns
Zm00001d043962	1d043962	0.424166	6.07162e-26	1.45245e-21	ns
Zm00001d035277	ACO11	-1.22581	6.6925e-26	1.60091e-21	ns
Zm00001d028923	pco124238	0.427132	6.86301e-26	1.64163e-21	ns
Zm00001d018727	PSK1	0.349479	7.26419e-26	1.73752e-21	ns
Zm00001d029708	GST30	-1.21734	7.71655e-26	1.84564e-21	ns
Zm00001d025619	PHB2	0.397436	7.86135e-26	1.8802e-21	ns
Zm00001d053092	1d053092	-0.589441	8.12515e-26	1.94321e-21	ns
Zm00001d049082	pco111077	0.437901	9.76276e-26	2.33476e-21	ns
Zm00001d018384	MCM5	0.462071	1.06624e-25	2.5498e-21	ns
Zm00001d029196	ASG30B	0.44111	1.11288e-25	2.66122e-21	ns
Zm00001d025689	TGZ15A	0.551779	1.12776e-25	2.69669e-21	ns
Zm00001d036125	END1	0.810881	1.15933e-25	2.77207e-21	ns
Zm00001d034628	1d034628	0.40599	1.26061e-25	3.01412e-21	ns
Zm00001d027832	1d027832	-2.26955	1.36468e-25	3.2628e-21	7DAP
Zm00001d018979	1d018979	0.405291	1.42155e-25	3.39864e-21	ns
Zm00001d041935	MYB127	-1.1513	1.56319e-25	3.73713e-21	ns
Zm00001d013358	pco063852	0.425975	1.5826e-25	3.78336e-21	ns
Zm00001d018542	1d018542	0.324501	1.59838e-25	3.82093e-21	ns
Zm00001d032470	AY110356	-1.08773	1.60114e-25	3.82737e-21	ns
Zm00001d040416	AY109870	0.41402	1.8261e-25	4.36492e-21	ns
Zm00001d051589	rz567b(klc)	0.641156	1.83927e-25	4.39622e-21	ns
Zm00001d039047	1d039047	0.369761	1.93019e-25	4.61336e-21	ns
Zm00001d004982	1d004982	0.50183	2.08477e-25	4.9826e-21	ns
Zm00001d034588	1d034588	-0.349632	2.27428e-25	5.43531e-21	ns
Zm00001d041308	1d041308	-1.10878	2.29956e-25	5.49548e-21	ns
Zm00001d001080	1d001080	0.735854	2.3681e-25	5.65904e-21	ns
Zm00001d046889	1d046889	-0.63715	2.41067e-25	5.76054e-21	ns
Zm00001d038806	HSP101	-1.37762	2.43661e-25	5.82229e-21	ns
Zm00001d009902	1d009902	0.790599	2.58275e-25	6.17121e-21	ns
Zm00001d029325	1d029325	0.577667	2.58888e-25	6.18562e-21	ns
Zm00001d048434	1d048434	-0.920498	2.86754e-25	6.85113e-21	ns
Zm00001d009497	1d009497	-1.41904	2.98183e-25	7.12389e-21	ns
Zm00001d005089	1d005089	0.591217	3.01394e-25	7.2003e-21	ns
Zm00001d010855	pco152469	0.381835	3.50369e-25	8.36997e-21	ns
Zm00001d046422	BRC2	-2.06674	3.64956e-25	8.71806e-21	7DAP
Zm00001d030347	1d030347	1.37118	3.75008e-25	8.95781e-21	ns
Zm00001d022258	pco091441	0.40759	3.93225e-25	9.39257e-21	ns
Zm00001d030614	MCM1	0.541184	3.97087e-25	9.48442e-21	ns
Zm00001d049959	1d049959	0.429862	4.05883e-25	9.69412e-21	ns
Zm00001d021026	1d021026	0.883565	4.23609e-25	1.01171e-20	ns
Zm00001d010512	1d010512	0.43477	4.37798e-25	1.04555e-20	ns
Zm00001d026343	1d026343	0.358726	4.39186e-25	1.04882e-20	ns
Zm00001d032363	1d032363	1.00957	4.43799e-25	1.05979e-20	ns
Zm00001d017935	1d017935	-0.690075	4.47015e-25	1.06743e-20	ns
Zm00001d014489	1d014489	-1.17915	4.90324e-25	1.17079e-20	ns
Zm00001d038840	VDAC2	0.394896	4.98953e-25	1.19135e-20	ns
Zm00001d032120	1d032120	0.435059	5.10671e-25	1.21928e-20	ns
Zm00001d048174	1d048174	0.368765	5.11562e-25	1.22136e-20	ns
Zm00001d016034	CDC202	-0.411797	5.45645e-25	1.30267e-20	ns
Zm00001d041480	1d041480	0.593213	5.53077e-25	1.32036e-20	ns
Zm00001d023856	umc1785	0.396061	5.58701e-25	1.33373e-20	ns
Zm00001d039010	umc1248	-1.07711	5.58887e-25	1.33412e-20	ns
Zm00001d039867	1d039867	-0.619303	5.67848e-25	1.35545e-20	ns
Zm00001d040111	umc1717a	-3.77548	5.7901e-25	1.38204e-20	7DAP
Zm00001d028643	AY106592	-0.700474	5.84479e-25	1.39503e-20	ns
Zm00001d031168	GRP1	0.296743	6.11354e-25	1.45912e-20	ns
Zm00001d011838	1d011838	-3.51688	6.21615e-25	1.48355e-20	7DAP
Zm00001d038891	PEAMT2	0.306894	6.32637e-25	1.50979e-20	ns
Zm00001d046549	1d046549	0.3591	6.69034e-25	1.59658e-20	ns
Zm00001d022443	1d022443	0.570719	6.92326e-25	1.6521e-20	ns
Zm00001d010798	1d010798	-1.15102	7.03223e-25	1.67803e-20	ns
Zm00001d038808	1d038808	0.477815	7.14981e-25	1.70602e-20	ns
Zm00001d037693	ME5	-0.833447	7.19085e-25	1.71574e-20	ns
Zm00001d017949	1d017949	-0.562245	7.29729e-25	1.74106e-20	ns
Zm00001d026610	umc2126	0.625529	7.30017e-25	1.74167e-20	ns
Zm00001d022307	1d022307	0.577506	7.307e-25	1.74323e-20	ns
Zm00001d009919	1d009919	-0.852127	7.70978e-25	1.83924e-20	ns
Zm00001d012285	MYBR55	-0.966465	7.72724e-25	1.84333e-20	ns
Zm00001d027317	RLD2	0.480436	7.90494e-25	1.88565e-20	ns
Zm00001d038623	pco138756	0.467786	8.03809e-25	1.91732e-20	ns
Zm00001d006667	1d006667	0.395948	8.05532e-25	1.92135e-20	ns
Zm00001d018976	MET8	0.417591	8.1876e-25	1.95283e-20	ns
Zm00001d020403	1d020403	1.51731	8.23668e-25	1.96445e-20	ns
Zm00001d014429	1d014429	-4.45865	8.36038e-25	1.99387e-20	7DAP
Zm00001d027309	PTP1	-0.717957	8.462e-25	2.01802e-20	ns
Zm00001d053633	RPS8	0.467759	9.14261e-25	2.18024e-20	ns
Zm00001d026246	1d026246	-0.533636	9.53041e-25	2.27262e-20	ns
Zm00001d027871	ADSS1	0.413373	9.54428e-25	2.27583e-20	ns
Zm00001d000926	1d000926	-3.3339	9.86774e-25	2.35286e-20	7DAP
Zm00001d026127	MMP71	0.370868	9.8829e-25	2.35638e-20	ns
Zm00001d022016	pco069223b	0.378509	9.99952e-25	2.38409e-20	ns
Zm00001d030893	umc2232	0.45669	1.0488e-24	2.50045e-20	ns
Zm00001d033775	1d033775	0.34927	1.06683e-24	2.54332e-20	ns
Zm00001d045121	umc1430	0.684757	1.09997e-24	2.62222e-20	ns
Zm00001d019036	1d019036	-0.632417	1.21388e-24	2.89365e-20	ns
Zm00001d025412	pco085544	0.543282	1.22701e-24	2.92482e-20	ns
Zm00001d050753	NFE102	0.480738	1.23979e-24	2.95516e-20	ns
Zm00001d033850	TUA1	0.237183	1.26576e-24	3.01694e-20	ns
Zm00001d052689	1d052689	0.565055	1.30683e-24	3.11471e-20	ns
Zm00001d014816	1d014816	-5.38298	1.3312e-24	3.17264e-20	7DAP
Zm00001d034129	1d034129	-0.534122	1.34202e-24	3.19831e-20	ns
Zm00001d019108	RPS1	0.292559	1.48482e-24	3.53847e-20	ns
Zm00001d039764	BHLH104	-1.93178	1.48825e-24	3.54651e-20	ns
Zm00001d017643	Orphan335	1.03719	1.51607e-24	3.61265e-20	ns
Zm00001d013511	1d013511	-1.59913	1.52743e-24	3.63956e-20	ns
Zm00001d048558	GST25	-3.63563	1.53604e-24	3.65993e-20	7DAP
Zm00001d040090	OCL1	-0.459739	1.54842e-24	3.68927e-20	ns
Zm00001d013441	1d013441	0.402575	1.62281e-24	3.86634e-20	ns
Zm00001d008983	1d008983	-0.757775	1.632e-24	3.88808e-20	ns
Zm00001d019086	pco066270	0.615761	1.7688e-24	4.21381e-20	ns
Zm00001d022542	BZIP54	-0.683185	1.80022e-24	4.2885e-20	ns
Zm00001d044615	RPL10	0.450984	1.84886e-24	4.40418e-20	ns
Zm00001d019473	1d019473	0.587308	1.96722e-24	4.68593e-20	ns
Zm00001d033799	PHYA1	-2.14966	1.99508e-24	4.75208e-20	7DAP
Zm00001d038644	1d038644	-0.436578	2.05543e-24	4.89563e-20	ns
Zm00001d006103	1d006103	-1.17459	2.10666e-24	5.01742e-20	ns
Zm00001d014294	TIDP3607	-0.471707	2.11277e-24	5.03178e-20	ns
Zm00001d018349	1d018349	0.491669	2.16024e-24	5.14462e-20	ns
Zm00001d003800	1d003800	1.48127	2.24575e-24	5.34803e-20	ns
Zm00001d024854	1d024854	1.34247	2.27711e-24	5.42247e-20	ns
Zm00001d043225	1d043225	0.44299	2.35059e-24	5.59722e-20	ns
Zm00001d052471	1d052471	-2.56525	2.38257e-24	5.67313e-20	7DAP
Zm00001d012503	cl12627_1	0.405344	2.5134e-24	5.98441e-20	ns
Zm00001d002266	PAO2	-0.801076	2.60964e-24	6.21329e-20	ns
Zm00001d032094	1d032094	0.748216	2.75765e-24	6.56541e-20	ns
Zm00001d049501	HAGTF18	-1.00258	2.81931e-24	6.71193e-20	ns
Zm00001d016855	pco116691	-0.930846	2.9019e-24	6.90827e-20	ns
Zm00001d052809	1d052809	0.396334	3.03351e-24	7.22126e-20	ns
Zm00001d006467	APRL2	-0.563599	3.05612e-24	7.27479e-20	ns
Zm00001d002069	1d002069	-1.06255	3.07781e-24	7.32611e-20	ns
Zm00001d030784	1d030784	-0.569279	3.10401e-24	7.38815e-20	ns
Zm00001d003680	1d003680	0.32961	3.13642e-24	7.465e-20	ns
Zm00001d017117	1d017117	0.404784	3.15659e-24	7.51268e-20	ns
Zm00001d017049	TIDP3618	0.525074	3.16817e-24	7.53992e-20	ns
Zm00001d037207	1d037207	-1.9971	3.2093e-24	7.6375e-20	ns
Zm00001d045315	pza01272	0.377077	3.22256e-24	7.66872e-20	ns
Zm00001d031485	1d031485	-0.371853	3.27077e-24	7.78312e-20	ns
Zm00001d016659	pco084078	0.497763	3.27205e-24	7.78584e-20	ns
Zm00001d029620	pco128943a	-2.20488	3.31879e-24	7.89673e-20	7DAP
Zm00001d043797	1d043797	0.346482	3.39618e-24	8.08053e-20	ns
Zm00001d028709	APX3	-0.303415	3.41844e-24	8.13315e-20	ns
Zm00001d038105	1d038105	1.20998	3.5673e-24	8.48696e-20	ns
Zm00001d014867	1d014867	-0.317525	3.61e-24	8.5882e-20	ns
Zm00001d042725	AY106026	0.483771	3.6316e-24	8.63922e-20	ns
Zm00001d051336	TIDP3363	0.438936	3.88425e-24	9.23986e-20	ns
Zm00001d040508	1d040508	0.34157	3.91758e-24	9.31874e-20	ns
Zm00001d050043	1d050043	-1.84525	4.17581e-24	9.93258e-20	ns
Zm00001d022152	ALT9	0.425606	4.469e-24	1.06295e-19	ns
Zm00001d006844	1d006844	0.314207	4.57089e-24	1.08714e-19	ns
Zm00001d003477	CRY2	-1.76898	4.6583e-24	1.10788e-19	ns
Zm00001d015246	1d015246	-0.643628	4.76527e-24	1.13328e-19	ns
Zm00001d042609	NACTF109	-0.488959	4.9105e-24	1.16777e-19	ns
Zm00001d046641	1d046641	-1.72074	4.95568e-24	1.17846e-19	ns
Zm00001d012537	1d012537	0.425863	5.30396e-24	1.26123e-19	ns
Zm00001d025103	AMO1	-2.38554	5.45198e-24	1.29637e-19	7DAP
Zm00001d046188	1d046188	-1.25683	5.51675e-24	1.31172e-19	ns
Zm00001d039046	1d039046	0.432063	5.68116e-24	1.35075e-19	ns
Zm00001d025847	1d025847	-1.69683	5.68388e-24	1.35134e-19	ns
Zm00001d017560	IDDP10	-3.75128	5.92637e-24	1.40894e-19	7DAP
Zm00001d011604	1d011604	-0.708247	6.13167e-24	1.45768e-19	ns
Zm00001d022099	CA3P4	-2.6633	6.15437e-24	1.46302e-19	7DAP
Zm00001d017090	1d017090	0.655406	6.28991e-24	1.49518e-19	ns
Zm00001d040805	IDP491	-1.20678	6.33248e-24	1.50523e-19	ns
Zm00001d048081	MMP110	0.355582	6.78817e-24	1.61348e-19	ns
Zm00001d028919	EREB26	-0.446124	6.82904e-24	1.62313e-19	ns
Zm00001d043232	1d043232	1.77589	6.87345e-24	1.63361e-19	ns
Zm00001d011013	CAP1	0.346577	7.1047e-24	1.6885e-19	ns
Zm00001d008303	1d008303	-0.877354	7.55373e-24	1.79514e-19	ns
Zm00001d006319	1d006319	0.466863	7.59191e-24	1.80414e-19	ns
Zm00001d014065	EIF7	0.542716	7.70685e-24	1.83138e-19	ns
Zm00001d005248	1d005248	0.38319	7.72725e-24	1.83615e-19	ns
Zm00001d044065	GRAS46	-0.615337	8.44198e-24	2.0059e-19	ns
Zm00001d042954	HIS407	0.503464	8.45353e-24	2.00856e-19	ns
Zm00001d051563	1d051563	0.547399	9.27404e-24	2.20342e-19	ns
Zm00001d007898	1d007898	0.504865	9.65287e-24	2.29333e-19	ns
Zm00001d024531	THX43	0.34104	1.0631e-23	2.5256e-19	ns
Zm00001d024611	1d024611	1.23486	1.07091e-23	2.54406e-19	ns
Zm00001d003372	1d003372	0.456065	1.10617e-23	2.62771e-19	ns
Zm00001d048985	1d048985	1.10057	1.10922e-23	2.63484e-19	ns
Zm00001d003941	YSL6	-1.32149	1.12353e-23	2.66872e-19	ns
Zm00001d035957	1d035957	0.702632	1.16335e-23	2.7632e-19	ns
Zm00001d053225	1d053225	-0.836103	1.16463e-23	2.76611e-19	ns
Zm00001d040123	Orphan323	-0.377145	1.21372e-23	2.88258e-19	ns
Zm00001d011877	1d011877	0.555696	1.21603e-23	2.88794e-19	ns
Zm00001d052480	1d052480	-2.96861	1.28326e-23	3.04747e-19	7DAP
Zm00001d039537	1d039537	-0.503417	1.3028e-23	3.09376e-19	ns
Zm00001d005276	PAB2	0.243115	1.30648e-23	3.10237e-19	ns
Zm00001d034663	EXPA4	-1.44038	1.32953e-23	3.15696e-19	ns
Zm00001d022466	1d022466	0.413069	1.39106e-23	3.30293e-19	ns
Zm00001d002373	1d002373	0.448504	1.4231e-23	3.37887e-19	ns
Zm00001d017769	1d017769	0.512332	1.43812e-23	3.41438e-19	ns
Zm00001d043907	1d043907	0.475247	1.47418e-23	3.49985e-19	ns
Zm00001d019060	DXS2	-1.3593	1.50517e-23	3.57328e-19	ns
Zm00001d039566	HSP18F	-1.39075	1.53003e-23	3.63213e-19	ns
Zm00001d046190	1d046190	0.475894	1.57461e-23	3.73781e-19	ns
Zm00001d026047	PLATZ15	-2.50928	1.60015e-23	3.79827e-19	7DAP
Zm00001d022161	cl37738_1	-0.710511	1.64554e-23	3.90584e-19	ns
Zm00001d031344	umc1811	0.348704	1.68281e-23	3.99415e-19	ns
Zm00001d035408	1d035408	-1.60729	1.68704e-23	4.00402e-19	ns
Zm00001d017823	1d017823	0.447418	1.71611e-23	4.07286e-19	ns
Zm00001d008975	1d008975	0.43402	1.75374e-23	4.16199e-19	ns
Zm00001d033002	1d033002	-0.82282	1.80444e-23	4.28211e-19	ns
Zm00001d016922	1d016922	-1.01166	1.8598e-23	4.41331e-19	ns
Zm00001d007846	1d007846	1.0997	2.05046e-23	4.86554e-19	ns
Zm00001d025674	1d025674	-3.25152	2.14177e-23	5.08198e-19	7DAP
Zm00001d033727	1d033727	0.705976	2.31617e-23	5.49558e-19	ns
Zm00001d028992	1d028992	-0.946195	2.36066e-23	5.60091e-19	ns
Zm00001d028796	1d028796	-0.557969	2.47025e-23	5.86066e-19	ns
Zm00001d027596	1d027596	-1.90274	2.70578e-23	6.41919e-19	ns
Zm00001d005178	1d005178	1.14085	2.71698e-23	6.44549e-19	ns
Zm00001d011898	1d011898	-0.546496	2.74352e-23	6.50818e-19	ns
Zm00001d037114	ER2	-1.03566	2.83376e-23	6.72197e-19	ns
Zm00001d046997	1d046997	2.14244	2.99296e-23	7.09931e-19	6DAP
Zm00001d008221	CYC5	-0.415014	3.01214e-23	7.14449e-19	ns
Zm00001d013310	1d013310	0.62032	3.11039e-23	7.37722e-19	ns
Zm00001d012221	SACD9	0.825514	3.23314e-23	7.66805e-19	ns
Zm00001d035973	1d035973	0.585743	3.61615e-23	8.57607e-19	ns
Zm00001d004909	pco087467a	1.37655	3.68128e-23	8.73015e-19	ns
Zm00001d040617	1d040617	0.532725	3.78562e-23	8.97723e-19	ns
Zm00001d050964	cl45976_-1a	0.557156	3.81692e-23	9.05107e-19	ns
Zm00001d053010	1d053010	0.545923	3.99789e-23	9.47979e-19	ns
Zm00001d047661	1d047661	-0.5654	4.1323e-23	9.79809e-19	ns
Zm00001d004936	1d004936	-0.645029	4.28802e-23	1.01669e-18	ns
Zm00001d027896	1d027896	0.389089	4.45851e-23	1.05707e-18	ns
Zm00001d040263	1d040263	-0.455221	4.64558e-23	1.10137e-18	ns
Zm00001d053923	1d053923	0.363211	4.93533e-23	1.17002e-18	ns
Zm00001d015006	AY104079	0.4488	5.10396e-23	1.20995e-18	ns
Zm00001d038551	1d038551	1.83231	5.38482e-23	1.27647e-18	ns
Zm00001d004136	umc1949	0.517915	5.38785e-23	1.27714e-18	ns
Zm00001d045491	1d045491	0.580322	6.58714e-23	1.56135e-18	ns
Zm00001d049449	CLD1	0.418974	6.8706e-23	1.62847e-18	ns
Zm00001d018005	1d018005	0.361	7.40524e-23	1.75512e-18	ns
Zm00001d004396	1d004396	0.480766	7.51564e-23	1.78121e-18	ns
Zm00001d031637	umc2151	0.492687	7.70974e-23	1.82713e-18	ns
Zm00001d052983	1d052983	1.32125	7.73744e-23	1.83362e-18	ns
Zm00001d037901	GRAS77	1.39055	7.75291e-23	1.83721e-18	ns
Zm00001d051607	HSP70-7	0.910399	8.02551e-23	1.90172e-18	ns
Zm00001d020799	ISO3	-1.14844	8.24931e-23	1.95467e-18	ns
Zm00001d020685	1d020685	-2.62924	8.63516e-23	2.04601e-18	7DAP
Zm00001d011075	1d011075	-0.538775	8.82378e-23	2.09062e-18	ns
Zm00001d042045	1d042045	0.409974	9.16921e-23	2.17237e-18	ns
Zm00001d028755	1d028755	0.328691	9.61838e-23	2.27869e-18	ns
Zm00001d032573	1d032573	0.596745	1.0193e-22	2.41472e-18	ns
Zm00001d050093	si605013h05	1.22576	1.02317e-22	2.42378e-18	ns
Zm00001d029778	MTL2	-1.29918	1.15204e-22	2.72896e-18	ns
Zm00001d045972	umc81	1.39708	1.15794e-22	2.74281e-18	ns
Zm00001d025399	1d025399	-1.60955	1.17076e-22	2.77307e-18	ns
Zm00001d021815	EIF2	0.310461	1.17394e-22	2.78048e-18	ns
Zm00001d039546	1d039546	-1.08968	1.21619e-22	2.88044e-18	ns
Zm00001d013058	1d013058	0.431551	1.23641e-22	2.92818e-18	ns
Zm00001d050315	1d050315	0.405416	1.27672e-22	3.02353e-18	ns
Zm00001d040665	MATE4	-1.04202	1.46405e-22	3.46702e-18	ns
Zm00001d014500	1d014500	0.409586	1.48031e-22	3.50537e-18	ns
Zm00001d034569	1d034569	-0.955194	1.50121e-22	3.55472e-18	ns
Zm00001d026222	1d026222	-0.556102	1.5108e-22	3.57727e-18	ns
Zm00001d045386	umc2019b	-1.03748	1.52629e-22	3.61379e-18	ns
Zm00001d025193	1d025193	0.437509	1.56208e-22	3.69839e-18	ns
Zm00001d015381	ZMM17	-2.65695	1.69072e-22	4.00279e-18	7DAP
Zm00001d030659	IDP1675	-0.357605	1.69219e-22	4.00609e-18	ns
Zm00001d011152	1d011152	-1.09703	1.70106e-22	4.02692e-18	ns
Zm00001d028359	cdo1387b(emp70)	0.343538	1.71203e-22	4.05272e-18	ns
Zm00001d027680	pco140232	0.370795	1.71752e-22	4.06553e-18	ns
Zm00001d015243	ARFTF20	-0.782879	1.82921e-22	4.32973e-18	ns
Zm00001d025571	csu334b	0.389387	1.88859e-22	4.4701e-18	ns
Zm00001d049294	BHLH130	0.56722	1.90239e-22	4.50257e-18	ns
Zm00001d026445	ufg75b	-0.640353	1.93985e-22	4.59105e-18	ns
Zm00001d033682	AMI2	0.520903	1.99044e-22	4.71058e-18	ns
Zm00001d014073	pco134753	0.420184	2.00625e-22	4.74778e-18	ns
Zm00001d028586	pco070745	0.362798	2.06564e-22	4.88814e-18	ns
Zm00001d032035	1d032035	-1.48834	2.07785e-22	4.91683e-18	ns
Zm00001d042052	1d042052	-0.816908	2.08785e-22	4.94026e-18	ns
Zm00001d023655	Y9	1.13992	2.26639e-22	5.36251e-18	ns
Zm00001d012485	AAAP57	-1.927	2.33741e-22	5.53031e-18	ns
Zm00001d007900	1d007900	0.447067	2.41487e-22	5.71335e-18	ns
Zm00001d019061	1d019061	-0.982995	2.44018e-22	5.77297e-18	ns
Zm00001d040503	1d040503	0.361518	2.48183e-22	5.87126e-18	ns
Zm00001d014116	PHT1	0.926366	2.6882e-22	6.3592e-18	ns
Zm00001d019182	pco126859b	0.43228	2.7653e-22	6.54131e-18	ns
Zm00001d003445	1d003445	-0.986768	2.7999e-22	6.62287e-18	ns
Zm00001d018894	CCHH7	0.462348	3.02427e-22	7.15329e-18	ns
Zm00001d049405	ATG8E	-0.902975	3.1033e-22	7.33993e-18	ns
Zm00001d053739	1d053739	-0.962256	3.18303e-22	7.52818e-18	ns
Zm00001d031660	TIDP2682	-0.891325	3.38431e-22	8.00388e-18	ns
Zm00001d041794	1d041794	0.804372	3.40447e-22	8.05122e-18	ns
Zm00001d017675	pco110570	0.496457	3.53688e-22	8.36402e-18	ns
Zm00001d039422	1d039422	0.429493	3.54305e-22	8.37826e-18	ns
Zm00001d036181	1d036181	0.550662	3.58488e-22	8.47681e-18	ns
Zm00001d036925	1d036925	-3.11362	3.91561e-22	9.25846e-18	7DAP
Zm00001d034855	magi62468	0.354379	3.95075e-22	9.34115e-18	ns
Zm00001d050874	NAP1	0.349795	4.11883e-22	9.73816e-18	ns
Zm00001d033528	1d033528	-2.01241	4.22478e-22	9.98822e-18	7DAP
Zm00001d040334	IDP428	0.346817	4.24789e-22	1.00424e-17	ns
Zm00001d012509	umc1005	-0.493441	4.38716e-22	1.03712e-17	ns
Zm00001d013268	1d013268	-0.362358	4.71494e-22	1.11457e-17	ns
Zm00001d009328	1d009328	0.845968	4.74044e-22	1.12055e-17	ns
Zm00001d015662	1d015662	0.431079	4.7615e-22	1.12548e-17	ns
Zm00001d021167	1d021167	-0.623343	4.82951e-22	1.1415e-17	ns
Zm00001d048424	1d048424	-0.318745	4.93535e-22	1.16647e-17	ns
Zm00001d037267	1d037267	0.430035	5.00886e-22	1.18379e-17	ns
Zm00001d010504	1d010504	0.372444	5.04912e-22	1.19326e-17	ns
Zm00001d013669	CDJ3	-0.287554	5.05458e-22	1.1945e-17	ns
Zm00001d032894	pza00381	0.357752	5.09338e-22	1.20362e-17	ns
Zm00001d017685	1d017685	-1.3378	5.19605e-22	1.22783e-17	ns
Zm00001d052021	1d052021	0.478028	5.23764e-22	1.2376e-17	ns
Zm00001d001971	1d001971	2.19606	5.39703e-22	1.27521e-17	6DAP
Zm00001d007424	1d007424	-0.720735	5.47163e-22	1.29278e-17	ns
Zm00001d040768	1d040768	0.344187	5.55701e-22	1.3129e-17	ns
Zm00001d053625	uaz270(357)	0.416984	5.66541e-22	1.33845e-17	ns
Zm00001d044133	1d044133	-0.686513	5.66765e-22	1.33892e-17	ns
Zm00001d028170	1d028170	1.61713	5.8885e-22	1.39104e-17	ns
Zm00001d044940	BZIP100	-0.789401	6.03263e-22	1.42503e-17	ns
Zm00001d029762	gpm305	0.349638	6.04469e-22	1.42782e-17	ns
Zm00001d028231	1d028231	-0.563607	6.07137e-22	1.43406e-17	ns
Zm00001d031849	pco095480	0.37399	6.10376e-22	1.44165e-17	ns
Zm00001d002234	HB75	-0.370304	6.11344e-22	1.44387e-17	ns
[truncated: 23,623 more rows]
