# Supplementary material for: Decoding the gene regulatory network of endosperm differentiation in maize
Source: Nat Commun. 2024 Jan 2;15:34. doi: 10.1038/s41467-023-44369-7 (PMC10762121; doi:10.1038/s41467-023-44369-7)
Supplement: Supplementary file 13 — Supplementary Data 10 [file 41467_2023_44369_MOESM13_ESM.xlsx]

## Sheet: Sheet1
Supplementary Data 10: Top 50 differentiation-related genes predicted by CytoTRACE analysis.
GeneID	Symbol	Correlation with CytoTRACE
Zm00001d029968	1d029968	0.673077
Zm00001d038865	pco068622	0.671127
Zm00001d049933	RPS25	0.669108
Zm00001d016549	RPL35	0.667404
Zm00001d041760	1d041760	0.656708
Zm00001d020201	pco131134	0.652121
Zm00001d037603	1d037603	0.649554
Zm00001d029543	1d029543	0.644485
Zm00001d040617	1d040617	0.642332
Zm00001d010614	1d010614	0.639758
Zm00001d013159	TUA3	0.637117
Zm00001d047697	RPS28	0.636686
Zm00001d033850	TUA1	0.635723
Zm00001d053239	RPS27	0.634494
Zm00001d028807	1d028807	0.633844
Zm00001d014679	ARPP3	0.631117
Zm00001d047296	1d047296	0.630697
Zm00001d014969	1d014969	0.627522
Zm00001d041550	HSP70-4	0.627366
Zm00001d042966	pza03733	0.626306
Zm00001d035094	1d035094	0.625416
Zm00001d014082	IDP486	0.62418
Zm00001d010528	1d010528	0.62358
Zm00001d049790	AY109477	0.622173
Zm00001d035087	ARPP1A	0.621853
Zm00001d027595	IDP65a	0.621706
Zm00001d022513	1d022513	0.617342
Zm00001d037479	RPS30	0.615411
Zm00001d053863	1d053863	0.615241
Zm00001d006899	RPS6B	0.615114
Zm00001d034059	MTA1	0.614962
Zm00001d044287	csu36c(rpL19)	0.612062
Zm00001d043942	pco155588a	0.611741
Zm00001d034422	1d034422	0.610323
Zm00001d006844	1d006844	0.610112
Zm00001d009653	ARPP2A	0.60896
Zm00001d004052	1d004052	0.606898
Zm00001d013086	AY109733	0.605342
Zm00001d002339	uaz251b(rpS11)	0.602522
Zm00001d048368	IDP65	0.601666
Zm00001d012886	1d012886	0.599896
Zm00001d018903	1d018903	0.598564
Zm00001d011741	pco066882b	0.598053
Zm00001d038374	magi92568	0.596558
Zm00001d031429	TIDP3261	0.596249
Zm00001d041727	1d041727	0.594473
Zm00001d046583	MCH1	0.592157
Zm00001d052025	1d052025	0.591881
Zm00001d036567	1d036567	0.590282
Zm00001d039908	1d039908	0.589416
Zm00001d041363	1d041363	-0.0624473
Zm00001d045468	umc1634	-0.0628086
Zm00001d025434	2G072322	-0.0636319
ZeamMp182	ZeamMp182	-0.065218
Zm00001d051254	1d051254	-0.0658733
Zm00001d042104	GST7	-0.066689
Zm00001d011755	OBAP2B	-0.0674046
ZeamMp097	ZeamMp097	-0.0676536
ZeamMp024	ZeamMp024	-0.068373
ZeamMp161	ZeamMp161	-0.0689604
Zm00001d029594	AOC1	-0.0697965
Zm00001d043049	PLT3	-0.0743514
Zm00001d024120	1d024120	-0.0755309
Zm00001d011661	1d011661	-0.0755475
Zm00001d042578	MLO5	-0.076089
Zm00001d006796	pco144726	-0.0764704
Zm00001d044159	CYP11	-0.0782303
Zm00001d048770	1d048770	-0.078396
Zm00001d007967	1d007967	-0.079401
Zm00001d013907	1d013907	-0.0805207
Zm00001d036136	1d036136	-0.0806673
Zm00001d023684	SBT1	-0.081633
Zm00001d003584	OPR5	-0.0823928
Zm00001d039994	1d039994	-0.0826412
Zm00001d029778	MTL2	-0.0831345
Zm00001d029091	SUS2	-0.0836405
Zm00001d029708	GST30	-0.0838904
Zm00001d049061	umc1217	-0.0852775
Zm00001d025924	1d025924	-0.0861116
Zm00001d002477	1d002477	-0.0873981
Zm00001d000915	1d000915	-0.0899504
Zm00001d043464	OBAP2A	-0.0930161
Zm00001d038993	bnlg1759a	-0.095468
Zm00001d029087	1d029087	-0.0954774
Zm00001d025833	php20719a	-0.0958671
Zm00001d030069	OCL4	-0.0988479
Zm00001d031636	LTPG1	-0.0990805
Zm00001d022278	1d022278	-0.102202
Zm00001d023964	1d023964	-0.109465
Zm00001d002137	PROPEP1	-0.110871
Zm00001d000919	1d000919	-0.111279
Zm00001d017852	1d017852	-0.113018
Zm00001d024302	DEF2	-0.115693
Zm00001d048176	phi448880	-0.116638
Zm00001d047253	SUS1	-0.124179
Zm00001d037000	cl98_-1	-0.126112
Zm00001d046641	1d046641	-0.129716
Zm00001d016379	1d016379	-0.131702
Zm00001d012572	AL9	-0.141586
Zm00001d010321	PDK2	-0.178939
