# Supplementary material for: Decoding the gene regulatory network of endosperm differentiation in maize
Source: Nat Commun. 2024 Jan 2;15:34. doi: 10.1038/s41467-023-44369-7 (PMC10762121; doi:10.1038/s41467-023-44369-7)
Supplement: Supplementary file 14 — Supplementary Data 11 [file 41467_2023_44369_MOESM14_ESM.xlsx]

## Sheet: Sheet1
Supplementary Data 11: Quality statistics table for transcription factors profiled by ampDAP-seq.
Symbol	Gene ID	Family	Transcripts ID	Peak Number	FRiP	Motif	JASPAR	Motif Source	Expected Motifs	Quality*	Source
EREB209	Zm00001d049364	ERF	Zm00001d049364_T001	225407	0.52048	1-CCGCCGCCG	MA1818.1	streme	Yes	High	This study
WRKY92	Zm00001d010399	WRKY	Zm00001d010399_T001	211449	0.262326	3-AGWCAAC	MA1080.1	streme	Yes	High	This study
EREB54	Zm00001d024324	ERF	Zm00001d024324_T001	199703	0.517031	5-CGCCGCCGGCG	MA1266.1	streme	Yes	High	This study
EREB111	Zm00001d053195	ERF	Zm00001d053195_T001	183731	0.315616	2-GCCGCCGGCG	MA1266.1	streme	Yes	High	This study
MYBR81	Zm00001d024809	MYB_related	Zm00001d024809_T001	150153	0.195347	2-TCCACAAAACA	MA2007.1	streme	Yes	High	This study
EREB147	Zm00001d043205	ERF	Zm00001d043205_T001	145314	0.241933	1-CCCCGCCGCCG	MA1222.1	streme	Yes	High	This study
NACTF109	Zm00001d042609	NAC	Zm00001d042609_T001	128468	0.255886	ACACGCMA	MA0936.1	streme	Yes	High	This study
WRKY48	Zm00001d015515	WRKY	Zm00001d015515_T001	128346	0.342921	2-CRAAAAGTC	MA1299.1	streme	Yes	High	This study
NACTF38	Zm00001d010227	NAC	Zm00001d010227_T003	127608	0.169283	17-TAAAAGAAGGAA	MA1783.1	streme	Yes	High	This study
NACTF49	Zm00001d034601	NAC	Zm00001d034601_T001	123504	0.346282	CGGCACAAGT	MA0936.1	centriMo	Yes	High	This study
BZIP8	Zm00001d041920	bZIP	Zm00001d041920_T001	122625	0.172374	1-AGCTGKC	MA1746.1	streme	Yes	High	This study
EREB108	Zm00001d031499	ERF	Zm00001d031499_T001	122485	0.305732	1-GGCYGCCGCCGG	MA1228.1	streme	Yes	High	This study
MYB73	Zm00001d033265	MYB	Zm00001d033265_T001	122185	0.405285	1-AGATAAGTGAGC	MA0034.1	streme	Yes	High	This study
OCL1	Zm00001d040090	HD-ZIP	Zm00001d040090_T001	114947	0.181549	6-GATTTAAATGCT	MA1885.1	streme	Yes	High	This study
BZIP104	Zm00001d015421	bZIP	Zm00001d015421_T001	112024	0.17938	1-CCACGTCAKC	MA1417.1	streme	Yes	High	This study
NACTF23	Zm00001d012527	NAC	Zm00001d012527_T001	108440	0.147039	18-AACTTGT	MA2038.1	streme	Yes	High	This study
NACTF5	Zm00001d005208	NAC	Zm00001d005208_T001	107543	0.222392	9-AACAAGAAACAT	MA1677.1	streme	Yes	High	This study
NACTF77	Zm00001d049540	NAC	Zm00001d049540_T001	103215	0.39638	TWRCTTVTTYHAYAAGTTW	MA1783.1	centriMo	Yes	High	This study
BZIP60	Zm00001d046718	bZIP	Zm00001d046718_T001	95069	0.104181	2-WTGCCACGTCAK	MA1337.1	streme	Yes	High	This study
WRKY93	Zm00001d039245	WRKY	Zm00001d039245_T001	92829	0.260874	6-AAAAGTC	MA1316.1	streme	Yes	High	This study
BZR1	Zm00001d046305	BES1	Zm00001d046305_T001	91546	0.0952579	AAAAGAAAAAG	MA1877.1	centriMo	Yes	High	This study
NACTF66	Zm00001d040318	NAC	Zm00001d040318_T002	89513	0.229492	TWRCTTVTTYHAYAAGTTW	MA1783.1	centriMo	Yes	High	This study
DOF36	Zm00001d029512	Dof	Zm00001d029512_T001	82130	0.0896739	3-AAAAGGCGAAGA	MA1273.1	streme	Yes	High	This study
HB118	Zm00001d043231	HD-ZIP	Zm00001d043231_T001	74428	0.226736	7-AGCATTTAATT	MA1375.1	streme	Yes	High	This study
NACTF61	Zm00001d024543	NAC	Zm00001d024543_T001	72726	0.388503	3-AGTTAAGTAAG	MA1046.1	streme	Yes	High	This study
HSFTF21	Zm00001d020714	HSF	Zm00001d020714_T001	70038	0.0902345	2-ACCTTCTAGA	MA0770.1	streme	Yes	High	This study
MRP1	Zm00001d010889	MYB_related	Zm00001d010889_T001	65618	0.0901073	6-CATTTTAGAGATAG	MA1293.1	streme	Yes	High	This study
WRKY105	Zm00001d004086	WRKY	Zm00001d004086_T001	62366	0.105418	2-CGAAAAGTCAAC	MA1302.1	streme	Yes	High	This study
MYBR29	Zm00001d006791	MYB_related	Zm00001d006791_T001	58450	0.0615254	NNCCTTATCYN	MA1827.1	centriMo	Yes	High	This study
WRKY67	Zm00001d024376	WRKY	Zm00001d024376_T001	52801	0.099676	2-GTTGACTTTTCG	MA1302.1	streme	Yes	High	This study
EREB79	Zm00001d031728	ERF	Zm00001d031728_T001	47219	0.164334	2-AAGTCGGCAACG	MA1748.1	streme	Yes	High	This study
MYBR33	Zm00001d024810	MYB_related	Zm00001d024810_T001	44573	0.0528383	3-CCATATCCACAA	MA1400.1	streme	Yes	High	This study
WRKY2	Zm00001d016052	WRKY	Zm00001d016052_T001	40718	0.196989	2-CGAAAAGTCAAC	MA1298.1	streme	Yes	High	This study
WRKY53	Zm00001d020492	WRKY	Zm00001d020492_T001	91182	0.092986	4-CAGCGTTGAC	MA1307.2	streme	Yes	High	This study
WRKY47	Zm00001d011403	WRKY	Zm00001d011403_T001	37753	0.0449973	1-TTCTTCGCTT	MA1302.1	streme	Yes	medium	This study
C3H11	Zm00001d049223	C3H	Zm00001d049223_T001	37343	0.0428393	TTTTTGTCGTTTWSTG	MA1370.1	centriMo	No	low	This study
EREB118	Zm00001d008546	ERF	Zm00001d008546_T001	32253	0.0392649	2-AATTTCGGCAG	MA0971.1	streme	Yes	medium	This study
NACTF4	Zm00001d019207	NAC	Zm00001d019207_T001	71087	0.080392	NNWACACGGCAHHN	MA2046.1	centriMo	Yes	medium	This study
WRKY8	Zm00001d053369	WRKY	Zm00001d053369_T001	30036	0.0673782	5-GTTGATTTT	MA1302.1	streme	Yes	High	This study
EREB200	Zm00001d022461	ERF	Zm00001d022461_T001	29414	0.0487842	2-CGCCGCCGTCA	MA1817.1	streme	Yes	medium	This study
WRKY50	Zm00001d002405	WRKY	Zm00001d002405_T001	28273	0.0493148	9-AAGTCAACGTGA	MA1805.1	streme	Yes	medium	This study
NACTF6	Zm00001d013003	NAC	Zm00001d013003_T001	27643	0.0393343	NNWACACGGCAHHN	MA2046.1	centriMo	Yes	medium	This study
WRKY94	Zm00001d050195	WRKY	Zm00001d050195_T001	26469	0.0431003	2-CGTTGACTTTTC	MA1302.1	streme	Yes	medium	This study
GATA24	Zm00001d018421	GATA	Zm00001d018421_T001	26444	0.0269203	19-AAGGTGATAAC	MA1439.1	streme	Yes	medium	This study
HB96	Zm00001d004230	HD-ZIP	Zm00001d004230_T007	25826	0.0301838	CTATTCACCATCACTATTCA	MA1026.2	centriMo	Yes	medium	This study
1d042933	Zm00001d042933	C2H2	Zm00001d042933_T001	20099	0.0218718	5-TCCCAAAATA	MA0752.1	streme	Yes	medium	This study
WRKY14	Zm00001d026252	WRKY	Zm00001d026252_T001	17026	0.0289917	1-AAAGTCAACGCT	MA1305.1	streme	Yes	medium	This study
EREB148	Zm00001d009103	ERF	Zm00001d009103_T001	62359	0.071033	15-CACTGACACT	MA2012.1	streme	Yes	medium	This study
SFB1	Zm00001d025339	S1Fa-like	Zm00001d025339_T004	16079	0.0161377	TWCAATGAATN	MA1813.1	centriMo	Yes	medium	This study
1d012968	Zm00001d012968	C2H2	Zm00001d012968_T001	15999	0.0132437	28-ACCCCMGC	MA0337.1	streme	Yes	medium	This study
ZIM34	Zm00001d026477	ZIM	Zm00001d026477_T002	7965	0.0148984	NNNDACACGTGDN	MA0941.1	centriMo	No	low	This study
ZIM10	Zm00001d014253	ZIM	Zm00001d014253_T001	6733	0.0060907	CCGGAATT	MA0325.1	centriMo	No	low	This study
THX47	Zm00001d009160	Trihelix	Zm00001d009160_T001	5387	0.0828987	1-AAAACCGY	MA1367.1	streme	Yes	High	This study
BZIP78	Zm00001d029711	bZIP	Zm00001d029711_T001	285897	0.459384	1-AGCTGGC	MA1746.1	streme	Yes	High	This study
OCL5A	Zm00001d049443	HD-ZIP	Zm00001d049443_T002	233664	0.393311	1-ARCATTTAAWTC	MA1757.1	streme	Yes	High	This study
HB91	Zm00001d026351	HD-ZIP	Zm00001d026351_T003	211196	0.340143	2-ATGAWTTAAATG	MA0990.1	streme	Yes	High	This study
BZIP114	Zm00001d027461	bZIP	Zm00001d027461_T001	200394	0.291477	1-GMCAGCTGKC	MA1746.1	streme	Yes	High	This study
BZIP43	Zm00001d052725	bZIP	Zm00001d052725_T001	198920	0.519113	YGMCAGCTGK	MA1744.1	streme	Yes	High	This study
GBF1	Zm00001d039065	bZIP	Zm00001d039065_T003	196911	0.368403	1-GATGASGTGGCA	MA1417.1	streme	Yes	High	This study
MYB50	Zm00001d015614	MYB	Zm00001d015614_T001	188556	0.433519	16-GCAGYCRAC	MA0544.1	streme	Yes	High	This study
BZIP52	Zm00001d028936	bZIP	Zm00001d028936_T004	173026	0.246693	1-TTCGTCAYARA	MA0604.1	streme	Yes	High	This study
NRP1	Zm00001d040189	NAC	Zm00001d040189_T002	170007	0.181075	1-ACGCAATCW	MA2050.1	streme	Yes	High	This study
EREB97	Zm00001d002364	ERF	Zm00001d002364_T001	168321	0.26567	4-HCGSCGSCGD	MA1266.1	streme	Yes	High	This study
WRKY1	Zm00001d021947	WRKY	Zm00001d021947_T002	164782	0.351042	5-AAAGTCAACGC	MA1305.1	streme	Yes	High	This study
WRKY37	Zm00001d020136	WRKY	Zm00001d020136_T001	159334	0.403968	13-CGAAAAGTCAAC	MA1302.1	streme	Yes	High	This study
1d012427	Zm00001d012427	C2H2	Zm00001d012427_T001	152467	0.185904	GNBMRHKCTCGGBAABWNNDN	MA0273.1	centriMo	Yes	High	This study
CPP10	Zm00001d041445	CPP	Zm00001d041445_T005	150057	0.407813	1-AAATTCAAAT	MA1682.1	streme	Yes	High	This study
DBF1	Zm00001d032295	ERF	Zm00001d032295_T001	135065	0.432977	4-ACGCCGACCTTC	MA1795.1	streme	Yes	High	This study
EREB196	Zm00001d038585	ERF	Zm00001d038585_T001	134141	0.444271	1-CGCCGSCGGCG	MA1266.1	streme	Yes	High	This study
NACTF126	Zm00001d005028	NAC	Zm00001d005028_T001	127094	0.133324	12-CACGCW	MA0939.1	streme	Yes	High	This study
BZIP54	Zm00001d022542	bZIP	Zm00001d022542_T002	123191	0.174936	2-TGACGTGGCAV	MA1417.1	streme	Yes	High	This study
EREB205	Zm00001d026271	ERF	Zm00001d026271_T001	122882	0.255465	1-CGVCGGCGGGCG	MA1817.1	streme	Yes	High	This study
AY110782	Zm00001d047209	CAMTA	Zm00001d047209_T005	119993	0.528236	CGCGGGG	MA0399.1	centriMo	Yes	High	This study
GLK44	Zm00001d034160	G2-like	Zm00001d034160_T001	117859	0.307769	2-AAGATTCAAA	MA1168.1	streme	Yes	High	This study
WRKY72	Zm00001d003331	WRKY	Zm00001d003331_T001	116114	0.268799	4-AAGTCAACGCTG	MA1083.2	streme	Yes	High	This study
WRKY32	Zm00001d028962	WRKY	Zm00001d028962_T001	112539	0.205415	4-GAAAAGTCAAC	MA1298.1	streme	Yes	High	This study
SMH1	Zm00001d011252	MYB_related	Zm00001d011252_T002	111894	0.389656	1-CCAAACCCTAR	MA1352.1	streme	Yes	High	This study
NACTF2	Zm00001d022517	NAC	Zm00001d022517_T001	109772	0.148554	9-TCAAGCA	MA2010.1	streme	Yes	High	This study
BZIP75	Zm00001d012296	bZIP	Zm00001d012296_T001	104158	0.178375	1-TGACGTGGCAMR	MA1417.1	streme	Yes	High	This study
BZIP111	Zm00001d030995	bZIP	Zm00001d030995_T002	97119	0.233825	1-TGCCACGTCAKC	MA1337.1	streme	Yes	High	This study
NACTF65	Zm00001d025861	NAC	Zm00001d025861_T001	93116	0.157875	1-CACGCAACA	MA1675.1	streme	Yes	High	This study
EREB2	Zm00001d026191	ERF	Zm00001d026191_T001	90447	0.190021	5-GCCGCCGCCCTT	MA0971.1	streme	Yes	High	This study
NACTF29	Zm00001d047554	NAC	Zm00001d047554_T001	90219	0.216071	2-CAAGGCATC	MA2018.1	streme	Yes	High	This study
NACTF11	Zm00001d028995	NAC	Zm00001d028995_T001	77893	0.216552	13-CACGCAATCDC	MA0939.1	streme	Yes	High	This study
WRKY71	Zm00001d006001	WRKY	Zm00001d006001_T003	74038	0.436237	TTCTTCGCCTT	MA1312.1	centriMo	Yes	High	This study
WRKY79	Zm00001d020137	WRKY	Zm00001d020137_T001	73597	0.198281	1-GTCAACGCTGAT	MA1307.2	streme	Yes	High	This study
GATA25	Zm00001d038801	GATA	Zm00001d038801_T001	68033	0.322474	1-AGATTAGATC	MA0035.4	streme	Yes	High	This study
EREB150	Zm00001d031501	ERF	Zm00001d031501_T001	67074	0.0707526	1-SCGCAGBCCHH	MA0992.2	streme	Yes	High	This study
NKD2	Zm00001d026113	C2H2	Zm00001d026113_T006	65352	0.153963	2-TCGTCGTCTTC	MA1711.1	streme	Yes	High	This study
MYB83	Zm00001d032178	MYB	Zm00001d032178_T001	63846	0.120241	3-CCAACCACCAAA	MA1768.1	streme	Yes	High	This study
WRKY122	Zm00001d050023	WRKY	Zm00001d050023_T001	57134	0.112133	3-TATCAGCGTTGA	MA1307.2	streme	Yes	High	This study
HSFTF16	Zm00001d010812	HSF	Zm00001d010812_T001	55999	0.0986898	1-AGCTTCTAGAW	MA1758.1	streme	Yes	High	This study
MYBR86	Zm00001d046974	MYB_related	Zm00001d046974_T002	49695	0.0868386	1-AAAATATCTD	MA1191.1	streme	Yes	High	This study
ZmOrphan110	Zm00001d014286	CAMTA	Zm00001d014286_T002	49217	0.0502572	NNDVCGCGT	MA0969.1	centriMo	Yes	High	This study
MADS53	Zm00001d042550	M-type_MADS	Zm00001d042550_T001	43309	0.0574034	4-CAATGGTGA	MA1202.1	streme	Yes	High	This study
BZIP23	Zm00001d004857	bZIP	Zm00001d004857_T002	40253	0.041438	1-AGCTGGCMB	MA1746.1	streme	Yes	medium	This study
EREB102	Zm00001d020595	ERF	Zm00001d020595_T001	38530	0.036767	HHDCCGCCGACAHND	MA1233.2	centriMo	yes	medium	This study
MYBR111	Zm00001d026017	MYB_related	Zm00001d026017_T001	36800	0.103673	1-GAAAATATCTG	MA0972.1	streme	Yes	High	This study
PBF1	Zm00001d005100	Dof	Zm00001d005100_T003	36142	0.0613179	16-CAAAAATTGAAG	MA1276.1	streme	Yes	High	This study
NACTF134	Zm00001d011589	NAC	Zm00001d011589_T001	34761	0.144509	ACACGYAACYD	MA1785.1	centriMo	Yes	High	This study
NKD1	Zm00001d002654	C2H2	Zm00001d002654_T002	29337	0.0434312	1-AGTTCGTCGT	MA1373.1	streme	Yes	medium	This study
WRKY102	Zm00001d033291	WRKY	Zm00001d033291_T004	29203	0.0558291	9-ATCAGCGTTG	MA1307.2	streme	Yes	High	This study
WRKY123	Zm00001d044171	WRKY	Zm00001d044171_T001	26952	0.0466896	3-TATCAGCGTTGA	MA1307.2	streme	Yes	medium	This study
NACTF32	Zm00001d003414	NAC	Zm00001d003414_T002	18767	0.0127001	15-ACAAGAAACA	MA1677.1	streme	Yes	medium	This study
TCPTF40	Zm00001d025033	TCP	Zm00001d025033_T001	21317	0.0250528	1-AKGTGGGCCCC	MA1428.1	streme	Yes	medium	This study
MYBR19	Zm00001d045162	MYB_related	Zm00001d045162_T001	19456	0.0265821	DWWWTGGATAAGRWW	MA1189.1	centriMo	Yes	medium	This study
ABI33	Zm00001d011639	B3	Zm00001d011639_T001	18622	0.021045	6-GCAACATAAWC	MA1797.1	streme	Yes	medium	This study
MYB155	Zm00001d024488	MYB	Zm00001d024488_T001	16222	0.0609031	1-ATAGTAACGGT	MA1170.1	streme	Yes	High	This study
EREB211	Zm00001d005892	ERF	Zm00001d005892_T001	15045	0.0373935	2-CGCCGGCGRC	MA1266.1	streme	Yes	medium	This study
HSFTF20	Zm00001d026094	HSF	Zm00001d026094_T001	41839	0.0654983	DNTTCYAGAANM	MA1667.2	centriMo	Yes	medium	This study
EREB18	Zm00001d018081	ERF	Zm00001d018081_T001	13365	0.0434056	2-CGCCGACCTTC	MA1795.1	streme	Yes	medium	This study
MYBR98	Zm00001d036356	MYB_related	Zm00001d036356_T002	12472	0.07345	1-CAAAACCCTAAA	MA2032.1	streme	Yes	High	This study
1d030858	Zm00001d030858	C2H2	Zm00001d030858_T001	36912	0.0337896	8-CCTTGKC	MA1977.1	streme	Yes	medium	This study
NACTF67	Zm00001d023669	NAC	Zm00001d023669_T001	11215	0.0117421	8-TACACCCAGCT	MA1675.1	streme	Yes	medium	This study
EREB65	Zm00001d006170	ERF	Zm00001d006170_T001	10324	0.0217587	3-GCACCGCCTTAA	MA1053.1	streme	Yes	medium	This study
MYB121	Zm00001d032694	MYB	Zm00001d032694_T001	9852	0.0181317	8-CCCAACCACCCA	MA1768.1	streme	Yes	medium	This study
ZAG2	Zm00001d041781	MIKC_MADS	Zm00001d041781_T004	9694	0.0166349	TCACCA	MA1202.1	centriMo	Yes	medium	This study
HSFTF17	Zm00001d033987	HSF	Zm00001d033987_T001	6786	0.0196526	1-WTCTAGAAGCTK	MA1761.1	streme	Yes	medium	This study
EREB84	Zm00001d038216	ERF	Zm00001d038216_T001	3104	0.00324431	1-AGGTCGGCGTCG	MA0979.1	streme	Yes	medium	This study
MYBR13	Zm00001d038288	MYB_related	Zm00001d038288_T001	200114	0.490185	1-AGATAAGGATAG	MA1194.1	centriMo	Yes	High	This study
BZIP22	Zm00001d021191	bZIP	Zm00001d021191_T001	128620	0.174986	7-ARCTGGCR	MA1746.1	streme	Yes	High	This study
BHLH156	Zm00001d017908	bHLH	Zm00001d017908_T001	101281	0.187598	1-NVDCACGTGHBN	MA0464.2	streme	Yes	High	This study
BZIP121	Zm00001d003180	bZIP	Zm00001d003180_T001	95435	0.164921	1-GACAGCTGTC	MA1746.1	streme	Yes	High	This study
O2	Zm00001d018971	bZIP	Zm00001d018971_T001	190555	0.334721	CCACGTCA	MA1339.1	streme	Yes	High	This study
EREB83	Zm00001d012585	ERF	Zm00001d012585_T001	111590	0.489311	CGGCCGCC	MA1832.1	streme	Yes	High	This study
EREB195	Zm00001d017462	ERF	Zm00001d017462_T001	30914	0.036768	CACCAACA	MA0986.1	streme	Yes	medium	This study
EREB109	Zm00001d020267	ERF	Zm00001d020267_T001	72682	0.100513	CCGACGCC	MA0975.1	streme	Yes	High	This study
EREB190	Zm00001d026486	ERF	Zm00001d026486_T001	51390	0.1437	CCGGCCGCCGCC	MA1049.1	streme	Yes	High	This study
EREB72	Zm00001d035835	ERF	Zm00001d035835_T001	119735	0.385252	CGCCGCT	MA1034.1	streme	Yes	High	This study
EREB19	Zm00001d036536	ERF	Zm00001d036536_T001	70844	0.223801	CGTCGGCA	MA1032.1	streme	Yes	High	This study
BHLH164	Zm00001d021701	bHLH	Zm00001d021701_T004	57003	0.113959	AACACGTG	MA0819.2	streme	Yes	High	This study
MYC7	Zm00001d030028	bHLH	Zm00001d030028_T001	83782	0.131494	ACACGTGT	MA0004.1	streme	Yes	High	This study
BZIP14	Zm00001d015118	bZIP	Zm00001d015118_T001	194904	0.319696	ACGTGGCA	MA1417.1	streme	Yes	High	This study
BZIP58	Zm00001d022442	bZIP	Zm00001d022442_T002	168364	0.258276	GCTGTCA	MA1744.1	streme	Yes	High	This study
BZIP92	Zm00001d022550	bZIP	Zm00001d022550_T001	66061	0.138248	ATGTGGCA	MA1351.2	streme	Yes	High	This study
BZIP10	Zm00001d023507	bZIP	Zm00001d023507_T001	88293	0.235799	AGCTGGCA	MA1746.1	streme	Yes	High	This study
BZIP49	Zm00001d031790	bZIP_grassius	Zm00001d031790_T001	28272	0.0318022	GTGATGTC	MA0018.4	streme	Yes	medium	This study
OHP1	Zm00001d034457	bZIP	Zm00001d034457_T001	70275	0.117261	GACGTGGC	MA1417.1	streme	Yes	High	This study
BZIP125	Zm00001d037170	bZIP	Zm00001d037170_T001	17410	0.0226398	ACGTGGCA	MA1349.1	streme	Yes	medium	This study
BZIP3	Zm00001d041142	bZIP	Zm00001d041142_T002	257598	0.355573	ACGTGGCA	MA1808.1	streme	Yes	High	This study
BZIP48	Zm00001d041604	bZIP	Zm00001d041604_T001	79258	0.0755166	CCACGTCA	MA1339.1	streme	Yes	High	This study
BZIP102	Zm00001d043117	bZIP	Zm00001d043117_T002	103117	0.308037	GCCACGAC	MA1474.1	streme	Yes	High	This study
BZIP71	Zm00001d053967	bZIP	Zm00001d053967_T001	186977	0.515506	GACGTGGC	MA1466.1	streme	Yes	High	This study
YY1	Zm00001d050730	C2H2	Zm00001d050730_T001	20547	0.015884	AACAGG	MA1508.1	streme	Yes	medium	This study
DOF47	Zm00001d022525	Dof	Zm00001d022525_T001	207739	0.328015	CTTTTTCC	MA1071.1	streme	Yes	High	This study
HB98	Zm00001d014201	HD-ZIP	Zm00001d014201_T001	33614	0.0831078	AATCATTG	MA0954.2	streme	Yes	High	This study
HB45	Zm00001d028304	HD-ZIP	Zm00001d028304_T001	121173	0.180907	AATGATTG	MA0950.1	streme	Yes	High	This study
HB49	Zm00001d033005	HD-ZIP	Zm00001d033005_T001	183867	0.252088	AATAATT	MA0952.1	streme	Yes	High	This study
WOX13A	Zm00001d043076	WOX	Zm00001d043076_T001	214500	0.427925	AAATGATA	MA1912.1	streme	Yes	High	This study
HSFTF5	Zm00001d034886	HSF	Zm00001d034886_T001	200789	0.409712	CTAGAAGC	MA1758.1	streme	Yes	High	This study
TU1	Zm00001d052180	MIKC_MADS	Zm00001d052180_T001	115609	0.157083	AAAATGGA	MA0554.1	streme	Yes	High	This study
MYB35	Zm00001d005760	MYB	Zm00001d005760_T001	60594	0.326446	CAACCACC	MA1768.1	streme	Yes	High	This study
MYBR21	Zm00001d008602	MYB	Zm00001d008602_T002	185378	0.3892	ATCTTATC	MA2031.1	streme	Yes	High	This study
MYBR26	Zm00001d024644	MYB-related	Zm00001d024644_T001	105788	0.37929	ATCTTATC	MA1398.2	streme	Yes	High	This study
MYBR43	Zm00001d029875	MYB-related	Zm00001d029875_T001	125083	0.389678	CCTTATCC	MA1400.1	streme	Yes	High	This study
MYBR32	Zm00001d029963	MYB-related	Zm00001d029963_T001	68574	0.18662	GGATAAGG	MA1400.1	streme	Yes	High	This study
MYBR77	Zm00001d036632	MYB-related	Zm00001d036632_T003	207034	0.481023	AAATATCT	MA0972.1	streme	Yes	High	This study
MYB127	Zm00001d041935	MYB	Zm00001d041935_T001	31150	0.0318454	AGAGGGTAGGT	MA0576.1	streme	Yes	medium	This study
MYB32	Zm00001d042665	MYB	Zm00001d042665_T001	82400	0.216756	GTTAGGTA	MA1780.1	streme	Yes	High	This study
NACTF110	Zm00001d024268	NAC	Zm00001d024268_T001	176835	0.20097	CACGCAAC	MA1675.1	streme	Yes	High	This study
THX35	Zm00001d001894	Trihelix	Zm00001d001894_T001	44485	0.0969929	AACAGAAAG	MA1662.1	streme	Yes	High	This study
EREB24	Zm00001d002025	\	\	\	\	\	\				Ricci et al., 2019
EREB29	Zm00001d012584	\	\	\	\	\	\				Ricci et al., 2019
ARFTF4	Zm00001d001945	\	\	\	\	\	\				Ricci et al., 2019
ARFTF7	Zm00001d039267	\	\	\	\	\	\				Ricci et al., 2019
ARFTF34	Zm00001d031064	\	\	\	\	\	\				Ricci et al., 2019
ARFTF35	Zm00001d014690	\	\	\	\	\	\				Ricci et al., 2019
ARFTF14	Zm00001d050781	\	\	\	\	\	\				Ricci et al., 2019
ARFTF16	Zm00001d053819	\	\	\	\	\	\				Ricci et al., 2019
ARFTF27	Zm00001d045026	\	\	\	\	\	\				Ricci et al., 2019
ARFTF29	Zm00001d026540	\	\	\	\	\	\				Ricci et al., 2019
BZIP72	Zm00001d008225	\	\	\	\	\	\				Ricci et al., 2019
BZIP96	Zm00001d010638	\	\	\	\	\	\				Ricci et al., 2019
EREB127	Zm00001d051451	\	\	\	\	\	\				Ricci et al., 2019
EREB138	Zm00001d015639	\	\	\	\	\	\				Ricci et al., 2019
IG1	Zm00001d042560	\	\	\	\	\	\				Ricci et al., 2019
LBD38	Zm00001d010751	\	\	\	\	\	\				Ricci et al., 2019
ARFTF18	Zm00001d014377	\	\	\	\	\	\				Ricci et al., 2019
ARFTF25	Zm00001d011953	\	\	\	\	\	\				Ricci et al., 2019
LBD5	Zm00001d029506	\	\	\	\	\	\				Ricci et al., 2019
UB3	Zm00001d052890	\	\	\	\	\	\				Ricci et al., 2019
ARFTF10	Zm00001d042267	\	\	\	\	\	\				Ricci et al., 2019
ARFTF13	Zm00001d049295	\	\	\	\	\	\				Ricci et al., 2019
ARFTF36	Zm00001d016838	\	\	\	\	\	\				Ricci et al., 2019
ABI17	Zm00001d003601	\	\	\	\	\	\				Ricci et al., 2019
SBP6	Zm00001d012916	\	\	\	\	\	\				Ricci et al., 2019
UB2	Zm00001d031451	\	\	\	\	\	\				Ricci et al., 2019
WAB1	Zm00001d005737	\	\	\	\	\	\				Ricci et al., 2019
BZIP25	Zm00001d010658	\	\	\	\	\	\				Ricci et al., 2019
BZIP54	Zm00001d022542	\	\	\	\	\	\				Ricci et al., 2019
FEA4	Zm00001d037317	\	\	\	\	\	\				Ricci et al., 2019
EREB71	Zm00001d048208	\	\	\	\	\	\				Ricci et al., 2019
RA2	Zm00001d039694	\	\	\	\	\	\				Ricci et al., 2019
O2	Zm00001d018971	\	\	\	\	\	\				Li et al., 2015
O11	Zm00001d003677	\	\	\	\	\	\				Feng et al., 2018
COL8	Zm00001d013443	\	\	\	\	\	\				Tu et al., 2020
bHLH145	Zm00001d031717	\	\	\	\	\	\				Tu et al., 2020
NAC49	Zm00001d034601	\	\	\	\	\	\				Tu et al., 2020
GLK1	Zm00001d044785	\	\	\	\	\	\				Tu et al., 2020
bHLH118	Zm00001d038357	\	\	\	\	\	\				Tu et al., 2020
COL2	Zm00001d033719	\	\	\	\	\	\				Tu et al., 2020
ZIM28	Zm00001d020614	\	\	\	\	\	\				Tu et al., 2020
bHLH172	Zm00001d024679	\	\	\	\	\	\				Tu et al., 2020
NAC109	Zm00001d042609	\	\	\	\	\	\				Tu et al., 2020
bZIP38	Zm00001d018571	\	\	\	\	\	\				Tu et al., 2020
SIG6	Zm00001d012810	\	\	\	\	\	\				Tu et al., 2020
MYBST1	Zm00001d000184	\	\	\	\	\	\				Tu et al., 2020
C3H40	Zm00001d020954	\	\	\	\	\	\				Tu et al., 2020
GRAS23	Zm00001d042907	\	\	\	\	\	\				Tu et al., 2020
KNOX6	Zm00001d015549	\	\	\	\	\	\				Tu et al., 2020
MAB16	Zm00001d007068	\	\	\	\	\	\				Tu et al., 2020
ALF2	Zm00001d016861	\	\	\	\	\	\				Tu et al., 2020
ALF7	Zm00001d050816	\	\	\	\	\	\				Tu et al., 2020
MYBR26	Zm00001d024644	\	\	\	\	\	\				Tu et al., 2020
MYBR43	Zm00001d029875	\	\	\	\	\	\				Tu et al., 2020
MYBR96	Zm00001d014863	\	\	\	\	\	\				Tu et al., 2020
CCHH133	Zm00001d016793	\	\	\	\	\	\				Tu et al., 2020
TCP23	Zm00001d038683	\	\	\	\	\	\				Tu et al., 2020
MYB6	Zm00001d041576	\	\	\	\	\	\				Tu et al., 2020
MYB62	Zm00001d035604	\	\	\	\	\	\				Tu et al., 2020
GLK53	Zm00001d015407	\	\	\	\	\	\				Tu et al., 2020
ZIM16	Zm00001d027901	\	\	\	\	\	\				Tu et al., 2020
COL13	Zm00001d046925	\	\	\	\	\	\				Tu et al., 2020
EREB172	Zm00001d031796	\	\	\	\	\	\				Tu et al., 2020
WRKY53	Zm00001d020492	\	\	\	\	\	\				Tu et al., 2020
ZIM18	Zm00001d033050	\	\	\	\	\	\				Tu et al., 2020
MYBR40	Zm00001d013777	\	\	\	\	\	\				Tu et al., 2020
EREB97	Zm00001d002364	\	\	\	\	\	\				Tu et al., 2020
ZIM1	Zm00001d020409	\	\	\	\	\	\				Tu et al., 2020
EREB209	Zm00001d049364	\	\	\	\	\	\				Tu et al., 2020
ZIM3	Zm00001d033049	\	\	\	\	\	\				Tu et al., 2020
EREB147	Zm00001d043205	\	\	\	\	\	\				Tu et al., 2020
bHLH47	Zm00001d034298	\	\	\	\	\	\				Tu et al., 2020
COL7	Zm00001d025770	\	\	\	\	\	\				Tu et al., 2020
EREB34	Zm00001d039077	\	\	\	\	\	\				Tu et al., 2020
COL18	Zm00001d015468	\	\	\	\	\	\				Tu et al., 2020
EREB198	Zm00001d002762	\	\	\	\	\	\				Tu et al., 2020
GRAS49	Zm00001d006551	\	\	\	\	\	\				Tu et al., 2020
HAG7	Zm00001d034417	\	\	\	\	\	\				Tu et al., 2020
COL3	Zm00001d017176	\	\	\	\	\	\				Tu et al., 2020
GLK9	Zm00001d030891	\	\	\	\	\	\				Tu et al., 2020
EREB109	Zm00001d020267	\	\	\	\	\	\				Tu et al., 2020
bHLH129	Zm00001d014995	\	\	\	\	\	\				Tu et al., 2020
WRKY82	Zm00001d038843	\	\	\	\	\	\				Tu et al., 2020
HMG1	Zm00001d014858	\	\	\	\	\	\				Tu et al., 2020
WRKY94	Zm00001d050195	\	\	\	\	\	\				Tu et al., 2020
EREB17	Zm00001d052229	\	\	\	\	\	\				Tu et al., 2020
bHLH162	Zm00001d024679	\	\	\	\	\	\				Tu et al., 2020
GLK52	Zm00001d026542	\	\	\	\	\	\				Tu et al., 2020
EREB211	Zm00001d005892	\	\	\	\	\	\				Tu et al., 2020
EREB98	Zm00001d053859	\	\	\	\	\	\				Tu et al., 2020
ZIM27	Zm00001d027900	\	\	\	\	\	\				Tu et al., 2020
WRKY25	Zm00001d032265	\	\	\	\	\	\				Tu et al., 2020
MYB4	Zm00001d048647	\	\	\	\	\	\				Tu et al., 2020
EREB54	Zm00001d024324	\	\	\	\	\	\				Tu et al., 2020
bHLH91	Zm00001d047017	\	\	\	\	\	\				Tu et al., 2020
EREB71	Zm00001d048208	\	\	\	\	\	\				Tu et al., 2020
bHLH108	Zm00001d025141	\	\	\	\	\	\				Tu et al., 2020
bHLH43	Zm00001d033267	\	\	\	\	\	\				Tu et al., 2020
bHLH163	Zm00001d031044	\	\	\	\	\	\				Tu et al., 2020
EREB102	Zm00001d020595	\	\	\	\	\	\				Tu et al., 2020
EREB18	Zm00001d018081	\	\	\	\	\	\				Tu et al., 2020
bHLH136	Zm00001d021019	\	\	\	\	\	\				Tu et al., 2020
bZIP104	Zm00001d015421	\	\	\	\	\	\				Tu et al., 2020
bZIP113	Zm00001d026398	\	\	\	\	\	\				Tu et al., 2020
DOF30	Zm00001d028625	\	\	\	\	\	\				Tu et al., 2020
DOF17	Zm00001d051439	\	\	\	\	\	\				Tu et al., 2020
DOF21	Zm00001d027846	\	\	\	\	\	\				Tu et al., 2020
GATA12	Zm00001d037605	\	\	\	\	\	\				Tu et al., 2020
PCO135758	Zm00001d044232	\	\	\	\	\	\				Tu et al., 2020
GLK11	Zm00001d017726	\	\	\	\	\	\				Tu et al., 2020
GLK2	Zm00001d039260	\	\	\	\	\	\				Tu et al., 2020
GLK25	Zm00001d010634	\	\	\	\	\	\				Tu et al., 2020
HB34	Zm00001d005692	\	\	\	\	\	\				Tu et al., 2020
HB66	Zm00001d002799	\	\	\	\	\	\				Tu et al., 2020
HB33	Zm00001d033378	\	\	\	\	\	\				Tu et al., 2020
HB38	Zm00001d035907	\	\	\	\	\	\				Tu et al., 2020
HB84	Zm00001d031182	\	\	\	\	\	\				Tu et al., 2020
HB70	Zm00001d025964	\	\	\	\	\	\				Tu et al., 2020
MYB88	Zm00001d048623	\	\	\	\	\	\				Tu et al., 2020
MYB38	Zm00001d032024	\	\	\	\	\	\				Tu et al., 2020
MYB56	Zm00001d030678	\	\	\	\	\	\				Tu et al., 2020
MYB37	Zm00001d013399	\	\	\	\	\	\				Tu et al., 2020
MYB81	Zm00001d039893	\	\	\	\	\	\				Tu et al., 2020
MYBR17	Zm00001d044409	\	\	\	\	\	\				Tu et al., 2020
MYBR32	Zm00001d029963	\	\	\	\	\	\				Tu et al., 2020
MYBR64	Zm00001d051458	\	\	\	\	\	\				Tu et al., 2020
MYBR41	Zm00001d044117	\	\	\	\	\	\				Tu et al., 2020
MYBR87	Zm00001d009599	\	\	\	\	\	\				Tu et al., 2020
LHY1	Zm00001d024546	\	\	\	\	\	\				Tu et al., 2020
NAC23	Zm00001d012527	\	\	\	\	\	\				Tu et al., 2020
Orphan	Zm00001d021291	\	\	\	\	\	\				Tu et al., 2020
bZIP40	Zm00001d005578	\	\	\	\	\	\				Tu et al., 2020
bZIP9	Zm00001d020025	\	\	\	\	\	\				Tu et al., 2020
MYB31	Zm00001d006236	\	\	\	\	\	\				Tu et al., 2020
WRKY95	Zm00001d043950	\	\	\	\	\	\				Tu et al., 2020
DOF22	Zm00001d017575	\	\	\	\	\	\				Tu et al., 2020
TCP10	Zm00001d037221	\	\	\	\	\	\				Tu et al., 2020
LG2	Zm00001d042777	\	\	\	\	\	\				Tu et al., 2020
* High confidence: with canonical motif de novo identified and FRiP > 0.05; Medium confidence: with canonical motif de novo identified but FRiP < 0.05; Low confidence: without canonical motif de novo identified and FRiP < 0.05.
