# Supplementary material for: Decoding the gene regulatory network of endosperm differentiation in maize
Source: Nat Commun. 2024 Jan 2;15:34. doi: 10.1038/s41467-023-44369-7 (PMC10762121; doi:10.1038/s41467-023-44369-7)
Supplement: Supplementary file 15 — Supplementary Data 12 [file 41467_2023_44369_MOESM15_ESM.xlsx]

## Sheet: Sheet1
Supplementary Data 12: Topology analysis of the top-ranked gene regulatory network.
Gene ID	Gene symbol	Outdegree	Indegree	BetweennessCentrality	Eccentricity	NeighborhoodConnectivity	ClusteringCoefficient	ClosenessCentrality	AverageShortestPathLength	PartnerOfMultiEdgedNodePairs	SelfLoops	Stress	EdgeCount
Zm00001d044407	1d044407	0	2	0	0	238.5	1	0	0	0	0	0	2
Zm00001d018972	1d018972	0	2	0	0	238.5	1	0	0	0	0	0	2
Zm00001d045604	1d045604	0	2	0	0	361	1	0	0	0	0	0	2
Zm00001d041381	1d041381	0	2	0	0	883	1	0	0	0	0	0	2
Zm00001d048861	1d048861	0	2	0	0	704	1	0	0	0	0	0	2
Zm00001d041535	1d041535	0	2	0	0	650	1	0	0	0	0	0	2
Zm00001d020685	1d020685	0	2	0	0	650	1	0	0	0	0	0	2
Zm00001d025080	1d025080	0	2	0	0	888	1	0	0	0	0	0	2
Zm00001d016740	PMEI45	0	2	0	0	64	1	0	0	0	0	0	2
Zm00001d049159	1d049159	0	2	0	0	254	1	0	0	0	0	0	2
Zm00001d006581	1d006581	0	2	0	0	3475.5	1	0	0	0	0	0	2
Zm00001d045729	1d045729	0	2	0	0	384.5	1	0	0	0	0	0	2
Zm00001d016621	1d016621	0	2	0	0	443	1	0	0	0	0	0	2
Zm00001d018983	1d018983	0	2	0	0	246	1	0	0	0	0	0	2
ZemaCp085	CCSA	0	2	0	0	359	1	0	0	0	0	0	2
Zm00001d043672	1d043672	0	2	0	0	1242	1	0	0	0	0	0	2
Zm00001d026769	1d026769	0	2	0	0	261.5	1	0	0	0	0	0	2
Zm00001d045788	1d045788	0	2	0	0	197.5	1	0	0	0	0	0	2
Zm00001d043503	1d043503	0	2	0	0	197.5	1	0	0	0	0	0	2
Zm00001d038017	1d038017	0	2	0	0	197.5	1	0	0	0	0	0	2
Zm00001d037338	1d037338	0	2	0	0	197.5	1	0	0	0	0	0	2
Zm00001d020206	1d020206	0	2	0	0	197.5	1	0	0	0	0	0	2
Zm00001d027548	SMT2	0	2	0	0	578.5	1	0	0	0	0	0	2
Zm00001d021868	pco089076	0	2	0	0	246	1	0	0	0	0	0	2
Zm00001d020888	1d020888	0	2	0	0	246	1	0	0	0	0	0	2
Zm00001d054069	1d054069	0	2	0	0	338	1	0	0	0	0	0	2
Zm00001d018708	1d018708	0	2	0	0	117	1	0	0	0	0	0	2
Zm00001d052089	1d052089	0	2	0	0	262	1	0	0	0	0	0	2
Zm00001d037023	1d037023	0	2	0	0	719.5	1	0	0	0	0	0	2
Zm00001d031311	umc2621	0	2	0	0	195.5	1	0	0	0	0	0	2
Zm00001d015018	1d015018	0	2	0	0	686.5	1	0	0	0	0	0	2
Zm00001d043295	pco140287	0	2	0	0	89.5	1	0	0	0	0	0	2
Zm00001d008223	1d008223	0	2	0	0	159	1	0	0	0	0	0	2
Zm00001d006937	1d006937	0	2	0	0	159	1	0	0	0	0	0	2
Zm00001d003188	2G051921	0	2	0	0	159	1	0	0	0	0	0	2
Zm00001d033522	umc1411a	0	2	0	0	1658	1	0	0	0	0	0	2
Zm00001d013820	1d013820	0	2	0	0	1658	1	0	0	0	0	0	2
Zm00001d013503	1d013503	0	2	0	0	1209.5	1	0	0	0	0	0	2
Zm00001d028868	1d028868	0	2	0	0	2340.5	1	0	0	0	0	0	2
Zm00001d019300	1d019300	0	2	0	0	295	1	0	0	0	0	0	2
Zm00001d051008	1d051008	0	2	0	0	173	1	0	0	0	0	0	2
ENSRNA049474888	Plant_U3	0	2	0	0	413.5	1	0	0	0	0	0	2
Zm00001d052208	1d052208	0	3	0	0	243.333	1	0	0	0	0	0	3
Zm00001d018713	1d018713	0	2	0	0	331.5	1	0	0	0	0	0	2
Zm00001d011653	1d011653	0	2	0	0	331.5	1	0	0	0	0	0	2
Zm00001d039730	1d039730	0	2	0	0	4087	1	0	0	0	0	0	2
Zm00001d001784	AHL9	0	2	0	0	1474.5	1	0	0	0	0	0	2
Zm00001d025959	1d025959	0	2	0	0	477.5	1	0	0	0	0	0	2
Zm00001d033887	1d033887	0	2	0	0	545.5	1	0	0	0	0	0	2
Zm00001d018554	1d018554	0	2	0	0	1490.5	1	0	0	0	0	0	2
Zm00001d020707	1d020707	0	2	0	0	302	1	0	0	0	0	0	2
Zm00001d005672	1d005672	0	2	0	0	331.5	1	0	0	0	0	0	2
Zm00001d004916	IDP750	0	2	0	0	331.5	1	0	0	0	0	0	2
Zm00001d052047	1d052047	0	2	0	0	243.5	1	0	0	0	0	0	2
Zm00001d042179	1d042179	0	2	0	0	243.5	1	0	0	0	0	0	2
Zm00001d038553	1d038553	0	2	0	0	243.5	1	0	0	0	0	0	2
Zm00001d037205	1d037205	0	2	0	0	243.5	1	0	0	0	0	0	2
Zm00001d036515	CLE29	0	2	0	0	243.5	1	0	0	0	0	0	2
Zm00001d029275	1d029275	0	2	0	0	243.5	1	0	0	0	0	0	2
Zm00001d021279	IAA33	0	2	0	0	354.5	1	0	0	0	0	0	2
Zm00001d045657	1d045657	0	2	0	0	721	1	0	0	0	0	0	2
ENSRNA049475878	U2	0	2	0	0	548.5	1	0	0	0	0	0	2
Zm00001d045328	1d045328	0	3	0	0	830.333	1	0	0	0	0	0	3
Zm00001d032481	1d032481	0	3	0	0	830.333	1	0	0	0	0	0	3
Zm00001d027520	EXPA6	0	2	0	0	801	1	0	0	0	0	0	2
Zm00001d017201	1d017201	0	2	0	0	1182.5	1	0	0	0	0	0	2
Zm00001d038479	1d038479	0	2	0	0	143	1	0	0	0	0	0	2
Zm00001d011182	1d011182	0	2	0	0	143	1	0	0	0	0	0	2
Zm00001d004899	1d004899	0	2	0	0	143	1	0	0	0	0	0	2
Zm00001d031866	1d031866	0	2	0	0	1166	1	0	0	0	0	0	2
Zm00001d024587	npf1	0	2	0	0	1166	1	0	0	0	0	0	2
ZemaCp030	ATPE	0	2	0	0	1166	1	0	0	0	0	0	2
ZemaCp018	ATPH	0	2	0	0	1166	1	0	0	0	0	0	2
ZemaCp003	ZemaCp003	0	2	0	0	1166	1	0	0	0	0	0	2
Zm00001d012779	1d012779	0	2	0	0	467	1	0	0	0	0	0	2
Zm00001d018987	1d018987	0	2	0	0	686	1	0	0	0	0	0	2
Zm00001d034634	cl21246_1a	0	2	0	0	410	1	0	0	0	0	0	2
Zm00001d018950	1d018950	0	2	0	0	4852	1	0	0	0	0	0	2
Zm00001d003774	1d003774	0	2	0	0	282.5	1	0	0	0	0	0	2
Zm00001d031750	1d031750	0	2	0	0	525	1	0	0	0	0	0	2
Zm00001d053554	gpm853	0	2	0	0	569	1	0	0	0	0	0	2
Zm00001d045373	pco095664	0	2	0	0	569	1	0	0	0	0	0	2
Zm00001d045154	1d045154	0	2	0	0	569	1	0	0	0	0	0	2
Zm00001d013598	1d013598	0	2	0	0	569	1	0	0	0	0	0	2
Zm00001d031070	1d031070	0	3	0	0	612.667	1	0	0	0	0	0	3
Zm00001d018367	1d018367	0	2	0	0	160.5	1	0	0	0	0	0	2
Zm00001d031265	1d031265	0	2	0	0	306.5	1	0	0	0	0	0	2
Zm00001d051945	PHOS2	0	2	0	0	208	1	0	0	0	0	0	2
Zm00001d050340	1d050340	0	2	0	0	208	1	0	0	0	0	0	2
Zm00001d048413	1d048413	0	2	0	0	208	1	0	0	0	0	0	2
Zm00001d046603	1d046603	0	2	0	0	208	1	0	0	0	0	0	2
Zm00001d043199	1d043199	0	2	0	0	208	1	0	0	0	0	0	2
Zm00001d042438	AAAP20	0	2	0	0	208	1	0	0	0	0	0	2
Zm00001d033995	1d033995	0	2	0	0	208	1	0	0	0	0	0	2
Zm00001d030181	IDP4908	0	2	0	0	208	1	0	0	0	0	0	2
Zm00001d001694	1d001694	0	2	0	0	126.5	1	0	0	0	0	0	2
Zm00001d028282	AOS2	0	2	0	0	1678	1	0	0	0	0	0	2
Zm00001d022831	1d022831	0	2	0	0	1678	1	0	0	0	0	0	2
Zm00001d042444	1d042444	0	2	0	0	1585.5	1	0	0	0	0	0	2
Zm00001d034948	TLC4	0	3	0	0	274.333	1	0	0	0	0	0	3
Zm00001d019061	1d019061	0	3	0	0	274.333	1	0	0	0	0	0	3
Zm00001d012464	npi414a	0	3	0	0	274.333	1	0	0	0	0	0	3
Zm00001d001549	1d001549	0	2	0	0	3087	1	0	0	0	0	0	2
Zm00001d046054	1d046054	0	2	0	0	188.5	1	0	0	0	0	0	2
Zm00001d043197	1d043197	0	2	0	0	188.5	1	0	0	0	0	0	2
Zm00001d030656	RTE1	0	2	0	0	188.5	1	0	0	0	0	0	2
Zm00001d027522	1d027522	0	2	0	0	188.5	1	0	0	0	0	0	2
Zm00001d020243	1d020243	0	2	0	0	188.5	1	0	0	0	0	0	2
Zm00001d012246	1d012246	0	2	0	0	188.5	1	0	0	0	0	0	2
Zm00001d007575	1d007575	0	2	0	0	188.5	1	0	0	0	0	0	2
Zm00001d040670	DRG11	0	2	0	0	157.5	1	0	0	0	0	0	2
Zm00001d018332	1d018332	0	2	0	0	157.5	1	0	0	0	0	0	2
Zm00001d003830	ADT6	0	2	0	0	157.5	1	0	0	0	0	0	2
Zm00001d032404	1d032404	0	2	0	0	499.5	1	0	0	0	0	0	2
Zm00001d030329	1d030329	0	2	0	0	499.5	1	0	0	0	0	0	2
Zm00001d016817	1d016817	0	2	0	0	694	1	0	0	0	0	0	2
Zm00001d019454	1d019454	0	2	0	0	1351.5	1	0	0	0	0	0	2
Zm00001d002759	1d002759	0	2	0	0	874.5	1	0	0	0	0	0	2
Zm00001d042026	PHAO1	0	2	0	0	3560	1	0	0	0	0	0	2
Zm00001d033318	1d033318	0	2	0	0	1570	1	0	0	0	0	0	2
Zm00001d026908	1d026908	0	3	0	0	1496	1	0	0	0	0	0	3
Zm00001d013362	ASG73	0	2	0	0	1623	1	0	0	0	0	0	2
Zm00001d047420	umc1771	0	3	0	0	440.667	1	0	0	0	0	0	3
Zm00001d006633	1d006633	0	2	0	0	2050	1	0	0	0	0	0	2
Zm00001d027643	1d027643	0	2	0	0	175.5	1	0	0	0	0	0	2
Zm00001d028386	1d028386	0	2	0	0	205	1	0	0	0	0	0	2
Zm00001d018270	1d018270	0	2	0	0	205	1	0	0	0	0	0	2
Zm00001d042386	1d042386	0	2	0	0	644.5	1	0	0	0	0	0	2
Zm00001d001414	1d001414	0	2	0	0	628.5	1	0	0	0	0	0	2
Zm00001d017502	TRPP6	0	4	0	0	643.25	1	0	0	0	0	0	4
ENSRNA049476101	U2	0	3	0	0	518	1	0	0	0	0	0	3
ENSRNA049475617	U2	0	3	0	0	518	1	0	0	0	0	0	3
ENSRNA049462071	U2	0	3	0	0	518	1	0	0	0	0	0	3
Zm00001d046440	1d046440	0	2	0	0	431.5	1	0	0	0	0	0	2
Zm00001d017923	1d017923	0	2	0	0	431.5	1	0	0	0	0	0	2
Zm00001d013781	1d013781	0	2	0	0	349	1	0	0	0	0	0	2
Zm00001d052657	1d052657	0	2	0	0	234	1	0	0	0	0	0	2
Zm00001d039085	1d039085	0	2	0	0	234	1	0	0	0	0	0	2
Zm00001d034578	1d034578	0	2	0	0	234	1	0	0	0	0	0	2
Zm00001d048183	1d048183	0	3	0	0	500	1	0	0	0	0	0	3
Zm00001d039918	1d039918	0	2	0	0	583	1	0	0	0	0	0	2
Zm00001d034900	1d034900	0	2	0	0	962	1	0	0	0	0	0	2
Zm00001d052340	1d052340	0	4	0	0	1158.75	1	0	0	0	0	0	4
Zm00001d027883	1d027883	0	4	0	0	1158.75	1	0	0	0	0	0	4
Zm00001d006247	1d006247	0	3	0	0	1186	1	0	0	0	0	0	3
Zm00001d003797	1d003797	0	2	0	0	570.5	1	0	0	0	0	0	2
Zm00001d003058	1d003058	0	4	0	0	1158.75	1	0	0	0	0	0	4
Zm00001d011790	VDL1	0	2	0	0	172	1	0	0	0	0	0	2
Zm00001d053578	CKX8	0	2	0	0	3049	1	0	0	0	0	0	2
Zm00001d048666	1d048666	0	2	0	0	3049	1	0	0	0	0	0	2
Zm00001d038170	DXS1	0	2	0	0	3049	1	0	0	0	0	0	2
Zm00001d036535	OEC33	0	2	0	0	3049	1	0	0	0	0	0	2
Zm00001d018161	NII1	0	2	0	0	3049	1	0	0	0	0	0	2
Zm00001d029049	1d029049	0	2	0	0	167	1	0	0	0	0	0	2
Zm00001d001389	1d001389	0	2	0	0	167	1	0	0	0	0	0	2
Zm00001d033057	1d033057	0	3	0	0	405.667	1	0	0	0	0	0	3
Zm00001d002119	1d002119	0	3	0	0	569.333	1	0	0	0	0	0	3
Zm00001d014952	1d014952	0	2	0	0	1191.5	1	0	0	0	0	0	2
Zm00001d009472	1d009472	0	2	0	0	498	1	0	0	0	0	0	2
Zm00001d008237	1d008237	0	2	0	0	498	1	0	0	0	0	0	2
Zm00001d021820	1d021820	0	2	0	0	182	1	0	0	0	0	0	2
Zm00001d034572	TLC3	0	2	0	0	651.5	1	0	0	0	0	0	2
Zm00001d027405	MIB1	0	3	0	0	353.667	1	0	0	0	0	0	3
Zm00001d017014	1d017014	0	3	0	0	353.667	1	0	0	0	0	0	3
Zm00001d008700	VT2	0	3	0	0	353.667	1	0	0	0	0	0	3
Zm00001d043550	1d043550	0	2	0	0	249.5	1	0	0	0	0	0	2
Zm00001d033315	1d033315	0	2	0	0	249.5	1	0	0	0	0	0	2
Zm00001d015811	1d015811	0	2	0	0	249.5	1	0	0	0	0	0	2
Zm00001d012231	AAAP56	0	2	0	0	249.5	1	0	0	0	0	0	2
Zm00001d000833	1d000833	0	2	0	0	249.5	1	0	0	0	0	0	2
Zm00001d038196	IDP2375	0	2	0	0	962.5	1	0	0	0	0	0	2
Zm00001d000530	1d000530	0	2	0	0	692.5	1	0	0	0	0	0	2
Zm00001d048548	1d048548	0	2	0	0	286.5	1	0	0	0	0	0	2
Zm00001d048354	GST9	0	2	0	0	286.5	1	0	0	0	0	0	2
Zm00001d048006	PSK3	0	2	0	0	286.5	1	0	0	0	0	0	2
Zm00001d043490	1d043490	0	2	0	0	286.5	1	0	0	0	0	0	2
Zm00001d036688	1d036688	0	2	0	0	286.5	1	0	0	0	0	0	2
Zm00001d032127	umc1833	0	3	0	0	434	1	0	0	0	0	0	3
Zm00001d045883	pco107884	0	3	0	0	287	1	0	0	0	0	0	3
Zm00001d044289	pco101788	0	2	0	0	192	1	0	0	0	0	0	2
Zm00001d002893	1d002893	0	2	0	0	203	1	0	0	0	0	0	2
Zm00001d054079	EMB14	0	2	0	0	400	1	0	0	0	0	0	2
Zm00001d017380	1d017380	0	2	0	0	189	1	0	0	0	0	0	2
Zm00001d001561	1d001561	0	2	0	0	231.5	1	0	0	0	0	0	2
Zm00001d040173	IRL1	0	3	0	0	264.333	1	0	0	0	0	0	3
Zm00001d036723	1d036723	0	3	0	0	264.333	1	0	0	0	0	0	3
ENSRNA049465110	LSU_rRNA_eukarya	0	3	0	0	264.333	1	0	0	0	0	0	3
Zm00001d041101	1d041101	0	2	0	0	595	1	0	0	0	0	0	2
Zm00001d012297	1d012297	0	2	0	0	212	1	0	0	0	0	0	2
Zm00001d031970	1d031970	0	2	0	0	363.5	1	0	0	0	0	0	2
Zm00001d007401	1d007401	0	2	0	0	363.5	1	0	0	0	0	0	2
Zm00001d034521	1d034521	0	2	0	0	509	1	0	0	0	0	0	2
Zm00001d028125	1d028125	0	4	0	0	501	1	0	0	0	0	0	4
Zm00001d005965	1d005965	0	2	0	0	361	1	0	0	0	0	0	2
Zm00001d003364	1d003364	0	3	0	0	271.333	1	0	0	0	0	0	3
Zm00001d053986	1d053986	0	2	0	0	1748.5	1	0	0	0	0	0	2
Zm00001d036437	1d036437	0	2	0	0	374.5	1	0	0	0	0	0	2
Zm00001d022906	1d022906	0	2	0	0	99	1	0	0	0	0	0	2
Zm00001d010456	1d010456	0	2	0	0	512.5	1	0	0	0	0	0	2
Zm00001d001198	1d001198	0	2	0	0	223.5	1	0	0	0	0	0	2
Zm00001d017057	1d017057	0	2	0	0	4585.5	1	0	0	0	0	0	2
Zm00001d032234	1d032234	0	2	0	0	279	1	0	0	0	0	0	2
Zm00001d028347	1d028347	0	2	0	0	279	1	0	0	0	0	0	2
Zm00001d016806	1d016806	0	2	0	0	279	1	0	0	0	0	0	2
Zm00001d011637	1d011637	0	2	0	0	279	1	0	0	0	0	0	2
Zm00001d002773	1d002773	0	2	0	0	279	1	0	0	0	0	0	2
Zm00001d023957	1d023957	0	2	0	0	132	1	0	0	0	0	0	2
Zm00001d042619	AAAP21	0	2	0	0	572.5	1	0	0	0	0	0	2
Zm00001d001398	1d001398	0	2	0	0	1336.5	1	0	0	0	0	0	2
Zm00001d045575	1d045575	0	2	0	0	348	1	0	0	0	0	0	2
Zm00001d028003	1d028003	0	2	0	0	348	1	0	0	0	0	0	2
Zm00001d033369	1d033369	0	2	0	0	232	1	0	0	0	0	0	2
Zm00001d029815	1d029815	0	2	0	0	322	1	0	0	0	0	0	2
Zm00001d011028	1d011028	0	3	0	0	492.667	1	0	0	0	0	0	3
Zm00001d046132	VQ50	0	2	0	0	315	1	0	0	0	0	0	2
Zm00001d034676	1d034676	0	2	0	0	315	1	0	0	0	0	0	2
Zm00001d030766	1d030766	0	3	0	0	596.333	1	0	0	0	0	0	3
Zm00001d022179	SNRKII2	0	3	0	0	596.333	1	0	0	0	0	0	3
Zm00001d015374	pco133815	0	2	0	0	751	1	0	0	0	0	0	2
Zm00001d035214	2G055238	0	3	0	0	1426.67	1	0	0	0	0	0	3
Zm00001d033106	1d033106	0	2	0	0	1502.5	1	0	0	0	0	0	2
Zm00001d036348	1d036348	0	3	0	0	145	1	0	0	0	0	0	3
Zm00001d021487	1d021487	0	3	0	0	145	1	0	0	0	0	0	3
Zm00001d018338	1d018338	0	3	0	0	145	1	0	0	0	0	0	3
Zm00001d013453	csu554b(rnh)	0	2	0	0	359.5	1	0	0	0	0	0	2
Zm00001d003212	1d003212	0	2	0	0	878.5	1	0	0	0	0	0	2
Zm00001d019968	1d019968	0	2	0	0	1037	1	0	0	0	0	0	2
Zm00001d043579	1d043579	0	2	0	0	283.5	1	0	0	0	0	0	2
Zm00001d032570	1d032570	0	2	0	0	283.5	1	0	0	0	0	0	2
Zm00001d053099	PAP12	0	2	0	0	115	1	0	0	0	0	0	2
Zm00001d030851	AY112092	0	2	0	0	115	1	0	0	0	0	0	2
Zm00001d020233	1d020233	0	2	0	0	559.5	1	0	0	0	0	0	2
Zm00001d053729	1d053729	0	2	0	0	1091	1	0	0	0	0	0	2
Zm00001d049657	GST26	0	2	0	0	1043	1	0	0	0	0	0	2
Zm00001d049252	SWEET14B	0	2	0	0	1091	1	0	0	0	0	0	2
Zm00001d046660	1d046660	0	2	0	0	1091	1	0	0	0	0	0	2
Zm00001d033175	1d033175	0	2	0	0	1135	1	0	0	0	0	0	2
Zm00001d025399	1d025399	0	2	0	0	1091	1	0	0	0	0	0	2
Zm00001d014888	1d014888	0	3	0	0	789	1	0	0	0	0	0	3
Zm00001d011940	1d011940	0	2	0	0	1091	1	0	0	0	0	0	2
Zm00001d006032	1d006032	0	2	0	0	1091	1	0	0	0	0	0	2
Zm00001d003966	1d003966	0	2	0	0	1091	1	0	0	0	0	0	2
Zm00001d051746	1d051746	0	2	0	0	288.5	1	0	0	0	0	0	2
Zm00001d043235	1d043235	0	2	0	0	401.5	1	0	0	0	0	0	2
Zm00001d031858	1d031858	0	2	0	0	401.5	1	0	0	0	0	0	2
Zm00001d013244	1d013244	0	2	0	0	401.5	1	0	0	0	0	0	2
Zm00001d012097	1d012097	0	2	0	0	401.5	1	0	0	0	0	0	2
ZeamMp066	ZeamMp066	0	2	0	0	401.5	1	0	0	0	0	0	2
Zm00001d040810	IPT7	0	3	0	0	254	1	0	0	0	0	0	3
Zm00001d042980	1d042980	0	2	0	0	315	1	0	0	0	0	0	2
Zm00001d026135	MSL8	0	2	0	0	315	1	0	0	0	0	0	2
Zm00001d023993	1d023993	0	2	0	0	315	1	0	0	0	0	0	2
Zm00001d021697	1d021697	0	2	0	0	315	1	0	0	0	0	0	2
Zm00001d019221	1d019221	0	2	0	0	315	1	0	0	0	0	0	2
Zm00001d017161	1d017161	0	2	0	0	315	1	0	0	0	0	0	2
Zm00001d008016	1d008016	0	2	0	0	315	1	0	0	0	0	0	2
Zm00001d048220	1d048220	0	4	0	0	77.75	1	0	0	0	0	0	4
Zm00001d023331	DEK140	0	2	0	0	678	1	0	0	0	0	0	2
Zm00001d001993	1d001993	0	2	0	0	678	1	0	0	0	0	0	2
Zm00001d047438	1d047438	0	4	0	0	559.25	1	0	0	0	0	0	4
Zm00001d038651	1d038651	0	3	0	0	703	1	0	0	0	0	0	3
Zm00001d020977	1d020977	0	3	0	0	703	1	0	0	0	0	0	3
Zm00001d005901	1d005901	0	3	0	0	703	1	0	0	0	0	0	3
ZeamMp146	ZeamMp146	0	3	0	0	703	1	0	0	0	0	0	3
Zm00001d050220	1d050220	0	2	0	0	571	1	0	0	0	0	0	2
Zm00001d040477	1d040477	0	2	0	0	571	1	0	0	0	0	0	2
Zm00001d010018	1d010018	0	2	0	0	517.5	1	0	0	0	0	0	2
Zm00001d038542	1d038542	0	4	0	0	194	1	0	0	0	0	0	4
Zm00001d047208	1d047208	0	3	0	0	230.667	1	0	0	0	0	0	3
Zm00001d039805	1d039805	0	2	0	0	278.5	1	0	0	0	0	0	2
Zm00001d032081	umc2505	0	3	0	0	230.667	1	0	0	0	0	0	3
Zm00001d029441	PME18	0	2	0	0	278.5	1	0	0	0	0	0	2
Zm00001d021342	1d021342	0	2	0	0	278.5	1	0	0	0	0	0	2
Zm00001d003346	1d003346	0	2	0	0	452.5	1	0	0	0	0	0	2
Zm00001d023953	1d023953	0	2	0	0	256.5	1	0	0	0	0	0	2
Zm00001d022964	1d022964	0	2	0	0	83.5	1	0	0	0	0	0	2
Zm00001d006449	1d006449	0	2	0	0	83.5	1	0	0	0	0	0	2
Zm00001d012158	1d012158	0	2	0	0	434	1	0	0	0	0	0	2
Zm00001d005500	1d005500	0	3	0	0	1474.67	1	0	0	0	0	0	3
Zm00001d009549	1d009549	0	2	0	0	178.5	1	0	0	0	0	0	2
Zm00001d039394	GA2OX13	0	2	0	0	189.5	1	0	0	0	0	0	2
Zm00001d052766	1d052766	0	2	0	0	309	1	0	0	0	0	0	2
Zm00001d027603	1d027603	0	2	0	0	309	1	0	0	0	0	0	2
Zm00001d026559	1d026559	0	2	0	0	309	1	0	0	0	0	0	2
Zm00001d017050	1d017050	0	2	0	0	268	1	0	0	0	0	0	2
Zm00001d045858	1d045858	0	2	0	0	244.5	1	0	0	0	0	0	2
Zm00001d021895	npi352	0	2	0	0	293.5	1	0	0	0	0	0	2
Zm00001d008910	1d008910	0	2	0	0	258.5	1	0	0	0	0	0	2
Zm00001d050530	1d050530	0	2	0	0	300	1	0	0	0	0	0	2
Zm00001d040660	umc1223	0	2	0	0	374	1	0	0	0	0	0	2
Zm00001d039648	1d039648	0	2	0	0	374	1	0	0	0	0	0	2
Zm00001d038984	PSAH1	0	2	0	0	374	1	0	0	0	0	0	2
Zm00001d014816	1d014816	0	2	0	0	374	1	0	0	0	0	0	2
Zm00001d045434	umc2213	0	2	0	0	463	1	0	0	0	0	0	2
Zm00001d034336	1d034336	0	2	0	0	463	1	0	0	0	0	0	2
Zm00001d000667	1d000667	0	2	0	0	463	1	0	0	0	0	0	2
Zm00001d050150	HCP101A	0	2	0	0	158.5	1	0	0	0	0	0	2
Zm00001d018796	IDP80	0	2	0	0	158.5	1	0	0	0	0	0	2
Zm00001d043965	1d043965	0	3	0	0	443	1	0	0	0	0	0	3
Zm00001d033272	1d033272	0	2	0	0	503.5	1	0	0	0	0	0	2
Zm00001d023311	cl10136_1	0	2	0	0	378.5	1	0	0	0	0	0	2
Zm00001d018445	PHOS3	0	2	0	0	503.5	1	0	0	0	0	0	2
Zm00001d010179	1d010179	0	3	0	0	454.333	1	0	0	0	0	0	3
Zm00001d005421	PIP2B	0	3	0	0	443	1	0	0	0	0	0	3
Zm00001d002035	pco102923	0	4	0	0	388.75	1	0	0	0	0	0	4
Zm00001d028952	1d028952	0	2	0	0	290	1	0	0	0	0	0	2
Zm00001d010715	cl5838_2	0	3	0	0	533	1	0	0	0	0	0	3
Zm00001d007259	1d007259	0	3	0	0	533	1	0	0	0	0	0	3
Zm00001d053358	TBN1	0	2	0	0	411.5	1	0	0	0	0	0	2
Zm00001d021862	1d021862	0	2	0	0	161	1	0	0	0	0	0	2
ZemaCp021	RPS14	0	3	0	0	163	1	0	0	0	0	0	3
Zm00001d023604	TIDP3704	0	2	0	0	1303	1	0	0	0	0	0	2
Zm00001d013804	1d013804	0	4	0	0	370.75	1	0	0	0	0	0	4
Zm00001d052067	STK3	0	2	0	0	1193	1	0	0	0	0	0	2
Zm00001d023588	1d023588	0	2	0	0	1193	1	0	0	0	0	0	2
Zm00001d038365	cl25115_1	0	2	0	0	336	1	0	0	0	0	0	2
Zm00001d024891	1d024891	0	2	0	0	114	1	0	0	0	0	0	2
Zm00001d021412	PCO101826	0	2	0	0	255.5	1	0	0	0	0	0	2
Zm00001d038056	GSL1	0	3	0	0	311.333	1	0	0	0	0	0	3
Zm00001d035056	2G015708	0	2	0	0	285.5	1	0	0	0	0	0	2
Zm00001d028241	KCS28	0	4	0	0	283.75	1	0	0	0	0	0	4
Zm00001d027904	KCS13	0	3	0	0	311.667	1	0	0	0	0	0	3
Zm00001d021605	1d021605	0	4	0	0	283.75	1	0	0	0	0	0	4
Zm00001d019409	1d019409	0	3	0	0	311.667	1	0	0	0	0	0	3
Zm00001d008925	pco109727	0	3	0	0	311.667	1	0	0	0	0	0	3
Zm00001d003356	1d003356	0	4	0	0	283.75	1	0	0	0	0	0	4
Zm00001d053675	LOX10	0	2	0	0	296	1	0	0	0	0	0	2
Zm00001d051174	PIP2C	0	2	0	0	301	1	0	0	0	0	0	2
Zm00001d034936	1d034936	0	2	0	0	301	1	0	0	0	0	0	2
Zm00001d032902	1d032902	0	2	0	0	301	1	0	0	0	0	0	2
Zm00001d032222	IDP641	0	2	0	0	301	1	0	0	0	0	0	2
Zm00001d017249	AMT2	0	2	0	0	301	1	0	0	0	0	0	2
ENSRNA049478252	5_8S_rRNA	0	2	0	0	301	1	0	0	0	0	0	2
Zm00001d000682	1d000682	0	2	0	0	780	1	0	0	0	0	0	2
Zm00001d034803	1d034803	0	2	0	0	2832.5	1	0	0	0	0	0	2
Zm00001d027026	1d027026	0	2	0	0	3021	1	0	0	0	0	0	2
Zm00001d015733	1d015733	0	2	0	0	3021	1	0	0	0	0	0	2
Zm00001d009639	1d009639	0	2	0	0	3021	1	0	0	0	0	0	2
Zm00001d052433	MCA11	0	2	0	0	403.5	1	0	0	0	0	0	2
Zm00001d044316	1d044316	0	2	0	0	403.5	1	0	0	0	0	0	2
Zm00001d032795	1d032795	0	2	0	0	403.5	1	0	0	0	0	0	2
Zm00001d014349	1d014349	0	2	0	0	524.5	1	0	0	0	0	0	2
Zm00001d007534	1d007534	0	2	0	0	524.5	1	0	0	0	0	0	2
Zm00001d026677	ATG1T	0	2	0	0	647.5	1	0	0	0	0	0	2
Zm00001d043731	1d043731	0	2	0	0	487.5	1	0	0	0	0	0	2
Zm00001d043547	1d043547	0	3	0	0	827.667	1	0	0	0	0	0	3
Zm00001d051044	umc1142	0	2	0	0	166	1	0	0	0	0	0	2
Zm00001d030549	1d030549	0	2	0	0	1230	1	0	0	0	0	0	2
Zm00001d044134	1d044134	0	2	0	0	169.5	1	0	0	0	0	0	2
Zm00001d051944	1d051944	0	2	0	0	310.5	1	0	0	0	0	0	2
Zm00001d026122	pco135291b	0	2	0	0	1193	1	0	0	0	0	0	2
Zm00001d030984	1d030984	0	2	0	0	778.5	1	0	0	0	0	0	2
Zm00001d038392	rz444d	0	2	0	0	360	1	0	0	0	0	0	2
Zm00001d029396	1d029396	0	2	0	0	278.5	1	0	0	0	0	0	2
Zm00001d027454	2G055704	0	3	0	0	216.333	1	0	0	0	0	0	3
Zm00001d018042	1d018042	0	2	0	0	407	1	0	0	0	0	0	2
Zm00001d003353	1d003353	0	2	0	0	390.5	1	0	0	0	0	0	2
Zm00001d029947	1d029947	0	3	0	0	401.333	1	0	0	0	0	0	3
Zm00001d029820	SMR6	0	2	0	0	394	1	0	0	0	0	0	2
Zm00001d012609	1d012609	0	4	0	0	708.5	1	0	0	0	0	0	4
Zm00001d003675	IDP1496	0	2	0	0	643	1	0	0	0	0	0	2
Zm00001d003648	umc2030	0	2	0	0	643	1	0	0	0	0	0	2
Zm00001d032269	1d032269	0	2	0	0	119.5	1	0	0	0	0	0	2
Zm00001d034594	1d034594	0	2	0	0	498.5	1	0	0	0	0	0	2
Zm00001d051388	ADF7	0	2	0	0	439.5	1	0	0	0	0	0	2
Zm00001d022464	1d022464	0	2	0	0	439.5	1	0	0	0	0	0	2
Zm00001d036241	1d036241	0	3	0	0	321.333	1	0	0	0	0	0	3
Zm00001d035935	1d035935	0	2	0	0	475	1	0	0	0	0	0	2
Zm00001d032405	1d032405	0	3	0	0	321.333	1	0	0	0	0	0	3
Zm00001d026832	1d026832	0	3	0	0	321.333	1	0	0	0	0	0	3
Zm00001d040526	1d040526	0	3	0	0	525.333	1	0	0	0	0	0	3
Zm00001d007135	1d007135	0	3	0	0	525.333	1	0	0	0	0	0	3
Zm00001d006612	1d006612	0	5	0	0	336	0.95	0	0	0	0	0	5
Zm00001d021519	NBCS20	0	5	0	0	1181.2	0.95	0	0	0	0	0	5
Zm00001d024723	CER8	0	6	0	0	288.333	0.933333	0	0	0	0	0	6
Zm00001d013977	1d013977	0	4	0	0	276	0.916667	0	0	0	0	0	4
Zm00001d021897	1d021897	0	4	0	0	161.25	0.916667	0	0	0	0	0	4
Zm00001d008007	1d008007	0	4	0	0	379.5	0.916667	0	0	0	0	0	4
Zm00001d017867	1d017867	0	5	0	0	316.4	0.9	0	0	0	0	0	5
Zm00001d009140	1d009140	0	6	0	0	381.667	0.9	0	0	0	0	0	6
Zm00001d047934	1d047934	0	6	0	0	738.833	0.866667	0	0	0	0	0	6
Zm00001d028639	HSP70-3	0	5	0	0	466.6	0.85	0	0	0	0	0	5
Zm00001d031738	PSA2	0	3	0	0	3108.67	0.833333	0	0	0	0	0	3
Zm00001d027932	FLZ1	0	3	0	0	3108.67	0.833333	0	0	0	0	0	3
Zm00001d020556	2G114751	0	3	0	0	3108.67	0.833333	0	0	0	0	0	3
Zm00001d020266	1d020266	0	3	0	0	3108.67	0.833333	0	0	0	0	0	3
Zm00001d009751	1d009751	0	3	0	0	3108.67	0.833333	0	0	0	0	0	3
Zm00001d029924	1d029924	0	3	0	0	1081.67	0.833333	0	0	0	0	0	3
Zm00001d003038	1d003038	0	7	0	0	1036.57	0.833333	0	0	0	0	0	7
Zm00001d022529	1d022529	0	3	0	0	165.667	0.833333	0	0	0	0	0	3
Zm00001d052077	1d052077	0	3	0	0	692	0.833333	0	0	0	0	0	3
Zm00001d014583	1d014583	0	3	0	0	327.667	0.833333	0	0	0	0	0	3
Zm00001d050850	CRY4	0	3	0	0	1076.67	0.833333	0	0	0	0	0	3
Zm00001d025911	1d025911	0	3	0	0	1076.67	0.833333	0	0	0	0	0	3
Zm00001d017076	1d017076	0	3	0	0	1076.67	0.833333	0	0	0	0	0	3
Zm00001d038335	1d038335	0	3	0	0	935	0.833333	0	0	0	0	0	3
Zm00001d009539	TIDP3362	0	3	0	0	872	0.833333	0	0	0	0	0	3
Zm00001d026716	1d026716	0	3	0	0	267.667	0.833333	0	0	0	0	0	3
Zm00001d038740	1d038740	0	3	0	0	1073.67	0.833333	0	0	0	0	0	3
Zm00001d011420	1d011420	0	3	0	0	1073.67	0.833333	0	0	0	0	0	3
Zm00001d048209	1d048209	0	3	0	0	991	0.833333	0	0	0	0	0	3
ENSRNA049471996	U2	0	3	0	0	457	0.833333	0	0	0	0	0	3
Zm00001d019985	1d019985	0	3	0	0	324.667	0.833333	0	0	0	0	0	3
Zm00001d010012	1d010012	0	3	0	0	361	0.833333	0	0	0	0	0	3
Zm00001d015138	1d015138	0	3	0	0	316.333	0.833333	0	0	0	0	0	3
ZeamMp096	ZeamMp096	0	3	0	0	250	0.833333	0	0	0	0	0	3
Zm00001d008954	umc1802	0	3	0	0	269.333	0.833333	0	0	0	0	0	3
Zm00001d013239	1d013239	0	4	0	0	496.25	0.833333	0	0	0	0	0	4
Zm00001d005077	1d005077	0	3	0	0	753.667	0.833333	0	0	0	0	0	3
Zm00001d030314	IDP1407	0	8	0	0	319.5	0.803571	0	0	0	0	0	8
Zm00001d013071	IAA19	0	5	0	0	362.2	0.8	0	0	0	0	0	5
Zm00001d040606	1d040606	0	7	0	0	381.857	0.785714	0	0	0	0	0	7
Zm00001d001483	1d001483	0	4	0	0	2779.5	0.75	0	0	0	0	0	4
Zm00001d037114	ER2	0	4	0	0	499	0.75	0	0	0	0	0	4
Zm00001d040445	1d040445	0	4	0	0	261.75	0.75	0	0	0	0	0	4
Zm00001d038690	1d038690	0	4	0	0	261.75	0.75	0	0	0	0	0	4
Zm00001d032275	1d032275	0	4	0	0	240	0.75	0	0	0	0	0	4
Zm00001d051934	1d051934	0	4	0	0	1122.5	0.75	0	0	0	0	0	4
Zm00001d007929	AY109586	0	5	0	0	936.4	0.75	0	0	0	0	0	5
Zm00001d021838	1d021838	0	5	0	0	956.6	0.75	0	0	0	0	0	5
Zm00001d015804	1d015804	0	4	0	0	371.75	0.75	0	0	0	0	0	4
Zm00001d027332	umc1177	0	10	0	0	311.2	0.744444	0	0	0	0	0	10
Zm00001d052478	1d052478	0	6	0	0	927.833	0.733333	0	0	0	0	0	6
Zm00001d040593	1d040593	0	8	0	0	351.125	0.732143	0	0	0	0	0	8
Zm00001d038874	1d038874	0	9	0	0	315.667	0.708333	0	0	0	0	0	9
Zm00001d017573	1d017573	0	5	0	0	319.8	0.7	0	0	0	0	0	5
Zm00001d018238	1d018238	0	5	0	0	1846	0.7	0	0	0	0	0	5
Zm00001d017353	1d017353	0	6	0	0	445	0.7	0	0	0	0	0	6
Zm00001d028405	1d028405	0	8	0	0	1077.38	0.678571	0	0	0	0	0	8
Zm00001d021026	1d021026	0	3	0	0	970	0.666667	0	0	0	0	0	3
Zm00001d029209	1d029209	0	3	0	0	151.667	0.666667	0	0	0	0	0	3
Zm00001d026352	1d026352	0	3	0	0	151.667	0.666667	0	0	0	0	0	3
Zm00001d018055	1d018055	0	3	0	0	151.667	0.666667	0	0	0	0	0	3
Zm00001d013255	1d013255	0	3	0	0	151.667	0.666667	0	0	0	0	0	3
Zm00001d023305	1d023305	0	3	0	0	3866.67	0.666667	0	0	0	0	0	3
Zm00001d050977	1d050977	0	3	0	0	148.333	0.666667	0	0	0	0	0	3
Zm00001d052748	1d052748	0	4	0	0	2915	0.666667	0	0	0	0	0	4
Zm00001d030194	si618046c10a	0	3	0	0	821	0.666667	0	0	0	0	0	3
Zm00001d052158	1d052158	0	3	0	0	129.333	0.666667	0	0	0	0	0	3
Zm00001d047680	1d047680	0	3	0	0	734	0.666667	0	0	0	0	0	3
Zm00001d006443	1d006443	0	3	0	0	204.667	0.666667	0	0	0	0	0	3
Zm00001d033985	MMP172	0	3	0	0	697	0.666667	0	0	0	0	0	3
Zm00001d030379	1d030379	0	3	0	0	697	0.666667	0	0	0	0	0	3
Zm00001d025885	CKX11	0	3	0	0	697	0.666667	0	0	0	0	0	3
Zm00001d020543	SAM3	0	3	0	0	697	0.666667	0	0	0	0	0	3
Zm00001d014992	1d014992	0	3	0	0	697	0.666667	0	0	0	0	0	3
Zm00001d013093	1d013093	0	3	0	0	1306	0.666667	0	0	0	0	0	3
Zm00001d016521	1d016521	0	3	0	0	616.333	0.666667	0	0	0	0	0	3
Zm00001d000574	1d000574	0	3	0	0	263.667	0.666667	0	0	0	0	0	3
Zm00001d007232	1d007232	0	3	0	0	1268	0.666667	0	0	0	0	0	3
Zm00001d052776	1d052776	0	3	0	0	254.667	0.666667	0	0	0	0	0	3
Zm00001d021726	1d021726	0	3	0	0	316.667	0.666667	0	0	0	0	0	3
Zm00001d044586	1d044586	0	3	0	0	1342.67	0.666667	0	0	0	0	0	3
Zm00001d005076	1d005076	0	4	0	0	868.25	0.666667	0	0	0	0	0	4
Zm00001d023425	CR4	0	3	0	0	1959.67	0.666667	0	0	0	0	0	3
Zm00001d047023	1d047023	0	3	0	0	281.667	0.666667	0	0	0	0	0	3
Zm00001d052176	1d052176	0	3	0	0	1021.67	0.666667	0	0	0	0	0	3
Zm00001d043276	1d043276	0	4	0	0	616.5	0.666667	0	0	0	0	0	4
Zm00001d026895	1d026895	0	3	0	0	749.667	0.666667	0	0	0	0	0	3
Zm00001d009222	1d009222	0	6	0	0	272.667	0.666667	0	0	0	0	0	6
Zm00001d013342	FHA12	0	4	0	0	1141	0.666667	0	0	0	0	0	4
Zm00001d029234	1d029234	0	3	0	0	244.333	0.666667	0	0	0	0	0	3
Zm00001d013162	1d013162	0	3	0	0	1228.33	0.666667	0	0	0	0	0	3
Zm00001d045582	1d045582	0	3	0	0	1322.67	0.666667	0	0	0	0	0	3
Zm00001d038926	1d038926	0	3	0	0	671.667	0.666667	0	0	0	0	0	3
Zm00001d038371	LAC2	0	3	0	0	716.667	0.666667	0	0	0	0	0	3
Zm00001d013313	1d013313	0	6	0	0	529.167	0.666667	0	0	0	0	0	6
Zm00001d018749	1d018749	0	4	0	0	520	0.666667	0	0	0	0	0	4
Zm00001d046530	pco060490	0	3	0	0	601.667	0.666667	0	0	0	0	0	3
Zm00001d022009	1d022009	0	10	0	0	889.8	0.655556	0	0	0	0	0	10
Zm00001d046357	1d046357	0	9	0	0	303.667	0.652778	0	0	0	0	0	9
Zm00001d016825	1d016825	0	5	0	0	3188.6	0.65	0	0	0	0	0	5
Zm00001d029526	CYP18	0	5	0	0	463.2	0.65	0	0	0	0	0	5
Zm00001d002958	1d002958	0	8	0	0	476.5	0.642857	0	0	0	0	0	8
Zm00001d038783	PRF1	0	9	0	0	334.667	0.638889	0	0	0	0	0	9
Zm00001d002850	pco094531	0	8	0	0	387.625	0.625	0	0	0	0	0	8
Zm00001d034642	1d034642	0	30	0	0	2335	0.61954	0	0	0	0	0	30
Zm00001d044183	1d044183	0	7	0	0	1035.43	0.619048	0	0	0	0	0	7
Zm00001d041569	1d041569	0	26	0	0	4892.73	0.601538	0	0	0	0	0	26
Zm00001d045125	1d045125	0	5	0	0	993.8	0.6	0	0	0	0	0	5
Zm00001d028750	ASN3	0	6	0	0	2346.67	0.6	0	0	0	0	0	6
Zm00001d039549	1d039549	0	5	0	0	982.6	0.6	0	0	0	0	0	5
Zm00001d000534	1d000534	0	5	0	0	329.4	0.6	0	0	0	0	0	5
Zm00001d037280	1d037280	0	5	0	0	485.8	0.6	0	0	0	0	0	5
Zm00001d043202	1d043202	0	5	0	0	1041.4	0.6	0	0	0	0	0	5
Zm00001d020332	2G315431	0	5	0	0	840	0.6	0	0	0	0	0	5
Zm00001d039139	1d039139	0	6	0	0	553.333	0.6	0	0	0	0	0	6
Zm00001d015114	1d015114	0	6	0	0	358.167	0.6	0	0	0	0	0	6
Zm00001d042739	1d042739	0	5	0	0	419.4	0.6	0	0	0	0	0	5
Zm00001d021887	DSUL1	0	5	0	0	1349	0.6	0	0	0	0	0	5
ZeamMp113	ZeamMp113	0	5	0	0	260.4	0.6	0	0	0	0	0	5
Zm00001d032948	KCS15	0	5	0	0	251.4	0.6	0	0	0	0	0	5
Zm00001d032501	1d032501	0	6	0	0	352.833	0.6	0	0	0	0	0	6
Zm00001d007657	SE1	0	5	0	0	490	0.6	0	0	0	0	0	5
ZeamMp179	ZeamMp179	0	7	0	0	275	0.595238	0	0	0	0	0	7
Zm00001d007785	1d007785	0	7	0	0	608.857	0.595238	0	0	0	0	0	7
Zm00001d033528	1d033528	0	11	0	0	287.727	0.590909	0	0	0	0	0	11
Zm00001d003502	1d003502	0	25	0	0	4971.4	0.59	0	0	0	0	0	25
Zm00001d020345	NBCS18	0	8	0	0	293	0.589286	0	0	0	0	0	8
Zm00001d017770	1d017770	0	8	0	0	371.625	0.589286	0	0	0	0	0	8
Zm00001d018998	1d018998	0	4	0	0	1274	0.583333	0	0	0	0	0	4
Zm00001d023095	1d023095	0	4	0	0	1001.25	0.583333	0	0	0	0	0	4
Zm00001d030037	1d030037	0	4	0	0	2514.5	0.583333	0	0	0	0	0	4
Zm00001d006879	1d006879	0	4	0	0	433	0.583333	0	0	0	0	0	4
Zm00001d039886	1d039886	0	4	0	0	529	0.583333	0	0	0	0	0	4
Zm00001d025949	1d025949	0	4	0	0	584.25	0.583333	0	0	0	0	0	4
Zm00001d043615	umc2273	0	4	0	0	755	0.583333	0	0	0	0	0	4
Zm00001d042768	1d042768	0	4	0	0	692.75	0.583333	0	0	0	0	0	4
Zm00001d020238	1d020238	0	4	0	0	353.75	0.583333	0	0	0	0	0	4
Zm00001d031049	1d031049	0	4	0	0	272.25	0.583333	0	0	0	0	0	4
Zm00001d011846	1d011846	0	4	0	0	252.25	0.583333	0	0	0	0	0	4
Zm00001d042063	1d042063	0	37	0	0	1990.38	0.576577	0	0	0	0	0	37
Zm00001d039011	1d039011	0	39	0	0	1944.49	0.574224	0	0	0	0	0	39
Zm00001d022393	1d022393	0	28	0	0	4992.14	0.572751	0	0	0	0	0	28
Zm00001d037785	1d037785	0	28	0	0	4743.71	0.571429	0	0	0	0	0	28
Zm00001d023182	1d023182	0	9	0	0	1297.44	0.569444	0	0	0	0	0	9
Zm00001d013446	1d013446	0	9	0	0	943.333	0.569444	0	0	0	0	0	9
Zm00001d006613	1d006613	0	27	0	0	4802.63	0.568376	0	0	0	0	0	27
Zm00001d008417	1d008417	0	12	0	0	665.083	0.568182	0	0	0	0	0	12
Zm00001d034111	PPR73	0	6	0	0	704.5	0.566667	0	0	0	0	0	6
Zm00001d022595	pco129709	0	29	0	0	4381.03	0.566502	0	0	0	0	0	29
Zm00001d050411	1d050411	0	28	0	0	4688.36	0.564815	0	0	0	0	0	28
Zm00001d037727	DTC1	0	30	0	0	4557.17	0.563218	0	0	0	0	0	30
Zm00001d031429	TIDP3261	0	29	0	0	4773.17	0.562808	0	0	0	0	0	29
Zm00001d023811	PRP9	0	9	0	0	287.889	0.555556	0	0	0	0	0	9
Zm00001d021615	CCP4	0	26	0	0	2868.81	0.553846	0	0	0	0	0	26
Zm00001d051211	1d051211	0	28	0	0	4621.86	0.55291	0	0	0	0	0	28
Zm00001d049666	RPS13	0	31	0	0	4583.42	0.551613	0	0	0	0	0	31
Zm00001d052604	1d052604	0	5	0	0	2457.2	0.55	0	0	0	0	0	5
Zm00001d029571	si660076d07	0	5	0	0	2400.4	0.55	0	0	0	0	0	5
Zm00001d025360	1d025360	0	5	0	0	1410	0.55	0	0	0	0	0	5
Zm00001d023253	1d023253	0	5	0	0	261.8	0.55	0	0	0	0	0	5
Zm00001d011657	cl8313_1	0	5	0	0	292	0.55	0	0	0	0	0	5
Zm00001d004561	UCP2	0	5	0	0	617.8	0.55	0	0	0	0	0	5
Zm00001d015934	PME13	0	5	0	0	1476.4	0.55	0	0	0	0	0	5
Zm00001d053186	1d053186	0	5	0	0	374.6	0.55	0	0	0	0	0	5
Zm00001d005334	1d005334	0	30	0	0	4622.3	0.549425	0	0	0	0	0	30
Zm00001d032370	pco102485	0	32	0	0	4458.09	0.549395	0	0	0	0	0	32
Zm00001d018973	IAA32	0	39	0	0	1449.59	0.548583	0	0	0	0	0	39
Zm00001d008573	1d008573	0	37	0	0	2161.65	0.544294	0	0	0	0	0	37
Zm00001d029738	1d029738	0	37	0	0	2282.3	0.543544	0	0	0	0	0	37
Zm00001d040777	1d040777	0	9	0	0	385.778	0.541667	0	0	0	0	0	9
Zm00001d045053	1d045053	0	27	0	0	4790.63	0.541311	0	0	0	0	0	27
Zm00001d034644	ADF3	0	30	0	0	4789.87	0.54023	0	0	0	0	0	30
Zm00001d041671	BETL3	0	24	0	0	2636.58	0.539855	0	0	0	0	0	24
Zm00001d009657	1d009657	0	31	0	0	4480.71	0.539785	0	0	0	0	0	31
Zm00001d030720	1d030720	0	29	0	0	3182.1	0.539409	0	0	0	0	0	29
Zm00001d044287	csu36c(rpL19)	0	31	0	0	4598.97	0.53871	0	0	0	0	0	31
Zm00001d006496	cl866_1a	0	29	0	0	4727.28	0.538177	0	0	0	0	0	29
Zm00001d037481	1d037481	0	29	0	0	4506.45	0.535714	0	0	0	0	0	29
Zm00001d039483	1d039483	0	29	0	0	4699.34	0.534483	0	0	0	0	0	29
Zm00001d008623	1d008623	0	6	0	0	1309	0.533333	0	0	0	0	0	6
Zm00001d014412	1d014412	0	15	0	0	1202.2	0.533333	0	0	0	0	0	15
Zm00001d031801	1d031801	0	6	0	0	1262.5	0.533333	0	0	0	0	0	6
Zm00001d032467	FAH1	0	6	0	0	425	0.533333	0	0	0	0	0	6
Zm00001d031611	RPL17C	0	30	0	0	4607.9	0.532184	0	0	0	0	0	30
Zm00001d008395	1d008395	0	29	0	0	4386.45	0.53202	0	0	0	0	0	29
Zm00001d022134	1d022134	0	31	0	0	4622	0.531183	0	0	0	0	0	31
Zm00001d009653	ARPP2A	0	32	0	0	4317.53	0.530242	0	0	0	0	0	32
Zm00001d029551	1d029551	0	27	0	0	4675.7	0.529915	0	0	0	0	0	27
Zm00001d026343	1d026343	0	31	0	0	4799.94	0.529032	0	0	0	0	0	31
Zm00001d030690	1d030690	0	30	0	0	4200.83	0.528736	0	0	0	0	0	30
Zm00001d016410	pco138259	0	34	0	0	4383.41	0.527629	0	0	0	0	0	34
Zm00001d038885	umc1490	0	27	0	0	4634.37	0.527066	0	0	0	0	0	27
Zm00001d024659	gpm832	0	25	0	0	2909.28	0.526667	0	0	0	0	0	25
Zm00001d034422	1d034422	0	30	0	0	4763.63	0.522989	0	0	0	0	0	30
Zm00001d014785	TAP1	0	33	0	0	4227.67	0.522727	0	0	0	0	0	33
Zm00001d044653	pco096827	0	31	0	0	4497.26	0.522581	0	0	0	0	0	31
Zm00001d015568	1d015568	0	28	0	0	4755.57	0.522487	0	0	0	0	0	28
Zm00001d022301	AY106318	0	32	0	0	4293.22	0.521169	0	0	0	0	0	32
Zm00001d051063	1d051063	0	28	0	0	4658.57	0.521164	0	0	0	0	0	28
Zm00001d024274	AY105746	0	30	0	0	4447.07	0.52069	0	0	0	0	0	30
Zm00001d017984	1d017984	0	46	0	0	1896.41	0.52029	0	0	0	0	0	46
Zm00001d019219	RPS12	0	33	0	0	4319.52	0.519886	0	0	0	0	0	33
Zm00001d035094	1d035094	0	30	0	0	4549.6	0.51954	0	0	0	0	0	30
Zm00001d052056	1d052056	0	32	0	0	4311.19	0.519153	0	0	0	0	0	32
Zm00001d051525	1d051525	0	8	0	0	334	0.517857	0	0	0	0	0	8
Zm00001d034641	umc1220	0	39	0	0	1878.31	0.517544	0	0	0	0	0	39
Zm00001d053576	rz476a	0	32	0	0	4288.91	0.517137	0	0	0	0	0	32
Zm00001d028117	1d028117	0	32	0	0	4648.72	0.517137	0	0	0	0	0	32
Zm00001d038646	pco095316c	0	33	0	0	4201.33	0.517045	0	0	0	0	0	33
Zm00001d051498	1d051498	0	32	0	0	4542.16	0.516129	0	0	0	0	0	32
Zm00001d029543	1d029543	0	31	0	0	4686.81	0.516129	0	0	0	0	0	31
Zm00001d010500	1d010500	0	29	0	0	4584.72	0.51601	0	0	0	0	0	29
Zm00001d032031	1d032031	0	29	0	0	4002.76	0.51601	0	0	0	0	0	29
Zm00001d039664	cl3994_1b	0	32	0	0	4603.94	0.515121	0	0	0	0	0	32
Zm00001d009127	1d009127	0	31	0	0	4521.06	0.515054	0	0	0	0	0	31
Zm00001d028968	1d028968	0	38	0	0	1330.08	0.514225	0	0	0	0	0	38
Zm00001d042966	pza03733	0	32	0	0	4521.31	0.514113	0	0	0	0	0	32
Zm00001d037603	1d037603	0	31	0	0	4701.97	0.513978	0	0	0	0	0	31
Zm00001d049640	AAAP28	0	9	0	0	375.667	0.513889	0	0	0	0	0	9
Zm00001d012911	1d012911	0	29	0	0	4528.97	0.513547	0	0	0	0	0	29
Zm00001d009579	pco154872	0	34	0	0	4177.59	0.513369	0	0	0	0	0	34
Zm00001d015180	1d015180	0	33	0	0	4399.24	0.513258	0	0	0	0	0	33
Zm00001d018135	1d018135	0	30	0	0	4347.57	0.512644	0	0	0	0	0	30
Zm00001d044699	cl30719_1	0	34	0	0	4217.76	0.511586	0	0	0	0	0	34
Zm00001d016935	NFA104	0	32	0	0	4322.69	0.511089	0	0	0	0	0	32
Zm00001d047608	1d047608	0	35	0	0	4128.66	0.510924	0	0	0	0	0	35
Zm00001d053003	2G012416	0	31	0	0	4228.71	0.510753	0	0	0	0	0	31
Zm00001d001882	1d001882	0	31	0	0	4287.45	0.510753	0	0	0	0	0	31
Zm00001d050935	1d050935	0	29	0	0	3235.52	0.509852	0	0	0	0	0	29
Zm00001d046959	gpm739b	0	33	0	0	4227.76	0.50947	0	0	0	0	0	33
Zm00001d043955	pco079824	0	33	0	0	4248.39	0.50947	0	0	0	0	0	33
Zm00001d007226	1d007226	0	11	0	0	3097.91	0.509091	0	0	0	0	0	11
Zm00001d017141	1d017141	0	32	0	0	4268.91	0.509073	0	0	0	0	0	32
Zm00001d040435	pco153932	0	31	0	0	4232.94	0.508602	0	0	0	0	0	31
Zm00001d022463	1d022463	0	32	0	0	4341.78	0.508065	0	0	0	0	0	32
Zm00001d015300	csu36b(rpL19)	0	32	0	0	4595.53	0.508065	0	0	0	0	0	32
Zm00001d024319	umc1345	0	28	0	0	4154.25	0.507937	0	0	0	0	0	28
Zm00001d014073	pco134753	0	33	0	0	4190.48	0.507576	0	0	0	0	0	33
Zm00001d040323	CAL2	0	31	0	0	4418.84	0.507527	0	0	0	0	0	31
Zm00001d034805	1d034805	0	31	0	0	3902.74	0.507527	0	0	0	0	0	31
Zm00001d045448	RPS22A	0	33	0	0	4102.61	0.506629	0	0	0	0	0	33
Zm00001d010850	1d010850	0	33	0	0	4242.15	0.506629	0	0	0	0	0	33
Zm00001d024571	1d024571	0	31	0	0	4435.97	0.506452	0	0	0	0	0	31
Zm00001d035553	IDP778	0	13	0	0	313.692	0.50641	0	0	0	0	0	13
Zm00001d036642	cl29192_1	0	30	0	0	4512.9	0.505747	0	0	0	0	0	30
Zm00001d047296	1d047296	0	33	0	0	4449.03	0.505682	0	0	0	0	0	33
Zm00001d007079	1d007079	0	43	0	0	2295.12	0.50443	0	0	0	0	0	43
Zm00001d040027	1d040027	0	17	0	0	703.353	0.503676	0	0	0	0	0	17
Zm00001d001929	pco118092	0	30	0	0	4614.77	0.503448	0	0	0	0	0	30
Zm00001d046852	1d046852	0	47	0	0	2377.85	0.503238	0	0	0	0	0	47
Zm00001d037992	1d037992	0	31	0	0	4334.26	0.503226	0	0	0	0	0	31
Zm00001d035455	1d035455	0	40	0	0	1902.33	0.503205	0	0	0	0	0	40
Zm00001d028477	1d028477	0	33	0	0	3823.97	0.502841	0	0	0	0	0	33
Zm00001d049389	1d049389	0	32	0	0	4299.72	0.502016	0	0	0	0	0	32
Zm00001d038543	1d038543	0	32	0	0	4446.25	0.502016	0	0	0	0	0	32
Zm00001d028375	1d028375	0	32	0	0	4309.34	0.502016	0	0	0	0	0	32
Zm00001d024624	TIDP3108	0	34	0	0	4189.91	0.501783	0	0	0	0	0	34
Zm00001d012537	1d012537	0	33	0	0	3815.45	0.500947	0	0	0	0	0	33
Zm00001d044300	1d044300	0	48	0	0	2039.23	0.500443	0	0	0	0	0	48
Zm00001d024243	1d024243	0	2	0	0	475	0.5	0	0	0	0	0	2
Zm00001d013014	1d013014	0	2	0	0	5764	0.5	0	0	0	0	0	2
Zm00001d014152	cl61416_1	0	2	0	0	901.5	0.5	0	0	0	0	0	2
Zm00001d048270	1d048270	0	2	0	0	770.5	0.5	0	0	0	0	0	2
Zm00001d025327	1d025327	0	3	0	0	2099	0.5	0	0	0	0	0	3
ZeamMp134	ZeamMp134	0	3	0	0	314.667	0.5	0	0	0	0	0	3
Zm00001d047971	1d047971	0	2	0	0	1326	0.5	0	0	0	0	0	2
Zm00001d004818	1d004818	0	2	0	0	1326	0.5	0	0	0	0	0	2
ZeamMp155	ZeamMp155	0	2	0	0	938	0.5	0	0	0	0	0	2
Zm00001d037289	ORK1	0	2	0	0	412	0.5	0	0	0	0	0	2
Zm00001d012520	1d012520	0	2	0	0	412	0.5	0	0	0	0	0	2
Zm00001d050967	1d050967	0	3	0	0	1146	0.5	0	0	0	0	0	3
Zm00001d053172	1d053172	0	2	0	0	1602.5	0.5	0	0	0	0	0	2
Zm00001d007433	1d007433	0	2	0	0	1085.5	0.5	0	0	0	0	0	2
Zm00001d025325	1d025325	0	2	0	0	99	0.5	0	0	0	0	0	2
Zm00001d035016	1d035016	0	2	0	0	1034.5	0.5	0	0	0	0	0	2
Zm00001d018477	1d018477	0	2	0	0	1872	0.5	0	0	0	0	0	2
Zm00001d013702	NFC103B	0	2	0	0	1872	0.5	0	0	0	0	0	2
Zm00001d002866	1d002866	0	2	0	0	1872	0.5	0	0	0	0	0	2
Zm00001d035171	1d035171	0	2	0	0	238.5	0.5	0	0	0	0	0	2
Zm00001d031793	1d031793	0	2	0	0	416	0.5	0	0	0	0	0	2
Zm00001d033568	1d033568	0	4	0	0	676.25	0.5	0	0	0	0	0	4
Zm00001d047658	NAS10	0	2	0	0	3171.5	0.5	0	0	0	0	0	2
Zm00001d024262	1d024262	0	2	0	0	1995	0.5	0	0	0	0	0	2
ZemaCp020	ATPA	0	3	0	0	866.333	0.5	0	0	0	0	0	3
Zm00001d024314	cl4921_1	0	2	0	0	416	0.5	0	0	0	0	0	2
ENSRNA049463774	U1	0	2	0	0	416	0.5	0	0	0	0	0	2
Zm00001d010536	cl20712_1(629)	0	2	0	0	734	0.5	0	0	0	0	0	2
Zm00001d002477	1d002477	0	4	0	0	827.75	0.5	0	0	0	0	0	4
Zm00001d043881	1d043881	0	2	0	0	289.5	0.5	0	0	0	0	0	2
Zm00001d002274	AY112075	0	3	0	0	512	0.5	0	0	0	0	0	3
Zm00001d026962	1d026962	0	2	0	0	516	0.5	0	0	0	0	0	2
Zm00001d027471	pco137023	0	4	0	0	331.25	0.5	0	0	0	0	0	4
Zm00001d044675	1d044675	0	2	0	0	238	0.5	0	0	0	0	0	2
Zm00001d016826	1d016826	0	2	0	0	315.5	0.5	0	0	0	0	0	2
Zm00001d048773	1d048773	0	2	0	0	1322	0.5	0	0	0	0	0	2
Zm00001d043425	1d043425	0	4	0	0	243.25	0.5	0	0	0	0	0	4
Zm00001d039364	1d039364	0	2	0	0	194	0.5	0	0	0	0	0	2
Zm00001d034424	1d034424	0	2	0	0	194	0.5	0	0	0	0	0	2
Zm00001d028980	1d028980	0	2	0	0	194	0.5	0	0	0	0	0	2
ENSRNA049478193	SSU_rRNA_eukarya	0	3	0	0	301	0.5	0	0	0	0	0	3
Zm00001d002096	1d002096	0	2	0	0	5632	0.5	0	0	0	0	0	2
Zm00001d040855	1d040855	0	2	0	0	209	0.5	0	0	0	0	0	2
Zm00001d048888	1d048888	0	2	0	0	368	0.5	0	0	0	0	0	2
Zm00001d028613	1d028613	0	2	0	0	368	0.5	0	0	0	0	0	2
Zm00001d023477	1d023477	0	2	0	0	225.5	0.5	0	0	0	0	0	2
Zm00001d015636	1d015636	0	2	0	0	600	0.5	0	0	0	0	0	2
Zm00001d009642	1d009642	0	2	0	0	501	0.5	0	0	0	0	0	2
Zm00001d014611	1d014611	0	2	0	0	424.5	0.5	0	0	0	0	0	2
Zm00001d032716	1d032716	0	2	0	0	5756	0.5	0	0	0	0	0	2
Zm00001d025680	1d025680	0	5	0	0	1492.4	0.5	0	0	0	0	0	5
ZemaCp029	NDHC	0	4	0	0	708.25	0.5	0	0	0	0	0	4
Zm00001d035753	PGIP3	0	4	0	0	675.5	0.5	0	0	0	0	0	4
Zm00001d053569	CYP25	0	2	0	0	2138	0.5	0	0	0	0	0	2
Zm00001d002176	AAAP7	0	2	0	0	1929	0.5	0	0	0	0	0	2
Zm00001d029482	1d029482	0	2	0	0	96	0.5	0	0	0	0	0	2
Zm00001d049288	1d049288	0	2	0	0	250.5	0.5	0	0	0	0	0	2
Zm00001d001001	1d001001	0	2	0	0	478.5	0.5	0	0	0	0	0	2
Zm00001d044020	1d044020	0	2	0	0	152	0.5	0	0	0	0	0	2
Zm00001d020755	1d020755	0	2	0	0	365.5	0.5	0	0	0	0	0	2
ENSRNA049469029	U2	0	2	0	0	1461.5	0.5	0	0	0	0	0	2
Zm00001d013873	1d013873	0	2	0	0	2489	0.5	0	0	0	0	0	2
Zm00001d007896	1d007896	0	5	0	0	538.4	0.5	0	0	0	0	0	5
ENSRNA049474917	Plant_U3	0	4	0	0	392.75	0.5	0	0	0	0	0	4
Zm00001d026282	1d026282	0	4	0	0	219.75	0.5	0	0	0	0	0	4
Zm00001d017880	AAAP36	0	4	0	0	335.75	0.5	0	0	0	0	0	4
Zm00001d004401	GLP2	0	3	0	0	276.333	0.5	0	0	0	0	0	3
Zm00001d037656	1d037656	0	5	0	0	707.2	0.5	0	0	0	0	0	5
Zm00001d019297	1d019297	0	2	0	0	983	0.5	0	0	0	0	0	2
Zm00001d001169	1d001169	0	2	0	0	4774	0.5	0	0	0	0	0	2
Zm00001d045481	ER3	0	5	0	0	940.8	0.5	0	0	0	0	0	5
Zm00001d024753	PRX35	0	3	0	0	2118.67	0.5	0	0	0	0	0	3
Zm00001d029540	1d029540	0	3	0	0	1005.33	0.5	0	0	0	0	0	3
Zm00001d051829	1d051829	0	6	0	0	705	0.5	0	0	0	0	0	6
Zm00001d033656	1d033656	0	5	0	0	372.6	0.5	0	0	0	0	0	5
Zm00001d016473	1d016473	0	2	0	0	179.5	0.5	0	0	0	0	0	2
Zm00001d044399	LHCB1	0	2	0	0	1991.5	0.5	0	0	0	0	0	2
Zm00001d037410	1d037410	0	2	0	0	400	0.5	0	0	0	0	0	2
Zm00001d007424	1d007424	0	2	0	0	130.5	0.5	0	0	0	0	0	2
Zm00001d051987	1d051987	0	2	0	0	281	0.5	0	0	0	0	0	2
ENSRNA049455425	U1	0	4	0	0	1700.75	0.5	0	0	0	0	0	4
Zm00001d053829	1d053829	0	2	0	0	118	0.5	0	0	0	0	0	2
Zm00001d022430	umc1154	0	2	0	0	118	0.5	0	0	0	0	0	2
Zm00001d039078	1d039078	0	2	0	0	428.5	0.5	0	0	0	0	0	2
Zm00001d044584	1d044584	0	4	0	0	346.5	0.5	0	0	0	0	0	4
Zm00001d008273	1d008273	0	4	0	0	282	0.5	0	0	0	0	0	4
Zm00001d032693	1d032693	0	3	0	0	1064.33	0.5	0	0	0	0	0	3
Zm00001d038075	ZAR8	0	2	0	0	5667	0.5	0	0	0	0	0	2
Zm00001d039279	1d039279	0	2	0	0	667.5	0.5	0	0	0	0	0	2
Zm00001d033782	1d033782	0	2	0	0	2832.5	0.5	0	0	0	0	0	2
Zm00001d018645	1d018645	0	2	0	0	257.5	0.5	0	0	0	0	0	2
ZemaCp009	PSBZ	0	2	0	0	78.5	0.5	0	0	0	0	0	2
Zm00001d034413	GLB2	0	3	0	0	679.667	0.5	0	0	0	0	0	3
Zm00001d011417	1d011417	0	2	0	0	1790	0.5	0	0	0	0	0	2
Zm00001d002688	1d002688	0	2	0	0	319.5	0.5	0	0	0	0	0	2
Zm00001d046148	1d046148	0	2	0	0	6761	0.5	0	0	0	0	0	2
Zm00001d006845	1d006845	0	2	0	0	942.5	0.5	0	0	0	0	0	2
Zm00001d048444	2G075563	0	4	0	0	426.25	0.5	0	0	0	0	0	4
Zm00001d027862	1d027862	0	2	0	0	191.5	0.5	0	0	0	0	0	2
Zm00001d018430	1d018430	0	4	0	0	414	0.5	0	0	0	0	0	4
Zm00001d053861	1d053861	0	2	0	0	1655.5	0.5	0	0	0	0	0	2
Zm00001d044283	umc1813	0	2	0	0	1519	0.5	0	0	0	0	0	2
Zm00001d020717	ABH4	0	3	0	0	538	0.5	0	0	0	0	0	3
Zm00001d029060	1d029060	0	4	0	0	261	0.5	0	0	0	0	0	4
Zm00001d044192	AAAP25	0	4	0	0	881	0.5	0	0	0	0	0	4
Zm00001d031724	umc1335	0	3	0	0	918	0.5	0	0	0	0	0	3
Zm00001d006017	1d006017	0	3	0	0	524.667	0.5	0	0	0	0	0	3
Zm00001d047181	1d047181	0	4	0	0	779.5	0.5	0	0	0	0	0	4
Zm00001d017202	1d017202	0	4	0	0	199	0.5	0	0	0	0	0	4
Zm00001d002968	1d002968	0	4	0	0	282	0.5	0	0	0	0	0	4
Zm00001d027027	1d027027	0	3	0	0	687.667	0.5	0	0	0	0	0	3
ENSRNA049471654	snoR143	0	3	0	0	2151	0.5	0	0	0	0	0	3
Zm00001d018431	1d018431	0	4	0	0	646.5	0.5	0	0	0	0	0	4
Zm00001d000842	1d000842	0	3	0	0	424	0.5	0	0	0	0	0	3
Zm00001d049365	IDP454	0	2	0	0	104	0.5	0	0	0	0	0	2
Zm00001d002596	1d002596	0	2	0	0	219.5	0.5	0	0	0	0	0	2
Zm00001d002431	1d002431	0	4	0	0	304	0.5	0	0	0	0	0	4
Zm00001d032718	1d032718	0	4	0	0	1064.25	0.5	0	0	0	0	0	4
Zm00001d001030	1d001030	0	5	0	0	1860.8	0.5	0	0	0	0	0	5
Zm00001d042057	PLC8	0	4	0	0	482.75	0.5	0	0	0	0	0	4
Zm00001d014681	1d014681	0	4	0	0	555.5	0.5	0	0	0	0	0	4
Zm00001d013632	1d013632	0	4	0	0	644	0.5	0	0	0	0	0	4
Zm00001d006190	1d006190	0	4	0	0	506.25	0.5	0	0	0	0	0	4
Zm00001d047015	1d047015	0	3	0	0	1242.67	0.5	0	0	0	0	0	3
Zm00001d036506	1d036506	0	4	0	0	204	0.5	0	0	0	0	0	4
Zm00001d010576	1d010576	0	2	0	0	1561	0.5	0	0	0	0	0	2
Zm00001d036789	1d036789	0	4	0	0	707.5	0.5	0	0	0	0	0	4
Zm00001d046945	1d046945	0	2	0	0	2385.5	0.5	0	0	0	0	0	2
Zm00001d032733	1d032733	0	2	0	0	76.5	0.5	0	0	0	0	0	2
Zm00001d005010	1d005010	0	2	0	0	391	0.5	0	0	0	0	0	2
Zm00001d017869	1d017869	0	6	0	0	743.833	0.5	0	0	0	0	0	6
Zm00001d048904	1d048904	0	4	0	0	798.5	0.5	0	0	0	0	0	4
Zm00001d039678	pco126676	0	2	0	0	1104	0.5	0	0	0	0	0	2
Zm00001d024083	1d024083	0	3	0	0	980	0.5	0	0	0	0	0	3
Zm00001d007838	PPR103	0	2	0	0	1418.5	0.5	0	0	0	0	0	2
Zm00001d030993	IAA2	0	4	0	0	175.75	0.5	0	0	0	0	0	4
Zm00001d020921	pco128969	0	2	0	0	183	0.5	0	0	0	0	0	2
Zm00001d003085	csu861	0	4	0	0	1099.75	0.5	0	0	0	0	0	4
ZemaCp084	RPL32	0	4	0	0	229.75	0.5	0	0	0	0	0	4
ZeamMp010	ZeamMp010	0	4	0	0	279.25	0.5	0	0	0	0	0	4
Zm00001d053184	1d053184	0	5	0	0	1027.4	0.5	0	0	0	0	0	5
Zm00001d052692	1d052692	0	3	0	0	712.667	0.5	0	0	0	0	0	3
Zm00001d014983	Scl_eas1	0	5	0	0	858.2	0.5	0	0	0	0	0	5
Zm00001d022491	1d022491	0	4	0	0	1319	0.5	0	0	0	0	0	4
Zm00001d000465	1d000465	0	4	0	0	503.75	0.5	0	0	0	0	0	4
Zm00001d035957	1d035957	0	6	0	0	1397.33	0.5	0	0	0	0	0	6
Zm00001d021393	1d021393	0	2	0	0	265	0.5	0	0	0	0	0	2
Zm00001d036262	1d036262	0	2	0	0	1155.5	0.5	0	0	0	0	0	2
Zm00001d043813	1d043813	0	4	0	0	483.75	0.5	0	0	0	0	0	4
Zm00001d020209	1d020209	0	4	0	0	187.5	0.5	0	0	0	0	0	4
Zm00001d041154	IDP876	0	8	0	0	410.25	0.5	0	0	0	0	0	8
Zm00001d022625	1d022625	0	5	0	0	270.4	0.5	0	0	0	0	0	5
Zm00001d008041	1d008041	0	3	0	0	255.667	0.5	0	0	0	0	0	3
Zm00001d036275	1d036275	0	5	0	0	561.8	0.5	0	0	0	0	0	5
Zm00001d054072	1d054072	0	2	0	0	131.5	0.5	0	0	0	0	0	2
Zm00001d047467	1d047467	0	2	0	0	149	0.5	0	0	0	0	0	2
Zm00001d014652	NBSLRR1	0	3	0	0	984.333	0.5	0	0	0	0	0	3
Zm00001d043616	1d043616	0	4	0	0	1444.75	0.5	0	0	0	0	0	4
Zm00001d030516	1d030516	0	3	0	0	1242.33	0.5	0	0	0	0	0	3
Zm00001d043803	1d043803	0	2	0	0	1479	0.5	0	0	0	0	0	2
Zm00001d004983	1d004983	0	3	0	0	627.667	0.5	0	0	0	0	0	3
ENSRNA049455358	Plant_SRP	0	4	0	0	2898	0.5	0	0	0	0	0	4
Zm00001d021572	1d021572	0	2	0	0	129.5	0.5	0	0	0	0	0	2
Zm00001d038867	APX5	0	2	0	0	674	0.5	0	0	0	0	0	2
Zm00001d038773	1d038773	0	2	0	0	2776	0.5	0	0	0	0	0	2
ZeamMp115	ZeamMp115	0	4	0	0	457.5	0.5	0	0	0	0	0	4
Zm00001d048218	1d048218	0	2	0	0	365.5	0.5	0	0	0	0	0	2
Zm00001d012098	1d012098	0	2	0	0	1549	0.5	0	0	0	0	0	2
Zm00001d030750	1d030750	0	2	0	0	189.5	0.5	0	0	0	0	0	2
Zm00001d025908	1d025908	0	4	0	0	652.75	0.5	0	0	0	0	0	4
Zm00001d025952	1d025952	0	3	0	0	323.333	0.5	0	0	0	0	0	3
Zm00001d043944	1d043944	0	4	0	0	183.75	0.5	0	0	0	0	0	4
Zm00001d040622	1d040622	0	4	0	0	378.5	0.5	0	0	0	0	0	4
Zm00001d028473	1d028473	0	3	0	0	1058.33	0.5	0	0	0	0	0	3
Zm00001d041684	1d041684	0	2	0	0	177	0.5	0	0	0	0	0	2
Zm00001d048686	1d048686	0	2	0	0	957	0.5	0	0	0	0	0	2
Zm00001d021387	1d021387	0	2	0	0	935.5	0.5	0	0	0	0	0	2
Zm00001d024767	1d024767	0	4	0	0	258	0.5	0	0	0	0	0	4
Zm00001d023495	1d023495	0	4	0	0	541	0.5	0	0	0	0	0	4
Zm00001d018603	1d018603	0	4	0	0	258.25	0.5	0	0	0	0	0	4
Zm00001d048837	CKI8	0	3	0	0	198.333	0.5	0	0	0	0	0	3
Zm00001d037747	1d037747	0	2	0	0	7393.5	0.5	0	0	0	0	0	2
Zm00001d043191	1d043191	0	2	0	0	2898	0.5	0	0	0	0	0	2
Zm00001d037602	cl6482_1b	0	31	0	0	4287.52	0.5	0	0	0	0	0	31
Zm00001d036570	1d036570	0	28	0	0	4638.18	0.5	0	0	0	0	0	28
Zm00001d036415	SAUR3	0	2	0	0	2867.5	0.5	0	0	0	0	0	2
Zm00001d017853	1d017853	0	5	0	0	1982	0.5	0	0	0	0	0	5
Zm00001d012844	pco111061	0	33	0	0	4316.67	0.5	0	0	0	0	0	33
Zm00001d008284	1d008284	0	32	0	0	4371.44	0.5	0	0	0	0	0	32
Zm00001d005905	1d005905	0	3	0	0	2167	0.5	0	0	0	0	0	3
Zm00001d040066	1d040066	0	4	0	0	621.5	0.5	0	0	0	0	0	4
Zm00001d024711	1d024711	0	2	0	0	363.5	0.5	0	0	0	0	0	2
Zm00001d035185	1d035185	0	2	0	0	879.5	0.5	0	0	0	0	0	2
Zm00001d026845	1d026845	0	4	0	0	230.75	0.5	0	0	0	0	0	4
Zm00001d021514	1d021514	0	2	0	0	181.5	0.5	0	0	0	0	0	2
Zm00001d021246	1d021246	0	2	0	0	202.5	0.5	0	0	0	0	0	2
Zm00001d005680	1d005680	0	2	0	0	531.5	0.5	0	0	0	0	0	2
Zm00001d024850	1d024850	0	5	0	0	403.6	0.5	0	0	0	0	0	5
Zm00001d049073	1d049073	0	2	0	0	264	0.5	0	0	0	0	0	2
Zm00001d029617	1d029617	0	2	0	0	264	0.5	0	0	0	0	0	2
Zm00001d004442	1d004442	0	2	0	0	2408	0.5	0	0	0	0	0	2
Zm00001d026821	1d026821	0	2	0	0	1807	0.5	0	0	0	0	0	2
Zm00001d016956	1d016956	0	2	0	0	1523	0.5	0	0	0	0	0	2
Zm00001d046891	1d046891	0	2	0	0	375	0.5	0	0	0	0	0	2
Zm00001d023522	1d023522	0	2	0	0	592.5	0.5	0	0	0	0	0	2
Zm00001d036206	1d036206	0	3	0	0	336.667	0.5	0	0	0	0	0	3
Zm00001d048522	1d048522	0	2	0	0	1054.5	0.5	0	0	0	0	0	2
Zm00001d048070	1d048070	0	2	0	0	646.5	0.5	0	0	0	0	0	2
Zm00001d040398	1d040398	0	2	0	0	724.5	0.5	0	0	0	0	0	2
Zm00001d017706	1d017706	0	3	0	0	860.667	0.5	0	0	0	0	0	3
Zm00001d009964	RGP2	0	3	0	0	721	0.5	0	0	0	0	0	3
Zm00001d036610	1d036610	0	4	0	0	563	0.5	0	0	0	0	0	4
Zm00001d049722	INVINH2	0	4	0	0	354.25	0.5	0	0	0	0	0	4
Zm00001d013878	1d013878	0	4	0	0	322	0.5	0	0	0	0	0	4
Zm00001d023281	AY110060	0	6	0	0	6661	0.5	0	0	0	0	0	6
Zm00001d045945	LGN1	0	4	0	0	226.5	0.5	0	0	0	0	0	4
Zm00001d044999	1d044999	0	2	0	0	398.5	0.5	0	0	0	0	0	2
Zm00001d026676	1d026676	0	3	0	0	2911	0.5	0	0	0	0	0	3
Zm00001d017287	1d017287	0	4	0	0	348.5	0.5	0	0	0	0	0	4
Zm00001d048329	1d048329	0	6	0	0	628.667	0.5	0	0	0	0	0	6
Zm00001d016912	1d016912	0	4	0	0	471.75	0.5	0	0	0	0	0	4
Zm00001d052079	LKRSDH1	0	4	0	0	299	0.5	0	0	0	0	0	4
Zm00001d046234	1d046234	0	7	0	0	2403.86	0.5	0	0	0	0	0	7
Zm00001d001786	1d001786	0	4	0	0	446.5	0.5	0	0	0	0	0	4
Zm00001d018141	1d018141	0	33	0	0	4318.15	0.499053	0	0	0	0	0	33
Zm00001d046583	MCH1	0	30	0	0	4807.13	0.498851	0	0	0	0	0	30
Zm00001d045650	1d045650	0	29	0	0	4504.1	0.498768	0	0	0	0	0	29
Zm00001d052053	1d052053	0	47	0	0	2465	0.49815	0	0	0	0	0	47
Zm00001d001862	1d001862	0	46	0	0	2573.37	0.498068	0	0	0	0	0	46
Zm00001d008594	1d008594	0	32	0	0	4558.78	0.496976	0	0	0	0	0	32
Zm00001d003539	1d003539	0	31	0	0	3696.19	0.496774	0	0	0	0	0	31
Zm00001d018404	1d018404	0	30	0	0	2641.33	0.496552	0	0	0	0	0	30
Zm00001d050921	1d050921	0	34	0	0	4235.44	0.496435	0	0	0	0	0	34
Zm00001d037422	SPR9	0	29	0	0	4425.62	0.496305	0	0	0	0	0	29
Zm00001d013282	RPS27C	0	33	0	0	4220.97	0.496212	0	0	0	0	0	33
Zm00001d001841	1d001841	0	27	0	0	4433.37	0.495726	0	0	0	0	0	27
Zm00001d046792	pco145926	0	32	0	0	4214.25	0.49496	0	0	0	0	0	32
Zm00001d035540	1d035540	0	28	0	0	4363.61	0.494709	0	0	0	0	0	28
Zm00001d020201	pco131134	0	33	0	0	4305	0.494318	0	0	0	0	0	33
Zm00001d010537	5G883149	0	30	0	0	4390.57	0.494253	0	0	0	0	0	30
Zm00001d027966	1d027966	0	32	0	0	4648	0.493952	0	0	0	0	0	32
Zm00001d006219	1d006219	0	32	0	0	3506.44	0.493952	0	0	0	0	0	32
Zm00001d047354	UCE17	0	33	0	0	4154.94	0.493371	0	0	0	0	0	33
Zm00001d035915	pco138078	0	33	0	0	4287.55	0.493371	0	0	0	0	0	33
Zm00001d034638	ARA3	0	35	0	0	4379.74	0.493277	0	0	0	0	0	35
Zm00001d038012	pco139210	0	30	0	0	4227.07	0.493103	0	0	0	0	0	30
Zm00001d042569	si946015a02	0	32	0	0	4076.56	0.492944	0	0	0	0	0	32
Zm00001d002395	pco101521	0	31	0	0	4276.94	0.492473	0	0	0	0	0	31
Zm00001d020511	1d020511	0	33	0	0	4154	0.492424	0	0	0	0	0	33
Zm00001d011199	1d011199	0	33	0	0	4472.15	0.492424	0	0	0	0	0	33
Zm00001d013473	1d013473	0	12	0	0	287	0.492424	0	0	0	0	0	12
Zm00001d048683	1d048683	0	52	0	0	2192.73	0.492081	0	0	0	0	0	52
Zm00001d020188	uaz7c01c10	0	34	0	0	4139.15	0.491979	0	0	0	0	0	34
Zm00001d007187	1d007187	0	30	0	0	2317.7	0.491954	0	0	0	0	0	30
Zm00001d005238	1d005238	0	35	0	0	3998.2	0.491597	0	0	0	0	0	35
Zm00001d041760	1d041760	0	35	0	0	4415.54	0.491597	0	0	0	0	0	35
Zm00001d025663	1d025663	0	33	0	0	4399.12	0.491477	0	0	0	0	0	33
Zm00001d040766	PDI6	0	27	0	0	3642.56	0.491453	0	0	0	0	0	27
Zm00001d008171	1d008171	0	39	0	0	1729.44	0.490553	0	0	0	0	0	39
Zm00001d013664	pco072227	0	33	0	0	4170.06	0.49053	0	0	0	0	0	33
Zm00001d005231	1d005231	0	36	0	0	4222.39	0.490476	0	0	0	0	0	36
Zm00001d032649	1d032649	0	31	0	0	4260.48	0.490323	0	0	0	0	0	31
Zm00001d014954	TCT1	0	32	0	0	4258.91	0.489919	0	0	0	0	0	32
Zm00001d053572	cl3001_1b	0	35	0	0	4086.49	0.489916	0	0	0	0	0	35
Zm00001d053919	HCP101B	0	35	0	0	4115.86	0.489916	0	0	0	0	0	35
Zm00001d017175	1d017175	0	36	0	0	4171.58	0.489683	0	0	0	0	0	36
Zm00001d017117	1d017117	0	30	0	0	4423.43	0.489655	0	0	0	0	0	30
Zm00001d022466	1d022466	0	34	0	0	4129.76	0.489305	0	0	0	0	0	34
Zm00001d028801	1d028801	0	31	0	0	4383.9	0.489247	0	0	0	0	0	31
Zm00001d036904	ELFA10	0	35	0	0	3808.29	0.489076	0	0	0	0	0	35
Zm00001d005200	1d005200	0	37	0	0	4261.14	0.488739	0	0	0	0	0	37
Zm00001d048252	pco086223	0	33	0	0	3914.52	0.488636	0	0	0	0	0	33
Zm00001d042117	1d042117	0	35	0	0	4278.77	0.488235	0	0	0	0	0	35
Zm00001d045665	1d045665	0	36	0	0	4200.97	0.488095	0	0	0	0	0	36
Zm00001d022124	magi89825	0	32	0	0	4505.84	0.487903	0	0	0	0	0	32
Zm00001d048403	1d048403	0	33	0	0	4335.97	0.487689	0	0	0	0	0	33
Zm00001d040617	1d040617	0	34	0	0	4291.06	0.487522	0	0	0	0	0	34
Zm00001d012886	1d012886	0	34	0	0	4273.59	0.487522	0	0	0	0	0	34
Zm00001d048256	1d048256	0	34	0	0	4016.53	0.486631	0	0	0	0	0	34
Zm00001d049830	umc1390	0	36	0	0	4301	0.486508	0	0	0	0	0	36
Zm00001d002027	pco066126	0	30	0	0	4536.57	0.486207	0	0	0	0	0	30
Zm00001d008743	pco107820(625)	0	31	0	0	4360.23	0.486022	0	0	0	0	0	31
Zm00001d015134	1d015134	0	39	0	0	3851.15	0.48583	0	0	0	0	0	39
Zm00001d045460	1d045460	0	39	0	0	1250.92	0.485155	0	0	0	0	0	39
Zm00001d009640	1d009640	0	37	0	0	3868.32	0.484985	0	0	0	0	0	37
Zm00001d027359	FUS6	0	31	0	0	4387.52	0.484946	0	0	0	0	0	31
Zm00001d040281	1d040281	0	32	0	0	4170.34	0.484879	0	0	0	0	0	32
Zm00001d019459	1d019459	0	32	0	0	4139.41	0.484879	0	0	0	0	0	32
Zm00001d049956	DAPB2	0	32	0	0	3935.28	0.484879	0	0	0	0	0	32
Zm00001d050300	1d050300	0	35	0	0	4235.71	0.484874	0	0	0	0	0	35
Zm00001d002155	1d002155	0	36	0	0	4142.53	0.484127	0	0	0	0	0	36
Zm00001d007815	1d007815	0	35	0	0	4062.26	0.484034	0	0	0	0	0	35
Zm00001d017238	1d017238	0	29	0	0	4390.69	0.48399	0	0	0	0	0	29
Zm00001d036959	ELFG1	0	34	0	0	4395.65	0.483957	0	0	0	0	0	34
Zm00001d021147	cl1882_7	0	36	0	0	4016.36	0.483333	0	0	0	0	0	36
Zm00001d007048	1d007048	0	35	0	0	4137.49	0.483193	0	0	0	0	0	35
Zm00001d053095	1d053095	0	26	0	0	2745.73	0.483077	0	0	0	0	0	26
Zm00001d024615	BAP3A	0	26	0	0	2154.58	0.483077	0	0	0	0	0	26
Zm00001d011100	pco062167	0	34	0	0	4146.44	0.483066	0	0	0	0	0	34
Zm00001d002033	1d002033	0	28	0	0	4575.61	0.482804	0	0	0	0	0	28
Zm00001d051881	1d051881	0	37	0	0	3956.57	0.482733	0	0	0	0	0	37
Zm00001d053113	1d053113	0	22	0	0	1977.18	0.482684	0	0	0	0	0	22
Zm00001d053196	1d053196	0	36	0	0	3944.03	0.48254	0	0	0	0	0	36
Zm00001d011992	BBC1	0	36	0	0	4084.97	0.48254	0	0	0	0	0	36
Zm00001d053616	magi88590	0	35	0	0	4051.23	0.482353	0	0	0	0	0	35
Zm00001d036108	1d036108	0	35	0	0	4382.83	0.482353	0	0	0	0	0	35
Zm00001d044054	1d044054	0	33	0	0	4332.48	0.482008	0	0	0	0	0	33
Zm00001d049680	1d049680	0	37	0	0	4196	0.481982	0	0	0	0	0	37
Zm00001d015006	AY104079	0	32	0	0	3439.38	0.481855	0	0	0	0	0	32
Zm00001d012052	pco106379	0	36	0	0	4087.22	0.481746	0	0	0	0	0	36
Zm00001d002259	1d002259	0	34	0	0	4183.5	0.481283	0	0	0	0	0	34
Zm00001d042245	1d042245	0	49	0	0	2284.02	0.480442	0	0	0	0	0	49
Zm00001d021061	magi99589	0	36	0	0	4225.64	0.480159	0	0	0	0	0	36
Zm00001d032760	1d032760	0	33	0	0	4114.42	0.480114	0	0	0	0	0	33
Zm00001d053239	RPS27	0	35	0	0	4132.66	0.479832	0	0	0	0	0	35
Zm00001d037725	DTC2	0	37	0	0	4052.54	0.47973	0	0	0	0	0	37
Zm00001d020004	PPT2	0	32	0	0	4473.47	0.478831	0	0	0	0	0	32
Zm00001d011676	1d011676	0	34	0	0	4045.15	0.47861	0	0	0	0	0	34
Zm00001d045000	1d045000	0	31	0	0	4454.87	0.478495	0	0	0	0	0	31
Zm00001d048655	MSF1	0	33	0	0	4203.67	0.47822	0	0	0	0	0	33
Zm00001d002348	1d002348	0	14	0	0	668.643	0.478022	0	0	0	0	0	14
Zm00001d051306	1d051306	0	32	0	0	4326.22	0.477823	0	0	0	0	0	32
Zm00001d006125	1d006125	0	34	0	0	4007.18	0.477718	0	0	0	0	0	34
Zm00001d002166	1d002166	0	34	0	0	4074.18	0.477718	0	0	0	0	0	34
Zm00001d026547	1d026547	0	34	0	0	4101.26	0.477718	0	0	0	0	0	34
Zm00001d014679	ARPP3	0	35	0	0	4349.97	0.477311	0	0	0	0	0	35
Zm00001d040164	1d040164	0	33	0	0	4014.76	0.477273	0	0	0	0	0	33
Zm00001d027045	1d027045	0	30	0	0	4152.03	0.477011	0	0	0	0	0	30
Zm00001d049723	1d049723	0	34	0	0	4261.32	0.476827	0	0	0	0	0	34
Zm00001d025020	1d025020	0	32	0	0	3923.09	0.476815	0	0	0	0	0	32
Zm00001d042214	1d042214	0	42	0	0	1700	0.476771	0	0	0	0	0	42
Zm00001d030665	IDP2596a	0	33	0	0	4369.88	0.476326	0	0	0	0	0	33
Zm00001d041715	1d041715	0	7	0	0	2521.71	0.47619	0	0	0	0	0	7
Zm00001d035467	1d035467	0	7	0	0	1895.43	0.47619	0	0	0	0	0	7
Zm00001d024734	AY111178	0	7	0	0	422.429	0.47619	0	0	0	0	0	7
Zm00001d052471	1d052471	0	7	0	0	534.429	0.47619	0	0	0	0	0	7
Zm00001d043942	pco155588a	0	34	0	0	4318.97	0.475936	0	0	0	0	0	34
Zm00001d005315	1d005315	0	45	0	0	3071	0.475758	0	0	0	0	0	45
Zm00001d034628	1d034628	0	33	0	0	4444.85	0.475379	0	0	0	0	0	33
Zm00001d020687	PDI8	0	33	0	0	3615.94	0.475379	0	0	0	0	0	33
Zm00001d011543	umc2199	0	45	0	0	2433.69	0.475253	0	0	0	0	0	45
Zm00001d050874	NAP1	0	37	0	0	4030.73	0.475225	0	0	0	0	0	37
Zm00001d014317	1d014317	0	44	0	0	2825.23	0.47463	0	0	0	0	0	44
Zm00001d007145	1d007145	0	33	0	0	3777.88	0.474432	0	0	0	0	0	33
Zm00001d032282	1d032282	0	33	0	0	4039.12	0.474432	0	0	0	0	0	33
Zm00001d005248	1d005248	0	33	0	0	4170.67	0.474432	0	0	0	0	0	33
Zm00001d020501	1d020501	0	13	0	0	413.462	0.474359	0	0	0	0	0	13
Zm00001d008757	TIDP3728	0	34	0	0	3967.35	0.474153	0	0	0	0	0	34
Zm00001d025735	1d025735	0	51	0	0	1910.49	0.474118	0	0	0	0	0	51
Zm00001d031939	magi32402	0	35	0	0	4465.71	0.47395	0	0	0	0	0	35
Zm00001d049608	FIE1	0	32	0	0	4128.62	0.47379	0	0	0	0	0	32
Zm00001d031627	NTF1	0	34	0	0	4106.76	0.473262	0	0	0	0	0	34
Zm00001d042372	1d042372	0	31	0	0	4072.87	0.473118	0	0	0	0	0	31
Zm00001d024413	1d024413	0	31	0	0	3976.55	0.473118	0	0	0	0	0	31
Zm00001d037590	PDI7	0	31	0	0	4194.55	0.473118	0	0	0	0	0	31
Zm00001d035702	pco086002	0	37	0	0	4147.16	0.472973	0	0	0	0	0	37
Zm00001d047443	pco122547b	0	29	0	0	4358.83	0.472906	0	0	0	0	0	29
Zm00001d011185	1d011185	0	30	0	0	3940.13	0.472414	0	0	0	0	0	30
Zm00001d053633	RPS8	0	34	0	0	4053.21	0.472371	0	0	0	0	0	34
Zm00001d045051	ZNF2	0	38	0	0	1227.95	0.472262	0	0	0	0	0	38
Zm00001d039154	pco129004(525)	0	37	0	0	3788.7	0.472222	0	0	0	0	0	37
Zm00001d027896	1d027896	0	37	0	0	4024.24	0.472222	0	0	0	0	0	37
Zm00001d036480	EIF4A	0	36	0	0	4092.89	0.472222	0	0	0	0	0	36
Zm00001d051380	1d051380	0	9	0	0	382.556	0.472222	0	0	0	0	0	9
Zm00001d011919	1d011919	0	50	0	0	1753.98	0.471837	0	0	0	0	0	50
Zm00001d043497	1d043497	0	32	0	0	4165.69	0.471774	0	0	0	0	0	32
Zm00001d035087	ARPP1A	0	33	0	0	4475.64	0.471591	0	0	0	0	0	33
Zm00001d002450	1d002450	0	33	0	0	4467.45	0.471591	0	0	0	0	0	33
Zm00001d032102	1d032102	0	46	0	0	1892.28	0.471498	0	0	0	0	0	46
Zm00001d039284	1d039284	0	34	0	0	3841.97	0.47148	0	0	0	0	0	34
Zm00001d031747	csu1132	0	37	0	0	4331.19	0.471471	0	0	0	0	0	37
Zm00001d029418	IDP3943	0	36	0	0	3953.61	0.471429	0	0	0	0	0	36
Zm00001d005347	DAR1	0	35	0	0	3878.46	0.471429	0	0	0	0	0	35
Zm00001d045153	gpm602a	0	31	0	0	4403.61	0.470968	0	0	0	0	0	31
Zm00001d022585	pco089553b	0	32	0	0	4351.12	0.470766	0	0	0	0	0	32
Zm00001d013086	AY109733	0	36	0	0	4262.75	0.470635	0	0	0	0	0	36
Zm00001d010220	1d010220	0	35	0	0	4251.66	0.470588	0	0	0	0	0	35
Zm00001d007369	1d007369	0	34	0	0	4049.74	0.470588	0	0	0	0	0	34
Zm00001d008295	1d008295	0	31	0	0	4485.45	0.469892	0	0	0	0	0	31
Zm00001d036758	1d036758	0	33	0	0	4103.52	0.469697	0	0	0	0	0	33
Zm00001d039350	umc2257	0	33	0	0	4271.88	0.469697	0	0	0	0	0	33
Zm00001d020042	1d020042	0	43	0	0	1631.93	0.469546	0	0	0	0	0	43
Zm00001d038318	TIDP3257	0	38	0	0	3832.39	0.469417	0	0	0	0	0	38
Zm00001d024519	1d024519	0	31	0	0	4209.16	0.468817	0	0	0	0	0	31
Zm00001d027493	NAD4	0	34	0	0	3893.53	0.468806	0	0	0	0	0	34
Zm00001d029740	UCE16	0	32	0	0	4175.19	0.46875	0	0	0	0	0	32
Zm00001d026630	1d026630	0	33	0	0	4241.67	0.46875	0	0	0	0	0	33
Zm00001d015168	DTS1	0	33	0	0	4152.3	0.46875	0	0	0	0	0	33
Zm00001d006085	1d006085	0	33	0	0	4089.27	0.46875	0	0	0	0	0	33
Zm00001d011504	2G030167	0	38	0	0	3934.97	0.468706	0	0	0	0	0	38
Zm00001d009271	1d009271	0	37	0	0	3829.24	0.468468	0	0	0	0	0	37
Zm00001d053108	1d053108	0	25	0	0	2768.6	0.468333	0	0	0	0	0	25
Zm00001d035770	1d035770	0	39	0	0	4043.72	0.468286	0	0	0	0	0	39
Zm00001d013526	SUDH10	0	38	0	0	3690.08	0.467994	0	0	0	0	0	38
Zm00001d042535	1d042535	0	34	0	0	3840.68	0.467914	0	0	0	0	0	34
Zm00001d039090	1d039090	0	34	0	0	4030.41	0.467914	0	0	0	0	0	34
Zm00001d010528	1d010528	0	34	0	0	4306.91	0.467914	0	0	0	0	0	34
Zm00001d037189	1d037189	0	33	0	0	4175.58	0.467803	0	0	0	0	0	33
Zm00001d017324	1d017324	0	33	0	0	3808.82	0.467803	0	0	0	0	0	33
Zm00001d052153	1d052153	0	31	0	0	4186.16	0.467742	0	0	0	0	0	31
Zm00001d048346	ARPP40	0	36	0	0	4206.17	0.46746	0	0	0	0	0	36
Zm00001d049230	1d049230	0	35	0	0	4212.49	0.467227	0	0	0	0	0	35
Zm00001d021995	1d021995	0	41	0	0	1764.56	0.467073	0	0	0	0	0	41
Zm00001d053983	1d053983	0	41	0	0	3751.24	0.467073	0	0	0	0	0	41
Zm00001d003083	1d003083	0	34	0	0	4155.09	0.467023	0	0	0	0	0	34
Zm00001d031988	1d031988	0	33	0	0	3968.3	0.466856	0	0	0	0	0	33
Zm00001d049043	MORF1	0	32	0	0	4336.53	0.466734	0	0	0	0	0	32
Zm00001d047797	umc2371	0	32	0	0	3929.97	0.466734	0	0	0	0	0	32
Zm00001d010530	pco098162	0	32	0	0	4100.59	0.466734	0	0	0	0	0	32
Zm00001d007156	1d007156	0	6	0	0	270.833	0.466667	0	0	0	0	0	6
Zm00001d021861	1d021861	0	6	0	0	523.167	0.466667	0	0	0	0	0	6
Zm00001d040755	1d040755	0	6	0	0	366.667	0.466667	0	0	0	0	0	6
Zm00001d007285	cl31479_3	0	6	0	0	271.167	0.466667	0	0	0	0	0	6
Zm00001d040334	IDP428	0	36	0	0	3852.53	0.466667	0	0	0	0	0	36
Zm00001d021401	1d021401	0	31	0	0	3358.74	0.466667	0	0	0	0	0	31
Zm00001d034429	1d034429	0	35	0	0	3945.6	0.466387	0	0	0	0	0	35
Zm00001d015164	1d015164	0	51	0	0	2149.96	0.466275	0	0	0	0	0	51
Zm00001d002944	umc2627	0	34	0	0	3824.71	0.466132	0	0	0	0	0	34
Zm00001d038709	1d038709	0	40	0	0	3994.8	0.466026	0	0	0	0	0	40
Zm00001d008900	1d008900	0	32	0	0	4285	0.465726	0	0	0	0	0	32
Zm00001d039299	1d039299	0	31	0	0	4136.42	0.465591	0	0	0	0	0	31
Zm00001d036567	1d036567	0	34	0	0	4263.59	0.465241	0	0	0	0	0	34
Zm00001d026578	1d026578	0	33	0	0	4266.03	0.464962	0	0	0	0	0	33
Zm00001d025413	IDP245	0	32	0	0	4321	0.464718	0	0	0	0	0	32
Zm00001d007270	AP17	0	31	0	0	4396.77	0.464516	0	0	0	0	0	31
Zm00001d048997	1d048997	0	30	0	0	4593.2	0.464368	0	0	0	0	0	30
Zm00001d018979	1d018979	0	34	0	0	4057.71	0.464349	0	0	0	0	0	34
Zm00001d048157	1d048157	0	34	0	0	4148.76	0.464349	0	0	0	0	0	34
Zm00001d045618	pco116018	0	28	0	0	4392.61	0.464286	0	0	0	0	0	28
Zm00001d035666	si606066c12	0	36	0	0	3983.56	0.464286	0	0	0	0	0	36
Zm00001d012161	RPL5B	0	40	0	0	3826.6	0.464103	0	0	0	0	0	40
Zm00001d039221	NDPK4	0	37	0	0	3726.11	0.463964	0	0	0	0	0	37
Zm00001d043217	GOS1	0	35	0	0	3804.31	0.463866	0	0	0	0	0	35
Zm00001d008731	cl3994_1d	0	35	0	0	4263.37	0.463025	0	0	0	0	0	35
Zm00001d015383	pco070235b	0	38	0	0	3858.63	0.463016	0	0	0	0	0	38
Zm00001d013834	1d013834	0	46	0	0	2568.46	0.462802	0	0	0	0	0	46
Zm00001d037875	ELFA2	0	36	0	0	4204.67	0.462698	0	0	0	0	0	36
Zm00001d051629	1d051629	0	34	0	0	4235.15	0.462567	0	0	0	0	0	34
Zm00001d044533	CAX3	0	31	0	0	2730.68	0.462366	0	0	0	0	0	31
Zm00001d013290	1d013290	0	35	0	0	3493.43	0.462185	0	0	0	0	0	35
Zm00001d010944	HTCP1	0	36	0	0	3713.22	0.461905	0	0	0	0	0	36
Zm00001d028622	npi242b	0	37	0	0	4147.05	0.461712	0	0	0	0	0	37
Zm00001d038865	pco068622	0	32	0	0	4323.41	0.461694	0	0	0	0	0	32
Zm00001d009652	ARPP2A-2	0	32	0	0	4248.62	0.461694	0	0	0	0	0	32
Zm00001d021815	EIF2	0	34	0	0	4388.82	0.461676	0	0	0	0	0	34
Zm00001d037246	1d037246	0	35	0	0	3939.06	0.461345	0	0	0	0	0	35
Zm00001d022487	1d022487	0	31	0	0	4260.52	0.46129	0	0	0	0	0	31
Zm00001d042512	1d042512	0	30	0	0	4051.83	0.46092	0	0	0	0	0	30
Zm00001d049576	BAP2	0	29	0	0	2320.17	0.460591	0	0	0	0	0	29
Zm00001d054065	1d054065	0	33	0	0	4149.64	0.460227	0	0	0	0	0	33
Zm00001d034768	umc1331	0	37	0	0	3882.16	0.46021	0	0	0	0	0	37
Zm00001d037620	RPL13	0	37	0	0	4172.95	0.46021	0	0	0	0	0	37
Zm00001d035473	uaz6b	0	38	0	0	4161.45	0.460171	0	0	0	0	0	38
Zm00001d008428	2G035341	0	35	0	0	4177.91	0.459664	0	0	0	0	0	35
Zm00001d019041	umc1428	0	35	0	0	4076.09	0.459664	0	0	0	0	0	35
Zm00001d006256	IDP456	0	52	0	0	1945.6	0.459653	0	0	0	0	0	52
Zm00001d010255	1d010255	0	33	0	0	3508.45	0.45928	0	0	0	0	0	33
Zm00001d019824	1d019824	0	34	0	0	4339.41	0.459002	0	0	0	0	0	34
Zm00001d010631	1d010631	0	35	0	0	4255.17	0.458824	0	0	0	0	0	35
Zm00001d029973	1d029973	0	32	0	0	4245.78	0.458669	0	0	0	0	0	32
Zm00001d000849	1d000849	0	9	0	0	1620.78	0.458333	0	0	0	0	0	9
Zm00001d046600	1d046600	0	33	0	0	4276.42	0.458333	0	0	0	0	0	33
Zm00001d039611	pco078628	0	33	0	0	4176.12	0.458333	0	0	0	0	0	33
Zm00001d006512	PDI12	0	33	0	0	3958.48	0.458333	0	0	0	0	0	33
Zm00001d010901	pco106378b	0	39	0	0	3779.28	0.458165	0	0	0	0	0	39
Zm00001d012458	1d012458	0	34	0	0	3775.71	0.458111	0	0	0	0	0	34
Zm00001d017185	1d017185	0	35	0	0	3911.69	0.457983	0	0	0	0	0	35
Zm00001d046352	2G059580	0	37	0	0	4015.46	0.457958	0	0	0	0	0	37
Zm00001d022115	AY108844	0	37	0	0	3668.92	0.457958	0	0	0	0	0	37
Zm00001d018147	1d018147	0	37	0	0	3945.59	0.457958	0	0	0	0	0	37
Zm00001d044445	1d044445	0	37	0	0	4017.65	0.457958	0	0	0	0	0	37
Zm00001d044497	1d044497	0	32	0	0	4157.22	0.457661	0	0	0	0	0	32
Zm00001d002244	1d002244	0	38	0	0	3917.95	0.457326	0	0	0	0	0	38
Zm00001d022462	1d022462	0	34	0	0	4039.65	0.457219	0	0	0	0	0	34
Zm00001d034630	pco135148	0	34	0	0	4207.59	0.457219	0	0	0	0	0	34
Zm00001d027680	pco140232	0	34	0	0	4420.88	0.457219	0	0	0	0	0	34
Zm00001d010867	FOLD2	0	37	0	0	4186.76	0.457207	0	0	0	0	0	37
Zm00001d052700	1d052700	0	36	0	0	3848.31	0.457143	0	0	0	0	0	36
Zm00001d049826	NTF2	0	36	0	0	4050.14	0.457143	0	0	0	0	0	36
Zm00001d049815	RPL17B	0	36	0	0	4114.14	0.457143	0	0	0	0	0	36
Zm00001d033099	IDP1468	0	36	0	0	3911.53	0.457143	0	0	0	0	0	36
Zm00001d021021	pco107138	0	31	0	0	3705.06	0.456989	0	0	0	0	0	31
Zm00001d050225	umc1317	0	31	0	0	4533.48	0.456989	0	0	0	0	0	31
Zm00001d049858	1d049858	0	32	0	0	4092.59	0.456653	0	0	0	0	0	32
Zm00001d018005	1d018005	0	32	0	0	4210.84	0.456653	0	0	0	0	0	32
Zm00001d009520	1d009520	0	32	0	0	3737.53	0.456653	0	0	0	0	0	32
Zm00001d003683	1d003683	0	38	0	0	4084.95	0.456615	0	0	0	0	0	38
Zm00001d034561	1d034561	0	33	0	0	4107.64	0.456439	0	0	0	0	0	33
Zm00001d013642	pco116042	0	34	0	0	3886.29	0.456328	0	0	0	0	0	34
Zm00001d011767	1d011767	0	34	0	0	3894.91	0.456328	0	0	0	0	0	34
Zm00001d012846	AY110625	0	35	0	0	4070.37	0.456303	0	0	0	0	0	35
Zm00001d008548	WIP1	0	14	0	0	238.786	0.456044	0	0	0	0	0	14
Zm00001d043905	1d043905	0	38	0	0	3845.61	0.455903	0	0	0	0	0	38
Zm00001d007819	1d007819	0	38	0	0	3988.37	0.455903	0	0	0	0	0	38
Zm00001d041108	IDP319	0	32	0	0	3675.56	0.455645	0	0	0	0	0	32
Zm00001d022327	pco145234	0	47	0	0	2509.64	0.455597	0	0	0	0	0	47
Zm00001d037905	ELFA11	0	36	0	0	4095.36	0.455556	0	0	0	0	0	36
Zm00001d012728	1d012728	0	46	0	0	2765.24	0.455556	0	0	0	0	0	46
Zm00001d037381	gpm436	0	33	0	0	4192.91	0.455492	0	0	0	0	0	33
Zm00001d014732	1d014732	0	39	0	0	3410.38	0.455466	0	0	0	0	0	39
Zm00001d011034	DHAR1	0	35	0	0	3948.09	0.455462	0	0	0	0	0	35
Zm00001d044516	umc1052	0	48	0	0	2303.23	0.45523	0	0	0	0	0	48
Zm00001d008966	1d008966	0	13	0	0	2124.46	0.455128	0	0	0	0	0	13
Zm00001d033108	1d033108	0	37	0	0	3821.43	0.454955	0	0	0	0	0	37
Zm00001d016835	si605050g03	0	31	0	0	4258.74	0.454839	0	0	0	0	0	31
Zm00001d050961	1d050961	0	47	0	0	2153.53	0.454672	0	0	0	0	0	47
Zm00001d006410	1d006410	0	35	0	0	4038.03	0.454622	0	0	0	0	0	35
Zm00001d028726	PDI9	0	33	0	0	3971.48	0.454545	0	0	0	0	0	33
Zm00001d027371	1d027371	0	33	0	0	4085.91	0.454545	0	0	0	0	0	33
Zm00001d043716	1d043716	0	30	0	0	2530.73	0.454023	0	0	0	0	0	30
Zm00001d044086	1d044086	0	36	0	0	3936.31	0.453968	0	0	0	0	0	36
Zm00001d019357	1d019357	0	35	0	0	3752.83	0.453782	0	0	0	0	0	35
Zm00001d028377	1d028377	0	28	0	0	4426.71	0.453704	0	0	0	0	0	28
Zm00001d033596	1d033596	0	37	0	0	4107.59	0.453453	0	0	0	0	0	37
Zm00001d001856	1d001856	0	37	0	0	4106.14	0.453453	0	0	0	0	0	37
Zm00001d049674	1d049674	0	39	0	0	3855.21	0.453441	0	0	0	0	0	39
Zm00001d026283	COP2	0	36	0	0	3929.64	0.453175	0	0	0	0	0	36
Zm00001d048585	gpm633	0	35	0	0	3928.94	0.452941	0	0	0	0	0	35
Zm00001d018479	si946088d04	0	43	0	0	3865.35	0.452935	0	0	0	0	0	43
Zm00001d037163	1d037163	0	30	0	0	4314.87	0.452874	0	0	0	0	0	30
Zm00001d033969	MGT5	0	34	0	0	3844.41	0.452763	0	0	0	0	0	34
Zm00001d049798	1d049798	0	37	0	0	4343.49	0.452703	0	0	0	0	0	37
Zm00001d042308	1d042308	0	37	0	0	3944.03	0.452703	0	0	0	0	0	37
Zm00001d017752	1d017752	0	51	0	0	2337.57	0.452549	0	0	0	0	0	51
Zm00001d048204	1d048204	0	41	0	0	4056.95	0.452439	0	0	0	0	0	41
Zm00001d043159	1d043159	0	7	0	0	370.571	0.452381	0	0	0	0	0	7
Zm00001d034376	CDPK42	0	7	0	0	416.429	0.452381	0	0	0	0	0	7
Zm00001d030548	EU973925	0	7	0	0	473	0.452381	0	0	0	0	0	7
Zm00001d043773	1d043773	0	7	0	0	858.429	0.452381	0	0	0	0	0	7
Zm00001d028782	1d028782	0	36	0	0	3673.44	0.452381	0	0	0	0	0	36
Zm00001d025746	pco094349	0	7	0	0	2889.14	0.452381	0	0	0	0	0	7
Zm00001d040562	1d040562	0	7	0	0	406.143	0.452381	0	0	0	0	0	7
Zm00001d039899	pco063875	0	38	0	0	3931.18	0.452347	0	0	0	0	0	38
Zm00001d017469	1d017469	0	38	0	0	3904.92	0.452347	0	0	0	0	0	38
Zm00001d039452	cl9052_1	0	35	0	0	4035.11	0.452101	0	0	0	0	0	35
Zm00001d010614	1d010614	0	35	0	0	4334.74	0.452101	0	0	0	0	0	35
Zm00001d032671	1d032671	0	30	0	0	4212.13	0.451724	0	0	0	0	0	30
Zm00001d003268	1d003268	0	33	0	0	4193.52	0.451705	0	0	0	0	0	33
Zm00001d040344	1d040344	0	38	0	0	3809.63	0.451636	0	0	0	0	0	38
Zm00001d021920	1d021920	0	32	0	0	2821.56	0.451613	0	0	0	0	0	32
Zm00001d018349	1d018349	0	31	0	0	4335.81	0.451613	0	0	0	0	0	31
Zm00001d005023	1d005023	0	31	0	0	4389.84	0.451613	0	0	0	0	0	31
Zm00001d033790	ACT9	0	35	0	0	4111.23	0.451261	0	0	0	0	0	35
Zm00001d004841	1d004841	0	41	0	0	3910.07	0.45122	0	0	0	0	0	41
Zm00001d003257	TIDP3431	0	37	0	0	3869.68	0.451201	0	0	0	0	0	37
Zm00001d051650	1d051650	0	34	0	0	3743.44	0.45098	0	0	0	0	0	34
Zm00001d014974	1d014974	0	38	0	0	4106.24	0.450925	0	0	0	0	0	38
Zm00001d028257	1d028257	0	33	0	0	3764.33	0.450758	0	0	0	0	0	33
Zm00001d049289	1d049289	0	29	0	0	4337.76	0.450739	0	0	0	0	0	29
Zm00001d034244	1d034244	0	40	0	0	3799.3	0.450641	0	0	0	0	0	40
Zm00001d008376	NRH1	0	32	0	0	3986.12	0.450605	0	0	0	0	0	32
Zm00001d044225	1d044225	0	31	0	0	4199.9	0.450538	0	0	0	0	0	31
Zm00001d016358	rz476b	0	38	0	0	3777	0.450213	0	0	0	0	0	38
Zm00001d032496	1d032496	0	34	0	0	3840.79	0.450089	0	0	0	0	0	34
Zm00001d010009	RPL17A	0	39	0	0	3757.49	0.450067	0	0	0	0	0	39
Zm00001d022457	PX3	0	5	0	0	1137.4	0.45	0	0	0	0	0	5
Zm00001d005535	AKH2	0	5	0	0	2915.2	0.45	0	0	0	0	0	5
Zm00001d006517	1d006517	0	5	0	0	773.4	0.45	0	0	0	0	0	5
Zm00001d007365	SWEET14A	0	5	0	0	307.8	0.45	0	0	0	0	0	5
Zm00001d042961	RBOH1	0	5	0	0	341	0.45	0	0	0	0	0	5
Zm00001d041553	umc1174	0	5	0	0	442.2	0.45	0	0	0	0	0	5
Zm00001d022263	1d022263	0	5	0	0	1211.2	0.45	0	0	0	0	0	5
Zm00001d050259	1d050259	0	5	0	0	618.8	0.45	0	0	0	0	0	5
Zm00001d037326	pco142081	0	40	0	0	3881.55	0.45	0	0	0	0	0	40
Zm00001d045352	NFA101A	0	36	0	0	3958.58	0.45	0	0	0	0	0	36
Zm00001d046529	1d046529	0	5	0	0	4521.8	0.45	0	0	0	0	0	5
Zm00001d044443	1d044443	0	5	0	0	822.4	0.45	0	0	0	0	0	5
Zm00001d039856	GGT1	0	40	0	0	3842.95	0.45	0	0	0	0	0	40
Zm00001d012017	1d012017	0	36	0	0	4048.47	0.45	0	0	0	0	0	36
Zm00001d000864	1d000864	0	5	0	0	2948.4	0.45	0	0	0	0	0	5
Zm00001d002878	pco105859	0	32	0	0	4380.03	0.449597	0	0	0	0	0	32
Zm00001d006844	1d006844	0	36	0	0	4077.94	0.449206	0	0	0	0	0	36
Zm00001d020983	1d020983	0	34	0	0	4527.85	0.449198	0	0	0	0	0	34
Zm00001d011130	IDP2365	0	34	0	0	3664.03	0.449198	0	0	0	0	0	34
Zm00001d020968	1d020968	0	47	0	0	1465.77	0.449121	0	0	0	0	0	47
Zm00001d011705	1d011705	0	42	0	0	3691.86	0.448897	0	0	0	0	0	42
Zm00001d032231	1d032231	0	40	0	0	3714.88	0.448718	0	0	0	0	0	40
Zm00001d020429	1d020429	0	48	0	0	2480.54	0.448582	0	0	0	0	0	48
Zm00001d051588	1d051588	0	36	0	0	4223.89	0.448413	0	0	0	0	0	36
Zm00001d049049	pco109318	0	31	0	0	3893	0.448387	0	0	0	0	0	31
Zm00001d010425	PCO147505	0	42	0	0	3775.17	0.448316	0	0	0	0	0	42
Zm00001d027434	1d027434	0	46	0	0	2119.83	0.448309	0	0	0	0	0	46
Zm00001d009522	RPH1	0	34	0	0	4002.32	0.448307	0	0	0	0	0	34
Zm00001d049807	1d049807	0	30	0	0	4336.5	0.448276	0	0	0	0	0	30
Zm00001d003729	1d003729	0	29	0	0	3575.72	0.448276	0	0	0	0	0	29
Zm00001d018634	1d018634	0	30	0	0	3880.93	0.448276	0	0	0	0	0	30
Zm00001d047667	1d047667	0	41	0	0	3654.98	0.448171	0	0	0	0	0	41
Zm00001d005485	PHB1	0	38	0	0	3895.32	0.44808	0	0	0	0	0	38
Zm00001d012679	pco073464	0	39	0	0	3825.54	0.448043	0	0	0	0	0	39
Zm00001d018884	UCE14	0	33	0	0	4219.48	0.447917	0	0	0	0	0	33
Zm00001d001808	1d001808	0	36	0	0	3899.42	0.447619	0	0	0	0	0	36
Zm00001d017150	1d017150	0	36	0	0	3965	0.447619	0	0	0	0	0	36
Zm00001d009074	1d009074	0	34	0	0	3940.44	0.447415	0	0	0	0	0	34
Zm00001d013780	umc1852	0	39	0	0	3785.08	0.447368	0	0	0	0	0	39
Zm00001d001966	pco082032	0	38	0	0	3717.79	0.447368	0	0	0	0	0	38
Zm00001d009761	1d009761	0	39	0	0	3890.08	0.447368	0	0	0	0	0	39
Zm00001d013010	1d013010	0	38	0	0	3858.18	0.447368	0	0	0	0	0	38
Zm00001d014488	cl9367_1	0	31	0	0	4095.87	0.447312	0	0	0	0	0	31
Zm00001d049348	TIDP2846	0	35	0	0	3511.43	0.447059	0	0	0	0	0	35
Zm00001d009847	pco101520b	0	33	0	0	4279.12	0.44697	0	0	0	0	0	33
Zm00001d009870	1d009870	0	43	0	0	3585	0.446844	0	0	0	0	0	43
Zm00001d040357	1d040357	0	36	0	0	4244.64	0.446825	0	0	0	0	0	36
Zm00001d036565	MCH3	0	36	0	0	4130.25	0.446825	0	0	0	0	0	36
Zm00001d003127	1d003127	0	37	0	0	3918.35	0.446697	0	0	0	0	0	37
Zm00001d012421	UCE13	0	35	0	0	3921.6	0.446218	0	0	0	0	0	35
Zm00001d052885	pco072913	0	35	0	0	4260.86	0.446218	0	0	0	0	0	35
Zm00001d034180	1d034180	0	36	0	0	4184.83	0.446032	0	0	0	0	0	36
Zm00001d028597	si605022b11	0	36	0	0	4053.78	0.446032	0	0	0	0	0	36
Zm00001d012513	csu591(uce)	0	36	0	0	4052.89	0.446032	0	0	0	0	0	36
Zm00001d048174	1d048174	0	36	0	0	4114.19	0.446032	0	0	0	0	0	36
Zm00001d031024	1d031024	0	38	0	0	4187.03	0.445946	0	0	0	0	0	38
Zm00001d009554	KDS1	0	37	0	0	3952.38	0.445946	0	0	0	0	0	37
Zm00001d053375	1d053375	0	34	0	0	4069.71	0.445633	0	0	0	0	0	34
Zm00001d037522	ERG28	0	32	0	0	3677.84	0.445565	0	0	0	0	0	32
Zm00001d052578	1d052578	0	47	0	0	2464.19	0.445421	0	0	0	0	0	47
Zm00001d006320	1d006320	0	35	0	0	3004.06	0.445378	0	0	0	0	0	35
Zm00001d037734	1d037734	0	38	0	0	3845.26	0.445235	0	0	0	0	0	38
Zm00001d032763	1d032763	0	38	0	0	3905.11	0.445235	0	0	0	0	0	38
Zm00001d048253	1d048253	0	37	0	0	3930.22	0.445195	0	0	0	0	0	37
Zm00001d028384	1d028384	0	33	0	0	4085.73	0.445076	0	0	0	0	0	33
Zm00001d039524	pco143873	0	42	0	0	1681.6	0.444832	0	0	0	0	0	42
Zm00001d023652	GALDH1	0	42	0	0	3563.5	0.444832	0	0	0	0	0	42
Zm00001d018535	BRK1	0	34	0	0	4120	0.444742	0	0	0	0	0	34
Zm00001d052989	1d052989	0	9	0	0	506.889	0.444444	0	0	0	0	0	9
Zm00001d037684	1d037684	0	9	0	0	418.778	0.444444	0	0	0	0	0	9
Zm00001d037926	MN6	0	37	0	0	3309.11	0.444444	0	0	0	0	0	37
Zm00001d034833	1d034833	0	36	0	0	3863.36	0.444444	0	0	0	0	0	36
Zm00001d023741	1d023741	0	37	0	0	3926.86	0.444444	0	0	0	0	0	37
Zm00001d031647	SWEET11A	0	10	0	0	274.5	0.444444	0	0	0	0	0	10
Zm00001d009975	1d009975	0	9	0	0	1293.56	0.444444	0	0	0	0	0	9
Zm00001d048271	1d048271	0	36	0	0	3785.64	0.444444	0	0	0	0	0	36
Zm00001d001881	1d001881	0	33	0	0	4010.27	0.444129	0	0	0	0	0	33
Zm00001d043834	1d043834	0	41	0	0	3676.22	0.443902	0	0	0	0	0	41
Zm00001d040257	1d040257	0	34	0	0	3828.74	0.44385	0	0	0	0	0	34
Zm00001d043185	1d043185	0	34	0	0	4163.62	0.44385	0	0	0	0	0	34
Zm00001d008540	1d008540	0	55	0	0	2122.6	0.443771	0	0	0	0	0	55
Zm00001d041852	1d041852	0	35	0	0	3817.14	0.443697	0	0	0	0	0	35
Zm00001d043410	gpm464	0	37	0	0	3901.78	0.443694	0	0	0	0	0	37
Zm00001d049627	1d049627	0	30	0	0	4701.97	0.443678	0	0	0	0	0	30
Zm00001d013193	umc1766	0	46	0	0	2893.02	0.443478	0	0	0	0	0	46
Zm00001d006016	umc1987b	0	45	0	0	2615.96	0.443434	0	0	0	0	0	45
Zm00001d005858	TIDP2671	0	27	0	0	4358.44	0.44302	0	0	0	0	0	27
Zm00001d006594	1d006594	0	31	0	0	4149.19	0.443011	0	0	0	0	0	31
Zm00001d038914	AY110400	0	34	0	0	4341.79	0.442959	0	0	0	0	0	34
Zm00001d017174	1d017174	0	34	0	0	4108.62	0.442959	0	0	0	0	0	34
Zm00001d029527	magi107220	0	37	0	0	3924.92	0.442943	0	0	0	0	0	37
Zm00001d016803	KELP2	0	35	0	0	3965.77	0.442857	0	0	0	0	0	35
Zm00001d004009	1d004009	0	35	0	0	3857.71	0.442857	0	0	0	0	0	35
Zm00001d039158	TIDP2987	0	36	0	0	3375.17	0.442857	0	0	0	0	0	36
Zm00001d007352	1d007352	0	35	0	0	4062.29	0.442857	0	0	0	0	0	35
Zm00001d011684	1d011684	0	54	0	0	2113.13	0.442697	0	0	0	0	0	54
Zm00001d048291	MORF8	0	39	0	0	3913.95	0.442645	0	0	0	0	0	39
Zm00001d007960	pco099347	0	39	0	0	3717.92	0.442645	0	0	0	0	0	39
Zm00001d006899	RPS6B	0	37	0	0	3986.81	0.442192	0	0	0	0	0	37
Zm00001d049886	1d049886	0	29	0	0	4194.38	0.442118	0	0	0	0	0	29
Zm00001d039780	1d039780	0	29	0	0	4242.17	0.442118	0	0	0	0	0	29
Zm00001d051422	1d051422	0	34	0	0	4120.68	0.442068	0	0	0	0	0	34
Zm00001d046317	1d046317	0	34	0	0	4157.94	0.442068	0	0	0	0	0	34
Zm00001d034320	1d034320	0	36	0	0	4190.78	0.442063	0	0	0	0	0	36
Zm00001d016665	pco116468	0	36	0	0	3939.58	0.442063	0	0	0	0	0	36
Zm00001d038471	1d038471	0	50	0	0	1349.24	0.442041	0	0	0	0	0	50
Zm00001d030627	1d030627	0	35	0	0	4020.94	0.442017	0	0	0	0	0	35
Zm00001d038995	1d038995	0	31	0	0	4298.87	0.441935	0	0	0	0	0	31
Zm00001d051661	1d051661	0	42	0	0	1924.9	0.441928	0	0	0	0	0	42
Zm00001d050074	PEPR1	0	55	0	0	2399.27	0.441751	0	0	0	0	0	55
Zm00001d030677	DAPF1	0	38	0	0	3619.29	0.441679	0	0	0	0	0	38
Zm00001d029198	pco083348	0	40	0	0	3800.03	0.441667	0	0	0	0	0	40
Zm00001d007810	IDP661	0	32	0	0	4294.91	0.441532	0	0	0	0	0	32
Zm00001d027326	ARP4	0	37	0	0	3772.57	0.441441	0	0	0	0	0	37
Zm00001d049698	1d049698	0	49	0	0	2314.67	0.441327	0	0	0	0	0	49
Zm00001d007215	1d007215	0	39	0	0	3819.79	0.441296	0	0	0	0	0	39
Zm00001d007422	magi86137	0	39	0	0	3862.33	0.441296	0	0	0	0	0	39
Zm00001d012550	1d012550	0	33	0	0	3999.12	0.441288	0	0	0	0	0	33
Zm00001d009023	pco079748	0	33	0	0	3990.58	0.441288	0	0	0	0	0	33
Zm00001d015379	1d015379	0	36	0	0	3763.89	0.44127	0	0	0	0	0	36
Zm00001d016559	umc1092	0	35	0	0	3384.09	0.441176	0	0	0	0	0	35
Zm00001d005631	1d005631	0	35	0	0	3908.54	0.441176	0	0	0	0	0	35
Zm00001d012660	NPR1	0	51	0	0	2459.1	0.441176	0	0	0	0	0	51
Zm00001d006388	1d006388	0	35	0	0	4084.26	0.441176	0	0	0	0	0	35
Zm00001d029860	1d029860	0	38	0	0	3870.82	0.440967	0	0	0	0	0	38
Zm00001d042056	1d042056	0	50	0	0	2178.38	0.440816	0	0	0	0	0	50
Zm00001d043991	DBA2	0	43	0	0	3598.67	0.440753	0	0	0	0	0	43
Zm00001d054107	1d054107	0	37	0	0	3829.81	0.440691	0	0	0	0	0	37
Zm00001d018957	1d018957	0	39	0	0	3905	0.440621	0	0	0	0	0	39
Zm00001d047603	IDP310	0	32	0	0	4163.41	0.440524	0	0	0	0	0	32
Zm00001d040360	pco137802	0	40	0	0	3764.43	0.440385	0	0	0	0	0	40
Zm00001d049155	1d049155	0	35	0	0	3712.57	0.440336	0	0	0	0	0	35
Zm00001d010538	RAS8A1	0	35	0	0	3870.26	0.440336	0	0	0	0	0	35
Zm00001d025407	cl60180_1	0	34	0	0	3776.15	0.440285	0	0	0	0	0	34
Zm00001d027468	gpm280a	0	38	0	0	4021.18	0.440256	0	0	0	0	0	38
Zm00001d011159	1d011159	0	38	0	0	3713.03	0.440256	0	0	0	0	0	38
Zm00001d053747	TIDP2717	0	38	0	0	3805.92	0.440256	0	0	0	0	0	38
Zm00001d014093	pco082145	0	41	0	0	3808.51	0.440244	0	0	0	0	0	41
Zm00001d032591	1d032591	0	43	0	0	3222.77	0.440199	0	0	0	0	0	43
Zm00001d028207	1d028207	0	43	0	0	3492.6	0.440199	0	0	0	0	0	43
Zm00001d024815	pco134590	0	42	0	0	3829.31	0.440186	0	0	0	0	0	42
Zm00001d044193	IDP351	0	40	0	0	3691.9	0.439744	0	0	0	0	0	40
Zm00001d036964	1d036964	0	36	0	0	4107.08	0.439683	0	0	0	0	0	36
Zm00001d013656	pco071008a	0	29	0	0	4348.79	0.439655	0	0	0	0	0	29
Zm00001d047713	1d047713	0	38	0	0	3588.68	0.439545	0	0	0	0	0	38
Zm00001d006100	1d006100	0	38	0	0	4098.45	0.439545	0	0	0	0	0	38
Zm00001d022209	pza02373	0	34	0	0	3778.68	0.439394	0	0	0	0	0	34
Zm00001d038378	COPZ1	0	34	0	0	3968.82	0.439394	0	0	0	0	0	34
Zm00001d003106	AY103944	0	39	0	0	3817.26	0.439271	0	0	0	0	0	39
Zm00001d031536	1d031536	0	49	0	0	1978.37	0.439201	0	0	0	0	0	49
Zm00001d049790	AY109477	0	37	0	0	4082.54	0.439189	0	0	0	0	0	37
Zm00001d047500	1d047500	0	37	0	0	3953.81	0.439189	0	0	0	0	0	37
Zm00001d037538	1d037538	0	37	0	0	3924.95	0.439189	0	0	0	0	0	37
Zm00001d013825	1d013825	0	47	0	0	2070.34	0.438945	0	0	0	0	0	47
Zm00001d031651	1d031651	0	36	0	0	3859.86	0.438889	0	0	0	0	0	36
Zm00001d026532	pco137895	0	38	0	0	3826.58	0.438834	0	0	0	0	0	38
Zm00001d045965	FDH2	0	44	0	0	3670.7	0.438689	0	0	0	0	0	44
Zm00001d047697	RPS28	0	35	0	0	4057.83	0.438655	0	0	0	0	0	35
Zm00001d015091	BI1	0	58	0	0	2457.52	0.438596	0	0	0	0	0	58
Zm00001d017271	1d017271	0	43	0	0	3679.14	0.438538	0	0	0	0	0	43
Zm00001d044231	1d044231	0	33	0	0	3091.36	0.438447	0	0	0	0	0	33
Zm00001d040461	VQ19	0	42	0	0	1858.4	0.438444	0	0	0	0	0	42
Zm00001d014946	1d014946	0	42	0	0	3556.29	0.438444	0	0	0	0	0	42
Zm00001d007192	1d007192	0	37	0	0	3780.11	0.438438	0	0	0	0	0	37
Zm00001d032560	1d032560	0	53	0	0	2548.79	0.438316	0	0	0	0	0	53
Zm00001d034615	1d034615	0	46	0	0	2841.98	0.438164	0	0	0	0	0	46
Zm00001d032069	1d032069	0	49	0	0	2602.8	0.437925	0	0	0	0	0	49
Zm00001d016719	1d016719	0	49	0	0	1841.43	0.437925	0	0	0	0	0	49
Zm00001d022049	1d022049	0	40	0	0	3514.82	0.437821	0	0	0	0	0	40
Zm00001d012292	1d012292	0	44	0	0	1521.95	0.437632	0	0	0	0	0	44
Zm00001d045146	1d045146	0	34	0	0	3512	0.437611	0	0	0	0	0	34
Zm00001d047481	1d047481	0	34	0	0	3726.32	0.437611	0	0	0	0	0	34
Zm00001d040383	1d040383	0	16	0	0	3997.75	0.4375	0	0	0	0	0	16
Zm00001d022160	CTN1	0	32	0	0	4051.91	0.4375	0	0	0	0	0	32
Zm00001d053547	1d053547	0	33	0	0	4083.06	0.4375	0	0	0	0	0	33
Zm00001d027839	1d027839	0	38	0	0	3940.5	0.437411	0	0	0	0	0	38
Zm00001d050920	1d050920	0	36	0	0	4000.86	0.437302	0	0	0	0	0	36
Zm00001d007884	1d007884	0	36	0	0	3937.5	0.437302	0	0	0	0	0	36
Zm00001d013217	1d013217	0	39	0	0	4027.31	0.437247	0	0	0	0	0	39
Zm00001d052078	1d052078	0	41	0	0	3555.71	0.437195	0	0	0	0	0	41
Zm00001d047618	1d047618	0	48	0	0	1632.17	0.437057	0	0	0	0	0	48
Zm00001d029196	ASG30B	0	34	0	0	3814.06	0.43672	0	0	0	0	0	34
Zm00001d042525	RPL5A	0	41	0	0	3811.2	0.436585	0	0	0	0	0	41
Zm00001d018903	1d018903	0	33	0	0	4126.67	0.436553	0	0	0	0	0	33
Zm00001d025062	1d025062	0	36	0	0	4083.17	0.436508	0	0	0	0	0	36
Zm00001d043070	magi104405	0	43	0	0	3719.4	0.436323	0	0	0	0	0	43
Zm00001d040768	1d040768	0	36	0	0	3822.64	0.435714	0	0	0	0	0	36
Zm00001d032030	cl4469_1	0	47	0	0	2422.3	0.435708	0	0	0	0	0	47
Zm00001d041963	rz390c(cyb5)	0	33	0	0	4080.73	0.435606	0	0	0	0	0	33
Zm00001d013147	1d013147	0	31	0	0	3708.97	0.435484	0	0	0	0	0	31
Zm00001d049933	RPS25	0	37	0	0	4205.89	0.435435	0	0	0	0	0	37
Zm00001d048158	1d048158	0	35	0	0	3977.14	0.435294	0	0	0	0	0	35
Zm00001d038764	1d038764	0	52	0	0	2383.42	0.435143	0	0	0	0	0	52
Zm00001d016401	1d016401	0	44	0	0	2714.61	0.434989	0	0	0	0	0	44
Zm00001d004821	1d004821	0	44	0	0	3608.95	0.434989	0	0	0	0	0	44
Zm00001d026463	1d026463	0	34	0	0	4023.76	0.434938	0	0	0	0	0	34
Zm00001d005102	1d005102	0	34	0	0	4128.26	0.434938	0	0	0	0	0	34
Zm00001d001774	1d001774	0	41	0	0	1733.2	0.434756	0	0	0	0	0	41
Zm00001d048132	1d048132	0	37	0	0	4070.43	0.434685	0	0	0	0	0	37
Zm00001d025193	1d025193	0	33	0	0	3942.73	0.434659	0	0	0	0	0	33
Zm00001d008278	1d008278	0	40	0	0	3798.9	0.434615	0	0	0	0	0	40
Zm00001d043827	cl4501_1	0	38	0	0	3561.63	0.434566	0	0	0	0	0	38
Zm00001d011850	umc2711	0	39	0	0	3770.77	0.434548	0	0	0	0	0	39
Zm00001d012228	bnlg1031	0	51	0	0	2652.08	0.43451	0	0	0	0	0	51
Zm00001d037972	1d037972	0	35	0	0	3892	0.434454	0	0	0	0	0	35
Zm00001d009132	1d009132	0	31	0	0	4172.61	0.434409	0	0	0	0	0	31
Zm00001d032661	1d032661	0	41	0	0	3523.71	0.434146	0	0	0	0	0	41
Zm00001d022316	IDP744	0	42	0	0	3613.17	0.433798	0	0	0	0	0	42
Zm00001d034679	1d034679	0	35	0	0	3775.97	0.433613	0	0	0	0	0	35
Zm00001d039663	cl3994_1a	0	35	0	0	3959.89	0.433613	0	0	0	0	0	35
Zm00001d039619	1d039619	0	6	0	0	991	0.433333	0	0	0	0	0	6
Zm00001d053751	1d053751	0	6	0	0	2581.5	0.433333	0	0	0	0	0	6
Zm00001d024169	HAGTF40	0	10	0	0	4475.4	0.433333	0	0	0	0	0	10
Zm00001d017036	GPX11	0	36	0	0	3733.11	0.433333	0	0	0	0	0	36
Zm00001d027892	1d027892	0	6	0	0	296	0.433333	0	0	0	0	0	6
Zm00001d051564	1d051564	0	10	0	0	676.4	0.433333	0	0	0	0	0	10
Zm00001d049191	IDP388	0	39	0	0	3620.38	0.433198	0	0	0	0	0	39
Zm00001d011565	1d011565	0	39	0	0	3880.08	0.433198	0	0	0	0	0	39
Zm00001d037633	1d037633	0	37	0	0	3823.92	0.433183	0	0	0	0	0	37
Zm00001d024787	1d024787	0	34	0	0	3991.79	0.433155	0	0	0	0	0	34
Zm00001d009480	RACK2	0	41	0	0	3914.05	0.432927	0	0	0	0	0	41
Zm00001d047699	umc2342	0	35	0	0	4320.03	0.432773	0	0	0	0	0	35
Zm00001d001814	1d001814	0	35	0	0	3912.03	0.432773	0	0	0	0	0	35
Zm00001d016549	RPL35	0	40	0	0	4085.25	0.432692	0	0	0	0	0	40
Zm00001d018286	1d018286	0	50	0	0	1888.7	0.432653	0	0	0	0	0	50
Zm00001d010421	1d010421	0	51	0	0	3069.65	0.432549	0	0	0	0	0	51
Zm00001d024675	pco085368	0	39	0	0	3893.82	0.432524	0	0	0	0	0	39
Zm00001d040475	1d040475	0	32	0	0	3923.56	0.43246	0	0	0	0	0	32
Zm00001d013228	1d013228	0	32	0	0	3634.88	0.43246	0	0	0	0	0	32
Zm00001d011779	pco084622	0	32	0	0	4283.91	0.43246	0	0	0	0	0	32
Zm00001d052820	1d052820	0	37	0	0	3672.38	0.432432	0	0	0	0	0	37
Zm00001d009552	UCE12	0	37	0	0	3691.59	0.432432	0	0	0	0	0	37
Zm00001d006713	1d006713	0	41	0	0	2159.63	0.432317	0	0	0	0	0	41
Zm00001d043137	IDP149	0	34	0	0	3993.15	0.432264	0	0	0	0	0	34
Zm00001d024573	1d024573	0	34	0	0	3860.24	0.432264	0	0	0	0	0	34
Zm00001d047594	1d047594	0	30	0	0	4550.33	0.432184	0	0	0	0	0	30
Zm00001d034855	magi62468	0	40	0	0	3941.47	0.432051	0	0	0	0	0	40
Zm00001d030011	1d030011	0	39	0	0	3741.95	0.431849	0	0	0	0	0	39
Zm00001d031986	1d031986	0	39	0	0	3530.67	0.431849	0	0	0	0	0	39
Zm00001d012770	1d012770	0	39	0	0	3708.15	0.431849	0	0	0	0	0	39
Zm00001d006109	1d006109	0	39	0	0	3523.33	0.431849	0	0	0	0	0	39
Zm00001d033714	1d033714	0	52	0	0	2906.6	0.43175	0	0	0	0	0	52
Zm00001d050256	1d050256	0	36	0	0	3847.28	0.431746	0	0	0	0	0	36
Zm00001d042478	si946084h12	0	36	0	0	3278.17	0.431746	0	0	0	0	0	36
Zm00001d021508	RPL15B	0	36	0	0	4015.08	0.431746	0	0	0	0	0	36
Zm00001d053813	AY107910	0	37	0	0	3782.84	0.431682	0	0	0	0	0	37
Zm00001d048343	1d048343	0	37	0	0	4082.84	0.431682	0	0	0	0	0	37
Zm00001d048616	1d048616	0	49	0	0	2522.92	0.431548	0	0	0	0	0	49
Zm00001d029361	1d029361	0	39	0	0	3698.97	0.431174	0	0	0	0	0	39
Zm00001d034550	1d034550	0	37	0	0	3767.24	0.430931	0	0	0	0	0	37
Zm00001d012966	ADF10	0	40	0	0	3815.45	0.430769	0	0	0	0	0	40
Zm00001d021930	2G055216	0	44	0	0	3364.8	0.430761	0	0	0	0	0	44
Zm00001d034501	1d034501	0	53	0	0	2816.42	0.430697	0	0	0	0	0	53
Zm00001d046506	PRH21	0	32	0	0	4097.16	0.430444	0	0	0	0	0	32
Zm00001d044615	RPL10	0	32	0	0	3706.91	0.430444	0	0	0	0	0	32
Zm00001d033986	pco090181a	0	32	0	0	3887.78	0.430444	0	0	0	0	0	32
Zm00001d010650	1d010650	0	32	0	0	4095.91	0.430444	0	0	0	0	0	32
Zm00001d051337	1d051337	0	37	0	0	3644.97	0.43018	0	0	0	0	0	37
Zm00001d012598	1d012598	0	37	0	0	4147.41	0.43018	0	0	0	0	0	37
Zm00001d033651	pco134646	0	41	0	0	3934.56	0.429878	0	0	0	0	0	41
Zm00001d028755	1d028755	0	41	0	0	3773.27	0.429878	0	0	0	0	0	41
Zm00001d015058	1d015058	0	41	0	0	3994.02	0.429878	0	0	0	0	0	41
Zm00001d051885	1d051885	0	39	0	0	3876.38	0.429825	0	0	0	0	0	39
Zm00001d013076	gpm217b	0	38	0	0	3842.66	0.429587	0	0	0	0	0	38
Zm00001d036131	gpm703	0	38	0	0	3729.53	0.429587	0	0	0	0	0	38
Zm00001d054105	1d054105	0	36	0	0	3736.75	0.429365	0	0	0	0	0	36
Zm00001d042874	GMP1	0	36	0	0	3690.5	0.429365	0	0	0	0	0	36
Zm00001d012003	cl9362_1	0	36	0	0	3854.08	0.429365	0	0	0	0	0	36
Zm00001d018452	1d018452	0	63	0	0	2662.7	0.429339	0	0	0	0	0	63
Zm00001d033484	pco088446a	0	39	0	0	3628.72	0.42915	0	0	0	0	0	39
Zm00001d045675	ASN1	0	39	0	0	3808.74	0.42915	0	0	0	0	0	39
Zm00001d036285	1d036285	0	38	0	0	3654.39	0.428876	0	0	0	0	0	38
Zm00001d025939	IDP2392	0	38	0	0	3586.16	0.428876	0	0	0	0	0	38
Zm00001d027898	1d027898	0	7	0	0	478.857	0.428571	0	0	0	0	0	7
Zm00001d018544	DUF177	0	8	0	0	3358.25	0.428571	0	0	0	0	0	8
Zm00001d003447	1d003447	0	8	0	0	978.625	0.428571	0	0	0	0	0	8
ZeamMp159	ZeamMp159	0	8	0	0	270.625	0.428571	0	0	0	0	0	8
Zm00001d053612	MMP94	0	7	0	0	285.143	0.428571	0	0	0	0	0	7
Zm00001d037509	AY105479	0	29	0	0	3770.41	0.428571	0	0	0	0	0	29
Zm00001d014134	1d014134	0	14	0	0	754.214	0.428571	0	0	0	0	0	14
Zm00001d053575	1d053575	0	50	0	0	2186.48	0.428571	0	0	0	0	0	50
Zm00001d011451	1d011451	0	50	0	0	1352.1	0.428571	0	0	0	0	0	50
Zm00001d016438	1d016438	0	43	0	0	2568.44	0.428571	0	0	0	0	0	43
Zm00001d013626	IDP337	0	35	0	0	4380.71	0.428571	0	0	0	0	0	35
Zm00001d049557	1d049557	0	39	0	0	4110.97	0.428475	0	0	0	0	0	39
Zm00001d003446	IDP2449	0	32	0	0	2960.69	0.428427	0	0	0	0	0	32
Zm00001d029177	1d029177	0	40	0	0	3873.15	0.428205	0	0	0	0	0	40
Zm00001d025784	1d025784	0	40	0	0	3719.32	0.428205	0	0	0	0	0	40
Zm00001d018383	RPL39	0	38	0	0	3960.47	0.428165	0	0	0	0	0	38
Zm00001d017983	1d017983	0	49	0	0	2497.08	0.428146	0	0	0	0	0	49
Zm00001d051065	pco131956(317)	0	39	0	0	3827	0.4278	0	0	0	0	0	39
Zm00001d028807	1d028807	0	36	0	0	4246.97	0.427778	0	0	0	0	0	36
Zm00001d018487	umc2308	0	48	0	0	2936.38	0.427748	0	0	0	0	0	48
Zm00001d048023	TIDP3498	0	35	0	0	3795.83	0.427731	0	0	0	0	0	35
Zm00001d023538	AI795367	0	35	0	0	3642.89	0.427731	0	0	0	0	0	35
Zm00001d018440	1d018440	0	52	0	0	2770.58	0.427602	0	0	0	0	0	52
Zm00001d017258	SCOAL1	0	44	0	0	3321.91	0.42759	0	0	0	0	0	44
Zm00001d039106	RPS12A	0	38	0	0	3897.89	0.427454	0	0	0	0	0	38
Zm00001d043632	1d043632	0	38	0	0	3741.42	0.427454	0	0	0	0	0	38
Zm00001d037877	ELFA12	0	41	0	0	3760.34	0.427439	0	0	0	0	0	41
Zm00001d008380	1d008380	0	41	0	0	3442.32	0.427439	0	0	0	0	0	41
Zm00001d005620	1d005620	0	27	0	0	1913.85	0.42735	0	0	0	0	0	27
Zm00001d040515	1d040515	0	45	0	0	3491.73	0.427273	0	0	0	0	0	45
Zm00001d032156	pco103958	0	45	0	0	3865.04	0.427273	0	0	0	0	0	45
Zm00001d049984	1d049984	0	39	0	0	3987.95	0.427126	0	0	0	0	0	39
Zm00001d028994	1d028994	0	39	0	0	3828.21	0.427126	0	0	0	0	0	39
Zm00001d006947	1d006947	0	58	0	0	2318.78	0.427102	0	0	0	0	0	58
Zm00001d042634	1d042634	0	53	0	0	2883.64	0.427068	0	0	0	0	0	53
Zm00001d048707	BX8	0	51	0	0	3302.82	0.427059	0	0	0	0	0	51
Zm00001d026662	HIN1	0	46	0	0	3071.63	0.427053	0	0	0	0	0	46
Zm00001d011102	1d011102	0	36	0	0	3755.42	0.426984	0	0	0	0	0	36
Zm00001d007077	1d007077	0	45	0	0	3076.56	0.426768	0	0	0	0	0	45
Zm00001d026609	1d026609	0	38	0	0	3825.45	0.426743	0	0	0	0	0	38
Zm00001d049729	cl27593_1	0	44	0	0	3026.14	0.426533	0	0	0	0	0	44
Zm00001d044496	1d044496	0	17	0	0	3310.35	0.426471	0	0	0	0	0	17
Zm00001d030691	1d030691	0	39	0	0	3768.82	0.426451	0	0	0	0	0	39
Zm00001d025379	1d025379	0	30	0	0	2010.03	0.426437	0	0	0	0	0	30
Zm00001d015973	1d015973	0	37	0	0	4131.11	0.426426	0	0	0	0	0	37
Zm00001d036748	1d036748	0	37	0	0	3583.68	0.426426	0	0	0	0	0	37
Zm00001d027941	1d027941	0	32	0	0	3894.59	0.426411	0	0	0	0	0	32
Zm00001d003680	1d003680	0	43	0	0	3734.77	0.426357	0	0	0	0	0	43
Zm00001d031621	1d031621	0	41	0	0	3726.02	0.42622	0	0	0	0	0	41
Zm00001d022443	1d022443	0	36	0	0	3958.08	0.42619	0	0	0	0	0	36
Zm00001d038190	DIP1	0	36	0	0	3486.69	0.42619	0	0	0	0	0	36
Zm00001d015301	1d015301	0	36	0	0	4140.28	0.42619	0	0	0	0	0	36
Zm00001d037111	1d037111	0	36	0	0	4020.56	0.42619	0	0	0	0	0	36
Zm00001d038380	RAS8A2	0	35	0	0	3893.57	0.42605	0	0	0	0	0	35
Zm00001d007193	IDP117	0	35	0	0	3929.63	0.42605	0	0	0	0	0	35
Zm00001d012546	1d012546	0	34	0	0	3604.47	0.426025	0	0	0	0	0	34
Zm00001d038522	1d038522	0	53	0	0	2147.64	0.42598	0	0	0	0	0	53
Zm00001d043407	pco119359	0	39	0	0	3735.36	0.425776	0	0	0	0	0	39
Zm00001d016278	bnlg2323	0	37	0	0	4311.43	0.425676	0	0	0	0	0	37
Zm00001d013730	pco090715	0	41	0	0	3779.63	0.42561	0	0	0	0	0	41
Zm00001d051543	1d051543	0	32	0	0	4172.16	0.425403	0	0	0	0	0	32
Zm00001d026647	IDP361	0	36	0	0	3710.86	0.425397	0	0	0	0	0	36
Zm00001d015886	1d015886	0	36	0	0	3792.83	0.425397	0	0	0	0	0	36
Zm00001d014969	1d014969	0	36	0	0	3851.56	0.425397	0	0	0	0	0	36
Zm00001d017823	1d017823	0	38	0	0	3715.5	0.42532	0	0	0	0	0	38
Zm00001d015036	ROP9	0	30	0	0	4132.53	0.425287	0	0	0	0	0	30
Zm00001d029174	pco078604	0	35	0	0	4133.6	0.42521	0	0	0	0	0	35
Zm00001d029030	1d029030	0	35	0	0	3617.31	0.42521	0	0	0	0	0	35
Zm00001d051664	1d051664	0	35	0	0	3926	0.42521	0	0	0	0	0	35
Zm00001d053123	1d053123	0	40	0	0	3582.7	0.425	0	0	0	0	0	40
Zm00001d039091	1d039091	0	41	0	0	3585.63	0.425	0	0	0	0	0	41
Zm00001d017555	HMG2	0	41	0	0	3727.54	0.425	0	0	0	0	0	41
Zm00001d005228	pza02939	0	40	0	0	3664.8	0.425	0	0	0	0	0	40
Zm00001d044172	SRPH1	0	37	0	0	3520.97	0.424925	0	0	0	0	0	37
Zm00001d019505	1d019505	0	49	0	0	2236.35	0.424745	0	0	0	0	0	49
Zm00001d028396	1d028396	0	31	0	0	3736.39	0.424731	0	0	0	0	0	31
Zm00001d050193	1d050193	0	38	0	0	4122.79	0.424609	0	0	0	0	0	38
Zm00001d043526	1d043526	0	36	0	0	3924.58	0.424603	0	0	0	0	0	36
Zm00001d012503	cl12627_1	0	36	0	0	3722.08	0.424603	0	0	0	0	0	36
Zm00001d014673	EIF4	0	39	0	0	3954.15	0.424426	0	0	0	0	0	39
Zm00001d033913	umc1204	0	39	0	0	3517.38	0.424426	0	0	0	0	0	39
Zm00001d052198	1d052198	0	39	0	0	3850.23	0.424426	0	0	0	0	0	39
Zm00001d044255	1d044255	0	41	0	0	3901.61	0.42439	0	0	0	0	0	41
Zm00001d053636	RPS8	0	41	0	0	3781.17	0.42439	0	0	0	0	0	41
Zm00001d028971	1d028971	0	35	0	0	3567.63	0.42437	0	0	0	0	0	35
Zm00001d036481	1d036481	0	35	0	0	3890.11	0.42437	0	0	0	0	0	35
Zm00001d041682	EIF6	0	40	0	0	3853.93	0.424359	0	0	0	0	0	40
Zm00001d033711	1d033711	0	12	0	0	358.667	0.424242	0	0	0	0	0	12
Zm00001d003228	1d003228	0	55	0	0	1804.27	0.424242	0	0	0	0	0	55
Zm00001d051951	1d051951	0	53	0	0	2778.83	0.424165	0	0	0	0	0	53
Zm00001d012748	TRPS15	0	55	0	0	2252.69	0.423906	0	0	0	0	0	55
Zm00001d046336	VPP2	0	44	0	0	3480	0.42389	0	0	0	0	0	44
Zm00001d045819	magi94754	0	36	0	0	3437.92	0.42381	0	0	0	0	0	36
Zm00001d047958	1d047958	0	41	0	0	3786.98	0.42378	0	0	0	0	0	41
Zm00001d024270	1d024270	0	39	0	0	3652.08	0.423752	0	0	0	0	0	39
Zm00001d051742	umc1329	0	37	0	0	3359.49	0.423423	0	0	0	0	0	37
Zm00001d047766	1d047766	0	37	0	0	3493.7	0.423423	0	0	0	0	0	37
Zm00001d031701	1d031701	0	34	0	0	4110.88	0.423351	0	0	0	0	0	34
Zm00001d013444	1d013444	0	33	0	0	3715.09	0.423295	0	0	0	0	0	33
Zm00001d014491	EFCB1	0	45	0	0	2251.42	0.423232	0	0	0	0	0	45
Zm00001d025866	1d025866	0	38	0	0	3809.53	0.423186	0	0	0	0	0	38
Zm00001d038897	1d038897	0	13	0	0	265.154	0.423077	0	0	0	0	0	13
Zm00001d042929	1d042929	0	36	0	0	3976.61	0.423016	0	0	0	0	0	36
Zm00001d002339	uaz251b(rpS11)	0	36	0	0	4139.64	0.423016	0	0	0	0	0	36
Zm00001d016619	1d016619	0	45	0	0	3413.96	0.422727	0	0	0	0	0	45
Zm00001d033128	1d033128	0	41	0	0	3921.05	0.422561	0	0	0	0	0	41
Zm00001d028981	1d028981	0	43	0	0	3570.3	0.422481	0	0	0	0	0	43
Zm00001d011474	1d011474	0	40	0	0	3974.4	0.422436	0	0	0	0	0	40
Zm00001d012878	RPS4	0	39	0	0	3677.56	0.422402	0	0	0	0	0	39
Zm00001d051990	1d051990	0	10	0	0	592.2	0.422222	0	0	0	0	0	10
Zm00001d002585	1d002585	0	41	0	0	3676.41	0.421951	0	0	0	0	0	41
Zm00001d015251	pco074340a	0	41	0	0	3708.66	0.421951	0	0	0	0	0	41
Zm00001d033647	pco072468	0	37	0	0	3759.43	0.421922	0	0	0	0	0	37
Zm00001d015313	pco080890	0	37	0	0	3918.68	0.421922	0	0	0	0	0	37
Zm00001d018471	1d018471	0	35	0	0	4059.31	0.421849	0	0	0	0	0	35
Zm00001d044664	1d044664	0	35	0	0	3804.63	0.421849	0	0	0	0	0	35
Zm00001d038085	pco064714	0	40	0	0	3640.88	0.421795	0	0	0	0	0	40
Zm00001d022180	RPS6A	0	44	0	0	3549.89	0.421776	0	0	0	0	0	44
Zm00001d037479	RPS30	0	38	0	0	4034.76	0.421764	0	0	0	0	0	38
Zm00001d021805	1d021805	0	38	0	0	3492.5	0.421764	0	0	0	0	0	38
Zm00001d010880	pco114320	0	39	0	0	3954.56	0.421727	0	0	0	0	0	39
Zm00001d046929	1d046929	0	36	0	0	3652.44	0.421429	0	0	0	0	0	36
Zm00001d053963	1d053963	0	33	0	0	4194.91	0.421402	0	0	0	0	0	33
Zm00001d039944	1d039944	0	47	0	0	1766.91	0.421369	0	0	0	0	0	47
Zm00001d037899	1d037899	0	46	0	0	3283.35	0.421256	0	0	0	0	0	46
Zm00001d032739	1d032739	0	44	0	0	3448.75	0.421247	0	0	0	0	0	44
Zm00001d031569	pco127462a	0	37	0	0	3930.03	0.421171	0	0	0	0	0	37
Zm00001d025239	1d025239	0	37	0	0	4004.27	0.421171	0	0	0	0	0	37
Zm00001d028672	1d028672	0	40	0	0	3647.6	0.421154	0	0	0	0	0	40
Zm00001d038857	MMP50	0	38	0	0	3890.55	0.421053	0	0	0	0	0	38
Zm00001d011816	1d011816	0	39	0	0	3933.9	0.421053	0	0	0	0	0	39
Zm00001d016920	1d016920	0	35	0	0	3819.86	0.421008	0	0	0	0	0	35
Zm00001d003646	1d003646	0	16	0	0	2005.38	0.420833	0	0	0	0	0	16
Zm00001d044102	1d044102	0	33	0	0	3789.27	0.420455	0	0	0	0	0	33
Zm00001d016659	pco084078	0	33	0	0	3578.73	0.420455	0	0	0	0	0	33
Zm00001d013964	1d013964	0	47	0	0	3047.81	0.420444	0	0	0	0	0	47
Zm00001d012735	1d012735	0	37	0	0	3937.3	0.42042	0	0	0	0	0	37
Zm00001d028426	1d028426	0	39	0	0	3731.95	0.420378	0	0	0	0	0	39
Zm00001d022603	1d022603	0	38	0	0	4069.29	0.420341	0	0	0	0	0	38
Zm00001d007097	umc2615	0	45	0	0	3409.33	0.420202	0	0	0	0	0	45
Zm00001d036547	1d036547	0	40	0	0	3732.22	0.419872	0	0	0	0	0	40
Zm00001d026312	1d026312	0	36	0	0	3904.78	0.419841	0	0	0	0	0	36
Zm00001d036795	1d036795	0	34	0	0	4108.35	0.419786	0	0	0	0	0	34
Zm00001d041973	1d041973	0	34	0	0	3860.79	0.419786	0	0	0	0	0	34
Zm00001d014920	pco125096	0	38	0	0	3837.37	0.41963	0	0	0	0	0	38
Zm00001d035722	1d035722	0	41	0	0	3652.02	0.419512	0	0	0	0	0	41
Zm00001d006676	FTCL2	0	41	0	0	3614.44	0.419512	0	0	0	0	0	41
Zm00001d022257	1d022257	0	35	0	0	3756.29	0.419328	0	0	0	0	0	35
Zm00001d037993	RBP1	0	40	0	0	3833.03	0.419231	0	0	0	0	0	40
Zm00001d014343	1d014343	0	43	0	0	3731.77	0.419158	0	0	0	0	0	43
Zm00001d041458	gpm829	0	15	0	0	457.733	0.419048	0	0	0	0	0	15
Zm00001d022044	phi328175	0	39	0	0	1372.28	0.419028	0	0	0	0	0	39
Zm00001d022573	1d022573	0	37	0	0	3995.92	0.418919	0	0	0	0	0	37
Zm00001d022418	1d022418	0	37	0	0	4181.16	0.418919	0	0	0	0	0	37
Zm00001d017401	pco123267	0	37	0	0	3841.14	0.418919	0	0	0	0	0	37
Zm00001d015473	1d015473	0	38	0	0	3742.79	0.418919	0	0	0	0	0	38
Zm00001d040010	1d040010	0	38	0	0	3780.89	0.418919	0	0	0	0	0	38
Zm00001d036568	1d036568	0	38	0	0	3941.29	0.418919	0	0	0	0	0	38
Zm00001d009150	1d009150	0	34	0	0	3432.24	0.418895	0	0	0	0	0	34
Zm00001d012233	1d012233	0	51	0	0	2200.88	0.418824	0	0	0	0	0	51
Zm00001d015327	UBI1	0	50	0	0	3057.44	0.418776	0	0	0	0	0	50
Zm00001d011049	umc2c	0	42	0	0	3509.9	0.418699	0	0	0	0	0	42
Zm00001d022077	pco143240a	0	42	0	0	3440.95	0.418699	0	0	0	0	0	42
Zm00001d027688	umc1222	0	42	0	0	3758.14	0.418699	0	0	0	0	0	42
Zm00001d045315	pza01272	0	42	0	0	3609.48	0.418699	0	0	0	0	0	42
Zm00001d021051	umc2641	0	42	0	0	3478.31	0.418699	0	0	0	0	0	42
Zm00001d030895	pco061446a	0	47	0	0	3543.77	0.418594	0	0	0	0	0	47
Zm00001d033764	1d033764	0	35	0	0	3485.91	0.418487	0	0	0	0	0	35
Zm00001d038851	NFA102A	0	35	0	0	3765.91	0.418487	0	0	0	0	0	35
Zm00001d014039	AY111142	0	36	0	0	3906.08	0.418254	0	0	0	0	0	36
Zm00001d046972	PIS1	0	36	0	0	3729.36	0.418254	0	0	0	0	0	36
Zm00001d026254	1d026254	0	37	0	0	4086.27	0.418168	0	0	0	0	0	37
Zm00001d034609	1d034609	0	37	0	0	4010.51	0.418168	0	0	0	0	0	37
Zm00001d013031	1d013031	0	42	0	0	3663	0.418118	0	0	0	0	0	42
Zm00001d030968	1d030968	0	44	0	0	3775.86	0.418076	0	0	0	0	0	44
Zm00001d039769	1d039769	0	58	0	0	2022.76	0.418028	0	0	0	0	0	58
Zm00001d022096	1d022096	0	34	0	0	3954.79	0.418004	0	0	0	0	0	34
Zm00001d032748	1d032748	0	40	0	0	3627.7	0.417949	0	0	0	0	0	40
Zm00001d043652	umc1286	0	46	0	0	1857.35	0.417874	0	0	0	0	0	46
Zm00001d012044	SUMO1B	0	39	0	0	3783.72	0.417679	0	0	0	0	0	39
Zm00001d054089	1d054089	0	39	0	0	3927.1	0.417679	0	0	0	0	0	39
Zm00001d032789	CPN2	0	35	0	0	4143.86	0.417647	0	0	0	0	0	35
Zm00001d049133	pco128617	0	33	0	0	4076.24	0.417614	0	0	0	0	0	33
Zm00001d037925	SRP31	0	36	0	0	3830.17	0.41746	0	0	0	0	0	36
Zm00001d054033	umc1716	0	32	0	0	4493.09	0.417339	0	0	0	0	0	32
Zm00001d019706	gpm679	0	31	0	0	3732.42	0.417204	0	0	0	0	0	31
Zm00001d018542	1d018542	0	45	0	0	3500.98	0.417172	0	0	0	0	0	45
Zm00001d030079	cl40196_1a	0	39	0	0	3649.62	0.417004	0	0	0	0	0	39
Zm00001d053632	RPS8	0	38	0	0	3754.92	0.416785	0	0	0	0	0	38
Zm00001d034002	1d034002	0	4	0	0	2374	0.416667	0	0	0	0	0	4
Zm00001d007157	1d007157	0	4	0	0	2398	0.416667	0	0	0	0	0	4
Zm00001d000681	1d000681	0	4	0	0	2463	0.416667	0	0	0	0	0	4
Zm00001d009112	bnlg2082	0	4	0	0	313	0.416667	0	0	0	0	0	4
Zm00001d025383	1d025383	0	4	0	0	1127.75	0.416667	0	0	0	0	0	4
Zm00001d018513	1d018513	0	4	0	0	3814	0.416667	0	0	0	0	0	4
Zm00001d043780	THR1	0	4	0	0	570.25	0.416667	0	0	0	0	0	4
Zm00001d044104	1d044104	0	4	0	0	2687.75	0.416667	0	0	0	0	0	4
Zm00001d049821	1d049821	0	4	0	0	3294.75	0.416667	0	0	0	0	0	4
Zm00001d013240	WRKY127	0	4	0	0	2392.75	0.416667	0	0	0	0	0	4
Zm00001d031518	1d031518	0	4	0	0	1374	0.416667	0	0	0	0	0	4
Zm00001d033469	1d033469	0	4	0	0	1719.5	0.416667	0	0	0	0	0	4
Zm00001d006435	1d006435	0	4	0	0	1012.25	0.416667	0	0	0	0	0	4
Zm00001d046656	1d046656	0	4	0	0	947.25	0.416667	0	0	0	0	0	4
Zm00001d002091	1d002091	0	4	0	0	836.75	0.416667	0	0	0	0	0	4
Zm00001d048121	1d048121	0	4	0	0	243.5	0.416667	0	0	0	0	0	4
Zm00001d037066	1d037066	0	4	0	0	243.5	0.416667	0	0	0	0	0	4
Zm00001d001931	VQ12	0	4	0	0	961.25	0.416667	0	0	0	0	0	4
Zm00001d038117	1d038117	0	4	0	0	1158.75	0.416667	0	0	0	0	0	4
Zm00001d015363	1d015363	0	4	0	0	245	0.416667	0	0	0	0	0	4
Zm00001d007894	GA20OX2	0	4	0	0	537.75	0.416667	0	0	0	0	0	4
Zm00001d049851	1d049851	0	4	0	0	2961.5	0.416667	0	0	0	0	0	4
Zm00001d009731	1d009731	0	4	0	0	990.75	0.416667	0	0	0	0	0	4
Zm00001d035496	1d035496	0	4	0	0	837.5	0.416667	0	0	0	0	0	4
Zm00001d052042	1d052042	0	4	0	0	2380.25	0.416667	0	0	0	0	0	4
Zm00001d044698	1d044698	0	33	0	0	4233.82	0.416667	0	0	0	0	0	33
Zm00001d037731	1d037731	0	9	0	0	638.333	0.416667	0	0	0	0	0	9
Zm00001d002071	1d002071	0	4	0	0	718.75	0.416667	0	0	0	0	0	4
Zm00001d053706	1d053706	0	9	0	0	1385.22	0.416667	0	0	0	0	0	9
Zm00001d053649	1d053649	0	37	0	0	3669.89	0.416667	0	0	0	0	0	37
Zm00001d037732	RPL17D	0	37	0	0	3795.78	0.416667	0	0	0	0	0	37
Zm00001d028656	1d028656	0	40	0	0	3752.12	0.416667	0	0	0	0	0	40
Zm00001d008569	1d008569	0	37	0	0	3873.03	0.416667	0	0	0	0	0	37
Zm00001d002925	cl554_3(180)	0	37	0	0	3750.65	0.416667	0	0	0	0	0	37
Zm00001d002625	1d002625	0	33	0	0	3241.39	0.416667	0	0	0	0	0	33
Zm00001d018217	AY110369	0	52	0	0	2165.21	0.416667	0	0	0	0	0	52
Zm00001d044823	1d044823	0	4	0	0	718.5	0.416667	0	0	0	0	0	4
Zm00001d047755	pco092896	0	44	0	0	3525.91	0.41649	0	0	0	0	0	44
Zm00001d052098	pco062058	0	41	0	0	3772.46	0.416463	0	0	0	0	0	41
Zm00001d041322	TIDP3222	0	41	0	0	3719.02	0.416463	0	0	0	0	0	41
Zm00001d013092	umc1478	0	41	0	0	3648.24	0.416463	0	0	0	0	0	41
Zm00001d027338	1d027338	0	46	0	0	1540.61	0.416425	0	0	0	0	0	46
Zm00001d009868	ELFA1	0	43	0	0	3488.88	0.41639	0	0	0	0	0	43
Zm00001d014924	pco147515	0	42	0	0	3627.6	0.416376	0	0	0	0	0	42
Zm00001d032313	pco104916	0	42	0	0	3763.69	0.416376	0	0	0	0	0	42
Zm00001d008342	IDP22	0	38	0	0	3767.39	0.416074	0	0	0	0	0	38
Zm00001d017457	1d017457	0	46	0	0	1967.37	0.415942	0	0	0	0	0	46
Zm00001d042886	PRH3	0	37	0	0	1246.57	0.415916	0	0	0	0	0	37
Zm00001d047464	1d047464	0	36	0	0	3861.5	0.415873	0	0	0	0	0	36
Zm00001d023587	umc2069	0	36	0	0	4015.28	0.415873	0	0	0	0	0	36
Zm00001d028653	TGD1	0	41	0	0	3522.24	0.415854	0	0	0	0	0	41
Zm00001d031539	umc2235	0	42	0	0	3251.88	0.415796	0	0	0	0	0	42
Zm00001d012504	php20793	0	42	0	0	3273.43	0.415796	0	0	0	0	0	42
Zm00001d006049	1d006049	0	42	0	0	3545.93	0.415796	0	0	0	0	0	42
Zm00001d028572	umc1397	0	48	0	0	3337.31	0.41578	0	0	0	0	0	48
Zm00001d026214	pco068000	0	40	0	0	3491.05	0.415385	0	0	0	0	0	40
Zm00001d043357	1d043357	0	28	0	0	2614.79	0.415344	0	0	0	0	0	28
Zm00001d034365	1d034365	0	48	0	0	2074.06	0.415337	0	0	0	0	0	48
Zm00001d007605	1d007605	0	34	0	0	4110.68	0.41533	0	0	0	0	0	34
Zm00001d048483	1d048483	0	34	0	0	3649.79	0.41533	0	0	0	0	0	34
Zm00001d046472	pco071634b	0	43	0	0	3865.14	0.415282	0	0	0	0	0	43
Zm00001d018669	CKA4	0	41	0	0	3901.15	0.415244	0	0	0	0	0	41
Zm00001d043851	pza00538	0	42	0	0	3646.69	0.415215	0	0	0	0	0	42
Zm00001d038658	1d038658	0	42	0	0	3525.38	0.415215	0	0	0	0	0	42
Zm00001d028450	1d028450	0	37	0	0	3857.19	0.415165	0	0	0	0	0	37
Zm00001d037689	HEX7	0	50	0	0	2930.7	0.415102	0	0	0	0	0	50
Zm00001d028820	1d028820	0	58	0	0	2729.21	0.415003	0	0	0	0	0	58
Zm00001d053308	1d053308	0	39	0	0	3891.95	0.41498	0	0	0	0	0	39
Zm00001d044514	1d044514	0	38	0	0	3726.68	0.414651	0	0	0	0	0	38
Zm00001d048533	SMR5	0	38	0	0	1422.79	0.414651	0	0	0	0	0	38
Zm00001d037181	1d037181	0	41	0	0	1703.9	0.414634	0	0	0	0	0	41
Zm00001d017169	CL16923_1	0	42	0	0	3816.07	0.414634	0	0	0	0	0	42
Zm00001d039348	1d039348	0	34	0	0	3824.74	0.414439	0	0	0	0	0	34
Zm00001d045555	FDAD1	0	36	0	0	4063.75	0.414286	0	0	0	0	0	36
Zm00001d006309	UGP1	0	36	0	0	3629.81	0.414286	0	0	0	0	0	36
Zm00001d017126	GTE102	0	49	0	0	2021.08	0.414116	0	0	0	0	0	49
Zm00001d023738	VPSH26	0	40	0	0	3672.82	0.414103	0	0	0	0	0	40
Zm00001d031050	1d031050	0	41	0	0	3658.8	0.414024	0	0	0	0	0	41
Zm00001d014906	PLC4	0	47	0	0	3355.94	0.413969	0	0	0	0	0	47
Zm00001d012314	IDP257	0	38	0	0	3546.95	0.41394	0	0	0	0	0	38
Zm00001d002882	1d002882	0	44	0	0	2475.23	0.413848	0	0	0	0	0	44
Zm00001d020853	1d020853	0	33	0	0	3852.76	0.413826	0	0	0	0	0	33
Zm00001d053968	1d053968	0	37	0	0	4006.65	0.413664	0	0	0	0	0	37
Zm00001d003114	1d003114	0	53	0	0	1872.17	0.413643	0	0	0	0	0	53
Zm00001d021958	pco104752	0	43	0	0	3579.05	0.413621	0	0	0	0	0	43
Zm00001d013056	1d013056	0	34	0	0	4031.09	0.413547	0	0	0	0	0	34
Zm00001d049239	AHH1	0	40	0	0	3960	0.413462	0	0	0	0	0	40
Zm00001d007870	1d007870	0	44	0	0	3603.86	0.413319	0	0	0	0	0	44
Zm00001d006287	1d006287	0	44	0	0	3703.93	0.413319	0	0	0	0	0	44
Zm00001d028918	NAD1	0	38	0	0	3885.58	0.413229	0	0	0	0	0	38
Zm00001d049668	IDP476	0	39	0	0	3913.82	0.412955	0	0	0	0	0	39
Zm00001d026278	1d026278	0	39	0	0	3948.87	0.412955	0	0	0	0	0	39
Zm00001d047835	1d047835	0	33	0	0	3794.7	0.412879	0	0	0	0	0	33
Zm00001d022416	pco105606b	0	49	0	0	2767.18	0.41284	0	0	0	0	0	49
Zm00001d030910	1d030910	0	41	0	0	3680.56	0.412805	0	0	0	0	0	41
Zm00001d045152	1d045152	0	44	0	0	3578.7	0.412791	0	0	0	0	0	44
Zm00001d030373	ENO2	0	44	0	0	3642.93	0.412791	0	0	0	0	0	44
Zm00001d014525	1d014525	0	44	0	0	3288.07	0.412791	0	0	0	0	0	44
Zm00001d037574	1d037574	0	28	0	0	4331.54	0.412698	0	0	0	0	0	28
Zm00001d022322	1d022322	0	34	0	0	3840.82	0.412656	0	0	0	0	0	34
Zm00001d005498	cl4750_1	0	35	0	0	3196.6	0.412605	0	0	0	0	0	35
Zm00001d038675	1d038675	0	47	0	0	2159.09	0.412581	0	0	0	0	0	47
Zm00001d053686	cl14140_1	0	32	0	0	4055.28	0.412298	0	0	0	0	0	32
Zm00001d037886	RPS21A	0	32	0	0	3905.31	0.412298	0	0	0	0	0	32
Zm00001d043625	1d043625	0	39	0	0	3684.67	0.412281	0	0	0	0	0	39
Zm00001d053286	1d053286	0	40	0	0	3594.25	0.412179	0	0	0	0	0	40
Zm00001d034034	pco115518b	0	40	0	0	3574	0.412179	0	0	0	0	0	40
Zm00001d008851	cl66163_1	0	37	0	0	3272.24	0.412162	0	0	0	0	0	37
Zm00001d027512	2G090738	0	37	0	0	3710.08	0.412162	0	0	0	0	0	37
Zm00001d002334	1d002334	0	45	0	0	3527.84	0.412121	0	0	0	0	0	45
Zm00001d042729	1d042729	0	36	0	0	3635.33	0.411905	0	0	0	0	0	36
Zm00001d031703	1d031703	0	38	0	0	4003.24	0.411807	0	0	0	0	0	38
Zm00001d041679	uaz288a(ppi)	0	38	0	0	4039.34	0.411807	0	0	0	0	0	38
Zm00001d008389	1d008389	0	52	0	0	1997.83	0.411765	0	0	0	0	0	52
Zm00001d022042	TIF5A	0	46	0	0	3631.7	0.411594	0	0	0	0	0	46
Zm00001d049174	LA1	0	30	0	0	1730.9	0.411494	0	0	0	0	0	30
Zm00001d018461	pco141631	0	61	0	0	1819.13	0.411475	0	0	0	0	0	61
Zm00001d005698	1d005698	0	53	0	0	2095.04	0.411466	0	0	0	0	0	53
Zm00001d025992	1d025992	0	10	0	0	5137.6	0.411111	0	0	0	0	0	10
Zm00001d014513	pco137523	0	10	0	0	316.4	0.411111	0	0	0	0	0	10
Zm00001d029968	1d029968	0	38	0	0	3938.11	0.411095	0	0	0	0	0	38
Zm00001d011192	1d011192	0	38	0	0	3843.95	0.411095	0	0	0	0	0	38
Zm00001d045403	1d045403	0	38	0	0	4125.39	0.411095	0	0	0	0	0	38
Zm00001d053232	1d053232	0	39	0	0	3592.26	0.410931	0	0	0	0	0	39
Zm00001d001833	1d001833	0	8	0	0	720	0.410714	0	0	0	0	0	8
Zm00001d048373	WC1	0	8	0	0	905.375	0.410714	0	0	0	0	0	8
Zm00001d007076	umc1633	0	8	0	0	455.5	0.410714	0	0	0	0	0	8
Zm00001d010271	1d010271	0	50	0	0	2178.84	0.410612	0	0	0	0	0	50
Zm00001d011487	IDH1	0	42	0	0	3787.62	0.410569	0	0	0	0	0	42
Zm00001d053685	CTS2	0	38	0	0	3617.5	0.410384	0	0	0	0	0	38
Zm00001d013758	1d013758	0	38	0	0	3934.03	0.410384	0	0	0	0	0	38
Zm00001d017252	1d017252	0	41	0	0	3811.1	0.410366	0	0	0	0	0	41
Zm00001d013509	1d013509	0	36	0	0	4115.44	0.410317	0	0	0	0	0	36
Zm00001d014280	1d014280	0	36	0	0	3686.72	0.410317	0	0	0	0	0	36
Zm00001d048526	1d048526	0	40	0	0	3780.07	0.410256	0	0	0	0	0	40
Zm00001d021873	1d021873	0	51	0	0	2232.84	0.410196	0	0	0	0	0	51
Zm00001d042306	pco081085	0	34	0	0	3900.94	0.409982	0	0	0	0	0	34
Zm00001d031062	1d031062	0	37	0	0	3838.22	0.40991	0	0	0	0	0	37
Zm00001d021306	1d021306	0	37	0	0	3505.84	0.40991	0	0	0	0	0	37
Zm00001d037279	1d037279	0	47	0	0	3220.19	0.409806	0	0	0	0	0	47
Zm00001d006439	ATP3	0	47	0	0	3435.3	0.409806	0	0	0	0	0	47
Zm00001d014585	pco088018	0	51	0	0	2942.1	0.409804	0	0	0	0	0	51
Zm00001d025921	1d025921	0	43	0	0	3200.47	0.409745	0	0	0	0	0	43
Zm00001d047067	1d047067	0	39	0	0	3523.95	0.409582	0	0	0	0	0	39
Zm00001d022333	1d022333	0	42	0	0	3519.4	0.409408	0	0	0	0	0	42
Zm00001d001907	1d001907	0	47	0	0	1322.66	0.409343	0	0	0	0	0	47
Zm00001d011149	pco088497	0	32	0	0	3669.09	0.409274	0	0	0	0	0	32
Zm00001d017564	1d017564	0	37	0	0	3720.22	0.409159	0	0	0	0	0	37
Zm00001d052948	1d052948	0	37	0	0	3687.35	0.409159	0	0	0	0	0	37
Zm00001d019987	1d019987	0	37	0	0	3487.73	0.409159	0	0	0	0	0	37
Zm00001d024966	pco134375	0	37	0	0	3873.43	0.409159	0	0	0	0	0	37
Zm00001d018936	pco087551	0	41	0	0	3754.22	0.409146	0	0	0	0	0	41
Zm00001d025933	1d025933	0	11	0	0	398.455	0.409091	0	0	0	0	0	11
Zm00001d025132	magi93696	0	34	0	0	4164.56	0.409091	0	0	0	0	0	34
Zm00001d043839	1d043839	0	12	0	0	494.5	0.409091	0	0	0	0	0	12
Zm00001d032408	MMP173	0	50	0	0	1797.14	0.40898	0	0	0	0	0	50
Zm00001d009941	1d009941	0	40	0	0	3709.4	0.408974	0	0	0	0	0	40
Zm00001d047727	umc2343	0	40	0	0	3510.03	0.408974	0	0	0	0	0	40
Zm00001d044447	1d044447	0	38	0	0	3186.13	0.408962	0	0	0	0	0	38
Zm00001d021445	1d021445	0	39	0	0	4018.15	0.408907	0	0	0	0	0	39
Zm00001d003879	1d003879	0	44	0	0	3690.59	0.408562	0	0	0	0	0	44
Zm00001d034856	TUFM1	0	47	0	0	3427.38	0.408418	0	0	0	0	0	47
Zm00001d004551	cl5362_2a	0	47	0	0	3279.45	0.408418	0	0	0	0	0	47
Zm00001d053211	1d053211	0	35	0	0	3309.71	0.408403	0	0	0	0	0	35
Zm00001d003590	pza02450	0	38	0	0	3583.16	0.40825	0	0	0	0	0	38
Zm00001d047962	pco068141	0	42	0	0	3478.05	0.408246	0	0	0	0	0	42
Zm00001d041882	ATP1	0	39	0	0	4070.92	0.408232	0	0	0	0	0	39
Zm00001d016059	1d016059	0	39	0	0	3522.79	0.408232	0	0	0	0	0	39
Zm00001d030868	NBCS1	0	39	0	0	3069.92	0.408232	0	0	0	0	0	39
Zm00001d013505	PRC2	0	33	0	0	4072.55	0.408144	0	0	0	0	0	33
Zm00001d009359	AY110113	0	54	0	0	2487.57	0.408106	0	0	0	0	0	54
Zm00001d040274	1d040274	0	43	0	0	3557.86	0.408084	0	0	0	0	0	43
Zm00001d033620	SGB102	0	36	0	0	3761.78	0.407937	0	0	0	0	0	36
Zm00001d043682	RBAP2	0	48	0	0	3208.79	0.407801	0	0	0	0	0	48
Zm00001d053223	APX9	0	40	0	0	3599.43	0.407692	0	0	0	0	0	40
Zm00001d024754	umc1336	0	42	0	0	3899.48	0.407666	0	0	0	0	0	42
Zm00001d023896	1d023896	0	35	0	0	3965.17	0.407563	0	0	0	0	0	35
Zm00001d006645	1d006645	0	35	0	0	3827.71	0.407563	0	0	0	0	0	35
Zm00001d053553	1d053553	0	35	0	0	3547.49	0.407563	0	0	0	0	0	35
Zm00001d039110	bnlg1136a	0	43	0	0	2480.51	0.40753	0	0	0	0	0	43
Zm00001d042193	phm4955	0	41	0	0	3516.61	0.407317	0	0	0	0	0	41
Zm00001d029142	1d029142	0	32	0	0	3929.69	0.407258	0	0	0	0	0	32
Zm00001d040389	1d040389	0	33	0	0	3857.15	0.407197	0	0	0	0	0	33
Zm00001d031902	1d031902	0	36	0	0	3741.56	0.407143	0	0	0	0	0	36
Zm00001d009740	1d009740	0	42	0	0	3722.93	0.407085	0	0	0	0	0	42
Zm00001d019182	pco126859b	0	42	0	0	3696.76	0.407085	0	0	0	0	0	42
Zm00001d046183	1d046183	0	37	0	0	3648.49	0.406907	0	0	0	0	0	37
Zm00001d004090	1d004090	0	37	0	0	3538.16	0.406907	0	0	0	0	0	37
Zm00001d008564	1d008564	0	37	0	0	3843.81	0.406907	0	0	0	0	0	37
Zm00001d025857	1d025857	0	39	0	0	3829.15	0.406883	0	0	0	0	0	39
Zm00001d011013	CAP1	0	39	0	0	2919.49	0.406883	0	0	0	0	0	39
Zm00001d030018	1d030018	0	35	0	0	3904.51	0.406723	0	0	0	0	0	35
Zm00001d047707	1d047707	0	41	0	0	3682.93	0.406707	0	0	0	0	0	41
Zm00001d048764	1d048764	0	14	0	0	484.929	0.406593	0	0	0	0	0	14
Zm00001d031929	1d031929	0	45	0	0	3412.47	0.406566	0	0	0	0	0	45
Zm00001d044277	pco103788	0	42	0	0	3635.74	0.406504	0	0	0	0	0	42
Zm00001d035153	1d035153	0	42	0	0	3593.57	0.406504	0	0	0	0	0	42
Zm00001d045500	1d045500	0	42	0	0	3809.9	0.406504	0	0	0	0	0	42
Zm00001d043339	1d043339	0	52	0	0	2111.17	0.406486	0	0	0	0	0	52
Zm00001d012652	1d012652	0	31	0	0	4016.97	0.406452	0	0	0	0	0	31
Zm00001d036451	pco087396	0	44	0	0	3467.91	0.406448	0	0	0	0	0	44
Zm00001d011076	1d011076	0	44	0	0	1421.36	0.406448	0	0	0	0	0	44
Zm00001d041179	si486042a10	0	19	0	0	2379.74	0.406433	0	0	0	0	0	19
Zm00001d028529	1d028529	0	40	0	0	3537.35	0.40641	0	0	0	0	0	40
Zm00001d049703	cl10949_1	0	40	0	0	3777.53	0.40641	0	0	0	0	0	40
Zm00001d052060	TRPS10	0	54	0	0	2297.69	0.406359	0	0	0	0	0	54
Zm00001d033479	umc2510	0	36	0	0	3396.53	0.406349	0	0	0	0	0	36
Zm00001d052698	pco119915	0	46	0	0	3342.07	0.40628	0	0	0	0	0	46
Zm00001d005306	1d005306	0	46	0	0	2231.37	0.40628	0	0	0	0	0	46
Zm00001d049652	pco080956	0	33	0	0	3826.61	0.40625	0	0	0	0	0	33
Zm00001d032875	1d032875	0	39	0	0	3697.92	0.406208	0	0	0	0	0	39
Zm00001d027342	gpm319	0	39	0	0	3946.59	0.406208	0	0	0	0	0	39
Zm00001d008256	SMK501	0	37	0	0	3892.27	0.406156	0	0	0	0	0	37
Zm00001d047981	1d047981	0	61	0	0	2061.2	0.406011	0	0	0	0	0	61
Zm00001d053834	1d053834	0	61	0	0	2813.89	0.406011	0	0	0	0	0	61
Zm00001d003508	1d003508	0	56	0	0	2139.98	0.405844	0	0	0	0	0	56
Zm00001d048630	gpm833	0	30	0	0	2486.63	0.405747	0	0	0	0	0	30
Zm00001d049234	GLY1	0	48	0	0	3482.02	0.405585	0	0	0	0	0	48
Zm00001d014122	1d014122	0	36	0	0	3345.42	0.405556	0	0	0	0	0	36
Zm00001d032900	IDP707	0	36	0	0	3804.06	0.405556	0	0	0	0	0	36
Zm00001d029188	1d029188	0	36	0	0	3623.14	0.405556	0	0	0	0	0	36
Zm00001d049945	1d049945	0	39	0	0	3486.62	0.405533	0	0	0	0	0	39
Zm00001d014897	umc1373	0	39	0	0	4057.72	0.405533	0	0	0	0	0	39
Zm00001d052655	cl42326_1	0	37	0	0	3831.89	0.405405	0	0	0	0	0	37
Zm00001d033753	cdo122a(nad)	0	42	0	0	3648.45	0.405343	0	0	0	0	0	42
Zm00001d012955	IDP122	0	48	0	0	2071.92	0.405142	0	0	0	0	0	48
Zm00001d049305	1d049305	0	45	0	0	3542.8	0.405051	0	0	0	0	0	45
Zm00001d046552	pco103251	0	35	0	0	3772.6	0.405042	0	0	0	0	0	35
Zm00001d018155	TIDP3065a	0	50	0	0	1957.66	0.404898	0	0	0	0	0	50
Zm00001d038804	1d038804	0	41	0	0	3480.02	0.404878	0	0	0	0	0	41
Zm00001d013078	1d013078	0	44	0	0	3402.45	0.404863	0	0	0	0	0	44
Zm00001d012160	1d012160	0	46	0	0	3506.3	0.404831	0	0	0	0	0	46
Zm00001d043104	1d043104	0	60	0	0	2137.48	0.404802	0	0	0	0	0	60
Zm00001d042099	1d042099	0	7	0	0	438.857	0.404762	0	0	0	0	0	7
Zm00001d008756	1d008756	0	43	0	0	2255.79	0.404762	0	0	0	0	0	43
Zm00001d033480	METS3	0	36	0	0	3859.11	0.404762	0	0	0	0	0	36
Zm00001d007581	HRBP1	0	55	0	0	1973.25	0.404714	0	0	0	0	0	55
Zm00001d036283	magi7438	0	46	0	0	3237.76	0.404348	0	0	0	0	0	46
Zm00001d007594	pco112876	0	31	0	0	3918.13	0.404301	0	0	0	0	0	31
Zm00001d042329	pco146189	0	41	0	0	3696.98	0.404268	0	0	0	0	0	41
Zm00001d027514	1d027514	0	41	0	0	3554.37	0.404268	0	0	0	0	0	41
Zm00001d028193	1d028193	0	53	0	0	2001.28	0.404209	0	0	0	0	0	53
Zm00001d013999	pco126682d	0	43	0	0	3826.21	0.404208	0	0	0	0	0	43
Zm00001d009476	1d009476	0	35	0	0	4003.4	0.404202	0	0	0	0	0	35
Zm00001d029487	1d029487	0	35	0	0	3767.89	0.404202	0	0	0	0	0	35
Zm00001d036031	PRH17	0	39	0	0	3860.28	0.404184	0	0	0	0	0	39
Zm00001d011741	pco066882b	0	38	0	0	4098.92	0.403983	0	0	0	0	0	38
Zm00001d017501	1d017501	0	38	0	0	3834.74	0.403983	0	0	0	0	0	38
Zm00001d019263	1d019263	0	38	0	0	4051.53	0.403983	0	0	0	0	0	38
Zm00001d025767	1d025767	0	36	0	0	3785.33	0.403968	0	0	0	0	0	36
Zm00001d004807	1d004807	0	36	0	0	3817.69	0.403968	0	0	0	0	0	36
Zm00001d018478	IDP217	0	37	0	0	4043.92	0.403904	0	0	0	0	0	37
Zm00001d051869	pco097726a	0	37	0	0	3893.89	0.403904	0	0	0	0	0	37
Zm00001d053964	ARM4	0	56	0	0	2872.64	0.403896	0	0	0	0	0	56
Zm00001d008215	npi114a	0	40	0	0	3456	0.403846	0	0	0	0	0	40
Zm00001d002340	1d002340	0	44	0	0	3376.82	0.403805	0	0	0	0	0	44
Zm00001d038519	1d038519	0	34	0	0	4129.97	0.403743	0	0	0	0	0	34
Zm00001d027648	cl14031_1	0	34	0	0	3908.91	0.403743	0	0	0	0	0	34
Zm00001d011321	pco096443	0	34	0	0	3976.68	0.403743	0	0	0	0	0	34
Zm00001d023578	1d023578	0	41	0	0	3320.29	0.403659	0	0	0	0	0	41
Zm00001d012522	1d012522	0	45	0	0	1950.24	0.403535	0	0	0	0	0	45
Zm00001d015865	1d015865	0	39	0	0	3624.03	0.403509	0	0	0	0	0	39
Zm00001d010214	pco093780	0	46	0	0	1593.24	0.403382	0	0	0	0	0	46
Zm00001d038358	PCS1	0	44	0	0	3485.68	0.403277	0	0	0	0	0	44
Zm00001d034750	1d034750	0	32	0	0	3904.97	0.403226	0	0	0	0	0	32
Zm00001d004172	1d004172	0	40	0	0	3541.2	0.403205	0	0	0	0	0	40
Zm00001d023695	cl14808_1	0	36	0	0	3658.83	0.403175	0	0	0	0	0	36
Zm00001d035872	1d035872	0	37	0	0	3526.68	0.403153	0	0	0	0	0	37
Zm00001d014753	umc1355	0	51	0	0	3006.12	0.403137	0	0	0	0	0	51
Zm00001d029328	1d029328	0	42	0	0	3725.64	0.40302	0	0	0	0	0	42
Zm00001d028183	pco073966	0	42	0	0	3413.67	0.40302	0	0	0	0	0	42
Zm00001d011066	umc2378	0	54	0	0	2163.15	0.402865	0	0	0	0	0	54
Zm00001d041750	cl10007_1b	0	39	0	0	3395.26	0.402834	0	0	0	0	0	39
Zm00001d008742	1d008742	0	9	0	0	381.667	0.402778	0	0	0	0	0	9
Zm00001d037089	1d037089	0	29	0	0	2253.55	0.402709	0	0	0	0	0	29
Zm00001d052025	1d052025	0	38	0	0	3904.58	0.40256	0	0	0	0	0	38
Zm00001d032160	pco119340	0	38	0	0	3596.47	0.40256	0	0	0	0	0	38
Zm00001d022244	1d022244	0	38	0	0	4034.66	0.40256	0	0	0	0	0	38
Zm00001d019164	1d019164	0	35	0	0	3629.8	0.402521	0	0	0	0	0	35
Zm00001d044422	pco080186	0	33	0	0	3878.97	0.402462	0	0	0	0	0	33
Zm00001d034606	IWS1	0	42	0	0	3718.19	0.402439	0	0	0	0	0	42
Zm00001d029393	1d029393	0	42	0	0	3593.52	0.402439	0	0	0	0	0	42
Zm00001d018410	gpm447	0	36	0	0	3933.97	0.402381	0	0	0	0	0	36
Zm00001d031127	1d031127	0	58	0	0	2116.31	0.402299	0	0	0	0	0	58
Zm00001d003265	1d003265	0	49	0	0	3165.78	0.402211	0	0	0	0	0	49
Zm00001d049940	1d049940	0	53	0	0	2115.58	0.402032	0	0	0	0	0	53
Zm00001d023107	1d023107	0	18	0	0	1559.11	0.401961	0	0	0	0	0	18
Zm00001d046624	2G145104	0	52	0	0	2659.06	0.401961	0	0	0	0	0	52
Zm00001d022341	1d022341	0	47	0	0	3296.74	0.401943	0	0	0	0	0	47
Zm00001d052316	FER1	0	46	0	0	3538.41	0.401932	0	0	0	0	0	46
Zm00001d043098	FCR1	0	46	0	0	3357.93	0.401932	0	0	0	0	0	46
Zm00001d008245	RPL30	0	40	0	0	3754.78	0.401923	0	0	0	0	0	40
Zm00001d012729	1d012729	0	40	0	0	3735.47	0.401923	0	0	0	0	0	40
Zm00001d004839	1d004839	0	42	0	0	3616.71	0.401858	0	0	0	0	0	42
Zm00001d047472	umc1387	0	35	0	0	3603.89	0.401681	0	0	0	0	0	35
Zm00001d034640	IDP2440	0	37	0	0	3691.22	0.401652	0	0	0	0	0	37
Zm00001d010401	1d010401	0	36	0	0	3982.67	0.401587	0	0	0	0	0	36
Zm00001d023734	GRP2	0	46	0	0	3482.61	0.401449	0	0	0	0	0	46
Zm00001d052062	pco118328a	0	42	0	0	3704.14	0.401278	0	0	0	0	0	42
Zm00001d008268	PSEI4	0	50	0	0	3467.52	0.401224	0	0	0	0	0	50
Zm00001d050965	1d050965	0	41	0	0	3208.59	0.40122	0	0	0	0	0	41
Zm00001d041522	1d041522	0	32	0	0	3602.19	0.40121	0	0	0	0	0	32
Zm00001d053296	UCE9	0	38	0	0	3770.11	0.401138	0	0	0	0	0	38
Zm00001d031090	1d031090	0	54	0	0	2469.54	0.401118	0	0	0	0	0	54
Zm00001d023749	pco126705	0	31	0	0	3296.61	0.401075	0	0	0	0	0	31
Zm00001d012349	1d012349	0	31	0	0	3681.16	0.401075	0	0	0	0	0	31
Zm00001d034944	pco069699a	0	47	0	0	1660.85	0.401018	0	0	0	0	0	47
Zm00001d003643	APX10	0	43	0	0	3607.23	0.400886	0	0	0	0	0	43
Zm00001d038931	pco100771	0	43	0	0	3509.14	0.400886	0	0	0	0	0	43
Zm00001d035669	IDP680	0	35	0	0	4298.8	0.40084	0	0	0	0	0	35
Zm00001d014770	1d014770	0	35	0	0	3984.83	0.40084	0	0	0	0	0	35
Zm00001d043946	HMG4	0	36	0	0	3566.69	0.400794	0	0	0	0	0	36
Zm00001d012277	1d012277	0	36	0	0	3543.83	0.400794	0	0	0	0	0	36
Zm00001d045194	uaz237a(prc)	0	36	0	0	4130.94	0.400794	0	0	0	0	0	36
Zm00001d026026	FLZ35	0	58	0	0	2058.47	0.400786	0	0	0	0	0	58
Zm00001d047917	1d047917	0	54	0	0	2080.26	0.400769	0	0	0	0	0	54
Zm00001d047389	pco105342b	0	42	0	0	3811.57	0.400697	0	0	0	0	0	42
Zm00001d046888	2G085218	0	42	0	0	1198.38	0.400697	0	0	0	0	0	42
Zm00001d038552	1d038552	0	60	0	0	2414.6	0.400565	0	0	0	0	0	60
Zm00001d023582	APX11	0	47	0	0	3315.81	0.400555	0	0	0	0	0	47
Zm00001d015121	1d015121	0	57	0	0	2692.65	0.400376	0	0	0	0	0	57
Zm00001d026015	HIS405	0	53	0	0	2699.26	0.400218	0	0	0	0	0	53
ZeamMp130	ZeamMp130	0	5	0	0	623.2	0.4	0	0	0	0	0	5
Zm00001d037453	AI665898	0	6	0	0	257.5	0.4	0	0	0	0	0	6
Zm00001d025229	1d025229	0	6	0	0	425.167	0.4	0	0	0	0	0	6
Zm00001d006726	1d006726	0	6	0	0	2568	0.4	0	0	0	0	0	6
Zm00001d027805	1d027805	0	5	0	0	1818	0.4	0	0	0	0	0	5
Zm00001d021535	bnlg2271	0	5	0	0	353.6	0.4	0	0	0	0	0	5
Zm00001d025099	1d025099	0	5	0	0	845.8	0.4	0	0	0	0	0	5
Zm00001d027720	1d027720	0	6	0	0	1721.5	0.4	0	0	0	0	0	6
Zm00001d007360	1d007360	0	5	0	0	237	0.4	0	0	0	0	0	5
Zm00001d037946	PLD13	0	5	0	0	2267.4	0.4	0	0	0	0	0	5
Zm00001d040203	1d040203	0	6	0	0	1125.33	0.4	0	0	0	0	0	6
Zm00001d024322	1d024322	0	11	0	0	2578.64	0.4	0	0	0	0	0	11
Zm00001d019934	1d019934	0	6	0	0	801.667	0.4	0	0	0	0	0	6
Zm00001d043088	TLC7	0	5	0	0	2752.4	0.4	0	0	0	0	0	5
Zm00001d004013	1d004013	0	5	0	0	560.8	0.4	0	0	0	0	0	5
Zm00001d029140	ASG75	0	6	0	0	306	0.4	0	0	0	0	0	6
Zm00001d020343	1d020343	0	5	0	0	283.6	0.4	0	0	0	0	0	5
Zm00001d006343	1d006343	0	5	0	0	2451.2	0.4	0	0	0	0	0	5
Zm00001d019217	si946069e08	0	5	0	0	1133.6	0.4	0	0	0	0	0	5
Zm00001d003430	1d003430	0	5	0	0	5058.8	0.4	0	0	0	0	0	5
Zm00001d039930	1d039930	0	5	0	0	979.4	0.4	0	0	0	0	0	5
Zm00001d026700	cl29474_1(761)	0	5	0	0	491.6	0.4	0	0	0	0	0	5
Zm00001d046813	TIDP2779	0	5	0	0	750.8	0.4	0	0	0	0	0	5
Zm00001d034256	PHI1	0	45	0	0	3034.69	0.4	0	0	0	0	0	45
Zm00001d033209	1d033209	0	6	0	0	1249.17	0.4	0	0	0	0	0	6
Zm00001d017914	1d017914	0	41	0	0	3716.46	0.4	0	0	0	0	0	41
Zm00001d014749	1d014749	0	41	0	0	3600.83	0.4	0	0	0	0	0	41
Zm00001d031682	1d031682	0	5	0	0	196.4	0.4	0	0	0	0	0	5
[truncated: 22,085 more rows]
