# Supplementary material for: Decoding the gene regulatory network of endosperm differentiation in maize
Source: Nat Commun. 2024 Jan 2;15:34. doi: 10.1038/s41467-023-44369-7 (PMC10762121; doi:10.1038/s41467-023-44369-7)
Supplement: Supplementary file 16 — Supplementary Data 13 [file 41467_2023_44369_MOESM16_ESM.xlsx]

## Sheet: Description
Supplementary Data 13: Complete target gene list of 181 regulons.

## Sheet: Top 1 Million shreshold
TF	target
Zm00001d001894	Zm00001d002860
Zm00001d001894	Zm00001d006069
Zm00001d001894	Zm00001d008715
Zm00001d001894	Zm00001d012224
Zm00001d001894	Zm00001d017285
Zm00001d001894	Zm00001d027348
Zm00001d001894	Zm00001d028249
Zm00001d001894	Zm00001d033457
Zm00001d001894	Zm00001d034491
Zm00001d001894	Zm00001d035542
Zm00001d001894	Zm00001d042362
Zm00001d001894	Zm00001d042809
Zm00001d001894	Zm00001d047790
Zm00001d001894	Zm00001d051130
Zm00001d001894	Zm00001d052117
Zm00001d001894	Zm00001d052162
Zm00001d001945	Zm00001d008965
Zm00001d001945	Zm00001d011831
Zm00001d001945	Zm00001d048019
Zm00001d002025	Zm00001d001230
Zm00001d002025	Zm00001d006001
Zm00001d002025	Zm00001d010172
Zm00001d002025	Zm00001d017381
Zm00001d002025	Zm00001d025509
Zm00001d002025	Zm00001d032385
Zm00001d002025	Zm00001d033049
Zm00001d002025	Zm00001d038080
Zm00001d002025	Zm00001d046599
Zm00001d002364	ENSRNA049455185
Zm00001d002364	Zm00001d000675
Zm00001d002364	Zm00001d001766
Zm00001d002364	Zm00001d001774
Zm00001d002364	Zm00001d001862
Zm00001d002364	Zm00001d001865
Zm00001d002364	Zm00001d001868
Zm00001d002364	Zm00001d001871
Zm00001d002364	Zm00001d001879
Zm00001d002364	Zm00001d002082
Zm00001d002364	Zm00001d002190
Zm00001d002364	Zm00001d002292
Zm00001d002364	Zm00001d002410
Zm00001d002364	Zm00001d002483
Zm00001d002364	Zm00001d002579
Zm00001d002364	Zm00001d002607
Zm00001d002364	Zm00001d002733
Zm00001d002364	Zm00001d002762
Zm00001d002364	Zm00001d002860
Zm00001d002364	Zm00001d002938
Zm00001d002364	Zm00001d003107
Zm00001d002364	Zm00001d003181
Zm00001d002364	Zm00001d003185
Zm00001d002364	Zm00001d003249
Zm00001d002364	Zm00001d003292
Zm00001d002364	Zm00001d003331
Zm00001d002364	Zm00001d003368
Zm00001d002364	Zm00001d003380
Zm00001d002364	Zm00001d003422
Zm00001d002364	Zm00001d003471
Zm00001d002364	Zm00001d003504
Zm00001d002364	Zm00001d003505
Zm00001d002364	Zm00001d003784
Zm00001d002364	Zm00001d003924
Zm00001d002364	Zm00001d003993
Zm00001d002364	Zm00001d004036
Zm00001d002364	Zm00001d004737
Zm00001d002364	Zm00001d005244
Zm00001d002364	Zm00001d005391
Zm00001d002364	Zm00001d005394
Zm00001d002364	Zm00001d005506
Zm00001d002364	Zm00001d005656
Zm00001d002364	Zm00001d005663
Zm00001d002364	Zm00001d005684
Zm00001d002364	Zm00001d005790
Zm00001d002364	Zm00001d005826
Zm00001d002364	Zm00001d005892
Zm00001d002364	Zm00001d005970
Zm00001d002364	Zm00001d005978
Zm00001d002364	Zm00001d006061
Zm00001d002364	Zm00001d006159
Zm00001d002364	Zm00001d006196
Zm00001d002364	Zm00001d006236
Zm00001d002364	Zm00001d006237
Zm00001d002364	Zm00001d006254
Zm00001d002364	Zm00001d006256
Zm00001d002364	Zm00001d006330
Zm00001d002364	Zm00001d006358
Zm00001d002364	Zm00001d006511
Zm00001d002364	Zm00001d006591
Zm00001d002364	Zm00001d006604
Zm00001d002364	Zm00001d006647
Zm00001d002364	Zm00001d006677
Zm00001d002364	Zm00001d006711
Zm00001d002364	Zm00001d006739
Zm00001d002364	Zm00001d006749
Zm00001d002364	Zm00001d006753
Zm00001d002364	Zm00001d006821
Zm00001d002364	Zm00001d006864
Zm00001d002364	Zm00001d007081
Zm00001d002364	Zm00001d007175
Zm00001d002364	Zm00001d007204
Zm00001d002364	Zm00001d007865
Zm00001d002364	Zm00001d008260
Zm00001d002364	Zm00001d008266
Zm00001d002364	Zm00001d008340
Zm00001d002364	Zm00001d008367
Zm00001d002364	Zm00001d008546
Zm00001d002364	Zm00001d008573
Zm00001d002364	Zm00001d008581
Zm00001d002364	Zm00001d008597
Zm00001d002364	Zm00001d008756
Zm00001d002364	Zm00001d008793
Zm00001d002364	Zm00001d008812
Zm00001d002364	Zm00001d008815
Zm00001d002364	Zm00001d008856
Zm00001d002364	Zm00001d008982
Zm00001d002364	Zm00001d009230
Zm00001d002364	Zm00001d009309
Zm00001d002364	Zm00001d009328
Zm00001d002364	Zm00001d009566
Zm00001d002364	Zm00001d009567
Zm00001d002364	Zm00001d009568
Zm00001d002364	Zm00001d009683
Zm00001d002364	Zm00001d010007
Zm00001d002364	Zm00001d010008
Zm00001d002364	Zm00001d010201
Zm00001d002364	Zm00001d010214
Zm00001d002364	Zm00001d010304
Zm00001d002364	Zm00001d010399
Zm00001d002364	Zm00001d010434
Zm00001d002364	Zm00001d010603
Zm00001d002364	Zm00001d010652
Zm00001d002364	Zm00001d010656
Zm00001d002364	Zm00001d010754
Zm00001d002364	Zm00001d010798
Zm00001d002364	Zm00001d010803
Zm00001d002364	Zm00001d010956
Zm00001d002364	Zm00001d010994
Zm00001d002364	Zm00001d011076
Zm00001d002364	Zm00001d011228
Zm00001d002364	Zm00001d011451
Zm00001d002364	Zm00001d011495
Zm00001d002364	Zm00001d011543
Zm00001d002364	Zm00001d011571
Zm00001d002364	Zm00001d011624
Zm00001d002364	Zm00001d011639
Zm00001d002364	Zm00001d011656
Zm00001d002364	Zm00001d011734
Zm00001d002364	Zm00001d011832
Zm00001d002364	Zm00001d011919
Zm00001d002364	Zm00001d011928
Zm00001d002364	Zm00001d012078
Zm00001d002364	Zm00001d012108
Zm00001d002364	Zm00001d012240
Zm00001d002364	Zm00001d012394
Zm00001d002364	Zm00001d012415
Zm00001d002364	Zm00001d012427
Zm00001d002364	Zm00001d012432
Zm00001d002364	Zm00001d012556
Zm00001d002364	Zm00001d012584
Zm00001d002364	Zm00001d012585
Zm00001d002364	Zm00001d012591
Zm00001d002364	Zm00001d012609
Zm00001d002364	Zm00001d012642
Zm00001d002364	Zm00001d012720
Zm00001d002364	Zm00001d012850
Zm00001d002364	Zm00001d012935
Zm00001d002364	Zm00001d012956
Zm00001d002364	Zm00001d012957
Zm00001d002364	Zm00001d012968
Zm00001d002364	Zm00001d013043
Zm00001d002364	Zm00001d013114
Zm00001d002364	Zm00001d013144
Zm00001d002364	Zm00001d013208
Zm00001d002364	Zm00001d013210
Zm00001d002364	Zm00001d013219
Zm00001d002364	Zm00001d013220
Zm00001d002364	Zm00001d013242
Zm00001d002364	Zm00001d013247
Zm00001d002364	Zm00001d013250
Zm00001d002364	Zm00001d013252
Zm00001d002364	Zm00001d013311
Zm00001d002364	Zm00001d013333
Zm00001d002364	Zm00001d013406
Zm00001d002364	Zm00001d013469
Zm00001d002364	Zm00001d013502
Zm00001d002364	Zm00001d013573
Zm00001d002364	Zm00001d013595
Zm00001d002364	Zm00001d013840
Zm00001d002364	Zm00001d014007
Zm00001d002364	Zm00001d014253
Zm00001d002364	Zm00001d014317
Zm00001d002364	Zm00001d014330
Zm00001d002364	Zm00001d014491
Zm00001d002364	Zm00001d014507
Zm00001d002364	Zm00001d014563
Zm00001d002364	Zm00001d014703
Zm00001d002364	Zm00001d014915
Zm00001d002364	Zm00001d015025
Zm00001d002364	Zm00001d015127
Zm00001d002364	Zm00001d015204
Zm00001d002364	Zm00001d015401
Zm00001d002364	Zm00001d015589
Zm00001d002364	Zm00001d015614
Zm00001d002364	Zm00001d015765
Zm00001d002364	Zm00001d015767
Zm00001d002364	Zm00001d016364
Zm00001d002364	Zm00001d016577
Zm00001d002364	Zm00001d016635
Zm00001d002364	Zm00001d016655
Zm00001d002364	Zm00001d016697
Zm00001d002364	Zm00001d016719
Zm00001d002364	Zm00001d016746
Zm00001d002364	Zm00001d016938
Zm00001d002364	Zm00001d017008
Zm00001d002364	Zm00001d017086
Zm00001d002364	Zm00001d017383
Zm00001d002364	Zm00001d017397
Zm00001d002364	Zm00001d017419
Zm00001d002364	Zm00001d017475
Zm00001d002364	Zm00001d017545
Zm00001d002364	Zm00001d017606
Zm00001d002364	Zm00001d017615
Zm00001d002364	Zm00001d017746
Zm00001d002364	Zm00001d017837
Zm00001d002364	Zm00001d017978
Zm00001d002364	Zm00001d017984
Zm00001d002364	Zm00001d017998
Zm00001d002364	Zm00001d018058
Zm00001d002364	Zm00001d018076
Zm00001d002364	Zm00001d018081
Zm00001d002364	Zm00001d018107
Zm00001d002364	Zm00001d018158
Zm00001d002364	Zm00001d018297
Zm00001d002364	Zm00001d018298
Zm00001d002364	Zm00001d018411
Zm00001d002364	Zm00001d018749
Zm00001d002364	Zm00001d018803
Zm00001d002364	Zm00001d018973
Zm00001d002364	Zm00001d019002
Zm00001d002364	Zm00001d019100
Zm00001d002364	Zm00001d019147
Zm00001d002364	Zm00001d019459
Zm00001d002364	Zm00001d019510
Zm00001d002364	Zm00001d019597
Zm00001d002364	Zm00001d020100
Zm00001d002364	Zm00001d020137
Zm00001d002364	Zm00001d020436
Zm00001d002364	Zm00001d020470
Zm00001d002364	Zm00001d020675
Zm00001d002364	Zm00001d020713
Zm00001d002364	Zm00001d020787
Zm00001d002364	Zm00001d020840
Zm00001d002364	Zm00001d020926
Zm00001d002364	Zm00001d020947
Zm00001d002364	Zm00001d020968
Zm00001d002364	Zm00001d021006
Zm00001d002364	Zm00001d021160
Zm00001d002364	Zm00001d021205
Zm00001d002364	Zm00001d021207
Zm00001d002364	Zm00001d021266
Zm00001d002364	Zm00001d021268
Zm00001d002364	Zm00001d021302
Zm00001d002364	Zm00001d021303
Zm00001d002364	Zm00001d021310
Zm00001d002364	Zm00001d021446
Zm00001d002364	Zm00001d021665
Zm00001d002364	Zm00001d021718
Zm00001d002364	Zm00001d021791
Zm00001d002364	Zm00001d021839
Zm00001d002364	Zm00001d021879
Zm00001d002364	Zm00001d021951
Zm00001d002364	Zm00001d021955
Zm00001d002364	Zm00001d021959
Zm00001d002364	Zm00001d021971
Zm00001d002364	Zm00001d021977
Zm00001d002364	Zm00001d021978
Zm00001d002364	Zm00001d021979
Zm00001d002364	Zm00001d021995
Zm00001d002364	Zm00001d022001
Zm00001d002364	Zm00001d022002
Zm00001d002364	Zm00001d022005
Zm00001d002364	Zm00001d022041
Zm00001d002364	Zm00001d022044
Zm00001d002364	Zm00001d022048
Zm00001d002364	Zm00001d022130
Zm00001d002364	Zm00001d022197
Zm00001d002364	Zm00001d022245
Zm00001d002364	Zm00001d022376
Zm00001d002364	Zm00001d022435
Zm00001d002364	Zm00001d022459
Zm00001d002364	Zm00001d022461
Zm00001d002364	Zm00001d022531
Zm00001d002364	Zm00001d022569
Zm00001d002364	Zm00001d022627
Zm00001d002364	Zm00001d022629
Zm00001d002364	Zm00001d022667
Zm00001d002364	Zm00001d023535
Zm00001d002364	Zm00001d024324
Zm00001d002364	Zm00001d024373
Zm00001d002364	Zm00001d024376
Zm00001d002364	Zm00001d024379
Zm00001d002364	Zm00001d024423
Zm00001d002364	Zm00001d024436
Zm00001d002364	Zm00001d024494
Zm00001d002364	Zm00001d024531
Zm00001d002364	Zm00001d024674
Zm00001d002364	Zm00001d024841
Zm00001d002364	Zm00001d025141
Zm00001d002364	Zm00001d025167
Zm00001d002364	Zm00001d025379
Zm00001d002364	Zm00001d025619
Zm00001d002364	Zm00001d025664
Zm00001d002364	Zm00001d025721
Zm00001d002364	Zm00001d025901
Zm00001d002364	Zm00001d025947
Zm00001d002364	Zm00001d025963
Zm00001d002364	Zm00001d026025
Zm00001d002364	Zm00001d026084
Zm00001d002364	Zm00001d026094
Zm00001d002364	Zm00001d026156
Zm00001d002364	Zm00001d026240
Zm00001d002364	Zm00001d026271
Zm00001d002364	Zm00001d026318
Zm00001d002364	Zm00001d026495
Zm00001d002364	Zm00001d026554
Zm00001d002364	Zm00001d026597
Zm00001d002364	Zm00001d026603
Zm00001d002364	Zm00001d027312
Zm00001d002364	Zm00001d027339
Zm00001d002364	Zm00001d027375
Zm00001d002364	Zm00001d027429
Zm00001d002364	Zm00001d027449
Zm00001d002364	Zm00001d027708
Zm00001d002364	Zm00001d027743
Zm00001d002364	Zm00001d027851
Zm00001d002364	Zm00001d027899
Zm00001d002364	Zm00001d027929
Zm00001d002364	Zm00001d027967
Zm00001d002364	Zm00001d027991
Zm00001d002364	Zm00001d027992
Zm00001d002364	Zm00001d028034
Zm00001d002364	Zm00001d028039
Zm00001d002364	Zm00001d028122
Zm00001d002364	Zm00001d028139
Zm00001d002364	Zm00001d028227
Zm00001d002364	Zm00001d028264
Zm00001d002364	Zm00001d028273
Zm00001d002364	Zm00001d028275
Zm00001d002364	Zm00001d028304
Zm00001d002364	Zm00001d028337
Zm00001d002364	Zm00001d028367
Zm00001d002364	Zm00001d028374
Zm00001d002364	Zm00001d028400
Zm00001d002364	Zm00001d028574
Zm00001d002364	Zm00001d028576
Zm00001d002364	Zm00001d028590
Zm00001d002364	Zm00001d028616
Zm00001d002364	Zm00001d028623
Zm00001d002364	Zm00001d028661
Zm00001d002364	Zm00001d028752
Zm00001d002364	Zm00001d028826
Zm00001d002364	Zm00001d028947
Zm00001d002364	Zm00001d028948
Zm00001d002364	Zm00001d028995
Zm00001d002364	Zm00001d029028
Zm00001d002364	Zm00001d029052
Zm00001d002364	Zm00001d029067
Zm00001d002364	Zm00001d029462
Zm00001d002364	Zm00001d029601
Zm00001d002364	Zm00001d029680
Zm00001d002364	Zm00001d029762
Zm00001d002364	Zm00001d029888
Zm00001d002364	Zm00001d029899
Zm00001d002364	Zm00001d029940
Zm00001d002364	Zm00001d029948
Zm00001d002364	Zm00001d030158
Zm00001d002364	Zm00001d030163
Zm00001d002364	Zm00001d030304
Zm00001d002364	Zm00001d030554
Zm00001d002364	Zm00001d030837
Zm00001d002364	Zm00001d030846
Zm00001d002364	Zm00001d030858
Zm00001d002364	Zm00001d030891
Zm00001d002364	Zm00001d031061
Zm00001d002364	Zm00001d031132
Zm00001d002364	Zm00001d031258
Zm00001d002364	Zm00001d031290
Zm00001d002364	Zm00001d031428
Zm00001d002364	Zm00001d031471
Zm00001d002364	Zm00001d031530
Zm00001d002364	Zm00001d031555
Zm00001d002364	Zm00001d031577
Zm00001d002364	Zm00001d031586
Zm00001d002364	Zm00001d031635
Zm00001d002364	Zm00001d031640
Zm00001d002364	Zm00001d031777
Zm00001d002364	Zm00001d031796
Zm00001d002364	Zm00001d031807
Zm00001d002364	Zm00001d031833
Zm00001d002364	Zm00001d031943
Zm00001d002364	Zm00001d032030
Zm00001d002364	Zm00001d032091
Zm00001d002364	Zm00001d032094
Zm00001d002364	Zm00001d032131
Zm00001d002364	Zm00001d032155
Zm00001d002364	Zm00001d032295
Zm00001d002364	Zm00001d032468
Zm00001d002364	Zm00001d032475
Zm00001d002364	Zm00001d032536
Zm00001d002364	Zm00001d032543
Zm00001d002364	Zm00001d032620
Zm00001d002364	Zm00001d032686
Zm00001d002364	Zm00001d033112
Zm00001d002364	Zm00001d033205
Zm00001d002364	Zm00001d033234
Zm00001d002364	Zm00001d033256
Zm00001d002364	Zm00001d033283
Zm00001d002364	Zm00001d033385
Zm00001d002364	Zm00001d033421
Zm00001d002364	Zm00001d033423
Zm00001d002364	Zm00001d033862
Zm00001d002364	Zm00001d033924
Zm00001d002364	Zm00001d033943
Zm00001d002364	Zm00001d033957
Zm00001d002364	Zm00001d033975
Zm00001d002364	Zm00001d033999
Zm00001d002364	Zm00001d034026
Zm00001d002364	Zm00001d034031
Zm00001d002364	Zm00001d034062
Zm00001d002364	Zm00001d034112
Zm00001d002364	Zm00001d034145
Zm00001d002364	Zm00001d034420
Zm00001d002364	Zm00001d034435
Zm00001d002364	Zm00001d034444
Zm00001d002364	Zm00001d034547
Zm00001d002364	Zm00001d034601
Zm00001d002364	Zm00001d034605
Zm00001d002364	Zm00001d034615
Zm00001d002364	Zm00001d034641
Zm00001d002364	Zm00001d034642
Zm00001d002364	Zm00001d034655
Zm00001d002364	Zm00001d034770
Zm00001d002364	Zm00001d034787
Zm00001d002364	Zm00001d035267
Zm00001d002364	Zm00001d035306
Zm00001d002364	Zm00001d035455
Zm00001d002364	Zm00001d035476
Zm00001d002364	Zm00001d035657
Zm00001d002364	Zm00001d035698
Zm00001d002364	Zm00001d036003
Zm00001d002364	Zm00001d036016
Zm00001d002364	Zm00001d036351
Zm00001d002364	Zm00001d036420
Zm00001d002364	Zm00001d036558
Zm00001d002364	Zm00001d036623
Zm00001d002364	Zm00001d036711
Zm00001d002364	Zm00001d036719
Zm00001d002364	Zm00001d036726
Zm00001d002364	Zm00001d036737
Zm00001d002364	Zm00001d036768
Zm00001d002364	Zm00001d036787
Zm00001d002364	Zm00001d036918
Zm00001d002364	Zm00001d037001
Zm00001d002364	Zm00001d037095
Zm00001d002364	Zm00001d037197
Zm00001d002364	Zm00001d037218
Zm00001d002364	Zm00001d037290
Zm00001d002364	Zm00001d037492
Zm00001d002364	Zm00001d037688
Zm00001d002364	Zm00001d037736
Zm00001d002364	Zm00001d037843
Zm00001d002364	Zm00001d038060
Zm00001d002364	Zm00001d038061
Zm00001d002364	Zm00001d038216
Zm00001d002364	Zm00001d038288
Zm00001d002364	Zm00001d038357
Zm00001d002364	Zm00001d038397
Zm00001d002364	Zm00001d038436
Zm00001d002364	Zm00001d038447
Zm00001d002364	Zm00001d038451
Zm00001d002364	Zm00001d038471
Zm00001d002364	Zm00001d038473
Zm00001d002364	Zm00001d038487
Zm00001d002364	Zm00001d038563
Zm00001d002364	Zm00001d038585
Zm00001d002364	Zm00001d038618
Zm00001d002364	Zm00001d038772
Zm00001d002364	Zm00001d038780
Zm00001d002364	Zm00001d038794
Zm00001d002364	Zm00001d038801
Zm00001d002364	Zm00001d038810
Zm00001d002364	Zm00001d038849
Zm00001d002364	Zm00001d038861
Zm00001d002364	Zm00001d038883
Zm00001d002364	Zm00001d038884
Zm00001d002364	Zm00001d038946
Zm00001d002364	Zm00001d038960
Zm00001d002364	Zm00001d038971
Zm00001d002364	Zm00001d039040
Zm00001d002364	Zm00001d039058
Zm00001d002364	Zm00001d039110
Zm00001d002364	Zm00001d039112
Zm00001d002364	Zm00001d039150
Zm00001d002364	Zm00001d039374
Zm00001d002364	Zm00001d039383
Zm00001d002364	Zm00001d039464
Zm00001d002364	Zm00001d039465
Zm00001d002364	Zm00001d039675
Zm00001d002364	Zm00001d039908
Zm00001d002364	Zm00001d039944
Zm00001d002364	Zm00001d039974
Zm00001d002364	Zm00001d039975
Zm00001d002364	Zm00001d039991
Zm00001d002364	Zm00001d040109
Zm00001d002364	Zm00001d040390
Zm00001d002364	Zm00001d040399
Zm00001d002364	Zm00001d040619
Zm00001d002364	Zm00001d041204
Zm00001d002364	Zm00001d041495
Zm00001d002364	Zm00001d041568
Zm00001d002364	Zm00001d042056
Zm00001d002364	Zm00001d042063
Zm00001d002364	Zm00001d042107
Zm00001d002364	Zm00001d042214
Zm00001d002364	Zm00001d042361
Zm00001d002364	Zm00001d042362
Zm00001d002364	Zm00001d042363
Zm00001d002364	Zm00001d042388
Zm00001d002364	Zm00001d042476
Zm00001d002364	Zm00001d042603
Zm00001d002364	Zm00001d042609
Zm00001d002364	Zm00001d042793
Zm00001d002364	Zm00001d042850
Zm00001d002364	Zm00001d042886
Zm00001d002364	Zm00001d042887
Zm00001d002364	Zm00001d042932
Zm00001d002364	Zm00001d042933
Zm00001d002364	Zm00001d043043
Zm00001d002364	Zm00001d043097
Zm00001d002364	Zm00001d043128
Zm00001d002364	Zm00001d043155
Zm00001d002364	Zm00001d043205
Zm00001d002364	Zm00001d043220
Zm00001d002364	Zm00001d043221
Zm00001d002364	Zm00001d043338
Zm00001d002364	Zm00001d043382
Zm00001d002364	Zm00001d043390
Zm00001d002364	Zm00001d043392
Zm00001d002364	Zm00001d043413
Zm00001d002364	Zm00001d043455
Zm00001d002364	Zm00001d043534
Zm00001d002364	Zm00001d043740
Zm00001d002364	Zm00001d043906
Zm00001d002364	Zm00001d043929
Zm00001d002364	Zm00001d043932
Zm00001d002364	Zm00001d043935
Zm00001d002364	Zm00001d044023
Zm00001d002364	Zm00001d044065
Zm00001d002364	Zm00001d044130
Zm00001d002364	Zm00001d044327
Zm00001d002364	Zm00001d044417
Zm00001d002364	Zm00001d044434
Zm00001d002364	Zm00001d044446
Zm00001d002364	Zm00001d044541
Zm00001d002364	Zm00001d044875
Zm00001d002364	Zm00001d044921
Zm00001d002364	Zm00001d044950
Zm00001d002364	Zm00001d044995
Zm00001d002364	Zm00001d045002
Zm00001d002364	Zm00001d045030
Zm00001d002364	Zm00001d045051
Zm00001d002364	Zm00001d045174
Zm00001d002364	Zm00001d045458
Zm00001d002364	Zm00001d045459
Zm00001d002364	Zm00001d045509
Zm00001d002364	Zm00001d045864
Zm00001d002364	Zm00001d046450
Zm00001d002364	Zm00001d046509
Zm00001d002364	Zm00001d046530
Zm00001d002364	Zm00001d046574
Zm00001d002364	Zm00001d046632
Zm00001d002364	Zm00001d046663
Zm00001d002364	Zm00001d046740
Zm00001d002364	Zm00001d046764
Zm00001d002364	Zm00001d046834
Zm00001d002364	Zm00001d047109
Zm00001d002364	Zm00001d047186
Zm00001d002364	Zm00001d047350
Zm00001d002364	Zm00001d047478
Zm00001d002364	Zm00001d047481
Zm00001d002364	Zm00001d047535
Zm00001d002364	Zm00001d047554
Zm00001d002364	Zm00001d047614
Zm00001d002364	Zm00001d047639
Zm00001d002364	Zm00001d047690
Zm00001d002364	Zm00001d047698
Zm00001d002364	Zm00001d047732
Zm00001d002364	Zm00001d048055
Zm00001d002364	Zm00001d048123
Zm00001d002364	Zm00001d048294
Zm00001d002364	Zm00001d048316
Zm00001d002364	Zm00001d048344
Zm00001d002364	Zm00001d048352
Zm00001d002364	Zm00001d048366
Zm00001d002364	Zm00001d048382
Zm00001d002364	Zm00001d048411
Zm00001d002364	Zm00001d048527
Zm00001d002364	Zm00001d048533
Zm00001d002364	Zm00001d048634
Zm00001d002364	Zm00001d048671
Zm00001d002364	Zm00001d048695
Zm00001d002364	Zm00001d048829
Zm00001d002364	Zm00001d049060
Zm00001d002364	Zm00001d049080
Zm00001d002364	Zm00001d049364
Zm00001d002364	Zm00001d049500
Zm00001d002364	Zm00001d049554
Zm00001d002364	Zm00001d049617
Zm00001d002364	Zm00001d049643
Zm00001d002364	Zm00001d049660
Zm00001d002364	Zm00001d049668
Zm00001d002364	Zm00001d050182
Zm00001d002364	Zm00001d050234
Zm00001d002364	Zm00001d050689
Zm00001d002364	Zm00001d050964
Zm00001d002364	Zm00001d051041
Zm00001d002364	Zm00001d051235
Zm00001d002364	Zm00001d051435
Zm00001d002364	Zm00001d051496
Zm00001d002364	Zm00001d051526
Zm00001d002364	Zm00001d051535
Zm00001d002364	Zm00001d051543
Zm00001d002364	Zm00001d051615
Zm00001d002364	Zm00001d051662
Zm00001d002364	Zm00001d051795
Zm00001d002364	Zm00001d052162
Zm00001d002364	Zm00001d052174
Zm00001d002364	Zm00001d052188
Zm00001d002364	Zm00001d052205
Zm00001d002364	Zm00001d052234
Zm00001d002364	Zm00001d052252
Zm00001d002364	Zm00001d052288
Zm00001d002364	Zm00001d052379
Zm00001d002364	Zm00001d052385
Zm00001d002364	Zm00001d052523
Zm00001d002364	Zm00001d052950
Zm00001d002364	Zm00001d053213
Zm00001d002364	Zm00001d053215
Zm00001d002364	Zm00001d053377
Zm00001d002364	Zm00001d053746
Zm00001d002364	Zm00001d053887
Zm00001d002364	Zm00001d053952
Zm00001d002364	Zm00001d053979
Zm00001d002364	Zm00001d053995
Zm00001d002405	ENSRNA049454571
Zm00001d002405	Zm00001d002592
Zm00001d002405	Zm00001d003089
Zm00001d002405	Zm00001d005306
Zm00001d002405	Zm00001d009108
Zm00001d002405	Zm00001d011971
Zm00001d002405	Zm00001d012040
Zm00001d002405	Zm00001d012304
Zm00001d002405	Zm00001d012512
Zm00001d002405	Zm00001d013027
Zm00001d002405	Zm00001d015963
Zm00001d002405	Zm00001d017072
Zm00001d002405	Zm00001d017152
Zm00001d002405	Zm00001d017247
Zm00001d002405	Zm00001d020444
Zm00001d002405	Zm00001d020448
Zm00001d002405	Zm00001d020643
Zm00001d002405	Zm00001d021562
Zm00001d002405	Zm00001d024512
Zm00001d002405	Zm00001d025379
Zm00001d002405	Zm00001d026460
Zm00001d002405	Zm00001d027266
Zm00001d002405	Zm00001d027351
Zm00001d002405	Zm00001d028668
Zm00001d002405	Zm00001d032045
Zm00001d002405	Zm00001d034368
Zm00001d002405	Zm00001d037109
Zm00001d002405	Zm00001d037268
Zm00001d002405	Zm00001d038166
Zm00001d002405	Zm00001d038192
Zm00001d002405	Zm00001d038599
Zm00001d002405	Zm00001d038999
Zm00001d002405	Zm00001d039194
Zm00001d002405	Zm00001d039989
Zm00001d002405	Zm00001d042340
Zm00001d002405	Zm00001d042851
Zm00001d002405	Zm00001d047618
Zm00001d002405	Zm00001d050195
Zm00001d002405	Zm00001d051671
Zm00001d002405	Zm00001d053369
Zm00001d002654	Zm00001d001939
Zm00001d002654	Zm00001d002024
Zm00001d002654	Zm00001d002141
Zm00001d002654	Zm00001d002377
Zm00001d002654	Zm00001d002937
Zm00001d002654	Zm00001d003014
Zm00001d002654	Zm00001d003034
Zm00001d002654	Zm00001d003846
Zm00001d002654	Zm00001d003856
Zm00001d002654	Zm00001d004810
Zm00001d002654	Zm00001d005228
Zm00001d002654	Zm00001d005824
Zm00001d002654	Zm00001d006221
Zm00001d002654	Zm00001d006455
Zm00001d002654	Zm00001d006680
Zm00001d002654	Zm00001d007065
Zm00001d002654	Zm00001d008260
Zm00001d002654	Zm00001d008744
Zm00001d002654	Zm00001d008984
Zm00001d002654	Zm00001d009517
Zm00001d002654	Zm00001d010852
Zm00001d002654	Zm00001d011329
Zm00001d002654	Zm00001d011336
Zm00001d002654	Zm00001d011474
Zm00001d002654	Zm00001d013332
Zm00001d002654	Zm00001d013430
Zm00001d002654	Zm00001d013667
Zm00001d002654	Zm00001d013757
Zm00001d002654	Zm00001d014159
Zm00001d002654	Zm00001d014563
Zm00001d002654	Zm00001d014752
Zm00001d002654	Zm00001d015229
Zm00001d002654	Zm00001d015662
Zm00001d002654	Zm00001d016736
Zm00001d002654	Zm00001d017213
Zm00001d002654	Zm00001d017718
Zm00001d002654	Zm00001d017769
Zm00001d002654	Zm00001d019139
Zm00001d002654	Zm00001d019306
Zm00001d002654	Zm00001d019449
Zm00001d002654	Zm00001d020117
Zm00001d002654	Zm00001d021294
Zm00001d002654	Zm00001d021395
Zm00001d002654	Zm00001d021880
Zm00001d002654	Zm00001d022184
Zm00001d002654	Zm00001d022265
Zm00001d002654	Zm00001d022616
Zm00001d002654	Zm00001d024602
Zm00001d002654	Zm00001d024825
Zm00001d002654	Zm00001d025170
Zm00001d002654	Zm00001d025513
Zm00001d002654	Zm00001d027576
Zm00001d002654	Zm00001d027699
Zm00001d002654	Zm00001d028243
Zm00001d002654	Zm00001d028265
Zm00001d002654	Zm00001d028660
Zm00001d002654	Zm00001d028951
Zm00001d002654	Zm00001d029557
Zm00001d002654	Zm00001d030138
Zm00001d002654	Zm00001d030989
Zm00001d002654	Zm00001d032266
Zm00001d002654	Zm00001d033181
Zm00001d002654	Zm00001d033193
Zm00001d002654	Zm00001d033294
Zm00001d002654	Zm00001d033834
Zm00001d002654	Zm00001d034717
Zm00001d002654	Zm00001d034739
Zm00001d002654	Zm00001d036770
Zm00001d002654	Zm00001d038832
Zm00001d002654	Zm00001d039179
Zm00001d002654	Zm00001d039349
Zm00001d002654	Zm00001d039489
Zm00001d002654	Zm00001d040008
Zm00001d002654	Zm00001d040293
Zm00001d002654	Zm00001d040724
Zm00001d002654	Zm00001d040803
Zm00001d002654	Zm00001d041495
Zm00001d002654	Zm00001d041900
Zm00001d002654	Zm00001d043058
Zm00001d002654	Zm00001d043206
Zm00001d002654	Zm00001d043990
Zm00001d002654	Zm00001d045101
Zm00001d002654	Zm00001d045479
Zm00001d002654	Zm00001d047057
Zm00001d002654	Zm00001d047329
Zm00001d002654	Zm00001d047423
Zm00001d002654	Zm00001d047739
Zm00001d002654	Zm00001d048098
Zm00001d002654	Zm00001d048317
Zm00001d002654	Zm00001d048634
Zm00001d002654	Zm00001d048902
Zm00001d002654	Zm00001d049076
Zm00001d002654	Zm00001d049370
Zm00001d002654	Zm00001d049495
Zm00001d002654	Zm00001d049581
Zm00001d002654	Zm00001d049648
Zm00001d002654	Zm00001d049661
Zm00001d002654	Zm00001d049952
Zm00001d002654	Zm00001d050199
Zm00001d002654	Zm00001d050368
Zm00001d002654	Zm00001d051861
Zm00001d002654	Zm00001d052276
Zm00001d002654	Zm00001d052473
Zm00001d002654	Zm00001d052796
Zm00001d002654	Zm00001d052918
Zm00001d002654	Zm00001d053687
Zm00001d002654	Zm00001d053724
Zm00001d002654	Zm00001d053856
Zm00001d003180	ENSRNA049455185
Zm00001d003180	Zm00001d003049
Zm00001d003180	Zm00001d003129
Zm00001d003180	Zm00001d003602
Zm00001d003180	Zm00001d003673
Zm00001d003180	Zm00001d004133
Zm00001d003180	Zm00001d005302
Zm00001d003180	Zm00001d005368
Zm00001d003180	Zm00001d005573
Zm00001d003180	Zm00001d005834
Zm00001d003180	Zm00001d006030
Zm00001d003180	Zm00001d006036
Zm00001d003180	Zm00001d006438
Zm00001d003180	Zm00001d006623
Zm00001d003180	Zm00001d007820
Zm00001d003180	Zm00001d008454
Zm00001d003180	Zm00001d008689
Zm00001d003180	Zm00001d008736
Zm00001d003180	Zm00001d008759
Zm00001d003180	Zm00001d009946
Zm00001d003180	Zm00001d010304
Zm00001d003180	Zm00001d011227
Zm00001d003180	Zm00001d011700
Zm00001d003180	Zm00001d011970
Zm00001d003180	Zm00001d012195
Zm00001d003180	Zm00001d012755
Zm00001d003180	Zm00001d012996
Zm00001d003180	Zm00001d014925
Zm00001d003180	Zm00001d015029
Zm00001d003180	Zm00001d015120
Zm00001d003180	Zm00001d015212
Zm00001d003180	Zm00001d016255
Zm00001d003180	Zm00001d016519
Zm00001d003180	Zm00001d017352
Zm00001d003180	Zm00001d017787
Zm00001d003180	Zm00001d017960
Zm00001d003180	Zm00001d018498
Zm00001d003180	Zm00001d018552
Zm00001d003180	Zm00001d018624
Zm00001d003180	Zm00001d019643
Zm00001d003180	Zm00001d019724
Zm00001d003180	Zm00001d020001
Zm00001d003180	Zm00001d021395
Zm00001d003180	Zm00001d022560
Zm00001d003180	Zm00001d023260
Zm00001d003180	Zm00001d024533
Zm00001d003180	Zm00001d025144
Zm00001d003180	Zm00001d025943
Zm00001d003180	Zm00001d026402
Zm00001d003180	Zm00001d026551
Zm00001d003180	Zm00001d026575
Zm00001d003180	Zm00001d026677
Zm00001d003180	Zm00001d027295
Zm00001d003180	Zm00001d027460
Zm00001d003180	Zm00001d027706
Zm00001d003180	Zm00001d028004
Zm00001d003180	Zm00001d028097
Zm00001d003180	Zm00001d030101
Zm00001d003180	Zm00001d030958
Zm00001d003180	Zm00001d031118
Zm00001d003180	Zm00001d031178
Zm00001d003180	Zm00001d031232
Zm00001d003180	Zm00001d031323
Zm00001d003180	Zm00001d032806
Zm00001d003180	Zm00001d033193
Zm00001d003180	Zm00001d034555
Zm00001d003180	Zm00001d035098
Zm00001d003180	Zm00001d035975
Zm00001d003180	Zm00001d036343
Zm00001d003180	Zm00001d036356
Zm00001d003180	Zm00001d036598
Zm00001d003180	Zm00001d037055
Zm00001d003180	Zm00001d037058
Zm00001d003180	Zm00001d037529
Zm00001d003180	Zm00001d040568
Zm00001d003180	Zm00001d040724
Zm00001d003180	Zm00001d040805
Zm00001d003180	Zm00001d041073
Zm00001d003180	Zm00001d041471
Zm00001d003180	Zm00001d043012
Zm00001d003180	Zm00001d043239
Zm00001d003180	Zm00001d044080
Zm00001d003180	Zm00001d044649
Zm00001d003180	Zm00001d045311
Zm00001d003180	Zm00001d045577
Zm00001d003180	Zm00001d046039
Zm00001d003180	Zm00001d046509
Zm00001d003180	Zm00001d046905
Zm00001d003180	Zm00001d047412
Zm00001d003180	Zm00001d048856
Zm00001d003180	Zm00001d049979
Zm00001d003180	Zm00001d050316
Zm00001d003180	Zm00001d051157
Zm00001d003180	Zm00001d051535
Zm00001d003180	Zm00001d051950
Zm00001d003180	Zm00001d053697
Zm00001d003180	Zm00001d053891
Zm00001d003331	Zm00001d002490
Zm00001d003331	Zm00001d003422
Zm00001d003331	Zm00001d005503
Zm00001d003331	Zm00001d006269
Zm00001d003331	Zm00001d007301
Zm00001d003331	Zm00001d008815
Zm00001d003331	Zm00001d009011
Zm00001d003331	Zm00001d010007
Zm00001d003331	Zm00001d010656
Zm00001d003331	Zm00001d010790
Zm00001d003331	Zm00001d011615
Zm00001d003331	Zm00001d014500
Zm00001d003331	Zm00001d014532
Zm00001d003331	Zm00001d014759
Zm00001d003331	Zm00001d018074
Zm00001d003331	Zm00001d020256
Zm00001d003331	Zm00001d020419
Zm00001d003331	Zm00001d020787
Zm00001d003331	Zm00001d021023
Zm00001d003331	Zm00001d022046
Zm00001d003331	Zm00001d022891
Zm00001d003331	Zm00001d024424
Zm00001d003331	Zm00001d026191
Zm00001d003331	Zm00001d026848
Zm00001d003331	Zm00001d028043
Zm00001d003331	Zm00001d029704
Zm00001d003331	Zm00001d032070
Zm00001d003331	Zm00001d033884
Zm00001d003331	Zm00001d034849
Zm00001d003331	Zm00001d038672
Zm00001d003331	Zm00001d040672
Zm00001d003331	Zm00001d041957
Zm00001d003331	Zm00001d042060
Zm00001d003331	Zm00001d044100
Zm00001d003331	Zm00001d045554
Zm00001d003331	Zm00001d046641
Zm00001d003331	Zm00001d046890
Zm00001d003331	Zm00001d047000
Zm00001d003331	Zm00001d048741
Zm00001d003331	Zm00001d052918
Zm00001d003331	Zm00001d053348
Zm00001d003414	Zm00001d010902
Zm00001d003414	Zm00001d011720
Zm00001d003414	Zm00001d019593
Zm00001d003414	Zm00001d038998
Zm00001d003414	Zm00001d039251
Zm00001d003414	Zm00001d043674
Zm00001d003414	Zm00001d049405
Zm00001d003601	Zm00001d003162
Zm00001d003601	Zm00001d006620
Zm00001d003601	Zm00001d006677
Zm00001d003601	Zm00001d006880
Zm00001d003601	Zm00001d008865
Zm00001d003601	Zm00001d008872
Zm00001d003601	Zm00001d011685
Zm00001d003601	Zm00001d013441
Zm00001d003601	Zm00001d018867
Zm00001d003601	Zm00001d019472
Zm00001d003601	Zm00001d021866
Zm00001d003601	Zm00001d022364
Zm00001d003601	Zm00001d025624
Zm00001d003601	Zm00001d029478
Zm00001d003601	Zm00001d030588
Zm00001d003601	Zm00001d032322
Zm00001d003601	Zm00001d035197
Zm00001d003601	Zm00001d042504
Zm00001d003601	Zm00001d044757
Zm00001d003601	Zm00001d047806
Zm00001d003601	Zm00001d047840
Zm00001d003601	Zm00001d048689
Zm00001d003601	Zm00001d051440
Zm00001d003601	Zm00001d052462
Zm00001d003677	Zm00001d001144
Zm00001d003677	Zm00001d002159
Zm00001d003677	Zm00001d002325
Zm00001d003677	Zm00001d002607
Zm00001d003677	Zm00001d002654
Zm00001d003677	Zm00001d002824
Zm00001d003677	Zm00001d002842
Zm00001d003677	Zm00001d002854
Zm00001d003677	Zm00001d002859
Zm00001d003677	Zm00001d002860
Zm00001d003677	Zm00001d003083
Zm00001d003677	Zm00001d003401
Zm00001d003677	Zm00001d003709
Zm00001d003677	Zm00001d003784
Zm00001d003677	Zm00001d003817
Zm00001d003677	Zm00001d003856
Zm00001d003677	Zm00001d004198
Zm00001d003677	Zm00001d005230
Zm00001d003677	Zm00001d005542
Zm00001d003677	Zm00001d005945
Zm00001d003677	Zm00001d006132
Zm00001d003677	Zm00001d006157
Zm00001d003677	Zm00001d006511
Zm00001d003677	Zm00001d006573
Zm00001d003677	Zm00001d006651
Zm00001d003677	Zm00001d006677
Zm00001d003677	Zm00001d006750
Zm00001d003677	Zm00001d006910
Zm00001d003677	Zm00001d007496
Zm00001d003677	Zm00001d008289
Zm00001d003677	Zm00001d008377
Zm00001d003677	Zm00001d008403
Zm00001d003677	Zm00001d008898
Zm00001d003677	Zm00001d009415
Zm00001d003677	Zm00001d009638
Zm00001d003677	Zm00001d010049
Zm00001d003677	Zm00001d010728
Zm00001d003677	Zm00001d010732
Zm00001d003677	Zm00001d010814
Zm00001d003677	Zm00001d010982
Zm00001d003677	Zm00001d011217
Zm00001d003677	Zm00001d011268
Zm00001d003677	Zm00001d011312
Zm00001d003677	Zm00001d012224
Zm00001d003677	Zm00001d012254
Zm00001d003677	Zm00001d012827
Zm00001d003677	Zm00001d012935
Zm00001d003677	Zm00001d013109
Zm00001d003677	Zm00001d013159
Zm00001d003677	Zm00001d013461
Zm00001d003677	Zm00001d013542
Zm00001d003677	Zm00001d014258
Zm00001d003677	Zm00001d014377
Zm00001d003677	Zm00001d014519
Zm00001d003677	Zm00001d014669
Zm00001d003677	Zm00001d015446
Zm00001d003677	Zm00001d015746
Zm00001d003677	Zm00001d015844
Zm00001d003677	Zm00001d016059
Zm00001d003677	Zm00001d016182
Zm00001d003677	Zm00001d016599
Zm00001d003677	Zm00001d016684
Zm00001d003677	Zm00001d016765
Zm00001d003677	Zm00001d016783
Zm00001d003677	Zm00001d016838
Zm00001d003677	Zm00001d016891
Zm00001d003677	Zm00001d017168
Zm00001d003677	Zm00001d017285
Zm00001d003677	Zm00001d017286
Zm00001d003677	Zm00001d017606
Zm00001d003677	Zm00001d017755
Zm00001d003677	Zm00001d017852
Zm00001d003677	Zm00001d018076
Zm00001d003677	Zm00001d018194
Zm00001d003677	Zm00001d018752
Zm00001d003677	Zm00001d019125
Zm00001d003677	Zm00001d019265
Zm00001d003677	Zm00001d019342
Zm00001d003677	Zm00001d019477
Zm00001d003677	Zm00001d019507
Zm00001d003677	Zm00001d019576
Zm00001d003677	Zm00001d020101
Zm00001d003677	Zm00001d020267
Zm00001d003677	Zm00001d020364
Zm00001d003677	Zm00001d020808
Zm00001d003677	Zm00001d020867
Zm00001d003677	Zm00001d020984
Zm00001d003677	Zm00001d021023
Zm00001d003677	Zm00001d021410
Zm00001d003677	Zm00001d021788
Zm00001d003677	Zm00001d021893
Zm00001d003677	Zm00001d021951
Zm00001d003677	Zm00001d022005
Zm00001d003677	Zm00001d022206
Zm00001d003677	Zm00001d023400
Zm00001d003677	Zm00001d023478
Zm00001d003677	Zm00001d025352
Zm00001d003677	Zm00001d025617
Zm00001d003677	Zm00001d025665
Zm00001d003677	Zm00001d026222
Zm00001d003677	Zm00001d026439
Zm00001d003677	Zm00001d026591
Zm00001d003677	Zm00001d027037
Zm00001d003677	Zm00001d027317
Zm00001d003677	Zm00001d027346
Zm00001d003677	Zm00001d027362
Zm00001d003677	Zm00001d027446
Zm00001d003677	Zm00001d027450
Zm00001d003677	Zm00001d027500
Zm00001d003677	Zm00001d027514
Zm00001d003677	Zm00001d027536
Zm00001d003677	Zm00001d027613
Zm00001d003677	Zm00001d027731
Zm00001d003677	Zm00001d028122
Zm00001d003677	Zm00001d028180
Zm00001d003677	Zm00001d028243
Zm00001d003677	Zm00001d028267
Zm00001d003677	Zm00001d028410
Zm00001d003677	Zm00001d028534
Zm00001d003677	Zm00001d028536
Zm00001d003677	Zm00001d028566
Zm00001d003677	Zm00001d028714
Zm00001d003677	Zm00001d028889
Zm00001d003677	Zm00001d029047
Zm00001d003677	Zm00001d029197
Zm00001d003677	Zm00001d029203
Zm00001d003677	Zm00001d029376
Zm00001d003677	Zm00001d029448
Zm00001d003677	Zm00001d029512
Zm00001d003677	Zm00001d029778
Zm00001d003677	Zm00001d029970
Zm00001d003677	Zm00001d030116
Zm00001d003677	Zm00001d031444
Zm00001d003677	Zm00001d031570
Zm00001d003677	Zm00001d031732
Zm00001d003677	Zm00001d032162
Zm00001d003677	Zm00001d032307
Zm00001d003677	Zm00001d032322
Zm00001d003677	Zm00001d032504
Zm00001d003677	Zm00001d033265
Zm00001d003677	Zm00001d033490
Zm00001d003677	Zm00001d033497
Zm00001d003677	Zm00001d033529
Zm00001d003677	Zm00001d033580
Zm00001d003677	Zm00001d033649
Zm00001d003677	Zm00001d033909
Zm00001d003677	Zm00001d034015
Zm00001d003677	Zm00001d034062
Zm00001d003677	Zm00001d034074
Zm00001d003677	Zm00001d034313
Zm00001d003677	Zm00001d034770
Zm00001d003677	Zm00001d035700
Zm00001d003677	Zm00001d035757
Zm00001d003677	Zm00001d035948
Zm00001d003677	Zm00001d036933
Zm00001d003677	Zm00001d037209
Zm00001d003677	Zm00001d037234
Zm00001d003677	Zm00001d037307
Zm00001d003677	Zm00001d037343
Zm00001d003677	Zm00001d037498
Zm00001d003677	Zm00001d037576
Zm00001d003677	Zm00001d037590
Zm00001d003677	Zm00001d037713
Zm00001d003677	Zm00001d037724
Zm00001d003677	Zm00001d037941
Zm00001d003677	Zm00001d037978
Zm00001d003677	Zm00001d038005
Zm00001d003677	Zm00001d038202
Zm00001d003677	Zm00001d038218
Zm00001d003677	Zm00001d038262
Zm00001d003677	Zm00001d038682
Zm00001d003677	Zm00001d038931
Zm00001d003677	Zm00001d039131
Zm00001d003677	Zm00001d039180
Zm00001d003677	Zm00001d039252
Zm00001d003677	Zm00001d039371
Zm00001d003677	Zm00001d040057
Zm00001d003677	Zm00001d040314
Zm00001d003677	Zm00001d041142
Zm00001d003677	Zm00001d041455
Zm00001d003677	Zm00001d042256
Zm00001d003677	Zm00001d042343
Zm00001d003677	Zm00001d042555
Zm00001d003677	Zm00001d042800
Zm00001d003677	Zm00001d042973
Zm00001d003677	Zm00001d043158
Zm00001d003677	Zm00001d043335
Zm00001d003677	Zm00001d043428
Zm00001d003677	Zm00001d043511
Zm00001d003677	Zm00001d043524
Zm00001d003677	Zm00001d043986
Zm00001d003677	Zm00001d044390
Zm00001d003677	Zm00001d044434
Zm00001d003677	Zm00001d045101
Zm00001d003677	Zm00001d045261
Zm00001d003677	Zm00001d045336
Zm00001d003677	Zm00001d045540
Zm00001d003677	Zm00001d045581
Zm00001d003677	Zm00001d046558
Zm00001d003677	Zm00001d046651
Zm00001d003677	Zm00001d046767
Zm00001d003677	Zm00001d046916
Zm00001d003677	Zm00001d047053
Zm00001d003677	Zm00001d047204
Zm00001d003677	Zm00001d047293
Zm00001d003677	Zm00001d047536
Zm00001d003677	Zm00001d047727
Zm00001d003677	Zm00001d047812
Zm00001d003677	Zm00001d048055
Zm00001d003677	Zm00001d048169
Zm00001d003677	Zm00001d048176
Zm00001d003677	Zm00001d048208
Zm00001d003677	Zm00001d048463
Zm00001d003677	Zm00001d048527
Zm00001d003677	Zm00001d048556
Zm00001d003677	Zm00001d049510
Zm00001d003677	Zm00001d049648
Zm00001d003677	Zm00001d049753
Zm00001d003677	Zm00001d050089
Zm00001d003677	Zm00001d050106
Zm00001d003677	Zm00001d050196
Zm00001d003677	Zm00001d050978
Zm00001d003677	Zm00001d051157
Zm00001d003677	Zm00001d051404
Zm00001d003677	Zm00001d051636
Zm00001d003677	Zm00001d051800
Zm00001d003677	Zm00001d051912
Zm00001d003677	Zm00001d051950
Zm00001d003677	Zm00001d052174
Zm00001d003677	Zm00001d052385
Zm00001d003677	Zm00001d052733
Zm00001d003677	Zm00001d053697
Zm00001d003677	Zm00001d053825
Zm00001d003677	Zm00001d053856
Zm00001d004086	Zm00001d001788
Zm00001d004086	Zm00001d001859
Zm00001d004086	Zm00001d001923
Zm00001d004086	Zm00001d002111
Zm00001d004086	Zm00001d002141
Zm00001d004086	Zm00001d002316
Zm00001d004086	Zm00001d002317
Zm00001d004086	Zm00001d002366
Zm00001d004086	Zm00001d002418
Zm00001d004086	Zm00001d002436
Zm00001d004086	Zm00001d002456
Zm00001d004086	Zm00001d002511
Zm00001d004086	Zm00001d002661
Zm00001d004086	Zm00001d002684
Zm00001d004086	Zm00001d002781
Zm00001d004086	Zm00001d003333
Zm00001d004086	Zm00001d003495
Zm00001d004086	Zm00001d003664
Zm00001d004086	Zm00001d004033
Zm00001d004086	Zm00001d004361
Zm00001d004086	Zm00001d004396
Zm00001d004086	Zm00001d004545
Zm00001d004086	Zm00001d004821
Zm00001d004086	Zm00001d004896
Zm00001d004086	Zm00001d004908
Zm00001d004086	Zm00001d005135
Zm00001d004086	Zm00001d005149
Zm00001d004086	Zm00001d005156
Zm00001d004086	Zm00001d005256
Zm00001d004086	Zm00001d005306
Zm00001d004086	Zm00001d005308
Zm00001d004086	Zm00001d005406
Zm00001d004086	Zm00001d005502
Zm00001d004086	Zm00001d005756
Zm00001d004086	Zm00001d006036
Zm00001d004086	Zm00001d006168
Zm00001d004086	Zm00001d006192
Zm00001d004086	Zm00001d006198
Zm00001d004086	Zm00001d006246
Zm00001d004086	Zm00001d006344
Zm00001d004086	Zm00001d006534
Zm00001d004086	Zm00001d006680
Zm00001d004086	Zm00001d006762
Zm00001d004086	Zm00001d006789
Zm00001d004086	Zm00001d006896
Zm00001d004086	Zm00001d007357
Zm00001d004086	Zm00001d007753
Zm00001d004086	Zm00001d007901
Zm00001d004086	Zm00001d007947
Zm00001d004086	Zm00001d008591
Zm00001d004086	Zm00001d008617
Zm00001d004086	Zm00001d008618
Zm00001d004086	Zm00001d008736
Zm00001d004086	Zm00001d009027
Zm00001d004086	Zm00001d009163
Zm00001d004086	Zm00001d009181
Zm00001d004086	Zm00001d009482
Zm00001d004086	Zm00001d009580
Zm00001d004086	Zm00001d009695
Zm00001d004086	Zm00001d009883
Zm00001d004086	Zm00001d009943
Zm00001d004086	Zm00001d010152
Zm00001d004086	Zm00001d010243
Zm00001d004086	Zm00001d010305
Zm00001d004086	Zm00001d010315
Zm00001d004086	Zm00001d010556
Zm00001d004086	Zm00001d010599
Zm00001d004086	Zm00001d010604
Zm00001d004086	Zm00001d010646
Zm00001d004086	Zm00001d010808
Zm00001d004086	Zm00001d010852
Zm00001d004086	Zm00001d010877
Zm00001d004086	Zm00001d010887
Zm00001d004086	Zm00001d010976
Zm00001d004086	Zm00001d011038
Zm00001d004086	Zm00001d011178
Zm00001d004086	Zm00001d011384
Zm00001d004086	Zm00001d011424
Zm00001d004086	Zm00001d011426
Zm00001d004086	Zm00001d011492
Zm00001d004086	Zm00001d011636
Zm00001d004086	Zm00001d011658
Zm00001d004086	Zm00001d011713
Zm00001d004086	Zm00001d011770
Zm00001d004086	Zm00001d011782
Zm00001d004086	Zm00001d011823
Zm00001d004086	Zm00001d011831
Zm00001d004086	Zm00001d011983
Zm00001d004086	Zm00001d012126
Zm00001d004086	Zm00001d012267
Zm00001d004086	Zm00001d012270
Zm00001d004086	Zm00001d012398
Zm00001d004086	Zm00001d012400
Zm00001d004086	Zm00001d012465
Zm00001d004086	Zm00001d012514
Zm00001d004086	Zm00001d012634
Zm00001d004086	Zm00001d012635
Zm00001d004086	Zm00001d012674
Zm00001d004086	Zm00001d012702
Zm00001d004086	Zm00001d012747
Zm00001d004086	Zm00001d012771
Zm00001d004086	Zm00001d012785
Zm00001d004086	Zm00001d012817
Zm00001d004086	Zm00001d013005
Zm00001d004086	Zm00001d013027
Zm00001d004086	Zm00001d013094
Zm00001d004086	Zm00001d013196
Zm00001d004086	Zm00001d013383
Zm00001d004086	Zm00001d013426
Zm00001d004086	Zm00001d013441
Zm00001d004086	Zm00001d013667
Zm00001d004086	Zm00001d013697
Zm00001d004086	Zm00001d013828
Zm00001d004086	Zm00001d013964
Zm00001d004086	Zm00001d013997
Zm00001d004086	Zm00001d014081
Zm00001d004086	Zm00001d014085
Zm00001d004086	Zm00001d014116
Zm00001d004086	Zm00001d014157
Zm00001d004086	Zm00001d014232
Zm00001d004086	Zm00001d014442
Zm00001d004086	Zm00001d014719
Zm00001d004086	Zm00001d014759
Zm00001d004086	Zm00001d014783
Zm00001d004086	Zm00001d014789
Zm00001d004086	Zm00001d014795
Zm00001d004086	Zm00001d014811
Zm00001d004086	Zm00001d014903
Zm00001d004086	Zm00001d015036
Zm00001d004086	Zm00001d015247
Zm00001d004086	Zm00001d015248
Zm00001d004086	Zm00001d015546
Zm00001d004086	Zm00001d015566
Zm00001d004086	Zm00001d015626
Zm00001d004086	Zm00001d015884
Zm00001d004086	Zm00001d015893
Zm00001d004086	Zm00001d015992
Zm00001d004086	Zm00001d016188
Zm00001d004086	Zm00001d016406
Zm00001d004086	Zm00001d016407
Zm00001d004086	Zm00001d016585
Zm00001d004086	Zm00001d016723
Zm00001d004086	Zm00001d016730
Zm00001d004086	Zm00001d016767
Zm00001d004086	Zm00001d016784
Zm00001d004086	Zm00001d016797
Zm00001d004086	Zm00001d016802
Zm00001d004086	Zm00001d016911
Zm00001d004086	Zm00001d017112
Zm00001d004086	Zm00001d017118
Zm00001d004086	Zm00001d017128
Zm00001d004086	Zm00001d017131
Zm00001d004086	Zm00001d017197
Zm00001d004086	Zm00001d017261
Zm00001d004086	Zm00001d017345
Zm00001d004086	Zm00001d017352
Zm00001d004086	Zm00001d017360
Zm00001d004086	Zm00001d017392
Zm00001d004086	Zm00001d017398
Zm00001d004086	Zm00001d017457
Zm00001d004086	Zm00001d017691
Zm00001d004086	Zm00001d017699
Zm00001d004086	Zm00001d017717
Zm00001d004086	Zm00001d017848
Zm00001d004086	Zm00001d017905
Zm00001d004086	Zm00001d017930
Zm00001d004086	Zm00001d018040
Zm00001d004086	Zm00001d018111
Zm00001d004086	Zm00001d018180
Zm00001d004086	Zm00001d018258
Zm00001d004086	Zm00001d018342
Zm00001d004086	Zm00001d018371
Zm00001d004086	Zm00001d018440
Zm00001d004086	Zm00001d018443
Zm00001d004086	Zm00001d018444
Zm00001d004086	Zm00001d018515
Zm00001d004086	Zm00001d018613
Zm00001d004086	Zm00001d018626
Zm00001d004086	Zm00001d018770
Zm00001d004086	Zm00001d018938
Zm00001d004086	Zm00001d019039
Zm00001d004086	Zm00001d019194
Zm00001d004086	Zm00001d019225
Zm00001d004086	Zm00001d019363
Zm00001d004086	Zm00001d019472
Zm00001d004086	Zm00001d019507
Zm00001d004086	Zm00001d019536
Zm00001d004086	Zm00001d019547
Zm00001d004086	Zm00001d020312
Zm00001d004086	Zm00001d020615
Zm00001d004086	Zm00001d020697
Zm00001d004086	Zm00001d020950
Zm00001d004086	Zm00001d021032
Zm00001d004086	Zm00001d021046
Zm00001d004086	Zm00001d021167
Zm00001d004086	Zm00001d021294
Zm00001d004086	Zm00001d021314
Zm00001d004086	Zm00001d021388
Zm00001d004086	Zm00001d021404
Zm00001d004086	Zm00001d021422
Zm00001d004086	Zm00001d021546
Zm00001d004086	Zm00001d021878
Zm00001d004086	Zm00001d021950
Zm00001d004086	Zm00001d022106
Zm00001d004086	Zm00001d022181
Zm00001d004086	Zm00001d022189
Zm00001d004086	Zm00001d022335
Zm00001d004086	Zm00001d022353
Zm00001d004086	Zm00001d022442
Zm00001d004086	Zm00001d022450
Zm00001d004086	Zm00001d022542
Zm00001d004086	Zm00001d022611
Zm00001d004086	Zm00001d023217
Zm00001d004086	Zm00001d023366
Zm00001d004086	Zm00001d023367
Zm00001d004086	Zm00001d023579
Zm00001d004086	Zm00001d023669
Zm00001d004086	Zm00001d023684
Zm00001d004086	Zm00001d023733
Zm00001d004086	Zm00001d023792
Zm00001d004086	Zm00001d023795
Zm00001d004086	Zm00001d023856
Zm00001d004086	Zm00001d024058
Zm00001d004086	Zm00001d024222
Zm00001d004086	Zm00001d024225
Zm00001d004086	Zm00001d024416
Zm00001d004086	Zm00001d024462
Zm00001d004086	Zm00001d024466
Zm00001d004086	Zm00001d024488
Zm00001d004086	Zm00001d024525
Zm00001d004086	Zm00001d024540
Zm00001d004086	Zm00001d024647
Zm00001d004086	Zm00001d024804
Zm00001d004086	Zm00001d024940
Zm00001d004086	Zm00001d025008
Zm00001d004086	Zm00001d025025
Zm00001d004086	Zm00001d025050
Zm00001d004086	Zm00001d025273
Zm00001d004086	Zm00001d025286
Zm00001d004086	Zm00001d025342
Zm00001d004086	Zm00001d025419
Zm00001d004086	Zm00001d025434
Zm00001d004086	Zm00001d025628
Zm00001d004086	Zm00001d025739
Zm00001d004086	Zm00001d025831
Zm00001d004086	Zm00001d025837
Zm00001d004086	Zm00001d025922
Zm00001d004086	Zm00001d025984
Zm00001d004086	Zm00001d026051
Zm00001d004086	Zm00001d026088
Zm00001d004086	Zm00001d026153
Zm00001d004086	Zm00001d026212
Zm00001d004086	Zm00001d026245
Zm00001d004086	Zm00001d026333
Zm00001d004086	Zm00001d026351
Zm00001d004086	Zm00001d026458
Zm00001d004086	Zm00001d026460
Zm00001d004086	Zm00001d026549
Zm00001d004086	Zm00001d027266
Zm00001d004086	Zm00001d027333
Zm00001d004086	Zm00001d027479
Zm00001d004086	Zm00001d027515
Zm00001d004086	Zm00001d027532
Zm00001d004086	Zm00001d027585
Zm00001d004086	Zm00001d027646
Zm00001d004086	Zm00001d027714
Zm00001d004086	Zm00001d027847
Zm00001d004086	Zm00001d027944
Zm00001d004086	Zm00001d028024
Zm00001d004086	Zm00001d028184
Zm00001d004086	Zm00001d028201
Zm00001d004086	Zm00001d028352
Zm00001d004086	Zm00001d028412
Zm00001d004086	Zm00001d028475
Zm00001d004086	Zm00001d028586
Zm00001d004086	Zm00001d028668
Zm00001d004086	Zm00001d028692
Zm00001d004086	Zm00001d028733
Zm00001d004086	Zm00001d028946
Zm00001d004086	Zm00001d029091
Zm00001d004086	Zm00001d029095
Zm00001d004086	Zm00001d029397
Zm00001d004086	Zm00001d029422
Zm00001d004086	Zm00001d029443
Zm00001d004086	Zm00001d029447
Zm00001d004086	Zm00001d029572
Zm00001d004086	Zm00001d029582
Zm00001d004086	Zm00001d029649
Zm00001d004086	Zm00001d029650
Zm00001d004086	Zm00001d029654
Zm00001d004086	Zm00001d029754
Zm00001d004086	Zm00001d029846
Zm00001d004086	Zm00001d029853
Zm00001d004086	Zm00001d030040
Zm00001d004086	Zm00001d030217
Zm00001d004086	Zm00001d030256
Zm00001d004086	Zm00001d030593
Zm00001d004086	Zm00001d030732
Zm00001d004086	Zm00001d030784
Zm00001d004086	Zm00001d030846
Zm00001d004086	Zm00001d031184
Zm00001d004086	Zm00001d031259
Zm00001d004086	Zm00001d031457
Zm00001d004086	Zm00001d031572
Zm00001d004086	Zm00001d031705
Zm00001d004086	Zm00001d031863
Zm00001d004086	Zm00001d031941
Zm00001d004086	Zm00001d032184
Zm00001d004086	Zm00001d032224
Zm00001d004086	Zm00001d032310
Zm00001d004086	Zm00001d032334
Zm00001d004086	Zm00001d032350
Zm00001d004086	Zm00001d032508
Zm00001d004086	Zm00001d032530
Zm00001d004086	Zm00001d032699
Zm00001d004086	Zm00001d032708
Zm00001d004086	Zm00001d032775
Zm00001d004086	Zm00001d032837
Zm00001d004086	Zm00001d032955
Zm00001d004086	Zm00001d033002
Zm00001d004086	Zm00001d033054
Zm00001d004086	Zm00001d033600
Zm00001d004086	Zm00001d033646
Zm00001d004086	Zm00001d033655
Zm00001d004086	Zm00001d033734
Zm00001d004086	Zm00001d033780
Zm00001d004086	Zm00001d033854
Zm00001d004086	Zm00001d033879
Zm00001d004086	Zm00001d034050
Zm00001d004086	Zm00001d034157
Zm00001d004086	Zm00001d034282
Zm00001d004086	Zm00001d034517
Zm00001d004086	Zm00001d034610
Zm00001d004086	Zm00001d034807
Zm00001d004086	Zm00001d034885
Zm00001d004086	Zm00001d034886
Zm00001d004086	Zm00001d034996
Zm00001d004086	Zm00001d035136
Zm00001d004086	Zm00001d035494
Zm00001d004086	Zm00001d035696
Zm00001d004086	Zm00001d035869
Zm00001d004086	Zm00001d035874
Zm00001d004086	Zm00001d035975
Zm00001d004086	Zm00001d036145
Zm00001d004086	Zm00001d036283
Zm00001d004086	Zm00001d036543
Zm00001d004086	Zm00001d036551
Zm00001d004086	Zm00001d036707
Zm00001d004086	Zm00001d037164
Zm00001d004086	Zm00001d037188
Zm00001d004086	Zm00001d037239
Zm00001d004086	Zm00001d037505
Zm00001d004086	Zm00001d037596
Zm00001d004086	Zm00001d037783
Zm00001d004086	Zm00001d037962
Zm00001d004086	Zm00001d037970
Zm00001d004086	Zm00001d038022
Zm00001d004086	Zm00001d038038
Zm00001d004086	Zm00001d038059
Zm00001d004086	Zm00001d038100
Zm00001d004086	Zm00001d038101
Zm00001d004086	Zm00001d038121
Zm00001d004086	Zm00001d038198
Zm00001d004086	Zm00001d038248
Zm00001d004086	Zm00001d038330
Zm00001d004086	Zm00001d038368
Zm00001d004086	Zm00001d038452
Zm00001d004086	Zm00001d038764
Zm00001d004086	Zm00001d038905
Zm00001d004086	Zm00001d038922
Zm00001d004086	Zm00001d038975
Zm00001d004086	Zm00001d039103
Zm00001d004086	Zm00001d039182
Zm00001d004086	Zm00001d039245
Zm00001d004086	Zm00001d039253
Zm00001d004086	Zm00001d039266
Zm00001d004086	Zm00001d039369
Zm00001d004086	Zm00001d039401
Zm00001d004086	Zm00001d039594
Zm00001d004086	Zm00001d039747
Zm00001d004086	Zm00001d039871
Zm00001d004086	Zm00001d039882
Zm00001d004086	Zm00001d040190
Zm00001d004086	Zm00001d040218
Zm00001d004086	Zm00001d040613
Zm00001d004086	Zm00001d040667
Zm00001d004086	Zm00001d040735
Zm00001d004086	Zm00001d040760
Zm00001d004086	Zm00001d040954
Zm00001d004086	Zm00001d041582
Zm00001d004086	Zm00001d041594
Zm00001d004086	Zm00001d041690
Zm00001d004086	Zm00001d041703
Zm00001d004086	Zm00001d042380
Zm00001d004086	Zm00001d042474
Zm00001d004086	Zm00001d042621
Zm00001d004086	Zm00001d042729
Zm00001d004086	Zm00001d042764
Zm00001d004086	Zm00001d042851
Zm00001d004086	Zm00001d042863
Zm00001d004086	Zm00001d042922
Zm00001d004086	Zm00001d042943
Zm00001d004086	Zm00001d043029
Zm00001d004086	Zm00001d043166
Zm00001d004086	Zm00001d043187
Zm00001d004086	Zm00001d043551
Zm00001d004086	Zm00001d043618
Zm00001d004086	Zm00001d043709
Zm00001d004086	Zm00001d043850
Zm00001d004086	Zm00001d043935
Zm00001d004086	Zm00001d043992
Zm00001d004086	Zm00001d044185
Zm00001d004086	Zm00001d044191
Zm00001d004086	Zm00001d044271
Zm00001d004086	Zm00001d044433
Zm00001d004086	Zm00001d044593
Zm00001d004086	Zm00001d044663
Zm00001d004086	Zm00001d044665
Zm00001d004086	Zm00001d044689
Zm00001d004086	Zm00001d044831
Zm00001d004086	Zm00001d044987
Zm00001d004086	Zm00001d045192
Zm00001d004086	Zm00001d045199
Zm00001d004086	Zm00001d045475
Zm00001d004086	Zm00001d045490
Zm00001d004086	Zm00001d045632
Zm00001d004086	Zm00001d045651
Zm00001d004086	Zm00001d046135
Zm00001d004086	Zm00001d046214
Zm00001d004086	Zm00001d046255
Zm00001d004086	Zm00001d046369
Zm00001d004086	Zm00001d046602
Zm00001d004086	Zm00001d046626
Zm00001d004086	Zm00001d046687
Zm00001d004086	Zm00001d046717
Zm00001d004086	Zm00001d047039
Zm00001d004086	Zm00001d047184
Zm00001d004086	Zm00001d047594
Zm00001d004086	Zm00001d047637
Zm00001d004086	Zm00001d047640
Zm00001d004086	Zm00001d047676
Zm00001d004086	Zm00001d047762
Zm00001d004086	Zm00001d047856
Zm00001d004086	Zm00001d047876
Zm00001d004086	Zm00001d047898
Zm00001d004086	Zm00001d047904
Zm00001d004086	Zm00001d047917
Zm00001d004086	Zm00001d048074
Zm00001d004086	Zm00001d048176
Zm00001d004086	Zm00001d048258
Zm00001d004086	Zm00001d048310
Zm00001d004086	Zm00001d048364
Zm00001d004086	Zm00001d048424
Zm00001d004086	Zm00001d048442
Zm00001d004086	Zm00001d048473
Zm00001d004086	Zm00001d048574
Zm00001d004086	Zm00001d048795
Zm00001d004086	Zm00001d049076
Zm00001d004086	Zm00001d049095
Zm00001d004086	Zm00001d049127
Zm00001d004086	Zm00001d049325
Zm00001d004086	Zm00001d049343
Zm00001d004086	Zm00001d049371
Zm00001d004086	Zm00001d049400
Zm00001d004086	Zm00001d049405
Zm00001d004086	Zm00001d049441
Zm00001d004086	Zm00001d049459
Zm00001d004086	Zm00001d049708
Zm00001d004086	Zm00001d049709
Zm00001d004086	Zm00001d049966
Zm00001d004086	Zm00001d050202
Zm00001d004086	Zm00001d050242
Zm00001d004086	Zm00001d050244
Zm00001d004086	Zm00001d050723
Zm00001d004086	Zm00001d050793
Zm00001d004086	Zm00001d050800
Zm00001d004086	Zm00001d051244
Zm00001d004086	Zm00001d051392
Zm00001d004086	Zm00001d051431
Zm00001d004086	Zm00001d051438
Zm00001d004086	Zm00001d051474
Zm00001d004086	Zm00001d051504
Zm00001d004086	Zm00001d051535
Zm00001d004086	Zm00001d051627
Zm00001d004086	Zm00001d051671
Zm00001d004086	Zm00001d051824
Zm00001d004086	Zm00001d051839
Zm00001d004086	Zm00001d051879
Zm00001d004086	Zm00001d051948
Zm00001d004086	Zm00001d051951
Zm00001d004086	Zm00001d052186
Zm00001d004086	Zm00001d052307
Zm00001d004086	Zm00001d052361
Zm00001d004086	Zm00001d052435
Zm00001d004086	Zm00001d052485
Zm00001d004086	Zm00001d052653
Zm00001d004086	Zm00001d052751
Zm00001d004086	Zm00001d052768
Zm00001d004086	Zm00001d052840
Zm00001d004086	Zm00001d052843
Zm00001d004086	Zm00001d052888
Zm00001d004086	Zm00001d052978
Zm00001d004086	Zm00001d053080
Zm00001d004086	Zm00001d053212
Zm00001d004086	Zm00001d053247
Zm00001d004086	Zm00001d053308
Zm00001d004086	Zm00001d053369
Zm00001d004086	Zm00001d053394
Zm00001d004086	Zm00001d053559
Zm00001d004086	Zm00001d053589
Zm00001d004086	Zm00001d053611
Zm00001d004086	Zm00001d053688
Zm00001d004086	Zm00001d053695
Zm00001d004086	Zm00001d053726
Zm00001d004086	Zm00001d053783
Zm00001d004086	Zm00001d053818
Zm00001d004086	Zm00001d053827
Zm00001d004086	Zm00001d053838
Zm00001d004086	Zm00001d053882
Zm00001d004086	Zm00001d053917
Zm00001d004230	Zm00001d001852
Zm00001d004230	Zm00001d003673
Zm00001d004230	Zm00001d005303
Zm00001d004230	Zm00001d005902
Zm00001d004230	Zm00001d005924
Zm00001d004230	Zm00001d007652
Zm00001d004230	Zm00001d008236
Zm00001d004230	Zm00001d008293
Zm00001d004230	Zm00001d008363
Zm00001d004230	Zm00001d009870
Zm00001d004230	Zm00001d009908
Zm00001d004230	Zm00001d012103
Zm00001d004230	Zm00001d012270
Zm00001d004230	Zm00001d013389
Zm00001d004230	Zm00001d013768
Zm00001d004230	Zm00001d014937
Zm00001d004230	Zm00001d016535
Zm00001d004230	Zm00001d016602
Zm00001d004230	Zm00001d017320
Zm00001d004230	Zm00001d017324
Zm00001d004230	Zm00001d017449
Zm00001d004230	Zm00001d017555
Zm00001d004230	Zm00001d018642
Zm00001d004230	Zm00001d019507
Zm00001d004230	Zm00001d021032
Zm00001d004230	Zm00001d021136
Zm00001d004230	Zm00001d021511
Zm00001d004230	Zm00001d021652
Zm00001d004230	Zm00001d021859
Zm00001d004230	Zm00001d021920
Zm00001d004230	Zm00001d022048
Zm00001d004230	Zm00001d022065
Zm00001d004230	Zm00001d022209
Zm00001d004230	Zm00001d022322
Zm00001d004230	Zm00001d022425
Zm00001d004230	Zm00001d023278
Zm00001d004230	Zm00001d024488
Zm00001d004230	Zm00001d025653
Zm00001d004230	Zm00001d025939
Zm00001d004230	Zm00001d026585
Zm00001d004230	Zm00001d028112
Zm00001d004230	Zm00001d028227
Zm00001d004230	Zm00001d028265
Zm00001d004230	Zm00001d028358
Zm00001d004230	Zm00001d028490
Zm00001d004230	Zm00001d029014
Zm00001d004230	Zm00001d029432
Zm00001d004230	Zm00001d030720
Zm00001d004230	Zm00001d031499
Zm00001d004230	Zm00001d032267
Zm00001d004230	Zm00001d032685
Zm00001d004230	Zm00001d032894
Zm00001d004230	Zm00001d033650
Zm00001d004230	Zm00001d033913
Zm00001d004230	Zm00001d034023
Zm00001d004230	Zm00001d034768
Zm00001d004230	Zm00001d034929
Zm00001d004230	Zm00001d036978
Zm00001d004230	Zm00001d037105
Zm00001d004230	Zm00001d037522
Zm00001d004230	Zm00001d037807
Zm00001d004230	Zm00001d038467
Zm00001d004230	Zm00001d038923
Zm00001d004230	Zm00001d040343
Zm00001d004230	Zm00001d040505
Zm00001d004230	Zm00001d040724
Zm00001d004230	Zm00001d041603
Zm00001d004230	Zm00001d042123
Zm00001d004230	Zm00001d042231
Zm00001d004230	Zm00001d042778
Zm00001d004230	Zm00001d042923
Zm00001d004230	Zm00001d043225
Zm00001d004230	Zm00001d044102
Zm00001d004230	Zm00001d044692
Zm00001d004230	Zm00001d045503
Zm00001d004230	Zm00001d046467
Zm00001d004230	Zm00001d047518
Zm00001d004230	Zm00001d048271
Zm00001d004230	Zm00001d048585
Zm00001d004230	Zm00001d048622
Zm00001d004230	Zm00001d048630
Zm00001d004230	Zm00001d049416
Zm00001d004230	Zm00001d049665
Zm00001d004230	Zm00001d050616
Zm00001d004230	Zm00001d050935
Zm00001d004230	Zm00001d052308
Zm00001d004857	Zm00001d002087
Zm00001d004857	Zm00001d003509
Zm00001d004857	Zm00001d003878
Zm00001d004857	Zm00001d004169
Zm00001d004857	Zm00001d007434
Zm00001d004857	Zm00001d008826
Zm00001d004857	Zm00001d009349
Zm00001d004857	Zm00001d009496
Zm00001d004857	Zm00001d010564
Zm00001d004857	Zm00001d010892
Zm00001d004857	Zm00001d012155
Zm00001d004857	Zm00001d013109
Zm00001d004857	Zm00001d014141
Zm00001d004857	Zm00001d014243
Zm00001d004857	Zm00001d015123
Zm00001d004857	Zm00001d015132
Zm00001d004857	Zm00001d016380
Zm00001d004857	Zm00001d017042
Zm00001d004857	Zm00001d018013
Zm00001d004857	Zm00001d018257
Zm00001d004857	Zm00001d018868
Zm00001d004857	Zm00001d019718
Zm00001d004857	Zm00001d020272
Zm00001d004857	Zm00001d021000
Zm00001d004857	Zm00001d021303
Zm00001d004857	Zm00001d021844
Zm00001d004857	Zm00001d022132
Zm00001d004857	Zm00001d025449
Zm00001d004857	Zm00001d025707
Zm00001d004857	Zm00001d026662
Zm00001d004857	Zm00001d027479
Zm00001d004857	Zm00001d029417
Zm00001d004857	Zm00001d029497
Zm00001d004857	Zm00001d031465
Zm00001d004857	Zm00001d032101
Zm00001d004857	Zm00001d032220
Zm00001d004857	Zm00001d032377
Zm00001d004857	Zm00001d033943
Zm00001d004857	Zm00001d033957
Zm00001d004857	Zm00001d034049
Zm00001d004857	Zm00001d035933
Zm00001d004857	Zm00001d037156
Zm00001d004857	Zm00001d037354
Zm00001d004857	Zm00001d038432
Zm00001d004857	Zm00001d038883
Zm00001d004857	Zm00001d039285
Zm00001d004857	Zm00001d039383
Zm00001d004857	Zm00001d039616
Zm00001d004857	Zm00001d039772
Zm00001d004857	Zm00001d040784
Zm00001d004857	Zm00001d041920
Zm00001d004857	Zm00001d042097
Zm00001d004857	Zm00001d042146
Zm00001d004857	Zm00001d042380
Zm00001d004857	Zm00001d042662
Zm00001d004857	Zm00001d044379
Zm00001d004857	Zm00001d044704
Zm00001d004857	Zm00001d045472
Zm00001d004857	Zm00001d046852
Zm00001d004857	Zm00001d047710
Zm00001d004857	Zm00001d050730
Zm00001d004857	Zm00001d052376
Zm00001d004857	Zm00001d053200
Zm00001d004857	Zm00001d053697
Zm00001d005028	Zm00001d000659
Zm00001d005028	Zm00001d000788
Zm00001d005028	Zm00001d002342
Zm00001d005028	Zm00001d002436
Zm00001d005028	Zm00001d002535
Zm00001d005028	Zm00001d003522
Zm00001d005028	Zm00001d005654
Zm00001d005028	Zm00001d006182
Zm00001d005028	Zm00001d007117
Zm00001d005028	Zm00001d007442
Zm00001d005028	Zm00001d008535
Zm00001d005028	Zm00001d008578
Zm00001d005028	Zm00001d008628
Zm00001d005028	Zm00001d008872
Zm00001d005028	Zm00001d009077
Zm00001d005028	Zm00001d009735
Zm00001d005028	Zm00001d009756
Zm00001d005028	Zm00001d009765
Zm00001d005028	Zm00001d009932
Zm00001d005028	Zm00001d011644
Zm00001d005028	Zm00001d011752
Zm00001d005028	Zm00001d011849
Zm00001d005028	Zm00001d011926
Zm00001d005028	Zm00001d012040
Zm00001d005028	Zm00001d012145
Zm00001d005028	Zm00001d012322
Zm00001d005028	Zm00001d012465
Zm00001d005028	Zm00001d012594
Zm00001d005028	Zm00001d012744
Zm00001d005028	Zm00001d012839
Zm00001d005028	Zm00001d012967
Zm00001d005028	Zm00001d013135
Zm00001d005028	Zm00001d013208
Zm00001d005028	Zm00001d013246
Zm00001d005028	Zm00001d013326
Zm00001d005028	Zm00001d013445
Zm00001d005028	Zm00001d013469
Zm00001d005028	Zm00001d014128
Zm00001d005028	Zm00001d014351
Zm00001d005028	Zm00001d014423
Zm00001d005028	Zm00001d014918
Zm00001d005028	Zm00001d016590
Zm00001d005028	Zm00001d016788
Zm00001d005028	Zm00001d016840
Zm00001d005028	Zm00001d016911
Zm00001d005028	Zm00001d017392
Zm00001d005028	Zm00001d017650
Zm00001d005028	Zm00001d019093
Zm00001d005028	Zm00001d019163
Zm00001d005028	Zm00001d019256
Zm00001d005028	Zm00001d019588
Zm00001d005028	Zm00001d020224
Zm00001d005028	Zm00001d020257
Zm00001d005028	Zm00001d021054
Zm00001d005028	Zm00001d021181
Zm00001d005028	Zm00001d021249
Zm00001d005028	Zm00001d022148
Zm00001d005028	Zm00001d022193
Zm00001d005028	Zm00001d022403
Zm00001d005028	Zm00001d023153
Zm00001d005028	Zm00001d023568
Zm00001d005028	Zm00001d023664
Zm00001d005028	Zm00001d023817
Zm00001d005028	Zm00001d024574
Zm00001d005028	Zm00001d025079
Zm00001d005028	Zm00001d025225
Zm00001d005028	Zm00001d025401
Zm00001d005028	Zm00001d025533
Zm00001d005028	Zm00001d025874
Zm00001d005028	Zm00001d025980
Zm00001d005028	Zm00001d026335
Zm00001d005028	Zm00001d027613
Zm00001d005028	Zm00001d027673
Zm00001d005028	Zm00001d027845
Zm00001d005028	Zm00001d028785
Zm00001d005028	Zm00001d028838
Zm00001d005028	Zm00001d029352
Zm00001d005028	Zm00001d031514
Zm00001d005028	Zm00001d031648
Zm00001d005028	Zm00001d032012
Zm00001d005028	Zm00001d032609
Zm00001d005028	Zm00001d033005
Zm00001d005028	Zm00001d033339
Zm00001d005028	Zm00001d033718
Zm00001d005028	Zm00001d034527
Zm00001d005028	Zm00001d034898
Zm00001d005028	Zm00001d035007
Zm00001d005028	Zm00001d035657
Zm00001d005028	Zm00001d036136
Zm00001d005028	Zm00001d036429
Zm00001d005028	Zm00001d036650
Zm00001d005028	Zm00001d037017
Zm00001d005028	Zm00001d037110
Zm00001d005028	Zm00001d037181
Zm00001d005028	Zm00001d038126
Zm00001d005028	Zm00001d038361
Zm00001d005028	Zm00001d038558
Zm00001d005028	Zm00001d038808
Zm00001d005028	Zm00001d039005
Zm00001d005028	Zm00001d039046
Zm00001d005028	Zm00001d039468
Zm00001d005028	Zm00001d040124
Zm00001d005028	Zm00001d040567
Zm00001d005028	Zm00001d041574
Zm00001d005028	Zm00001d042270
Zm00001d005028	Zm00001d043258
Zm00001d005028	Zm00001d043762
Zm00001d005028	Zm00001d044088
Zm00001d005028	Zm00001d044985
Zm00001d005028	Zm00001d045114
Zm00001d005028	Zm00001d045369
Zm00001d005028	Zm00001d045558
Zm00001d005028	Zm00001d047211
Zm00001d005028	Zm00001d047674
Zm00001d005028	Zm00001d047782
Zm00001d005028	Zm00001d048053
Zm00001d005028	Zm00001d048437
Zm00001d005028	Zm00001d048732
Zm00001d005028	Zm00001d049381
Zm00001d005028	Zm00001d049761
Zm00001d005028	Zm00001d051022
Zm00001d005028	Zm00001d051371
Zm00001d005028	Zm00001d051893
Zm00001d005028	Zm00001d052122
[truncated: 29,460 more rows]

## Sheet: Top 100 K  shreshold
TF	target
Zm00001d009103	Zm00001d001765
Zm00001d009103	Zm00001d001828
Zm00001d009103	Zm00001d002141
Zm00001d009103	Zm00001d002159
Zm00001d009103	Zm00001d003369
Zm00001d009103	Zm00001d003894
Zm00001d009103	Zm00001d004086
Zm00001d009103	Zm00001d006348
Zm00001d009103	Zm00001d006759
Zm00001d009103	Zm00001d007698
Zm00001d009103	Zm00001d007753
Zm00001d009103	Zm00001d008210
Zm00001d009103	Zm00001d008389
Zm00001d009103	Zm00001d008604
Zm00001d009103	Zm00001d008611
Zm00001d009103	Zm00001d008794
Zm00001d009103	Zm00001d009708
Zm00001d009103	Zm00001d009858
Zm00001d009103	Zm00001d010478
Zm00001d009103	Zm00001d010662
Zm00001d009103	Zm00001d010919
Zm00001d009103	Zm00001d011527
Zm00001d009103	Zm00001d011536
Zm00001d009103	Zm00001d011697
Zm00001d009103	Zm00001d011756
Zm00001d009103	Zm00001d011918
Zm00001d009103	Zm00001d012604
Zm00001d009103	Zm00001d012675
Zm00001d009103	Zm00001d012909
Zm00001d009103	Zm00001d013927
Zm00001d009103	Zm00001d014726
Zm00001d009103	Zm00001d014753
Zm00001d009103	Zm00001d015293
Zm00001d009103	Zm00001d015459
Zm00001d009103	Zm00001d015509
Zm00001d009103	Zm00001d015956
Zm00001d009103	Zm00001d016949
Zm00001d009103	Zm00001d017060
Zm00001d009103	Zm00001d017120
Zm00001d009103	Zm00001d017777
Zm00001d009103	Zm00001d019034
Zm00001d009103	Zm00001d019091
Zm00001d009103	Zm00001d019115
Zm00001d009103	Zm00001d019279
Zm00001d009103	Zm00001d019358
Zm00001d009103	Zm00001d020380
Zm00001d009103	Zm00001d020652
Zm00001d009103	Zm00001d021168
Zm00001d009103	Zm00001d021240
Zm00001d009103	Zm00001d022084
Zm00001d009103	Zm00001d022092
Zm00001d009103	Zm00001d022277
Zm00001d009103	Zm00001d022286
Zm00001d009103	Zm00001d023830
Zm00001d009103	Zm00001d024009
Zm00001d009103	Zm00001d024222
Zm00001d009103	Zm00001d024523
Zm00001d009103	Zm00001d024778
Zm00001d009103	Zm00001d025431
Zm00001d009103	Zm00001d025822
Zm00001d009103	Zm00001d026060
Zm00001d009103	Zm00001d026237
Zm00001d009103	Zm00001d026584
Zm00001d009103	Zm00001d026671
Zm00001d009103	Zm00001d027333
Zm00001d009103	Zm00001d027656
Zm00001d009103	Zm00001d028303
Zm00001d009103	Zm00001d028307
Zm00001d009103	Zm00001d028404
Zm00001d009103	Zm00001d028443
Zm00001d009103	Zm00001d028693
Zm00001d009103	Zm00001d028936
Zm00001d009103	Zm00001d029087
Zm00001d009103	Zm00001d029630
Zm00001d009103	Zm00001d029703
Zm00001d009103	Zm00001d029782
Zm00001d009103	Zm00001d029785
Zm00001d009103	Zm00001d030108
Zm00001d009103	Zm00001d031209
Zm00001d009103	Zm00001d031217
Zm00001d009103	Zm00001d031898
Zm00001d009103	Zm00001d032479
Zm00001d009103	Zm00001d032582
Zm00001d009103	Zm00001d033158
Zm00001d009103	Zm00001d033174
Zm00001d009103	Zm00001d033397
Zm00001d009103	Zm00001d033718
Zm00001d009103	Zm00001d033839
Zm00001d009103	Zm00001d033853
Zm00001d009103	Zm00001d034197
Zm00001d009103	Zm00001d034270
Zm00001d009103	Zm00001d034387
Zm00001d009103	Zm00001d035168
Zm00001d009103	Zm00001d037689
Zm00001d009103	Zm00001d037756
Zm00001d009103	Zm00001d037941
Zm00001d009103	Zm00001d037970
Zm00001d009103	Zm00001d038003
Zm00001d009103	Zm00001d038147
Zm00001d009103	Zm00001d039166
Zm00001d009103	Zm00001d039643
Zm00001d009103	Zm00001d042059
Zm00001d009103	Zm00001d042084
Zm00001d009103	Zm00001d043104
Zm00001d009103	Zm00001d043156
Zm00001d009103	Zm00001d043239
Zm00001d009103	Zm00001d043782
Zm00001d009103	Zm00001d044433
Zm00001d009103	Zm00001d044475
Zm00001d009103	Zm00001d044833
Zm00001d009103	Zm00001d045021
Zm00001d009103	Zm00001d045392
Zm00001d009103	Zm00001d045475
Zm00001d009103	Zm00001d045490
Zm00001d009103	Zm00001d045632
Zm00001d009103	Zm00001d046263
Zm00001d009103	Zm00001d046318
Zm00001d009103	Zm00001d046767
Zm00001d009103	Zm00001d046838
Zm00001d009103	Zm00001d047362
Zm00001d009103	Zm00001d047522
Zm00001d009103	Zm00001d047687
Zm00001d009103	Zm00001d047908
Zm00001d009103	Zm00001d048020
Zm00001d009103	Zm00001d048060
Zm00001d009103	Zm00001d048334
Zm00001d009103	Zm00001d048573
Zm00001d009103	Zm00001d048707
Zm00001d009103	Zm00001d049260
Zm00001d009103	Zm00001d049610
Zm00001d009103	Zm00001d049729
Zm00001d009103	Zm00001d049948
Zm00001d009103	Zm00001d050196
Zm00001d009103	Zm00001d050800
Zm00001d009103	Zm00001d050864
Zm00001d009103	Zm00001d051001
Zm00001d009103	Zm00001d052424
Zm00001d009103	Zm00001d052938
Zm00001d009103	Zm00001d053195
Zm00001d009103	Zm00001d053715
Zm00001d009103	Zm00001d053838
Zm00001d009103	Zm00001d053843
Zm00001d009103	Zm00001d053852
Zm00001d008546	Zm00001d003147
Zm00001d008546	Zm00001d018031
Zm00001d008546	Zm00001d043229
Zm00001d035835	Zm00001d052480
Zm00001d031501	Zm00001d014520
Zm00001d031501	Zm00001d023593
Zm00001d031501	Zm00001d026132
Zm00001d026271	Zm00001d005970
Zm00001d026271	Zm00001d006753
Zm00001d026271	Zm00001d018076
Zm00001d026271	Zm00001d020713
Zm00001d026271	Zm00001d038060
Zm00001d026271	Zm00001d039112
Zm00001d026271	Zm00001d042550
Zm00001d026271	Zm00001d043205
Zm00001d026271	Zm00001d053782
Zm00001d026191	Zm00001d043344
Zm00001d026191	Zm00001d043740
Zm00001d026191	Zm00001d053995
Zm00001d022461	Zm00001d002052
Zm00001d022461	Zm00001d002410
Zm00001d022461	Zm00001d002632
Zm00001d022461	Zm00001d003505
Zm00001d022461	Zm00001d005315
Zm00001d022461	Zm00001d006254
Zm00001d022461	Zm00001d006601
Zm00001d022461	Zm00001d007823
Zm00001d022461	Zm00001d008288
Zm00001d022461	Zm00001d008296
Zm00001d022461	Zm00001d009103
Zm00001d022461	Zm00001d009923
Zm00001d022461	Zm00001d010588
Zm00001d022461	Zm00001d011832
Zm00001d022461	Zm00001d011926
Zm00001d022461	Zm00001d012067
Zm00001d022461	Zm00001d012527
Zm00001d022461	Zm00001d012648
Zm00001d022461	Zm00001d012909
Zm00001d022461	Zm00001d012957
Zm00001d022461	Zm00001d013003
Zm00001d022461	Zm00001d013066
Zm00001d022461	Zm00001d013108
Zm00001d022461	Zm00001d013220
Zm00001d022461	Zm00001d013230
Zm00001d022461	Zm00001d014128
Zm00001d022461	Zm00001d014166
Zm00001d022461	Zm00001d015293
Zm00001d022461	Zm00001d017537
Zm00001d022461	Zm00001d017653
Zm00001d022461	Zm00001d017957
Zm00001d022461	Zm00001d017983
Zm00001d022461	Zm00001d019750
Zm00001d022461	Zm00001d020272
Zm00001d022461	Zm00001d020396
Zm00001d022461	Zm00001d020583
Zm00001d022461	Zm00001d020609
Zm00001d022461	Zm00001d021804
Zm00001d022461	Zm00001d021951
Zm00001d022461	Zm00001d022000
Zm00001d022461	Zm00001d022245
Zm00001d022461	Zm00001d022327
Zm00001d022461	Zm00001d022460
Zm00001d022461	Zm00001d023395
Zm00001d022461	Zm00001d023580
Zm00001d022461	Zm00001d023859
Zm00001d022461	Zm00001d024531
Zm00001d022461	Zm00001d025281
Zm00001d022461	Zm00001d026341
Zm00001d022461	Zm00001d026649
Zm00001d022461	Zm00001d026662
Zm00001d022461	Zm00001d027355
Zm00001d022461	Zm00001d027461
Zm00001d022461	Zm00001d027613
Zm00001d022461	Zm00001d027763
Zm00001d022461	Zm00001d028838
Zm00001d022461	Zm00001d029684
Zm00001d022461	Zm00001d029711
Zm00001d022461	Zm00001d029783
Zm00001d022461	Zm00001d029853
Zm00001d022461	Zm00001d030858
Zm00001d022461	Zm00001d030915
Zm00001d022461	Zm00001d031635
Zm00001d022461	Zm00001d032030
Zm00001d022461	Zm00001d032036
Zm00001d022461	Zm00001d033539
Zm00001d022461	Zm00001d034205
Zm00001d022461	Zm00001d034479
Zm00001d022461	Zm00001d034839
Zm00001d022461	Zm00001d036768
Zm00001d022461	Zm00001d037009
Zm00001d022461	Zm00001d037017
Zm00001d022461	Zm00001d037354
Zm00001d022461	Zm00001d037689
Zm00001d022461	Zm00001d038061
Zm00001d022461	Zm00001d038775
Zm00001d022461	Zm00001d039439
Zm00001d022461	Zm00001d039468
Zm00001d022461	Zm00001d039495
Zm00001d022461	Zm00001d039575
Zm00001d022461	Zm00001d039658
Zm00001d022461	Zm00001d039825
Zm00001d022461	Zm00001d039826
Zm00001d022461	Zm00001d040651
Zm00001d022461	Zm00001d040682
Zm00001d022461	Zm00001d042214
Zm00001d022461	Zm00001d042920
Zm00001d022461	Zm00001d042930
Zm00001d022461	Zm00001d043762
Zm00001d022461	Zm00001d043782
Zm00001d022461	Zm00001d043974
Zm00001d022461	Zm00001d044373
Zm00001d022461	Zm00001d045557
Zm00001d022461	Zm00001d045972
Zm00001d022461	Zm00001d046632
Zm00001d022461	Zm00001d046667
Zm00001d022461	Zm00001d047554
Zm00001d022461	Zm00001d047674
Zm00001d022461	Zm00001d047840
Zm00001d022461	Zm00001d049080
Zm00001d022461	Zm00001d049510
Zm00001d022461	Zm00001d049541
Zm00001d022461	Zm00001d049768
Zm00001d022461	Zm00001d051156
Zm00001d022461	Zm00001d051981
Zm00001d022461	Zm00001d053181
Zm00001d022461	Zm00001d053566
Zm00001d022461	Zm00001d053995
Zm00001d020595	Zm00001d009182
Zm00001d020595	Zm00001d009566
Zm00001d043205	Zm00001d001868
Zm00001d043205	Zm00001d001907
Zm00001d043205	Zm00001d002356
Zm00001d043205	Zm00001d002364
Zm00001d043205	Zm00001d002782
Zm00001d043205	Zm00001d003380
Zm00001d043205	Zm00001d003538
Zm00001d043205	Zm00001d004138
Zm00001d043205	Zm00001d004848
Zm00001d043205	Zm00001d005177
Zm00001d043205	Zm00001d005208
Zm00001d043205	Zm00001d005790
Zm00001d043205	Zm00001d005970
Zm00001d043205	Zm00001d005983
Zm00001d043205	Zm00001d006713
Zm00001d043205	Zm00001d008540
Zm00001d043205	Zm00001d008546
Zm00001d043205	Zm00001d008573
Zm00001d043205	Zm00001d008756
Zm00001d043205	Zm00001d009418
Zm00001d043205	Zm00001d009568
Zm00001d043205	Zm00001d009626
Zm00001d043205	Zm00001d010201
Zm00001d043205	Zm00001d010652
Zm00001d043205	Zm00001d010798
Zm00001d043205	Zm00001d011543
Zm00001d043205	Zm00001d011571
Zm00001d043205	Zm00001d011919
Zm00001d043205	Zm00001d012292
Zm00001d043205	Zm00001d012401
Zm00001d043205	Zm00001d012585
Zm00001d043205	Zm00001d013003
Zm00001d043205	Zm00001d013333
Zm00001d043205	Zm00001d014007
Zm00001d043205	Zm00001d014317
Zm00001d043205	Zm00001d014491
Zm00001d043205	Zm00001d015434
Zm00001d043205	Zm00001d015515
Zm00001d043205	Zm00001d015767
Zm00001d043205	Zm00001d016401
Zm00001d043205	Zm00001d017195
Zm00001d043205	Zm00001d018081
Zm00001d043205	Zm00001d018461
Zm00001d043205	Zm00001d018729
Zm00001d043205	Zm00001d018973
Zm00001d043205	Zm00001d020042
Zm00001d043205	Zm00001d020137
Zm00001d043205	Zm00001d020925
Zm00001d043205	Zm00001d020926
Zm00001d043205	Zm00001d020968
Zm00001d043205	Zm00001d021418
Zm00001d043205	Zm00001d021628
Zm00001d043205	Zm00001d021955
Zm00001d043205	Zm00001d021957
Zm00001d043205	Zm00001d021995
Zm00001d043205	Zm00001d022041
Zm00001d043205	Zm00001d022069
Zm00001d043205	Zm00001d022467
Zm00001d043205	Zm00001d023529
Zm00001d043205	Zm00001d024324
Zm00001d043205	Zm00001d024376
Zm00001d043205	Zm00001d025707
Zm00001d043205	Zm00001d025773
Zm00001d043205	Zm00001d026156
Zm00001d043205	Zm00001d026271
Zm00001d043205	Zm00001d026563
Zm00001d043205	Zm00001d027338
Zm00001d043205	Zm00001d027619
Zm00001d043205	Zm00001d027812
Zm00001d043205	Zm00001d027901
Zm00001d043205	Zm00001d028574
Zm00001d043205	Zm00001d028590
Zm00001d043205	Zm00001d028752
Zm00001d043205	Zm00001d028968
Zm00001d043205	Zm00001d029028
Zm00001d043205	Zm00001d029601
Zm00001d043205	Zm00001d029618
Zm00001d043205	Zm00001d029738
Zm00001d043205	Zm00001d031290
Zm00001d043205	Zm00001d031833
Zm00001d043205	Zm00001d032102
Zm00001d043205	Zm00001d032532
Zm00001d043205	Zm00001d032694
Zm00001d043205	Zm00001d033389
Zm00001d043205	Zm00001d033957
Zm00001d043205	Zm00001d034435
Zm00001d043205	Zm00001d034601
Zm00001d043205	Zm00001d034641
Zm00001d043205	Zm00001d034642
Zm00001d043205	Zm00001d034787
Zm00001d043205	Zm00001d035306
Zm00001d043205	Zm00001d035455
Zm00001d043205	Zm00001d037095
Zm00001d043205	Zm00001d037632
Zm00001d043205	Zm00001d038288
Zm00001d043205	Zm00001d038563
Zm00001d043205	Zm00001d038585
Zm00001d043205	Zm00001d038772
Zm00001d043205	Zm00001d038780
Zm00001d043205	Zm00001d038810
Zm00001d043205	Zm00001d038846
Zm00001d043205	Zm00001d038990
Zm00001d043205	Zm00001d039011
Zm00001d043205	Zm00001d039110
Zm00001d043205	Zm00001d039112
Zm00001d043205	Zm00001d039464
Zm00001d043205	Zm00001d039524
Zm00001d043205	Zm00001d039991
Zm00001d043205	Zm00001d040048
Zm00001d043205	Zm00001d042056
Zm00001d043205	Zm00001d042063
Zm00001d043205	Zm00001d042214
Zm00001d043205	Zm00001d042886
Zm00001d043205	Zm00001d042933
Zm00001d043205	Zm00001d043221
Zm00001d043205	Zm00001d043338
Zm00001d043205	Zm00001d043709
Zm00001d043205	Zm00001d043932
Zm00001d043205	Zm00001d043994
Zm00001d043205	Zm00001d044300
Zm00001d043205	Zm00001d045051
Zm00001d043205	Zm00001d045174
Zm00001d043205	Zm00001d045459
Zm00001d043205	Zm00001d045460
Zm00001d043205	Zm00001d046824
Zm00001d043205	Zm00001d046888
Zm00001d043205	Zm00001d047259
Zm00001d043205	Zm00001d047535
Zm00001d043205	Zm00001d047618
Zm00001d043205	Zm00001d047664
Zm00001d043205	Zm00001d048263
Zm00001d043205	Zm00001d048294
Zm00001d043205	Zm00001d048533
Zm00001d043205	Zm00001d049091
Zm00001d043205	Zm00001d049364
Zm00001d043205	Zm00001d049554
Zm00001d043205	Zm00001d049643
Zm00001d043205	Zm00001d049660
Zm00001d043205	Zm00001d051420
Zm00001d043205	Zm00001d052167
Zm00001d043205	Zm00001d053746
Zm00001d043205	Zm00001d053782
Zm00001d043205	Zm00001d053887
Zm00001d024324	ENSRNA049455185
Zm00001d024324	Zm00001d000640
Zm00001d024324	Zm00001d000675
Zm00001d024324	Zm00001d001832
Zm00001d024324	Zm00001d001862
Zm00001d024324	Zm00001d001907
Zm00001d024324	Zm00001d002364
Zm00001d024324	Zm00001d002410
Zm00001d024324	Zm00001d002882
Zm00001d024324	Zm00001d003185
Zm00001d024324	Zm00001d003287
Zm00001d024324	Zm00001d003850
Zm00001d024324	Zm00001d003924
Zm00001d024324	Zm00001d003938
Zm00001d024324	Zm00001d004138
Zm00001d024324	Zm00001d004848
Zm00001d024324	Zm00001d005394
Zm00001d024324	Zm00001d005609
Zm00001d024324	Zm00001d005663
Zm00001d024324	Zm00001d005766
Zm00001d024324	Zm00001d005790
Zm00001d024324	Zm00001d005791
Zm00001d024324	Zm00001d005970
Zm00001d024324	Zm00001d005978
Zm00001d024324	Zm00001d006016
Zm00001d024324	Zm00001d006213
Zm00001d024324	Zm00001d006677
Zm00001d024324	Zm00001d006711
Zm00001d024324	Zm00001d006713
Zm00001d024324	Zm00001d006756
Zm00001d024324	Zm00001d007175
Zm00001d024324	Zm00001d007420
Zm00001d024324	Zm00001d007893
Zm00001d024324	Zm00001d007915
Zm00001d024324	Zm00001d008266
Zm00001d024324	Zm00001d008573
Zm00001d024324	Zm00001d008594
Zm00001d024324	Zm00001d008669
Zm00001d024324	Zm00001d008756
Zm00001d024324	Zm00001d009106
Zm00001d024324	Zm00001d009487
Zm00001d024324	Zm00001d009626
Zm00001d024324	Zm00001d009700
Zm00001d024324	Zm00001d010201
Zm00001d024324	Zm00001d010214
Zm00001d024324	Zm00001d010639
Zm00001d024324	Zm00001d010651
Zm00001d024324	Zm00001d010652
Zm00001d024324	Zm00001d010798
Zm00001d024324	Zm00001d010856
Zm00001d024324	Zm00001d011076
Zm00001d024324	Zm00001d011403
Zm00001d024324	Zm00001d011451
Zm00001d024324	Zm00001d011543
Zm00001d024324	Zm00001d011656
Zm00001d024324	Zm00001d011734
Zm00001d024324	Zm00001d011751
Zm00001d024324	Zm00001d011755
Zm00001d024324	Zm00001d011919
Zm00001d024324	Zm00001d012285
Zm00001d024324	Zm00001d012401
Zm00001d024324	Zm00001d012591
Zm00001d024324	Zm00001d012720
Zm00001d024324	Zm00001d012968
Zm00001d024324	Zm00001d013003
Zm00001d024324	Zm00001d013097
Zm00001d024324	Zm00001d013109
Zm00001d024324	Zm00001d013210
Zm00001d024324	Zm00001d013220
Zm00001d024324	Zm00001d013252
Zm00001d024324	Zm00001d013311
Zm00001d024324	Zm00001d013333
Zm00001d024324	Zm00001d013384
Zm00001d024324	Zm00001d013392
Zm00001d024324	Zm00001d013550
Zm00001d024324	Zm00001d013825
Zm00001d024324	Zm00001d013827
Zm00001d024324	Zm00001d013834
Zm00001d024324	Zm00001d014007
Zm00001d024324	Zm00001d014317
Zm00001d024324	Zm00001d014491
Zm00001d024324	Zm00001d014563
Zm00001d024324	Zm00001d014780
Zm00001d024324	Zm00001d015025
Zm00001d024324	Zm00001d015126
Zm00001d024324	Zm00001d015375
Zm00001d024324	Zm00001d015434
Zm00001d024324	Zm00001d015614
Zm00001d024324	Zm00001d015767
Zm00001d024324	Zm00001d016200
Zm00001d024324	Zm00001d016306
Zm00001d024324	Zm00001d016635
Zm00001d024324	Zm00001d016655
Zm00001d024324	Zm00001d016719
Zm00001d024324	Zm00001d016741
Zm00001d024324	Zm00001d017085
Zm00001d024324	Zm00001d017090
Zm00001d024324	Zm00001d017383
Zm00001d024324	Zm00001d017545
Zm00001d024324	Zm00001d017570
Zm00001d024324	Zm00001d017983
Zm00001d024324	Zm00001d018076
Zm00001d024324	Zm00001d018081
Zm00001d024324	Zm00001d018729
Zm00001d024324	Zm00001d018903
Zm00001d024324	Zm00001d018973
Zm00001d024324	Zm00001d019045
Zm00001d024324	Zm00001d019505
Zm00001d024324	Zm00001d020042
Zm00001d024324	Zm00001d020137
Zm00001d024324	Zm00001d020272
Zm00001d024324	Zm00001d020364
Zm00001d024324	Zm00001d020470
Zm00001d024324	Zm00001d020925
Zm00001d024324	Zm00001d020926
Zm00001d024324	Zm00001d020968
Zm00001d024324	Zm00001d021205
Zm00001d024324	Zm00001d021266
Zm00001d024324	Zm00001d021300
Zm00001d024324	Zm00001d021303
Zm00001d024324	Zm00001d021316
Zm00001d024324	Zm00001d021665
Zm00001d024324	Zm00001d021791
Zm00001d024324	Zm00001d021816
Zm00001d024324	Zm00001d021955
Zm00001d024324	Zm00001d021957
Zm00001d024324	Zm00001d021977
Zm00001d024324	Zm00001d021995
Zm00001d024324	Zm00001d022327
Zm00001d024324	Zm00001d022435
Zm00001d024324	Zm00001d022451
Zm00001d024324	Zm00001d022460
Zm00001d024324	Zm00001d022461
Zm00001d024324	Zm00001d022569
Zm00001d024324	Zm00001d023901
Zm00001d024324	Zm00001d024376
Zm00001d024324	Zm00001d024379
Zm00001d024324	Zm00001d024522
Zm00001d024324	Zm00001d025141
Zm00001d024324	Zm00001d025406
Zm00001d024324	Zm00001d025947
Zm00001d024324	Zm00001d026156
Zm00001d024324	Zm00001d026271
Zm00001d024324	Zm00001d026308
Zm00001d024324	Zm00001d026554
Zm00001d024324	Zm00001d026563
Zm00001d024324	Zm00001d026662
Zm00001d024324	Zm00001d027338
Zm00001d024324	Zm00001d027394
Zm00001d024324	Zm00001d027449
Zm00001d024324	Zm00001d027760
Zm00001d024324	Zm00001d027899
Zm00001d024324	Zm00001d027901
Zm00001d024324	Zm00001d028118
Zm00001d024324	Zm00001d028574
Zm00001d024324	Zm00001d028752
Zm00001d024324	Zm00001d028968
Zm00001d024324	Zm00001d029052
Zm00001d024324	Zm00001d029601
Zm00001d024324	Zm00001d029738
Zm00001d024324	Zm00001d029783
Zm00001d024324	Zm00001d029969
Zm00001d024324	Zm00001d030891
Zm00001d024324	Zm00001d031290
Zm00001d024324	Zm00001d031428
Zm00001d024324	Zm00001d031475
Zm00001d024324	Zm00001d031555
Zm00001d024324	Zm00001d031586
Zm00001d024324	Zm00001d031653
Zm00001d024324	Zm00001d031796
Zm00001d024324	Zm00001d031833
Zm00001d024324	Zm00001d032091
Zm00001d024324	Zm00001d032102
Zm00001d024324	Zm00001d032620
Zm00001d024324	Zm00001d032694
Zm00001d024324	Zm00001d033208
Zm00001d024324	Zm00001d033385
Zm00001d024324	Zm00001d033389
Zm00001d024324	Zm00001d033421
Zm00001d024324	Zm00001d033423
Zm00001d024324	Zm00001d033957
Zm00001d024324	Zm00001d034062
Zm00001d024324	Zm00001d034205
Zm00001d024324	Zm00001d034435
Zm00001d024324	Zm00001d034494
Zm00001d024324	Zm00001d034615
Zm00001d024324	Zm00001d034641
Zm00001d024324	Zm00001d034642
Zm00001d024324	Zm00001d034787
Zm00001d024324	Zm00001d035306
Zm00001d024324	Zm00001d035455
Zm00001d024324	Zm00001d036003
Zm00001d024324	Zm00001d036250
Zm00001d024324	Zm00001d036768
Zm00001d024324	Zm00001d037095
Zm00001d024324	Zm00001d037197
Zm00001d024324	Zm00001d037632
Zm00001d024324	Zm00001d038288
Zm00001d024324	Zm00001d038316
Zm00001d024324	Zm00001d038357
Zm00001d024324	Zm00001d038448
Zm00001d024324	Zm00001d038471
Zm00001d024324	Zm00001d038563
Zm00001d024324	Zm00001d038585
Zm00001d024324	Zm00001d038780
Zm00001d024324	Zm00001d038801
Zm00001d024324	Zm00001d038810
Zm00001d024324	Zm00001d038884
Zm00001d024324	Zm00001d038990
Zm00001d024324	Zm00001d039011
Zm00001d024324	Zm00001d039058
Zm00001d024324	Zm00001d039110
Zm00001d024324	Zm00001d039112
Zm00001d024324	Zm00001d039464
Zm00001d024324	Zm00001d039524
Zm00001d024324	Zm00001d039733
Zm00001d024324	Zm00001d039790
Zm00001d024324	Zm00001d039825
Zm00001d024324	Zm00001d039908
Zm00001d024324	Zm00001d039944
Zm00001d024324	Zm00001d039991
Zm00001d024324	Zm00001d040048
Zm00001d024324	Zm00001d040399
Zm00001d024324	Zm00001d040461
Zm00001d024324	Zm00001d042056
Zm00001d024324	Zm00001d042063
Zm00001d024324	Zm00001d042108
Zm00001d024324	Zm00001d042214
Zm00001d024324	Zm00001d042361
Zm00001d024324	Zm00001d042388
Zm00001d024324	Zm00001d042730
Zm00001d024324	Zm00001d042886
Zm00001d024324	Zm00001d042887
Zm00001d024324	Zm00001d043097
Zm00001d024324	Zm00001d043205
Zm00001d024324	Zm00001d043221
Zm00001d024324	Zm00001d043267
Zm00001d024324	Zm00001d043338
Zm00001d024324	Zm00001d043740
Zm00001d024324	Zm00001d043830
Zm00001d024324	Zm00001d043929
Zm00001d024324	Zm00001d043932
Zm00001d024324	Zm00001d043935
Zm00001d024324	Zm00001d044541
Zm00001d024324	Zm00001d045031
Zm00001d024324	Zm00001d045051
Zm00001d024324	Zm00001d045138
Zm00001d024324	Zm00001d045174
Zm00001d024324	Zm00001d045268
Zm00001d024324	Zm00001d045321
Zm00001d024324	Zm00001d045460
Zm00001d024324	Zm00001d045478
Zm00001d024324	Zm00001d046500
Zm00001d024324	Zm00001d046574
Zm00001d024324	Zm00001d046888
Zm00001d024324	Zm00001d047109
Zm00001d024324	Zm00001d047186
Zm00001d024324	Zm00001d047259
Zm00001d024324	Zm00001d047470
Zm00001d024324	Zm00001d047478
Zm00001d024324	Zm00001d047535
Zm00001d024324	Zm00001d047618
Zm00001d024324	Zm00001d047664
Zm00001d024324	Zm00001d047732
Zm00001d024324	Zm00001d047758
Zm00001d024324	Zm00001d048165
Zm00001d024324	Zm00001d048263
Zm00001d024324	Zm00001d048294
Zm00001d024324	Zm00001d048316
Zm00001d024324	Zm00001d049364
Zm00001d024324	Zm00001d049500
Zm00001d024324	Zm00001d049554
Zm00001d024324	Zm00001d049660
Zm00001d024324	Zm00001d049766
Zm00001d024324	Zm00001d050689
Zm00001d024324	Zm00001d051496
Zm00001d024324	Zm00001d051526
Zm00001d024324	Zm00001d051598
Zm00001d024324	Zm00001d051795
Zm00001d024324	Zm00001d051800
Zm00001d024324	Zm00001d052174
Zm00001d024324	Zm00001d053181
Zm00001d024324	Zm00001d053213
Zm00001d024324	Zm00001d053746
Zm00001d024324	Zm00001d053979
Zm00001d024324	Zm00001d053995
Zm00001d038585	Zm00001d002364
Zm00001d038585	Zm00001d003993
Zm00001d038585	Zm00001d010007
Zm00001d038585	Zm00001d010008
Zm00001d038585	Zm00001d013333
Zm00001d038585	Zm00001d013502
Zm00001d038585	Zm00001d014007
Zm00001d038585	Zm00001d017697
Zm00001d038585	Zm00001d024324
Zm00001d038585	Zm00001d026271
Zm00001d038585	Zm00001d028574
Zm00001d038585	Zm00001d038780
Zm00001d038585	Zm00001d043205
Zm00001d038585	Zm00001d043221
Zm00001d038585	Zm00001d049364
Zm00001d031499	Zm00001d002625
Zm00001d031499	Zm00001d003446
Zm00001d031499	Zm00001d003515
Zm00001d031499	Zm00001d003522
Zm00001d031499	Zm00001d003822
Zm00001d031499	Zm00001d004007
Zm00001d031499	Zm00001d004230
Zm00001d031499	Zm00001d007187
Zm00001d031499	Zm00001d008258
Zm00001d031499	Zm00001d008999
Zm00001d031499	Zm00001d009908
Zm00001d031499	Zm00001d010588
Zm00001d031499	Zm00001d011013
Zm00001d031499	Zm00001d012602
Zm00001d031499	Zm00001d012957
Zm00001d031499	Zm00001d013290
Zm00001d031499	Zm00001d014723
Zm00001d031499	Zm00001d014969
Zm00001d031499	Zm00001d015006
Zm00001d031499	Zm00001d015010
Zm00001d031499	Zm00001d015384
Zm00001d031499	Zm00001d015559
Zm00001d031499	Zm00001d015912
Zm00001d031499	Zm00001d016530
Zm00001d031499	Zm00001d017653
Zm00001d031499	Zm00001d018244
Zm00001d031499	Zm00001d018404
Zm00001d031499	Zm00001d018727
Zm00001d031499	Zm00001d019062
Zm00001d031499	Zm00001d019294
Zm00001d031499	Zm00001d019370
Zm00001d031499	Zm00001d019750
Zm00001d031499	Zm00001d020257
Zm00001d031499	Zm00001d020687
Zm00001d031499	Zm00001d023290
Zm00001d031499	Zm00001d023395
Zm00001d031499	Zm00001d023478
Zm00001d031499	Zm00001d024777
Zm00001d031499	Zm00001d025241
Zm00001d031499	Zm00001d025764
Zm00001d031499	Zm00001d025943
Zm00001d031499	Zm00001d026079
Zm00001d031499	Zm00001d026595
Zm00001d031499	Zm00001d028615
Zm00001d031499	Zm00001d028838
Zm00001d031499	Zm00001d029341
Zm00001d031499	Zm00001d029512
Zm00001d031499	Zm00001d029827
Zm00001d031499	Zm00001d029906
Zm00001d031499	Zm00001d030720
Zm00001d031499	Zm00001d030868
Zm00001d031499	Zm00001d032448
Zm00001d031499	Zm00001d032468
Zm00001d031499	Zm00001d032605
Zm00001d031499	Zm00001d032947
Zm00001d031499	Zm00001d033265
Zm00001d031499	Zm00001d033479
Zm00001d031499	Zm00001d033489
Zm00001d031499	Zm00001d035999
Zm00001d031499	Zm00001d037009
Zm00001d031499	Zm00001d037573
Zm00001d031499	Zm00001d037861
Zm00001d031499	Zm00001d037941
Zm00001d031499	Zm00001d038860
Zm00001d031499	Zm00001d039430
Zm00001d031499	Zm00001d040014
Zm00001d031499	Zm00001d040446
Zm00001d031499	Zm00001d040766
Zm00001d031499	Zm00001d041534
Zm00001d031499	Zm00001d041685
Zm00001d031499	Zm00001d041747
Zm00001d031499	Zm00001d042478
Zm00001d031499	Zm00001d043357
Zm00001d031499	Zm00001d043574
Zm00001d031499	Zm00001d044390
Zm00001d031499	Zm00001d044431
Zm00001d031499	Zm00001d044533
Zm00001d031499	Zm00001d045218
Zm00001d031499	Zm00001d045264
Zm00001d031499	Zm00001d045385
Zm00001d031499	Zm00001d045404
Zm00001d031499	Zm00001d046667
Zm00001d031499	Zm00001d046755
Zm00001d031499	Zm00001d047674
Zm00001d031499	Zm00001d047790
Zm00001d031499	Zm00001d047807
Zm00001d031499	Zm00001d048630
Zm00001d031499	Zm00001d049059
Zm00001d031499	Zm00001d049099
Zm00001d031499	Zm00001d049541
Zm00001d031499	Zm00001d050179
Zm00001d031499	Zm00001d051316
Zm00001d031499	Zm00001d052087
Zm00001d031499	Zm00001d052628
Zm00001d031499	Zm00001d052690
Zm00001d031499	Zm00001d052935
Zm00001d049364	Zm00001d001766
Zm00001d049364	Zm00001d001774
Zm00001d049364	Zm00001d001907
Zm00001d049364	Zm00001d002364
Zm00001d049364	Zm00001d002410
Zm00001d049364	Zm00001d003850
Zm00001d049364	Zm00001d003993
Zm00001d049364	Zm00001d004138
Zm00001d049364	Zm00001d004848
Zm00001d049364	Zm00001d005609
Zm00001d049364	Zm00001d005663
Zm00001d049364	Zm00001d005879
Zm00001d049364	Zm00001d005892
Zm00001d049364	Zm00001d005970
Zm00001d049364	Zm00001d005978
Zm00001d049364	Zm00001d006016
Zm00001d049364	Zm00001d006169
Zm00001d049364	Zm00001d006170
Zm00001d049364	Zm00001d006713
Zm00001d049364	Zm00001d006749
Zm00001d049364	Zm00001d006753
Zm00001d049364	Zm00001d007175
Zm00001d049364	Zm00001d008573
Zm00001d049364	Zm00001d008756
Zm00001d049364	Zm00001d008812
Zm00001d049364	Zm00001d009309
Zm00001d049364	Zm00001d009328
Zm00001d049364	Zm00001d009487
Zm00001d049364	Zm00001d009568
Zm00001d049364	Zm00001d010007
Zm00001d049364	Zm00001d010201
Zm00001d049364	Zm00001d010652
Zm00001d049364	Zm00001d010798
Zm00001d049364	Zm00001d010856
Zm00001d049364	Zm00001d010956
Zm00001d049364	Zm00001d011076
Zm00001d049364	Zm00001d011228
Zm00001d049364	Zm00001d011451
Zm00001d049364	Zm00001d011543
Zm00001d049364	Zm00001d011656
Zm00001d049364	Zm00001d011734
Zm00001d049364	Zm00001d011751
Zm00001d049364	Zm00001d011755
Zm00001d049364	Zm00001d011919
Zm00001d049364	Zm00001d012285
Zm00001d049364	Zm00001d012321
Zm00001d049364	Zm00001d012401
Zm00001d049364	Zm00001d012720
Zm00001d049364	Zm00001d012956
Zm00001d049364	Zm00001d012968
Zm00001d049364	Zm00001d013003
Zm00001d049364	Zm00001d013168
Zm00001d049364	Zm00001d013208
Zm00001d049364	Zm00001d013210
Zm00001d049364	Zm00001d013333
Zm00001d049364	Zm00001d013550
Zm00001d049364	Zm00001d014007
Zm00001d049364	Zm00001d014253
Zm00001d049364	Zm00001d014491
Zm00001d049364	Zm00001d014780
Zm00001d049364	Zm00001d015126
Zm00001d049364	Zm00001d015434
Zm00001d049364	Zm00001d015614
Zm00001d049364	Zm00001d015767
Zm00001d049364	Zm00001d016719
Zm00001d049364	Zm00001d017383
Zm00001d049364	Zm00001d017545
Zm00001d049364	Zm00001d018058
Zm00001d049364	Zm00001d018081
Zm00001d049364	Zm00001d018107
Zm00001d049364	Zm00001d018625
Zm00001d049364	Zm00001d018729
Zm00001d049364	Zm00001d018973
Zm00001d049364	Zm00001d019101
Zm00001d049364	Zm00001d020042
Zm00001d049364	Zm00001d020251
Zm00001d049364	Zm00001d020470
Zm00001d049364	Zm00001d020496
Zm00001d049364	Zm00001d020925
Zm00001d049364	Zm00001d020926
Zm00001d049364	Zm00001d020968
Zm00001d049364	Zm00001d021205
Zm00001d049364	Zm00001d021208
Zm00001d049364	Zm00001d021266
Zm00001d049364	Zm00001d021303
Zm00001d049364	Zm00001d021665
Zm00001d049364	Zm00001d021791
Zm00001d049364	Zm00001d021816
Zm00001d049364	Zm00001d021839
Zm00001d049364	Zm00001d021946
Zm00001d049364	Zm00001d021957
Zm00001d049364	Zm00001d021995
Zm00001d049364	Zm00001d022132
Zm00001d049364	Zm00001d022376
Zm00001d049364	Zm00001d022416
Zm00001d049364	Zm00001d022435
Zm00001d049364	Zm00001d022459
Zm00001d049364	Zm00001d022461
Zm00001d049364	Zm00001d024324
Zm00001d049364	Zm00001d024376
Zm00001d049364	Zm00001d024379
Zm00001d049364	Zm00001d025901
Zm00001d049364	Zm00001d025947
Zm00001d049364	Zm00001d026094
Zm00001d049364	Zm00001d026191
Zm00001d049364	Zm00001d026271
Zm00001d049364	Zm00001d026318
Zm00001d049364	Zm00001d026563
Zm00001d049364	Zm00001d027338
Zm00001d049364	Zm00001d027708
Zm00001d049364	Zm00001d027901
Zm00001d049364	Zm00001d028273
Zm00001d049364	Zm00001d028374
Zm00001d049364	Zm00001d028574
Zm00001d049364	Zm00001d028752
Zm00001d049364	Zm00001d028968
Zm00001d049364	Zm00001d029052
Zm00001d049364	Zm00001d029738
Zm00001d049364	Zm00001d030891
Zm00001d049364	Zm00001d031290
Zm00001d049364	Zm00001d031586
Zm00001d049364	Zm00001d031796
Zm00001d049364	Zm00001d031807
Zm00001d049364	Zm00001d031833
Zm00001d049364	Zm00001d031880
Zm00001d049364	Zm00001d032102
Zm00001d049364	Zm00001d032295
Zm00001d049364	Zm00001d032475
Zm00001d049364	Zm00001d033385
Zm00001d049364	Zm00001d033943
Zm00001d049364	Zm00001d033957
Zm00001d049364	Zm00001d034145
Zm00001d049364	Zm00001d034435
Zm00001d049364	Zm00001d034601
Zm00001d049364	Zm00001d034641
Zm00001d049364	Zm00001d034642
Zm00001d049364	Zm00001d034655
Zm00001d049364	Zm00001d034787
Zm00001d049364	Zm00001d035306
Zm00001d049364	Zm00001d035455
Zm00001d049364	Zm00001d036003
Zm00001d049364	Zm00001d036016
Zm00001d049364	Zm00001d036623
Zm00001d049364	Zm00001d036726
Zm00001d049364	Zm00001d036737
Zm00001d049364	Zm00001d036768
Zm00001d049364	Zm00001d037334
Zm00001d049364	Zm00001d037632
Zm00001d049364	Zm00001d038061
Zm00001d049364	Zm00001d038471
Zm00001d049364	Zm00001d038563
Zm00001d049364	Zm00001d038585
Zm00001d049364	Zm00001d038780
Zm00001d049364	Zm00001d038883
Zm00001d049364	Zm00001d038884
Zm00001d049364	Zm00001d038990
Zm00001d049364	Zm00001d039011
Zm00001d049364	Zm00001d039037
Zm00001d049364	Zm00001d039110
Zm00001d049364	Zm00001d039112
Zm00001d049364	Zm00001d039464
Zm00001d049364	Zm00001d039524
Zm00001d049364	Zm00001d039944
Zm00001d049364	Zm00001d040048
Zm00001d049364	Zm00001d040399
Zm00001d049364	Zm00001d040461
Zm00001d049364	Zm00001d040619
Zm00001d049364	Zm00001d042056
Zm00001d049364	Zm00001d042214
Zm00001d049364	Zm00001d042361
Zm00001d049364	Zm00001d042609
Zm00001d049364	Zm00001d042756
Zm00001d049364	Zm00001d042886
Zm00001d049364	Zm00001d042887
Zm00001d049364	Zm00001d043097
Zm00001d049364	Zm00001d043128
Zm00001d049364	Zm00001d043181
Zm00001d049364	Zm00001d043205
Zm00001d049364	Zm00001d043221
Zm00001d049364	Zm00001d043338
Zm00001d049364	Zm00001d043740
Zm00001d049364	Zm00001d043932
Zm00001d049364	Zm00001d043994
Zm00001d049364	Zm00001d044202
Zm00001d049364	Zm00001d044300
Zm00001d049364	Zm00001d044541
Zm00001d049364	Zm00001d044995
Zm00001d049364	Zm00001d045031
Zm00001d049364	Zm00001d045051
Zm00001d049364	Zm00001d045138
Zm00001d049364	Zm00001d045321
Zm00001d049364	Zm00001d045459
Zm00001d049364	Zm00001d045460
Zm00001d049364	Zm00001d046574
Zm00001d049364	Zm00001d046632
Zm00001d049364	Zm00001d046888
Zm00001d049364	Zm00001d047259
Zm00001d049364	Zm00001d047260
Zm00001d049364	Zm00001d047470
Zm00001d049364	Zm00001d047535
Zm00001d049364	Zm00001d047618
Zm00001d049364	Zm00001d047732
Zm00001d049364	Zm00001d048263
Zm00001d049364	Zm00001d048294
Zm00001d049364	Zm00001d048316
Zm00001d049364	Zm00001d049554
Zm00001d049364	Zm00001d049660
Zm00001d049364	Zm00001d050689
Zm00001d049364	Zm00001d051496
Zm00001d049364	Zm00001d052174
Zm00001d049364	Zm00001d052405
Zm00001d049364	Zm00001d052523
Zm00001d049364	Zm00001d052738
Zm00001d049364	Zm00001d053746
Zm00001d049364	Zm00001d053995
Zm00001d012585	Zm00001d048227
Zm00001d002364	ENSRNA049455185
Zm00001d002364	Zm00001d005790
Zm00001d002364	Zm00001d008573
Zm00001d002364	Zm00001d008756
Zm00001d002364	Zm00001d009328
Zm00001d002364	Zm00001d010007
Zm00001d002364	Zm00001d010008
Zm00001d002364	Zm00001d010798
Zm00001d002364	Zm00001d011451
Zm00001d002364	Zm00001d011543
Zm00001d002364	Zm00001d012415
Zm00001d002364	Zm00001d012585
Zm00001d002364	Zm00001d012968
Zm00001d002364	Zm00001d013333
Zm00001d002364	Zm00001d013502
Zm00001d002364	Zm00001d014007
Zm00001d002364	Zm00001d014491
Zm00001d002364	Zm00001d015614
Zm00001d002364	Zm00001d018158
Zm00001d002364	Zm00001d018973
Zm00001d002364	Zm00001d020137
Zm00001d002364	Zm00001d020926
Zm00001d002364	Zm00001d020968
Zm00001d002364	Zm00001d021971
Zm00001d002364	Zm00001d021977
Zm00001d002364	Zm00001d021995
Zm00001d002364	Zm00001d024324
Zm00001d002364	Zm00001d025947
Zm00001d002364	Zm00001d026271
Zm00001d002364	Zm00001d026554
Zm00001d002364	Zm00001d027708
Zm00001d002364	Zm00001d029899
Zm00001d002364	Zm00001d030891
Zm00001d002364	Zm00001d031586
Zm00001d002364	Zm00001d033943
Zm00001d002364	Zm00001d034145
Zm00001d002364	Zm00001d034641
Zm00001d002364	Zm00001d034642
Zm00001d002364	Zm00001d035306
Zm00001d002364	Zm00001d035455
Zm00001d002364	Zm00001d036016
Zm00001d002364	Zm00001d036787
Zm00001d002364	Zm00001d037197
Zm00001d002364	Zm00001d038060
Zm00001d002364	Zm00001d038436
Zm00001d002364	Zm00001d038471
Zm00001d002364	Zm00001d038563
Zm00001d002364	Zm00001d038585
Zm00001d002364	Zm00001d038780
Zm00001d002364	Zm00001d038884
Zm00001d002364	Zm00001d039110
Zm00001d002364	Zm00001d039112
Zm00001d002364	Zm00001d039464
Zm00001d002364	Zm00001d039944
Zm00001d002364	Zm00001d039991
Zm00001d002364	Zm00001d042056
Zm00001d002364	Zm00001d042887
Zm00001d002364	Zm00001d043205
Zm00001d002364	Zm00001d043221
Zm00001d002364	Zm00001d043338
Zm00001d002364	Zm00001d043740
Zm00001d002364	Zm00001d043932
Zm00001d002364	Zm00001d045051
Zm00001d002364	Zm00001d046574
Zm00001d002364	Zm00001d048294
Zm00001d002364	Zm00001d049364
Zm00001d002364	Zm00001d053213
Zm00001d005892	Zm00001d012676
Zm00001d005892	Zm00001d026554
Zm00001d005892	Zm00001d027928
Zm00001d005892	Zm00001d031796
Zm00001d005892	Zm00001d034783
Zm00001d020492	Zm00001d007800
Zm00001d020492	Zm00001d029778
Zm00001d020492	Zm00001d032408
Zm00001d020492	Zm00001d036475
Zm00001d020492	Zm00001d038225
Zm00001d020492	Zm00001d043762
Zm00001d020492	Zm00001d047000
Zm00001d020492	Zm00001d052209
Zm00001d026094	Zm00001d002823
Zm00001d026094	Zm00001d005109
Zm00001d026094	Zm00001d007027
Zm00001d026094	Zm00001d008841
Zm00001d026094	Zm00001d008970
Zm00001d026094	Zm00001d009556
Zm00001d026094	Zm00001d010529
Zm00001d026094	Zm00001d012420
Zm00001d026094	Zm00001d018298
Zm00001d026094	Zm00001d020898
Zm00001d026094	Zm00001d020954
Zm00001d026094	Zm00001d023265
Zm00001d026094	Zm00001d028561
Zm00001d026094	Zm00001d031325
Zm00001d026094	Zm00001d031332
Zm00001d026094	Zm00001d032923
Zm00001d026094	Zm00001d033987
Zm00001d026094	Zm00001d038806
Zm00001d026094	Zm00001d039000
Zm00001d026094	Zm00001d039566
Zm00001d026094	Zm00001d044726
Zm00001d026094	Zm00001d047478
Zm00001d026094	Zm00001d047841
Zm00001d026094	Zm00001d049244
Zm00001d026094	Zm00001d050119
Zm00001d002654	Zm00001d004810
Zm00001d002654	Zm00001d008260
Zm00001d002654	Zm00001d017213
Zm00001d002654	Zm00001d017718
Zm00001d002654	Zm00001d021395
Zm00001d002654	Zm00001d022265
Zm00001d002654	Zm00001d025513
Zm00001d002654	Zm00001d040803
Zm00001d002654	Zm00001d041495
Zm00001d002654	Zm00001d049661
Zm00001d002654	Zm00001d049952
Zm00001d002654	Zm00001d050199
Zm00001d026113	Zm00001d010728
Zm00001d026113	Zm00001d013330
Zm00001d026113	Zm00001d040807
Zm00001d026113	Zm00001d046155
Zm00001d049223	Zm00001d047583
Zm00001d049223	Zm00001d053452
Zm00001d041445	Zm00001d024858
Zm00001d041445	Zm00001d040960
Zm00001d041445	Zm00001d049873
Zm00001d019207	Zm00001d001765
Zm00001d019207	Zm00001d002325
Zm00001d019207	Zm00001d002436
Zm00001d019207	Zm00001d003157
Zm00001d019207	Zm00001d008288
Zm00001d019207	Zm00001d008795
Zm00001d019207	Zm00001d009084
Zm00001d019207	Zm00001d010855
Zm00001d019207	Zm00001d011543
Zm00001d019207	Zm00001d011563
Zm00001d019207	Zm00001d013220
Zm00001d019207	Zm00001d013620
Zm00001d019207	Zm00001d013908
Zm00001d019207	Zm00001d015589
Zm00001d019207	Zm00001d016591
Zm00001d019207	Zm00001d017977
Zm00001d019207	Zm00001d018820
Zm00001d019207	Zm00001d020702
Zm00001d019207	Zm00001d021119
Zm00001d019207	Zm00001d021835
Zm00001d019207	Zm00001d023669
Zm00001d019207	Zm00001d025050
Zm00001d019207	Zm00001d025860
Zm00001d019207	Zm00001d026056
Zm00001d019207	Zm00001d027355
Zm00001d019207	Zm00001d027434
Zm00001d019207	Zm00001d027572
Zm00001d019207	Zm00001d027709
Zm00001d019207	Zm00001d027731
Zm00001d019207	Zm00001d028299
Zm00001d019207	Zm00001d028307
Zm00001d019207	Zm00001d031423
Zm00001d019207	Zm00001d032725
Zm00001d019207	Zm00001d032836
Zm00001d019207	Zm00001d037211
Zm00001d019207	Zm00001d037576
Zm00001d019207	Zm00001d038892
Zm00001d019207	Zm00001d039607
Zm00001d019207	Zm00001d039643
Zm00001d019207	Zm00001d040318
Zm00001d019207	Zm00001d041647
Zm00001d019207	Zm00001d042437
Zm00001d019207	Zm00001d042608
Zm00001d019207	Zm00001d042717
Zm00001d019207	Zm00001d043104
Zm00001d019207	Zm00001d043762
Zm00001d019207	Zm00001d044127
Zm00001d019207	Zm00001d044442
Zm00001d019207	Zm00001d046767
Zm00001d019207	Zm00001d046952
Zm00001d019207	Zm00001d047917
Zm00001d019207	Zm00001d048707
Zm00001d019207	Zm00001d050116
Zm00001d019207	Zm00001d052008
Zm00001d019207	Zm00001d052928
Zm00001d019207	Zm00001d053212
Zm00001d003414	Zm00001d043674
Zm00001d034160	Zm00001d013202
Zm00001d034160	Zm00001d025901
Zm00001d034160	Zm00001d027708
Zm00001d034160	Zm00001d038717
Zm00001d034160	Zm00001d047981
Zm00001d034160	Zm00001d051156
Zm00001d040090	Zm00001d001959
Zm00001d040090	Zm00001d002141
Zm00001d040090	Zm00001d002352
Zm00001d040090	Zm00001d003309
Zm00001d040090	Zm00001d003879
Zm00001d040090	Zm00001d004997
Zm00001d040090	Zm00001d005228
Zm00001d040090	Zm00001d005253
Zm00001d040090	Zm00001d005453
Zm00001d040090	Zm00001d006107
Zm00001d040090	Zm00001d006329
Zm00001d040090	Zm00001d006342
Zm00001d040090	Zm00001d006433
Zm00001d040090	Zm00001d006835
Zm00001d040090	Zm00001d006896
Zm00001d040090	Zm00001d008992
Zm00001d040090	Zm00001d009163
Zm00001d040090	Zm00001d009708
Zm00001d040090	Zm00001d009910
Zm00001d040090	Zm00001d010056
Zm00001d040090	Zm00001d010796
Zm00001d040090	Zm00001d011581
Zm00001d040090	Zm00001d011958
Zm00001d040090	Zm00001d011965
Zm00001d040090	Zm00001d012428
Zm00001d040090	Zm00001d012675
Zm00001d040090	Zm00001d013030
Zm00001d040090	Zm00001d013156
Zm00001d040090	Zm00001d013911
Zm00001d040090	Zm00001d015088
Zm00001d040090	Zm00001d015234
Zm00001d040090	Zm00001d015427
Zm00001d040090	Zm00001d016351
Zm00001d040090	Zm00001d016365
Zm00001d040090	Zm00001d016787
Zm00001d040090	Zm00001d017120
Zm00001d040090	Zm00001d017818
Zm00001d040090	Zm00001d017830
Zm00001d040090	Zm00001d018061
Zm00001d040090	Zm00001d018340
Zm00001d040090	Zm00001d019054
Zm00001d040090	Zm00001d019139
Zm00001d040090	Zm00001d019225
Zm00001d040090	Zm00001d019228
Zm00001d040090	Zm00001d019467
Zm00001d040090	Zm00001d019988
Zm00001d040090	Zm00001d020938
Zm00001d040090	Zm00001d021167
Zm00001d040090	Zm00001d021546
Zm00001d040090	Zm00001d021574
Zm00001d040090	Zm00001d022152
Zm00001d040090	Zm00001d022443
Zm00001d040090	Zm00001d022469
Zm00001d040090	Zm00001d022489
Zm00001d040090	Zm00001d023309
Zm00001d040090	Zm00001d023652
Zm00001d040090	Zm00001d023684
Zm00001d040090	Zm00001d023734
Zm00001d040090	Zm00001d024647
Zm00001d040090	Zm00001d025286
Zm00001d040090	Zm00001d025619
Zm00001d040090	Zm00001d025690
Zm00001d040090	Zm00001d026263
Zm00001d040090	Zm00001d026426
Zm00001d040090	Zm00001d026589
Zm00001d040090	Zm00001d026680
Zm00001d040090	Zm00001d027502
Zm00001d040090	Zm00001d028180
Zm00001d040090	Zm00001d028369
Zm00001d040090	Zm00001d028436
Zm00001d040090	Zm00001d028662
Zm00001d040090	Zm00001d029084
Zm00001d040090	Zm00001d031209
Zm00001d040090	Zm00001d031431
Zm00001d040090	Zm00001d031447
Zm00001d040090	Zm00001d031727
Zm00001d040090	Zm00001d031908
Zm00001d040090	Zm00001d032156
Zm00001d040090	Zm00001d032178
Zm00001d040090	Zm00001d032224
Zm00001d040090	Zm00001d032582
Zm00001d040090	Zm00001d032679
Zm00001d040090	Zm00001d032992
Zm00001d040090	Zm00001d033189
Zm00001d040090	Zm00001d033746
Zm00001d040090	Zm00001d034531
Zm00001d040090	Zm00001d034738
Zm00001d040090	Zm00001d034956
Zm00001d040090	Zm00001d035054
Zm00001d040090	Zm00001d035136
Zm00001d040090	Zm00001d035761
Zm00001d040090	Zm00001d036438
Zm00001d040090	Zm00001d037056
Zm00001d040090	Zm00001d037663
Zm00001d040090	Zm00001d037859
Zm00001d040090	Zm00001d038146
Zm00001d040090	Zm00001d038227
Zm00001d040090	Zm00001d038267
Zm00001d040090	Zm00001d038658
Zm00001d040090	Zm00001d038686
Zm00001d040090	Zm00001d038792
Zm00001d040090	Zm00001d038859
Zm00001d040090	Zm00001d038973
Zm00001d040090	Zm00001d039214
Zm00001d040090	Zm00001d039519
Zm00001d040090	Zm00001d040235
Zm00001d040090	Zm00001d041112
Zm00001d040090	Zm00001d041612
Zm00001d040090	Zm00001d041711
Zm00001d040090	Zm00001d042061
Zm00001d040090	Zm00001d042282
Zm00001d040090	Zm00001d042395
Zm00001d040090	Zm00001d042416
Zm00001d040090	Zm00001d042690
Zm00001d040090	Zm00001d043317
Zm00001d040090	Zm00001d043997
Zm00001d040090	Zm00001d044940
Zm00001d040090	Zm00001d045152
Zm00001d040090	Zm00001d045480
Zm00001d040090	Zm00001d046135
Zm00001d040090	Zm00001d046305
Zm00001d040090	Zm00001d047349
Zm00001d040090	Zm00001d047389
Zm00001d040090	Zm00001d047757
Zm00001d040090	Zm00001d048074
Zm00001d040090	Zm00001d048102
Zm00001d040090	Zm00001d048176
Zm00001d040090	Zm00001d048272
Zm00001d040090	Zm00001d048432
Zm00001d040090	Zm00001d048461
Zm00001d040090	Zm00001d048893
Zm00001d040090	Zm00001d049088
Zm00001d040090	Zm00001d049234
Zm00001d040090	Zm00001d049952
Zm00001d040090	Zm00001d050383
Zm00001d040090	Zm00001d050965
Zm00001d040090	Zm00001d051584
Zm00001d040090	Zm00001d052660
Zm00001d040090	Zm00001d053127
Zm00001d040090	Zm00001d053452
Zm00001d040090	Zm00001d053702
Zm00001d040090	Zm00001d053725
Zm00001d026351	Zm00001d002006
Zm00001d026351	Zm00001d002103
Zm00001d026351	Zm00001d002141
Zm00001d026351	Zm00001d002234
Zm00001d026351	Zm00001d004198
Zm00001d026351	Zm00001d004363
Zm00001d026351	Zm00001d004997
Zm00001d026351	Zm00001d006221
Zm00001d026351	Zm00001d006667
Zm00001d026351	Zm00001d007035
Zm00001d026351	Zm00001d008379
Zm00001d026351	Zm00001d009779
Zm00001d026351	Zm00001d009910
Zm00001d026351	Zm00001d010050
Zm00001d026351	Zm00001d010056
Zm00001d026351	Zm00001d010128
Zm00001d026351	Zm00001d010321
Zm00001d026351	Zm00001d010796
Zm00001d026351	Zm00001d011330
Zm00001d026351	Zm00001d011750
Zm00001d026351	Zm00001d011958
Zm00001d026351	Zm00001d012577
Zm00001d026351	Zm00001d014906
Zm00001d026351	Zm00001d015088
Zm00001d026351	Zm00001d015477
Zm00001d026351	Zm00001d015569
Zm00001d026351	Zm00001d016411
Zm00001d026351	Zm00001d016787
Zm00001d026351	Zm00001d017248
Zm00001d026351	Zm00001d018061
Zm00001d026351	Zm00001d018187
Zm00001d026351	Zm00001d019002
Zm00001d026351	Zm00001d019467
Zm00001d026351	Zm00001d019816
Zm00001d026351	Zm00001d020544
Zm00001d026351	Zm00001d020938
Zm00001d026351	Zm00001d021050
Zm00001d026351	Zm00001d021070
Zm00001d026351	Zm00001d021167
Zm00001d026351	Zm00001d022354
Zm00001d026351	Zm00001d023606
Zm00001d026351	Zm00001d023684
Zm00001d026351	Zm00001d023734
Zm00001d026351	Zm00001d025690
Zm00001d026351	Zm00001d026680
Zm00001d026351	Zm00001d027423
Zm00001d026351	Zm00001d027502
Zm00001d026351	Zm00001d027854
Zm00001d026351	Zm00001d028160
Zm00001d026351	Zm00001d028194
Zm00001d026351	Zm00001d028963
Zm00001d026351	Zm00001d029084
Zm00001d026351	Zm00001d029888
Zm00001d026351	Zm00001d030533
Zm00001d026351	Zm00001d031128
Zm00001d026351	Zm00001d031447
Zm00001d026351	Zm00001d031961
Zm00001d026351	Zm00001d032178
Zm00001d026351	Zm00001d032224
Zm00001d026351	Zm00001d032990
Zm00001d026351	Zm00001d033088
Zm00001d026351	Zm00001d033189
Zm00001d026351	Zm00001d033589
Zm00001d026351	Zm00001d034528
Zm00001d026351	Zm00001d034856
Zm00001d026351	Zm00001d035136
Zm00001d026351	Zm00001d036438
Zm00001d026351	Zm00001d036961
Zm00001d026351	Zm00001d038792
Zm00001d026351	Zm00001d038839
Zm00001d026351	Zm00001d038973
Zm00001d026351	Zm00001d039089
Zm00001d026351	Zm00001d039200
Zm00001d026351	Zm00001d039519
Zm00001d026351	Zm00001d039994
Zm00001d026351	Zm00001d040090
Zm00001d026351	Zm00001d040235
Zm00001d026351	Zm00001d041917
Zm00001d026351	Zm00001d041989
Zm00001d026351	Zm00001d042061
Zm00001d026351	Zm00001d043249
Zm00001d026351	Zm00001d043317
Zm00001d026351	Zm00001d043709
Zm00001d026351	Zm00001d044329
Zm00001d026351	Zm00001d045251
Zm00001d026351	Zm00001d047218
Zm00001d026351	Zm00001d047253
Zm00001d026351	Zm00001d047262
Zm00001d026351	Zm00001d047667
Zm00001d026351	Zm00001d048102
Zm00001d026351	Zm00001d048176
Zm00001d026351	Zm00001d049649
Zm00001d026351	Zm00001d049922
Zm00001d026351	Zm00001d049952
Zm00001d026351	Zm00001d050125
Zm00001d026351	Zm00001d050395
Zm00001d026351	Zm00001d051804
Zm00001d026351	Zm00001d053127
Zm00001d043231	Zm00001d001789
Zm00001d043231	Zm00001d002276
Zm00001d043231	Zm00001d002593
Zm00001d043231	Zm00001d005498
Zm00001d043231	Zm00001d005866
Zm00001d043231	Zm00001d006512
Zm00001d043231	Zm00001d008258
Zm00001d043231	Zm00001d008517
Zm00001d043231	Zm00001d008619
Zm00001d043231	Zm00001d010313
Zm00001d043231	Zm00001d010632
Zm00001d043231	Zm00001d010889
Zm00001d043231	Zm00001d011013
Zm00001d043231	Zm00001d013053
Zm00001d043231	Zm00001d015384
Zm00001d043231	Zm00001d016059
Zm00001d043231	Zm00001d017882
Zm00001d043231	Zm00001d018404
Zm00001d043231	Zm00001d019027
Zm00001d043231	Zm00001d019294
Zm00001d043231	Zm00001d019344
Zm00001d043231	Zm00001d023749
Zm00001d043231	Zm00001d024488
Zm00001d043231	Zm00001d024615
Zm00001d043231	Zm00001d024659
Zm00001d043231	Zm00001d028775
Zm00001d043231	Zm00001d029906
Zm00001d043231	Zm00001d032386
Zm00001d043231	Zm00001d032695
Zm00001d043231	Zm00001d033058
Zm00001d043231	Zm00001d034124
Zm00001d043231	Zm00001d035153
Zm00001d043231	Zm00001d037861
Zm00001d043231	Zm00001d041671
Zm00001d043231	Zm00001d041747
Zm00001d043231	Zm00001d042231
Zm00001d043231	Zm00001d043954
Zm00001d043231	Zm00001d044747
Zm00001d043231	Zm00001d046755
Zm00001d043231	Zm00001d048920
Zm00001d043231	Zm00001d049059
Zm00001d043231	Zm00001d052935
Zm00001d043231	Zm00001d053108
Zm00001d043231	Zm00001d053600
Zm00001d049443	Zm00001d041759
Zm00001d049443	Zm00001d047253
Zm00001d049443	Zm00001d050293
Zm00001d028304	Zm00001d016679
Zm00001d033265	Zm00001d008403
Zm00001d033265	Zm00001d009594
Zm00001d033265	Zm00001d011013
Zm00001d033265	Zm00001d015912
Zm00001d033265	Zm00001d022387
Zm00001d033265	Zm00001d023478
Zm00001d033265	Zm00001d031018
Zm00001d033265	Zm00001d031300
Zm00001d033265	Zm00001d031499
Zm00001d033265	Zm00001d031727
Zm00001d033265	Zm00001d034256
Zm00001d033265	Zm00001d040446
Zm00001d033265	Zm00001d042478
Zm00001d033265	Zm00001d043278
Zm00001d033265	Zm00001d047790
Zm00001d033265	Zm00001d049059
Zm00001d032178	Zm00001d002137
Zm00001d032178	Zm00001d002234
Zm00001d032178	Zm00001d002727
Zm00001d032178	Zm00001d004198
Zm00001d032178	Zm00001d005161
Zm00001d032178	Zm00001d005253
Zm00001d032178	Zm00001d006185
Zm00001d032178	Zm00001d006493
Zm00001d032178	Zm00001d007766
Zm00001d032178	Zm00001d010115
Zm00001d032178	Zm00001d010201
Zm00001d032178	Zm00001d013765
Zm00001d032178	Zm00001d014100
Zm00001d032178	Zm00001d015569
Zm00001d032178	Zm00001d015884
Zm00001d032178	Zm00001d021562
Zm00001d032178	Zm00001d023343
Zm00001d032178	Zm00001d025833
Zm00001d032178	Zm00001d025984
Zm00001d032178	Zm00001d026351
Zm00001d032178	Zm00001d027502
Zm00001d032178	Zm00001d027803
Zm00001d032178	Zm00001d029408
Zm00001d032178	Zm00001d030765
Zm00001d032178	Zm00001d031146
Zm00001d032178	Zm00001d031636
Zm00001d032178	Zm00001d031659
Zm00001d032178	Zm00001d033088
Zm00001d032178	Zm00001d033567
Zm00001d032178	Zm00001d033586
Zm00001d032178	Zm00001d034066
Zm00001d032178	Zm00001d035505
Zm00001d032178	Zm00001d037334
Zm00001d032178	Zm00001d037663
Zm00001d032178	Zm00001d038135
Zm00001d032178	Zm00001d038146
Zm00001d032178	Zm00001d038211
Zm00001d032178	Zm00001d038792
Zm00001d032178	Zm00001d038839
Zm00001d032178	Zm00001d039859
Zm00001d032178	Zm00001d039971
Zm00001d032178	Zm00001d040190
Zm00001d032178	Zm00001d041578
Zm00001d032178	Zm00001d041612
Zm00001d032178	Zm00001d042396
Zm00001d032178	Zm00001d045091
Zm00001d032178	Zm00001d045321
Zm00001d032178	Zm00001d048091
Zm00001d032178	Zm00001d049922
Zm00001d032178	Zm00001d051925
Zm00001d032178	Zm00001d053452
Zm00001d032178	Zm00001d053624
Zm00001d015614	Zm00001d012850
Zm00001d015614	Zm00001d015434
Zm00001d015614	Zm00001d034031
Zm00001d015614	Zm00001d048316
Zm00001d045162	Zm00001d005620
Zm00001d045162	Zm00001d007471
Zm00001d045162	Zm00001d019019
Zm00001d045162	Zm00001d019027
Zm00001d045162	Zm00001d019030
Zm00001d045162	Zm00001d021615
Zm00001d045162	Zm00001d024611
Zm00001d045162	Zm00001d024615
Zm00001d045162	Zm00001d024617
Zm00001d045162	Zm00001d024810
Zm00001d045162	Zm00001d026556
Zm00001d045162	Zm00001d027072
Zm00001d045162	Zm00001d037861
Zm00001d045162	Zm00001d042226
Zm00001d045162	Zm00001d042229
Zm00001d045162	Zm00001d042231
Zm00001d045162	Zm00001d048630
Zm00001d045162	Zm00001d048633
Zm00001d045162	Zm00001d049576
Zm00001d045162	Zm00001d053114
Zm00001d045162	Zm00001d053785
Zm00001d006791	Zm00001d000545
Zm00001d006791	Zm00001d000919
Zm00001d006791	Zm00001d000980
Zm00001d006791	Zm00001d001937
Zm00001d006791	Zm00001d002874
Zm00001d006791	Zm00001d003539
Zm00001d006791	Zm00001d003593
Zm00001d006791	Zm00001d003729
Zm00001d006791	Zm00001d003796
Zm00001d006791	Zm00001d004009
Zm00001d006791	Zm00001d004655
Zm00001d006791	Zm00001d005620
Zm00001d006791	Zm00001d005735
Zm00001d006791	Zm00001d006704
Zm00001d006791	Zm00001d007388
Zm00001d006791	Zm00001d007471
Zm00001d006791	Zm00001d007504
Zm00001d006791	Zm00001d007758
Zm00001d006791	Zm00001d008863
Zm00001d006791	Zm00001d009125
Zm00001d006791	Zm00001d009339
Zm00001d006791	Zm00001d009868
Zm00001d006791	Zm00001d011286
Zm00001d006791	Zm00001d012270
Zm00001d006791	Zm00001d012476
Zm00001d006791	Zm00001d012641
Zm00001d006791	Zm00001d014058
Zm00001d006791	Zm00001d014084
Zm00001d006791	Zm00001d015912
Zm00001d006791	Zm00001d016486
Zm00001d006791	Zm00001d016535
Zm00001d006791	Zm00001d017036
Zm00001d006791	Zm00001d017324
Zm00001d006791	Zm00001d017926
Zm00001d006791	Zm00001d018837
Zm00001d006791	Zm00001d019019
Zm00001d006791	Zm00001d019344
Zm00001d006791	Zm00001d019357
Zm00001d006791	Zm00001d020020
Zm00001d006791	Zm00001d020688
Zm00001d006791	Zm00001d021306
Zm00001d006791	Zm00001d022444
Zm00001d006791	Zm00001d022595
Zm00001d006791	Zm00001d023107
Zm00001d006791	Zm00001d023290
Zm00001d006791	Zm00001d023376
Zm00001d006791	Zm00001d024510
Zm00001d006791	Zm00001d024594
Zm00001d006791	Zm00001d024611
Zm00001d006791	Zm00001d024659
Zm00001d006791	Zm00001d024778
Zm00001d006791	Zm00001d024813
Zm00001d006791	Zm00001d024814
Zm00001d006791	Zm00001d025509
Zm00001d006791	Zm00001d026333
Zm00001d006791	Zm00001d026715
Zm00001d006791	Zm00001d028201
Zm00001d006791	Zm00001d028227
Zm00001d006791	Zm00001d028279
Zm00001d006791	Zm00001d028490
Zm00001d006791	Zm00001d029437
Zm00001d006791	Zm00001d029512
Zm00001d006791	Zm00001d029906
Zm00001d006791	Zm00001d030166
Zm00001d006791	Zm00001d030305
Zm00001d006791	Zm00001d030690
Zm00001d006791	Zm00001d030707
Zm00001d006791	Zm00001d031018
Zm00001d006791	Zm00001d031091
Zm00001d006791	Zm00001d031312
Zm00001d006791	Zm00001d031499
Zm00001d006791	Zm00001d031727
Zm00001d006791	Zm00001d032380
Zm00001d006791	Zm00001d033174
Zm00001d006791	Zm00001d033650
Zm00001d006791	Zm00001d034256
Zm00001d006791	Zm00001d034929
Zm00001d006791	Zm00001d035999
Zm00001d006791	Zm00001d036978
Zm00001d006791	Zm00001d037163
Zm00001d006791	Zm00001d037509
Zm00001d006791	Zm00001d037522
Zm00001d006791	Zm00001d037576
Zm00001d006791	Zm00001d037586
Zm00001d006791	Zm00001d037861
Zm00001d006791	Zm00001d038190
Zm00001d006791	Zm00001d038623
Zm00001d006791	Zm00001d039241
Zm00001d006791	Zm00001d039294
Zm00001d006791	Zm00001d040448
Zm00001d006791	Zm00001d041603
Zm00001d006791	Zm00001d041852
Zm00001d006791	Zm00001d042231
Zm00001d006791	Zm00001d042512
Zm00001d006791	Zm00001d042725
Zm00001d006791	Zm00001d043357
Zm00001d006791	Zm00001d043905
Zm00001d006791	Zm00001d044102
Zm00001d006791	Zm00001d045323
Zm00001d006791	Zm00001d045418
Zm00001d006791	Zm00001d045972
Zm00001d006791	Zm00001d046900
Zm00001d006791	Zm00001d046929
Zm00001d006791	Zm00001d047067
Zm00001d006791	Zm00001d047443
Zm00001d006791	Zm00001d048085
Zm00001d006791	Zm00001d049049
Zm00001d006791	Zm00001d049099
Zm00001d006791	Zm00001d049208
Zm00001d006791	Zm00001d051316
Zm00001d006791	Zm00001d051856
Zm00001d006791	Zm00001d052087
Zm00001d006791	Zm00001d052475
Zm00001d006791	Zm00001d052690
Zm00001d006791	Zm00001d053098
Zm00001d024810	Zm00001d001466
Zm00001d024810	Zm00001d005620
Zm00001d024810	Zm00001d007447
Zm00001d024810	Zm00001d007504
Zm00001d024810	Zm00001d015912
Zm00001d024810	Zm00001d016052
Zm00001d024810	Zm00001d018459
Zm00001d024810	Zm00001d019019
Zm00001d024810	Zm00001d019027
Zm00001d024810	Zm00001d020688
Zm00001d024810	Zm00001d023290
Zm00001d024810	Zm00001d024611
Zm00001d024810	Zm00001d024615
Zm00001d024810	Zm00001d024617
Zm00001d024810	Zm00001d024659
Zm00001d024810	Zm00001d024809
Zm00001d024810	Zm00001d027072
Zm00001d024810	Zm00001d030720
Zm00001d024810	Zm00001d037611
Zm00001d024810	Zm00001d039294
Zm00001d024810	Zm00001d042231
Zm00001d024810	Zm00001d043323
Zm00001d024810	Zm00001d044095
Zm00001d024810	Zm00001d045162
Zm00001d024810	Zm00001d048630
Zm00001d024810	Zm00001d048903
Zm00001d024810	Zm00001d049576
Zm00001d024810	Zm00001d053108
Zm00001d024810	Zm00001d053600
Zm00001d010889	Zm00001d001466
Zm00001d010889	Zm00001d001789
Zm00001d010889	Zm00001d001830
Zm00001d010889	Zm00001d002276
Zm00001d010889	Zm00001d002944
Zm00001d010889	Zm00001d003776
Zm00001d010889	Zm00001d004075
Zm00001d010889	Zm00001d004650
Zm00001d010889	Zm00001d005620
Zm00001d010889	Zm00001d005866
Zm00001d010889	Zm00001d006791
Zm00001d010889	Zm00001d007187
Zm00001d010889	Zm00001d007444
Zm00001d010889	Zm00001d007447
Zm00001d010889	Zm00001d007470
Zm00001d010889	Zm00001d007504
Zm00001d010889	Zm00001d007652
Zm00001d010889	Zm00001d008750
Zm00001d010889	Zm00001d009908
Zm00001d010889	Zm00001d010255
Zm00001d010889	Zm00001d010592
Zm00001d010889	Zm00001d010632
Zm00001d010889	Zm00001d011975
Zm00001d010889	Zm00001d013053
Zm00001d010889	Zm00001d013290
Zm00001d010889	Zm00001d014084
Zm00001d010889	Zm00001d014474
Zm00001d010889	Zm00001d014689
Zm00001d010889	Zm00001d015006
Zm00001d010889	Zm00001d016659
Zm00001d010889	Zm00001d016730
Zm00001d010889	Zm00001d017420
Zm00001d010889	Zm00001d018459
Zm00001d010889	Zm00001d018727
Zm00001d010889	Zm00001d018951
Zm00001d010889	Zm00001d019019
Zm00001d010889	Zm00001d019027
Zm00001d010889	Zm00001d019030
Zm00001d010889	Zm00001d019294
Zm00001d010889	Zm00001d019344
Zm00001d010889	Zm00001d021390
Zm00001d010889	Zm00001d021401
Zm00001d010889	Zm00001d021615
Zm00001d010889	Zm00001d021920
Zm00001d010889	Zm00001d022387
Zm00001d010889	Zm00001d023290
Zm00001d010889	Zm00001d024520
Zm00001d010889	Zm00001d024549
Zm00001d010889	Zm00001d024594
Zm00001d010889	Zm00001d024610
Zm00001d010889	Zm00001d024611
Zm00001d010889	Zm00001d024615
Zm00001d010889	Zm00001d024617
Zm00001d010889	Zm00001d024619
Zm00001d010889	Zm00001d024810
Zm00001d010889	Zm00001d025241
Zm00001d010889	Zm00001d026132
Zm00001d010889	Zm00001d026556
Zm00001d010889	Zm00001d027072
Zm00001d010889	Zm00001d028252
Zm00001d010889	Zm00001d028775
Zm00001d010889	Zm00001d029906
Zm00001d010889	Zm00001d030305
Zm00001d010889	Zm00001d030707
Zm00001d010889	Zm00001d030720
Zm00001d010889	Zm00001d031499
Zm00001d010889	Zm00001d031727
Zm00001d010889	Zm00001d032381
Zm00001d010889	Zm00001d033265
Zm00001d010889	Zm00001d033650
Zm00001d010889	Zm00001d036784
Zm00001d010889	Zm00001d037089
Zm00001d010889	Zm00001d037091
Zm00001d010889	Zm00001d037133
Zm00001d010889	Zm00001d037617
Zm00001d010889	Zm00001d037861
Zm00001d010889	Zm00001d039294
Zm00001d010889	Zm00001d039618
Zm00001d010889	Zm00001d040100
Zm00001d010889	Zm00001d040468
Zm00001d010889	Zm00001d041671
Zm00001d010889	Zm00001d042226
Zm00001d010889	Zm00001d042229
Zm00001d010889	Zm00001d042231
Zm00001d010889	Zm00001d043323
Zm00001d010889	Zm00001d043453
Zm00001d010889	Zm00001d044050
Zm00001d010889	Zm00001d044095
Zm00001d010889	Zm00001d044747
Zm00001d010889	Zm00001d045162
Zm00001d010889	Zm00001d047597
Zm00001d010889	Zm00001d048191
Zm00001d010889	Zm00001d048622
Zm00001d010889	Zm00001d048630
Zm00001d010889	Zm00001d048633
Zm00001d010889	Zm00001d048907
Zm00001d010889	Zm00001d048920
Zm00001d010889	Zm00001d049049
Zm00001d010889	Zm00001d049059
Zm00001d010889	Zm00001d049099
Zm00001d010889	Zm00001d049174
Zm00001d010889	Zm00001d049224
Zm00001d010889	Zm00001d049576
Zm00001d010889	Zm00001d050200
Zm00001d010889	Zm00001d050326
Zm00001d010889	Zm00001d050479
Zm00001d010889	Zm00001d050594
Zm00001d010889	Zm00001d050935
Zm00001d010889	Zm00001d051316
Zm00001d010889	Zm00001d053095
Zm00001d010889	Zm00001d053108
Zm00001d010889	Zm00001d053113
Zm00001d010889	Zm00001d053114
Zm00001d010889	Zm00001d053785
Zm00001d024809	Zm00001d001466
Zm00001d024809	Zm00001d003776
Zm00001d024809	Zm00001d004075
Zm00001d024809	Zm00001d004909
Zm00001d024809	Zm00001d005028
Zm00001d024809	Zm00001d005174
Zm00001d024809	Zm00001d005620
Zm00001d024809	Zm00001d006027
Zm00001d024809	Zm00001d006663
Zm00001d024809	Zm00001d006791
Zm00001d024809	Zm00001d007444
Zm00001d024809	Zm00001d007447
Zm00001d024809	Zm00001d007470
Zm00001d024809	Zm00001d007471
Zm00001d024809	Zm00001d007504
Zm00001d024809	Zm00001d007654
Zm00001d024809	Zm00001d009447
Zm00001d024809	Zm00001d010592
Zm00001d024809	Zm00001d010632
Zm00001d024809	Zm00001d010889
Zm00001d024809	Zm00001d011628
Zm00001d024809	Zm00001d011924
Zm00001d024809	Zm00001d011975
Zm00001d024809	Zm00001d012909
Zm00001d024809	Zm00001d013053
Zm00001d024809	Zm00001d014128
Zm00001d024809	Zm00001d014474
Zm00001d024809	Zm00001d015686
Zm00001d024809	Zm00001d015912
Zm00001d024809	Zm00001d016052
Zm00001d024809	Zm00001d016730
Zm00001d024809	Zm00001d017420
Zm00001d024809	Zm00001d018404
Zm00001d024809	Zm00001d018459
Zm00001d024809	Zm00001d019027
Zm00001d024809	Zm00001d019294
Zm00001d024809	Zm00001d021615
Zm00001d024809	Zm00001d023290
Zm00001d024809	Zm00001d024520
Zm00001d024809	Zm00001d024549
Zm00001d024809	Zm00001d024615
Zm00001d024809	Zm00001d024659
Zm00001d024809	Zm00001d024810
Zm00001d024809	Zm00001d024813
Zm00001d024809	Zm00001d025241
Zm00001d024809	Zm00001d027072
Zm00001d024809	Zm00001d028368
Zm00001d024809	Zm00001d029631
Zm00001d024809	Zm00001d031499
Zm00001d024809	Zm00001d032448
Zm00001d024809	Zm00001d033265
Zm00001d024809	Zm00001d037089
Zm00001d024809	Zm00001d037611
Zm00001d024809	Zm00001d040100
Zm00001d024809	Zm00001d040468
Zm00001d024809	Zm00001d041671
Zm00001d024809	Zm00001d042226
Zm00001d024809	Zm00001d042229
Zm00001d024809	Zm00001d043323
Zm00001d024809	Zm00001d043357
Zm00001d024809	Zm00001d043453
Zm00001d024809	Zm00001d044095
Zm00001d024809	Zm00001d044340
Zm00001d024809	Zm00001d044533
Zm00001d024809	Zm00001d044747
Zm00001d024809	Zm00001d045385
Zm00001d024809	Zm00001d047211
Zm00001d024809	Zm00001d047447
Zm00001d024809	Zm00001d047674
Zm00001d024809	Zm00001d048191
Zm00001d024809	Zm00001d048311
Zm00001d024809	Zm00001d048630
Zm00001d024809	Zm00001d048633
Zm00001d024809	Zm00001d048920
Zm00001d024809	Zm00001d049576
Zm00001d024809	Zm00001d050200
Zm00001d024809	Zm00001d050479
Zm00001d024809	Zm00001d050594
Zm00001d024809	Zm00001d051316
Zm00001d024809	Zm00001d052034
Zm00001d024809	Zm00001d053095
Zm00001d024809	Zm00001d053108
Zm00001d024809	Zm00001d053113
Zm00001d024809	Zm00001d053114
Zm00001d024809	Zm00001d053600
Zm00001d024809	Zm00001d053785
Zm00001d011252	Zm00001d016918
Zm00001d024644	Zm00001d022264
Zm00001d024644	Zm00001d023145
Zm00001d024644	Zm00001d027132
Zm00001d024644	Zm00001d037623
Zm00001d024644	Zm00001d038523
Zm00001d024644	Zm00001d050121
Zm00001d024644	Zm00001d052224
Zm00001d040189	Zm00001d006582
Zm00001d040189	Zm00001d008403
Zm00001d040189	Zm00001d013222
Zm00001d040189	Zm00001d013736
Zm00001d040189	Zm00001d015917
Zm00001d040189	Zm00001d016159
Zm00001d040189	Zm00001d016788
Zm00001d040189	Zm00001d016793
Zm00001d040189	Zm00001d021289
Zm00001d040189	Zm00001d024350
Zm00001d040189	Zm00001d024620
Zm00001d040189	Zm00001d033337
Zm00001d040189	Zm00001d034257
Zm00001d040189	Zm00001d036125
Zm00001d040189	Zm00001d048985
Zm00001d040189	Zm00001d052759
Zm00001d040318	Zm00001d001900
Zm00001d040318	Zm00001d002244
Zm00001d040318	Zm00001d002332
Zm00001d040318	Zm00001d002371
Zm00001d040318	Zm00001d002781
Zm00001d040318	Zm00001d003347
Zm00001d040318	Zm00001d003460
Zm00001d040318	Zm00001d004159
Zm00001d040318	Zm00001d005231
Zm00001d040318	Zm00001d005264
Zm00001d040318	Zm00001d006710
Zm00001d040318	Zm00001d007865
Zm00001d040318	Zm00001d007870
Zm00001d040318	Zm00001d007905
Zm00001d040318	Zm00001d008268
Zm00001d040318	Zm00001d008308
Zm00001d040318	Zm00001d008596
Zm00001d040318	Zm00001d008669
Zm00001d040318	Zm00001d009436
Zm00001d040318	Zm00001d009502
Zm00001d040318	Zm00001d009571
Zm00001d040318	Zm00001d009923
Zm00001d040318	Zm00001d011096
Zm00001d040318	Zm00001d011396
Zm00001d040318	Zm00001d011636
Zm00001d040318	Zm00001d012027
Zm00001d040318	Zm00001d012233
Zm00001d040318	Zm00001d012465
Zm00001d040318	Zm00001d012525
Zm00001d040318	Zm00001d013007
Zm00001d040318	Zm00001d013627
Zm00001d040318	Zm00001d013664
Zm00001d040318	Zm00001d013751
[truncated: 1,735 more rows]
