# Supplementary material for: Decoding the gene regulatory network of endosperm differentiation in maize
Source: Nat Commun. 2024 Jan 2;15:34. doi: 10.1038/s41467-023-44369-7 (PMC10762121; doi:10.1038/s41467-023-44369-7)
Supplement: Supplementary file 17 — Supplementary Data 14 [file 41467_2023_44369_MOESM17_ESM.xlsx]

## Sheet: Sheet1
Supplementary Data 14: Enriched gene ontology (GO) terms of target genes in each regulon.
Regulon	GO.ID	Description	p.adj	Genes-n	Genes	source
1d012427	GO:0051050	positive regulation of transport	0.0448932	3	Zm00001d008214,Zm00001d014943,Zm00001d035889	GO:BP
1d012427	GO:0070973	protein localization to endoplasmic reticulum exit site	0.0448932	3	Zm00001d014943,Zm00001d035889,Zm00001d051803	GO:BP
1d012427	GO:0000786	nucleosome	0.000865975	7	Zm00001d006547,Zm00001d012423,Zm00001d016723,Zm00001d019045,histone2b1,Zm00001d033822,Zm00001d045475	GO:CC
1d012427	GO:0044815	DNA packaging complex	0.00125168	7	Zm00001d006547,Zm00001d012423,Zm00001d016723,Zm00001d019045,histone2b1,Zm00001d033822,Zm00001d045475	GO:CC
1d012427	GO:0046982	protein heterodimerization activity	0.0202286	7	Zm00001d006547,Zm00001d012423,Zm00001d016723,Zm00001d019045,histone2b1,Zm00001d033822,Zm00001d045475	GO:MF
1d012968	GO:0046982	protein heterodimerization activity	0.0304093	3	Zm00001d011236,Zm00001d034498,Zm00001d044246	GO:MF
1d030858	KEGG:03410	Base excision repair	0.033279	2	Zm00001d012571,Zm00001d043196	KEGG
ARFTF10	GO:0036211	protein modification process	0.000534288	82	Zm00001d001809,Zm00001d002371,Zm00001d002478,Zm00001d002504,Zm00001d003399,general regulatory factor1,Zm00001d003476,SnRK2 serine threonine protein kinase7,Zm00001d003864,Zm00001d006757,Zm00001d007849,Zm00001d009029,Zm00001d009513,Zm00001d009571,Zm00001d010403,Zm00001d010887,Zm00001d011312,Zm00001d012651,Zm00001d012755,FHA-transcription factor 11,Zm00001d013109,Zm00001d013430,Zm00001d013540,Zm000…	GO:BP
ARFTF10	GO:0006464	cellular protein modification process	0.000534288	82	Zm00001d001809,Zm00001d002371,Zm00001d002478,Zm00001d002504,Zm00001d003399,general regulatory factor1,Zm00001d003476,SnRK2 serine threonine protein kinase7,Zm00001d003864,Zm00001d006757,Zm00001d007849,Zm00001d009029,Zm00001d009513,Zm00001d009571,Zm00001d010403,Zm00001d010887,Zm00001d011312,Zm00001d012651,Zm00001d012755,FHA-transcription factor 11,Zm00001d013109,Zm00001d013430,Zm00001d013540,Zm000…	GO:BP
ARFTF10	GO:0043412	macromolecule modification	0.00655391	85	Zm00001d001809,Zm00001d002371,Zm00001d002478,Zm00001d002504,Zm00001d003399,general regulatory factor1,Zm00001d003476,SnRK2 serine threonine protein kinase7,Zm00001d003864,Zm00001d006757,Zm00001d007849,Zm00001d009029,Zm00001d009513,Zm00001d009571,Zm00001d010403,Zm00001d010887,Zm00001d011312,Zm00001d012651,Zm00001d012755,FHA-transcription factor 11,Zm00001d013109,Zm00001d013430,Zm00001d013540,Zm000…	GO:BP
ARFTF10	GO:0048519	negative regulation of biological process	0.0321556	27	meiotic recombination protein 11 homolog A,Zm00001d002601,general regulatory factor1,Zm00001d006415,Zm00001d006438,Zm00001d011199,Zm00001d011945,Zm00001d012108,Zm00001d017103,PHD-transcription factor 3,Zm00001d019045,Zm00001d019263,Zm00001d021553,Zm00001d023901,Zm00001d025461,general regulatory factor2,Zm00001d036629,Zm00001d039867,Zm00001d042639,putative transcription factor,origin recognition c…	GO:BP
ARFTF10	GO:0009987	cellular process	0.0332166	254	Zm00001d001809,meiotic recombination protein 11 homolog A,Zm00001d002366,Zm00001d002371,Zm00001d002478,Zm00001d002504,Zm00001d002601,Zm00001d002954,Zm00001d003288,Zm00001d003399,general regulatory factor1,Zm00001d003476,tassel seed1,SnRK2 serine threonine protein kinase7,Zm00001d003864,acetyl-CoA carboxylase2,Zm00001d004339,Zm00001d004976,Zm00001d005373,dicarboxylic acid transporter1,Zm00001d0062…	GO:BP
ARFTF10	GO:0044267	cellular protein metabolic process	0.0366776	99	Zm00001d001809,Zm00001d002366,Zm00001d002371,Zm00001d002478,Zm00001d002504,Zm00001d003288,Zm00001d003399,general regulatory factor1,Zm00001d003476,SnRK2 serine threonine protein kinase7,Zm00001d003864,Zm00001d004339,Zm00001d006235,Zm00001d006757,Zm00001d007849,Zm00001d009029,Zm00001d009359,Zm00001d009513,Zm00001d009571,Zm00001d010294,Zm00001d010403,Zm00001d010887,Zm00001d011122,Zm00001d011312,Zm0…	GO:BP
ARFTF10	GO:0043170	macromolecule metabolic process	0.0367295	175	Zm00001d001809,meiotic recombination protein 11 homolog A,Zm00001d002366,Zm00001d002371,Zm00001d002478,Zm00001d002504,Zm00001d002601,Zm00001d002954,Zm00001d003288,Zm00001d003399,general regulatory factor1,Zm00001d003476,SnRK2 serine threonine protein kinase7,Zm00001d003864,Zm00001d004339,Zm00001d006235,Zm00001d006330,Zm00001d006438,Zm00001d006757,Zm00001d007039,Zm00001d007635,Zm00001d007849,Zm000…	GO:BP
ARFTF10	GO:0000785	chromatin	0.00937298	12	meiotic recombination protein 11 homolog A,Zm00001d002601,Zm00001d007039,FHA-transcription factor 11,Zm00001d016804,Zm00001d019045,Zm00001d021422,Zm00001d023901,Zm00001d037377,Zm00001d045475,Zm00001d045478,Zm00001d050928	GO:CC
ARFTF10	GO:0140096	catalytic activity, acting on a protein	0.0465884	75	Zm00001d002371,Zm00001d002478,Zm00001d002504,Zm00001d003399,Zm00001d003476,SnRK2 serine threonine protein kinase7,Zm00001d003864,Zm00001d005373,Zm00001d006235,Zm00001d006330,Zm00001d006757,Zm00001d007849,Zm00001d009029,Zm00001d009513,Zm00001d009571,Zm00001d010403,Zm00001d010887,Zm00001d011312,Zm00001d011611,Zm00001d011941,Zm00001d012651,FHA-transcription factor 11,Zm00001d013109,Zm00001d013430,Zm…	GO:MF
ARFTF10	GO:0008426	protein kinase C inhibitor activity	0.0497335	2	general regulatory factor1,general regulatory factor2	GO:MF
ARFTF10	KEGG:03015	mRNA surveillance pathway	0.00956835	8	Zm00001d002504,Zm00001d006438,Zm00001d016378,Zm00001d025461,Zm00001d028513,protein phosphatase homolog17,Zm00001d042091,Zm00001d049038	KEGG
ARFTF34	KEGG:00564	Glycerophospholipid metabolism	0.0223676	3	Zm00001d005808,Zm00001d008592,Zm00001d053957	KEGG
AY110782	GO:0016772	transferase activity, transferring phosphorus-containing groups	0.0122938	30	Zm00001d001980,nuclear RNA polymerase D2/E2,calcium dependent protein kinase5,Zm00001d007776,Zm00001d008791,Zm00001d010234,Zm00001d011601,Zm00001d011604,Zm00001d013477,Zm00001d014658,Zm00001d018277,Zm00001d018541,Zm00001d021727,Zm00001d022041,Zm00001d022451,Zm00001d025799,Zm00001d025963,Zm00001d030131,Zm00001d033448,Zm00001d035035,Zm00001d036977,Zm00001d038883,Zm00001d038884,Zm00001d039037,Zm0000…	GO:MF
AY110782	GO:0004707	MAP kinase activity	0.0240544	4	Zm00001d011601,Zm00001d014658,Zm00001d039037,MAP kinase1	GO:MF
AY110782	GO:0016740	transferase activity	0.0324627	51	Zm00001d001980,nuclear RNA polymerase D2/E2,calcium dependent protein kinase5,Zm00001d005456,Zm00001d007764,Zm00001d007776,Zm00001d008791,Zm00001d009309,Zm00001d010234,Zm00001d011076,Zm00001d011601,Zm00001d011604,Zm00001d012224,Zm00001d013168,Zm00001d013477,Zm00001d013627,Zm00001d014658,Zm00001d016719,Zm00001d018277,Zm00001d018541,cellulose synthase8,Zm00001d021727,Zm00001d022041,Zm00001d022451,n…	GO:MF
AY110782	GO:0004674	protein serine/threonine kinase activity	0.0355184	17	calcium dependent protein kinase5,Zm00001d007776,Zm00001d008791,Zm00001d010234,Zm00001d011601,Zm00001d013477,Zm00001d014658,Zm00001d021727,Zm00001d022041,Zm00001d022451,Zm00001d025799,Zm00001d038883,Zm00001d039037,Zm00001d042343,Zm00001d042362,MAP kinase1,Zm00001d053575	GO:MF
AY110782	GO:0016773	phosphotransferase activity, alcohol group as acceptor	0.0369123	23	calcium dependent protein kinase5,Zm00001d007776,Zm00001d008791,Zm00001d010234,Zm00001d011601,Zm00001d011604,Zm00001d013477,Zm00001d014658,Zm00001d018541,Zm00001d021727,Zm00001d022041,Zm00001d022451,Zm00001d025799,Zm00001d025963,Zm00001d035035,Zm00001d038883,Zm00001d038884,Zm00001d039037,Zm00001d042343,Zm00001d042362,MAP kinase1,GRMZM2G153722,Zm00001d053575	GO:MF
AY110782	GO:0016301	kinase activity	0.042218	26	Zm00001d001980,calcium dependent protein kinase5,Zm00001d007776,Zm00001d008791,Zm00001d010234,Zm00001d011601,Zm00001d011604,Zm00001d013477,Zm00001d014658,Zm00001d018277,Zm00001d018541,Zm00001d021727,Zm00001d022041,Zm00001d022451,Zm00001d025799,Zm00001d025963,Zm00001d035035,Zm00001d038883,Zm00001d038884,Zm00001d039037,Zm00001d042343,Zm00001d042362,MAP kinase1,GRMZM2G153722,cyclin-dependent kinase …	GO:MF
AY110782	KEGG:04016	MAPK signaling pathway - plant	0.0409385	4	Zm00001d014658,Zm00001d028574,Zm00001d038884,MAP kinase1	KEGG
BHLH156	KEGG:00564	Glycerophospholipid metabolism	0.0207137	2	Zm00001d009497,Zm00001d041962	KEGG
BZIP104	GO:0031224	intrinsic component of membrane	0.00404461	71	Zm00001d002663,Zm00001d003091,Zm00001d003114,Zm00001d004669,Zm00001d005478,Zm00001d006096,Zm00001d006517,Zm00001d007072,Zm00001d010029,Zm00001d011904,Zm00001d012433,Zm00001d012620,Zm00001d012629,Zm00001d013738,Zm00001d013840,Zm00001d014129,Zm00001d015091,Zm00001d015589,Zm00001d016568,amylose extender1,Zm00001d016687,Zm00001d017296,Zm00001d017474,Zm00001d017871,Zm00001d018598,Zm00001d021000,Zm0000…	GO:CC
BZIP104	GO:0016020	membrane	0.00698679	82	Zm00001d002282,Zm00001d002663,Zm00001d003091,Zm00001d003114,Zm00001d004669,Zm00001d005478,Zm00001d005735,Zm00001d006096,Zm00001d006517,Zm00001d007072,Zm00001d009226,Zm00001d010029,Zm00001d010919,Zm00001d011904,Zm00001d012433,Zm00001d012509,Zm00001d012620,Zm00001d012629,Zm00001d013738,Zm00001d013840,Zm00001d014129,Zm00001d015091,Zm00001d015589,Zm00001d016568,amylose extender1,Zm00001d016687,Zm0000…	GO:CC
BZIP104	GO:0016021	integral component of membrane	0.0100863	69	Zm00001d002663,Zm00001d003091,Zm00001d003114,Zm00001d004669,Zm00001d005478,Zm00001d006096,Zm00001d006517,Zm00001d007072,Zm00001d010029,Zm00001d011904,Zm00001d012433,Zm00001d012620,Zm00001d012629,Zm00001d013738,Zm00001d013840,Zm00001d014129,Zm00001d015091,Zm00001d015589,Zm00001d016568,amylose extender1,Zm00001d016687,Zm00001d017296,Zm00001d017474,Zm00001d017871,Zm00001d018598,Zm00001d021000,Zm0000…	GO:CC
BZIP104	GO:0009501	amyloplast	0.0442916	3	amylose extender1,sugary2,starch synthase I	GO:CC
BZIP111	GO:0046695	SLIK (SAGA-like) complex	0.0399824	1	Zm00001d012396	GO:CC
BZIP114	GO:0055086	nucleobase-containing small molecule metabolic process	1.47127e-08	54	Zm00001d002334,S-adenosyl methionine decarboxylase2,pyruvate dehydrogenase3,Zm00001d009774,Zm00001d011192,hexokinase9,Zm00001d013245,Zm00001d013751,Zm00001d014294,Zm00001d015376,Zm00001d015484,Zm00001d017601,Zm00001d017826,Zm00001d017985,Zm00001d018277,Zm00001d018423,Zm00001d020963,Zm00001d021201,nucleotide diphosphate kinase1,Zm00001d021908,Zm00001d022581,Zm00001d023379,Zm00001d024203,Zm00001d02…	GO:BP
BZIP114	GO:1901135	carbohydrate derivative metabolic process	3.27659e-08	71	Zm00001d002334,S-adenosyl methionine decarboxylase2,Zm00001d005248,pyruvate dehydrogenase3,Zm00001d007633,Zm00001d009465,Zm00001d009774,Zm00001d011192,hexokinase9,Zm00001d011965,Zm00001d012108,Zm00001d013245,Zm00001d013751,Zm00001d014294,Zm00001d015376,Zm00001d015484,Zm00001d017119,Zm00001d017601,Zm00001d017826,Zm00001d017985,Zm00001d018277,Zm00001d018423,Zm00001d020963,pza01714,Zm00001d021050,Zm…	GO:BP
BZIP114	GO:0009259	ribonucleotide metabolic process	1.09697e-07	40	Zm00001d002334,pyruvate dehydrogenase3,Zm00001d009774,Zm00001d011192,hexokinase9,Zm00001d014294,Zm00001d015376,Zm00001d017826,Zm00001d017985,Zm00001d018277,Zm00001d020963,Zm00001d021201,nucleotide diphosphate kinase1,Zm00001d021908,Zm00001d022581,Zm00001d023379,Zm00001d024203,Zm00001d026619,Zm00001d027383,pyruvate dehydrogenase2,phosphohexose isomerase1,glyceraldehyde-3-phosphate dehydrogenase2,h…	GO:BP
BZIP114	GO:0019693	ribose phosphate metabolic process	2.23998e-07	40	Zm00001d002334,pyruvate dehydrogenase3,Zm00001d009774,Zm00001d011192,hexokinase9,Zm00001d014294,Zm00001d015376,Zm00001d017826,Zm00001d017985,Zm00001d018277,Zm00001d020963,Zm00001d021201,nucleotide diphosphate kinase1,Zm00001d021908,Zm00001d022581,Zm00001d023379,Zm00001d024203,Zm00001d026619,Zm00001d027383,pyruvate dehydrogenase2,phosphohexose isomerase1,glyceraldehyde-3-phosphate dehydrogenase2,h…	GO:BP
BZIP114	GO:0033036	macromolecule localization	2.84768e-07	97	Zm00001d001765,Zm00001d004119,Zm00001d004159,Zm00001d004169,Zm00001d005468,pyruvate dehydrogenase3,Zm00001d006433,Zm00001d007065,Zm00001d007214,Zm00001d007633,Zm00001d007758,autophagy18d,Zm00001d008752,Zm00001d009572,Zm00001d010590,Zm00001d011119,Zm00001d011272,Zm00001d011411,autophagy18a,Zm00001d012851,ADP-ribosylation factor homolog1,Zm00001d013242,Zm00001d013301,Zm00001d013445,oleosin3,Zm00001…	GO:BP
BZIP114	GO:0072521	purine-containing compound metabolic process	4.26894e-07	41	Zm00001d002334,S-adenosyl methionine decarboxylase2,pyruvate dehydrogenase3,Zm00001d009774,hexokinase9,Zm00001d014294,Zm00001d015376,Zm00001d017826,Zm00001d017985,Zm00001d018277,Zm00001d020963,Zm00001d021201,nucleotide diphosphate kinase1,Zm00001d021908,Zm00001d022581,Zm00001d023379,Zm00001d026619,Zm00001d027383,pyruvate dehydrogenase2,phosphohexose isomerase1,glyceraldehyde-3-phosphate dehydroge…	GO:BP
BZIP114	GO:0006163	purine nucleotide metabolic process	8.14091e-07	38	Zm00001d002334,pyruvate dehydrogenase3,Zm00001d009774,hexokinase9,Zm00001d014294,Zm00001d015376,Zm00001d017826,Zm00001d017985,Zm00001d018277,Zm00001d020963,Zm00001d021201,nucleotide diphosphate kinase1,Zm00001d021908,Zm00001d022581,Zm00001d023379,Zm00001d026619,Zm00001d027383,pyruvate dehydrogenase2,phosphohexose isomerase1,glyceraldehyde-3-phosphate dehydrogenase2,hexokinase7,Zm00001d037982,Zm00…	GO:BP
BZIP114	GO:0009150	purine ribonucleotide metabolic process	1.06872e-06	36	Zm00001d002334,pyruvate dehydrogenase3,Zm00001d009774,hexokinase9,Zm00001d014294,Zm00001d015376,Zm00001d017826,Zm00001d017985,Zm00001d020963,Zm00001d021201,nucleotide diphosphate kinase1,Zm00001d021908,Zm00001d022581,Zm00001d023379,Zm00001d026619,Zm00001d027383,pyruvate dehydrogenase2,phosphohexose isomerase1,glyceraldehyde-3-phosphate dehydrogenase2,hexokinase7,Zm00001d037982,Zm00001d038579,Zm00…	GO:BP
BZIP114	GO:0009117	nucleotide metabolic process	1.93083e-06	43	Zm00001d002334,pyruvate dehydrogenase3,Zm00001d009774,Zm00001d011192,hexokinase9,Zm00001d014294,Zm00001d015376,Zm00001d015484,Zm00001d017826,Zm00001d017985,Zm00001d018277,Zm00001d020963,Zm00001d021201,nucleotide diphosphate kinase1,Zm00001d021908,Zm00001d022581,Zm00001d023379,Zm00001d024203,Zm00001d026619,Zm00001d027347,Zm00001d027383,pyruvate dehydrogenase2,phosphohexose isomerase1,glyceraldehyd…	GO:BP
BZIP114	GO:0009185	ribonucleoside diphosphate metabolic process	2.67408e-06	21	pyruvate dehydrogenase3,hexokinase9,Zm00001d015376,Zm00001d017985,Zm00001d018277,Zm00001d023379,Zm00001d026619,pyruvate dehydrogenase2,phosphohexose isomerase1,glyceraldehyde-3-phosphate dehydrogenase2,hexokinase7,Zm00001d038579,hexokinase1,triose phosphate isomerase4,Zm00001d040446,hexokinase4,aldolase1,Zm00001d044754,enolase1,glyceraldehyde-3-phosphate dehydrogenase3,Zm00001d052108	GO:BP
BZIP114	GO:0044281	small molecule metabolic process	3.0669e-06	119	Zm00001d001959,Zm00001d002052,Zm00001d002334,necrotic4,S-adenosyl methionine decarboxylase2,anthranilate synthase homolog1,Zm00001d005019,Zm00001d005489,pyruvate dehydrogenase3,Zm00001d006270,Zm00001d006595,Zm00001d007354,Zm00001d008622,Zm00001d008957,Zm00001d008976,Zm00001d009774,Zm00001d010920,Zm00001d011192,Zm00001d011428,hexokinase9,Zm00001d012173,stearoyl-acyl-carrier-protein desaturase9,Zm0…	GO:BP
BZIP114	GO:0006165	nucleoside diphosphate phosphorylation	4.05866e-06	21	pyruvate dehydrogenase3,Zm00001d009774,hexokinase9,Zm00001d015376,Zm00001d017985,nucleotide diphosphate kinase1,Zm00001d023379,Zm00001d026619,pyruvate dehydrogenase2,phosphohexose isomerase1,glyceraldehyde-3-phosphate dehydrogenase2,hexokinase7,Zm00001d038579,hexokinase1,triose phosphate isomerase4,Zm00001d040446,hexokinase4,aldolase1,Zm00001d044754,enolase1,glyceraldehyde-3-phosphate dehydrogena…	GO:BP
BZIP114	GO:0008104	protein localization	4.16281e-06	84	Zm00001d001765,Zm00001d004119,Zm00001d004159,Zm00001d004169,Zm00001d005468,pyruvate dehydrogenase3,Zm00001d006433,Zm00001d007065,Zm00001d007214,Zm00001d007633,Zm00001d007758,autophagy18d,Zm00001d009572,Zm00001d010590,Zm00001d011119,Zm00001d011411,autophagy18a,Zm00001d012851,ADP-ribosylation factor homolog1,Zm00001d013242,Zm00001d013301,Zm00001d014124,Zm00001d016402,ypt homolog4,Zm00001d017501,Zm0…	GO:BP
BZIP114	GO:0006753	nucleoside phosphate metabolic process	4.42051e-06	43	Zm00001d002334,pyruvate dehydrogenase3,Zm00001d009774,Zm00001d011192,hexokinase9,Zm00001d014294,Zm00001d015376,Zm00001d015484,Zm00001d017826,Zm00001d017985,Zm00001d018277,Zm00001d020963,Zm00001d021201,nucleotide diphosphate kinase1,Zm00001d021908,Zm00001d022581,Zm00001d023379,Zm00001d024203,Zm00001d026619,Zm00001d027347,Zm00001d027383,pyruvate dehydrogenase2,phosphohexose isomerase1,glyceraldehyd…	GO:BP
BZIP114	GO:0009132	nucleoside diphosphate metabolic process	4.62282e-06	23	pyruvate dehydrogenase3,Zm00001d009774,hexokinase9,Zm00001d015376,Zm00001d017985,Zm00001d018277,nucleotide diphosphate kinase1,Zm00001d023379,Zm00001d026619,pyruvate dehydrogenase2,phosphohexose isomerase1,glyceraldehyde-3-phosphate dehydrogenase2,hexokinase7,Zm00001d038579,hexokinase1,triose phosphate isomerase4,Zm00001d040446,hexokinase4,aldolase1,Zm00001d044754,enolase1,glyceraldehyde-3-phosph…	GO:BP
BZIP114	GO:0042886	amide transport	5.02926e-06	80	Zm00001d001765,Zm00001d004119,Zm00001d004159,Zm00001d004169,Zm00001d005468,pyruvate dehydrogenase3,Zm00001d006433,Zm00001d007065,Zm00001d007214,Zm00001d007633,Zm00001d007758,Zm00001d008604,Zm00001d009572,Zm00001d010590,Zm00001d011119,Zm00001d011411,Zm00001d012851,ADP-ribosylation factor homolog1,Zm00001d013242,Zm00001d013301,Zm00001d014124,Zm00001d016402,ypt homolog4,Zm00001d017501,Zm00001d017625…	GO:BP
BZIP114	GO:0015031	protein transport	5.78824e-06	78	Zm00001d001765,Zm00001d004119,Zm00001d004159,Zm00001d004169,Zm00001d005468,pyruvate dehydrogenase3,Zm00001d006433,Zm00001d007065,Zm00001d007214,Zm00001d007633,Zm00001d007758,Zm00001d009572,Zm00001d010590,Zm00001d011119,Zm00001d011411,Zm00001d012851,ADP-ribosylation factor homolog1,Zm00001d013242,Zm00001d013301,Zm00001d014124,Zm00001d016402,ypt homolog4,Zm00001d017501,Zm00001d017625,Zm00001d017704…	GO:BP
BZIP114	GO:0015833	peptide transport	5.91906e-06	79	Zm00001d001765,Zm00001d004119,Zm00001d004159,Zm00001d004169,Zm00001d005468,pyruvate dehydrogenase3,Zm00001d006433,Zm00001d007065,Zm00001d007214,Zm00001d007633,Zm00001d007758,Zm00001d008604,Zm00001d009572,Zm00001d010590,Zm00001d011119,Zm00001d011411,Zm00001d012851,ADP-ribosylation factor homolog1,Zm00001d013242,Zm00001d013301,Zm00001d014124,Zm00001d016402,ypt homolog4,Zm00001d017501,Zm00001d017625…	GO:BP
BZIP114	GO:0046939	nucleotide phosphorylation	6.08563e-06	21	pyruvate dehydrogenase3,Zm00001d009774,hexokinase9,Zm00001d015376,Zm00001d017985,nucleotide diphosphate kinase1,Zm00001d023379,Zm00001d026619,pyruvate dehydrogenase2,phosphohexose isomerase1,glyceraldehyde-3-phosphate dehydrogenase2,hexokinase7,Zm00001d038579,hexokinase1,triose phosphate isomerase4,Zm00001d040446,hexokinase4,aldolase1,Zm00001d044754,enolase1,glyceraldehyde-3-phosphate dehydrogena…	GO:BP
BZIP114	GO:0045184	establishment of protein localization	8.99606e-06	78	Zm00001d001765,Zm00001d004119,Zm00001d004159,Zm00001d004169,Zm00001d005468,pyruvate dehydrogenase3,Zm00001d006433,Zm00001d007065,Zm00001d007214,Zm00001d007633,Zm00001d007758,Zm00001d009572,Zm00001d010590,Zm00001d011119,Zm00001d011411,Zm00001d012851,ADP-ribosylation factor homolog1,Zm00001d013242,Zm00001d013301,Zm00001d014124,Zm00001d016402,ypt homolog4,Zm00001d017501,Zm00001d017625,Zm00001d017704…	GO:BP
BZIP114	GO:0016192	vesicle-mediated transport	1.42706e-05	60	Zm00001d001765,Zm00001d004159,Zm00001d005468,Zm00001d006433,Zm00001d007758,Zm00001d011325,Zm00001d011353,Zm00001d011411,Zm00001d011696,Zm00001d012827,Zm00001d012851,ADP-ribosylation factor homolog1,Zm00001d013301,Zm00001d014039,Zm00001d014526,Zm00001d016402,ypt homolog4,Zm00001d017717,Zm00001d018060,vacuolar protein sorting2,Zm00001d018904,Zm00001d019091,Zm00001d022172,Zm00001d023218,Zm00001d0279…	GO:BP
BZIP114	GO:0046031	ADP metabolic process	2.83761e-05	19	pyruvate dehydrogenase3,hexokinase9,Zm00001d015376,Zm00001d017985,Zm00001d023379,Zm00001d026619,pyruvate dehydrogenase2,phosphohexose isomerase1,glyceraldehyde-3-phosphate dehydrogenase2,hexokinase7,Zm00001d038579,hexokinase1,triose phosphate isomerase4,Zm00001d040446,hexokinase4,aldolase1,Zm00001d044754,enolase1,glyceraldehyde-3-phosphate dehydrogenase3	GO:BP
BZIP114	GO:0006096	glycolytic process	2.83761e-05	19	pyruvate dehydrogenase3,hexokinase9,Zm00001d015376,Zm00001d017985,Zm00001d023379,Zm00001d026619,pyruvate dehydrogenase2,phosphohexose isomerase1,glyceraldehyde-3-phosphate dehydrogenase2,hexokinase7,Zm00001d038579,hexokinase1,triose phosphate isomerase4,Zm00001d040446,hexokinase4,aldolase1,Zm00001d044754,enolase1,glyceraldehyde-3-phosphate dehydrogenase3	GO:BP
BZIP114	GO:0006757	ATP generation from ADP	2.83761e-05	19	pyruvate dehydrogenase3,hexokinase9,Zm00001d015376,Zm00001d017985,Zm00001d023379,Zm00001d026619,pyruvate dehydrogenase2,phosphohexose isomerase1,glyceraldehyde-3-phosphate dehydrogenase2,hexokinase7,Zm00001d038579,hexokinase1,triose phosphate isomerase4,Zm00001d040446,hexokinase4,aldolase1,Zm00001d044754,enolase1,glyceraldehyde-3-phosphate dehydrogenase3	GO:BP
BZIP114	GO:0006811	ion transport	3.48811e-05	136	Zm00001d001765,Zm00001d002864,Zm00001d003861,Zm00001d004119,Zm00001d004159,Zm00001d004169,Zm00001d004821,Zm00001d005256,Zm00001d005468,pyruvate dehydrogenase3,Zm00001d006433,Zm00001d007065,Zm00001d007214,Zm00001d007307,Zm00001d007633,Zm00001d007758,Zm00001d008604,Zm00001d008752,Zm00001d009572,Zm00001d010590,Zm00001d011119,Zm00001d011272,Zm00001d011411,NADH dehydrogenase2,Zm00001d012851,ADP-ribosy…	GO:BP
BZIP114	GO:0009135	purine nucleoside diphosphate metabolic process	3.70164e-05	19	pyruvate dehydrogenase3,hexokinase9,Zm00001d015376,Zm00001d017985,Zm00001d023379,Zm00001d026619,pyruvate dehydrogenase2,phosphohexose isomerase1,glyceraldehyde-3-phosphate dehydrogenase2,hexokinase7,Zm00001d038579,hexokinase1,triose phosphate isomerase4,Zm00001d040446,hexokinase4,aldolase1,Zm00001d044754,enolase1,glyceraldehyde-3-phosphate dehydrogenase3	GO:BP
BZIP114	GO:0009179	purine ribonucleoside diphosphate metabolic process	3.70164e-05	19	pyruvate dehydrogenase3,hexokinase9,Zm00001d015376,Zm00001d017985,Zm00001d023379,Zm00001d026619,pyruvate dehydrogenase2,phosphohexose isomerase1,glyceraldehyde-3-phosphate dehydrogenase2,hexokinase7,Zm00001d038579,hexokinase1,triose phosphate isomerase4,Zm00001d040446,hexokinase4,aldolase1,Zm00001d044754,enolase1,glyceraldehyde-3-phosphate dehydrogenase3	GO:BP
BZIP114	GO:0071705	nitrogen compound transport	6.39924e-05	90	Zm00001d001765,Zm00001d004119,Zm00001d004159,Zm00001d004169,Zm00001d005468,pyruvate dehydrogenase3,Zm00001d006433,Zm00001d007065,Zm00001d007214,Zm00001d007633,Zm00001d007758,Zm00001d008604,Zm00001d009572,Zm00001d010590,Zm00001d011119,Zm00001d011272,Zm00001d011411,Zm00001d012851,ADP-ribosylation factor homolog1,Zm00001d013242,Zm00001d013301,Zm00001d014124,Zm00001d016402,Zm00001d016411,ypt homolog4…	GO:BP
BZIP114	GO:0051641	cellular localization	9.23116e-05	83	Zm00001d004119,Zm00001d004159,Zm00001d004169,pyruvate dehydrogenase3,Zm00001d006433,Zm00001d007065,Zm00001d007214,Zm00001d007758,autophagy18d,Zm00001d009572,Zm00001d010590,Zm00001d011119,Zm00001d011353,Zm00001d011411,autophagy18a,Zm00001d012827,ADP-ribosylation factor homolog1,Zm00001d013019,Zm00001d013242,Zm00001d013301,Zm00001d014124,Zm00001d014526,Zm00001d016402,ypt homolog4,Zm00001d017501,Zm0…	GO:BP
BZIP114	GO:0071702	organic substance transport	0.000119865	101	Zm00001d001765,Zm00001d002864,Zm00001d004119,Zm00001d004159,Zm00001d004169,Zm00001d005468,pyruvate dehydrogenase3,Zm00001d006433,Zm00001d007065,Zm00001d007214,Zm00001d007633,Zm00001d007758,Zm00001d008604,Zm00001d008752,Zm00001d009572,Zm00001d010590,Zm00001d011119,Zm00001d011272,Zm00001d011411,Zm00001d012851,ADP-ribosylation factor homolog1,Zm00001d013242,Zm00001d013301,Zm00001d013445,Zm00001d0141…	GO:BP
BZIP114	GO:0034613	cellular protein localization	0.00031192	66	Zm00001d004119,Zm00001d004159,Zm00001d004169,pyruvate dehydrogenase3,Zm00001d006433,Zm00001d007065,Zm00001d007214,Zm00001d007758,autophagy18d,Zm00001d009572,Zm00001d010590,Zm00001d011119,Zm00001d011411,autophagy18a,ADP-ribosylation factor homolog1,Zm00001d013242,Zm00001d013301,Zm00001d014124,Zm00001d016402,ypt homolog4,Zm00001d017501,Zm00001d017704,Zm00001d017717,Zm00001d017847,Zm00001d018060,vac…	GO:BP
BZIP114	GO:0006090	pyruvate metabolic process	0.000314735	20	pyruvate dehydrogenase3,hexokinase9,malic enzyme4,Zm00001d015376,Zm00001d017985,Zm00001d023379,Zm00001d026619,pyruvate dehydrogenase2,phosphohexose isomerase1,glyceraldehyde-3-phosphate dehydrogenase2,hexokinase7,Zm00001d038579,hexokinase1,triose phosphate isomerase4,Zm00001d040446,hexokinase4,aldolase1,Zm00001d044754,enolase1,glyceraldehyde-3-phosphate dehydrogenase3	GO:BP
BZIP114	GO:0070727	cellular macromolecule localization	0.000314938	67	Zm00001d004119,Zm00001d004159,Zm00001d004169,pyruvate dehydrogenase3,Zm00001d006433,Zm00001d007065,Zm00001d007214,Zm00001d007758,autophagy18d,Zm00001d009572,Zm00001d010590,Zm00001d011119,Zm00001d011411,autophagy18a,ADP-ribosylation factor homolog1,Zm00001d013242,Zm00001d013301,Zm00001d014124,Zm00001d016402,ypt homolog4,Zm00001d017501,Zm00001d017704,Zm00001d017717,Zm00001d017847,Zm00001d018060,vac…	GO:BP
BZIP114	GO:0006820	anion transport	0.000323552	105	Zm00001d001765,Zm00001d002864,Zm00001d004119,Zm00001d004159,Zm00001d004169,Zm00001d005256,Zm00001d005468,pyruvate dehydrogenase3,Zm00001d006433,Zm00001d007065,Zm00001d007214,Zm00001d007633,Zm00001d007758,Zm00001d008604,Zm00001d008752,Zm00001d009572,Zm00001d010590,Zm00001d011119,Zm00001d011272,Zm00001d011411,Zm00001d012851,ADP-ribosylation factor homolog1,Zm00001d013242,Zm00001d013301,Zm00001d0134…	GO:BP
BZIP114	GO:0046034	ATP metabolic process	0.000361263	26	pyruvate dehydrogenase3,hexokinase9,Zm00001d015376,Zm00001d017985,Zm00001d022341,Zm00001d023379,Zm00001d026619,pyruvate dehydrogenase2,phosphohexose isomerase1,Zm00001d034814,glyceraldehyde-3-phosphate dehydrogenase2,Zm00001d036961,hexokinase7,Zm00001d038579,hexokinase1,triose phosphate isomerase4,Zm00001d040446,hexokinase4,aldolase1,Zm00001d044441,Zm00001d044754,enolase1,vacuolar proton pump2,Zm…	GO:BP
BZIP114	GO:0051649	establishment of localization in cell	0.000513829	72	Zm00001d004119,Zm00001d004159,Zm00001d004169,pyruvate dehydrogenase3,Zm00001d006433,Zm00001d007065,Zm00001d007214,Zm00001d007758,Zm00001d009572,Zm00001d010590,Zm00001d011119,Zm00001d011353,Zm00001d011411,Zm00001d012827,ADP-ribosylation factor homolog1,Zm00001d013019,Zm00001d013242,Zm00001d013301,Zm00001d014124,Zm00001d014526,Zm00001d016402,ypt homolog4,Zm00001d017501,Zm00001d017625,Zm00001d017704…	GO:BP
BZIP114	GO:0006886	intracellular protein transport	0.000672168	59	Zm00001d004119,Zm00001d004159,Zm00001d004169,pyruvate dehydrogenase3,Zm00001d006433,Zm00001d007065,Zm00001d007214,Zm00001d007758,Zm00001d009572,Zm00001d010590,Zm00001d011119,Zm00001d011411,ADP-ribosylation factor homolog1,Zm00001d013242,Zm00001d013301,Zm00001d014124,Zm00001d016402,ypt homolog4,Zm00001d017501,Zm00001d017704,Zm00001d017717,Zm00001d017847,vacuolar protein sorting2,Zm00001d020359,Zm0…	GO:BP
BZIP114	GO:0051179	localization	0.000706993	176	Zm00001d001765,Zm00001d002864,Zm00001d003861,Zm00001d004119,Zm00001d004159,Zm00001d004169,Zm00001d004821,Zm00001d005256,Zm00001d005468,pyruvate dehydrogenase3,Zm00001d006433,Zm00001d007065,Zm00001d007214,Zm00001d007307,Zm00001d007633,Zm00001d007758,Zm00001d008604,autophagy18d,Zm00001d008752,Zm00001d009572,Zm00001d010590,Zm00001d011119,Zm00001d011272,Zm00001d011325,Zm00001d011353,Zm00001d011411,Zm…	GO:BP
BZIP114	GO:0046907	intracellular transport	0.000720472	69	Zm00001d004119,Zm00001d004159,Zm00001d004169,pyruvate dehydrogenase3,Zm00001d006433,Zm00001d007065,Zm00001d007214,Zm00001d007758,Zm00001d009572,Zm00001d010590,Zm00001d011119,Zm00001d011353,Zm00001d011411,Zm00001d012827,ADP-ribosylation factor homolog1,Zm00001d013019,Zm00001d013242,Zm00001d013301,Zm00001d014124,Zm00001d014526,Zm00001d016402,ypt homolog4,Zm00001d017501,Zm00001d017625,Zm00001d017704…	GO:BP
BZIP114	GO:0019637	organophosphate metabolic process	0.000775862	59	Zm00001d001959,Zm00001d002334,pyruvate dehydrogenase3,Zm00001d009774,isopentenyl pyrophosphate isomerase2,Zm00001d011192,hexokinase9,Zm00001d011965,Zm00001d013442,Zm00001d014294,Zm00001d015376,Zm00001d015484,Zm00001d017119,Zm00001d017826,Zm00001d017985,Zm00001d018277,Zm00001d020963,Zm00001d021050,Zm00001d021201,nucleotide diphosphate kinase1,Zm00001d021908,Zm00001d022581,Zm00001d023379,Zm00001d02…	GO:BP
BZIP114	GO:0019752	carboxylic acid metabolic process	0.00114207	70	Zm00001d002052,necrotic4,anthranilate synthase homolog1,Zm00001d005019,Zm00001d005489,pyruvate dehydrogenase3,Zm00001d006270,Zm00001d008622,Zm00001d008957,Zm00001d008976,Zm00001d011192,hexokinase9,stearoyl-acyl-carrier-protein desaturase9,Zm00001d012247,chorismate mutase1,malic enzyme4,Zm00001d013245,Zm00001d013427,Zm00001d013532,Zm00001d013644,Zm00001d014093,Zm00001d014294,Zm00001d015088,Zm00001…	GO:BP
BZIP114	GO:0051234	establishment of localization	0.00161528	168	Zm00001d001765,Zm00001d002864,Zm00001d003861,Zm00001d004119,Zm00001d004159,Zm00001d004169,Zm00001d004821,Zm00001d005256,Zm00001d005468,pyruvate dehydrogenase3,Zm00001d006433,Zm00001d007065,Zm00001d007214,Zm00001d007307,Zm00001d007633,Zm00001d007758,Zm00001d008604,Zm00001d008752,Zm00001d009572,Zm00001d010590,Zm00001d011119,Zm00001d011272,Zm00001d011325,Zm00001d011353,Zm00001d011411,Zm00001d011696,…	GO:BP
BZIP114	GO:0006810	transport	0.00217002	165	Zm00001d001765,Zm00001d002864,Zm00001d003861,Zm00001d004119,Zm00001d004159,Zm00001d004169,Zm00001d004821,Zm00001d005256,Zm00001d005468,pyruvate dehydrogenase3,Zm00001d006433,Zm00001d007065,Zm00001d007214,Zm00001d007307,Zm00001d007633,Zm00001d007758,Zm00001d008604,Zm00001d008752,Zm00001d009572,Zm00001d010590,Zm00001d011119,Zm00001d011272,Zm00001d011325,Zm00001d011353,Zm00001d011411,Zm00001d011696,…	GO:BP
BZIP114	GO:0043436	oxoacid metabolic process	0.00288329	70	Zm00001d002052,necrotic4,anthranilate synthase homolog1,Zm00001d005019,Zm00001d005489,pyruvate dehydrogenase3,Zm00001d006270,Zm00001d008622,Zm00001d008957,Zm00001d008976,Zm00001d011192,hexokinase9,stearoyl-acyl-carrier-protein desaturase9,Zm00001d012247,chorismate mutase1,malic enzyme4,Zm00001d013245,Zm00001d013427,Zm00001d013532,Zm00001d013644,Zm00001d014093,Zm00001d014294,Zm00001d015088,Zm00001…	GO:BP
BZIP114	GO:0007005	mitochondrion organization	0.00384635	24	pyruvate dehydrogenase3,Zm00001d007214,autophagy18d,Zm00001d009504,Zm00001d009978,Zm00001d010522,Zm00001d010590,NADH dehydrogenase2,autophagy18a,Zm00001d012027,Zm00001d013019,Zm00001d017808,Zm00001d017847,LON protease2,Zm00001d028586,Zm00001d029826,Zm00001d033535,Zm00001d033537,Zm00001d036839,Zm00001d037279,Zm00001d038857,autophagy18c,Zm00001d042329,Zm00001d047461	GO:BP
BZIP114	GO:1901137	carbohydrate derivative biosynthetic process	0.00493902	40	Zm00001d002334,S-adenosyl methionine decarboxylase2,Zm00001d005248,pyruvate dehydrogenase3,Zm00001d007633,Zm00001d009465,Zm00001d009774,Zm00001d011192,Zm00001d012108,Zm00001d013245,Zm00001d014294,Zm00001d015484,Zm00001d017601,Zm00001d017985,Zm00001d018277,Zm00001d018423,nucleotide diphosphate kinase1,Zm00001d022581,Zm00001d024203,Zm00001d027347,Zm00001d030863,pyruvate dehydrogenase2,Zm00001d03309…	GO:BP
BZIP114	GO:0006082	organic acid metabolic process	0.00750899	70	Zm00001d002052,necrotic4,anthranilate synthase homolog1,Zm00001d005019,Zm00001d005489,pyruvate dehydrogenase3,Zm00001d006270,Zm00001d008622,Zm00001d008957,Zm00001d008976,Zm00001d011192,hexokinase9,stearoyl-acyl-carrier-protein desaturase9,Zm00001d012247,chorismate mutase1,malic enzyme4,Zm00001d013245,Zm00001d013427,Zm00001d013532,Zm00001d013644,Zm00001d014093,Zm00001d014294,Zm00001d015088,Zm00001…	GO:BP
BZIP114	GO:0009225	nucleotide-sugar metabolic process	0.0139106	9	Zm00001d013245,Zm00001d013751,Zm00001d017601,Zm00001d018423,Zm00001d027347,Zm00001d028654,Golgi associated protein homolog,Zm00001d034814,GNAT-transcription factor 19	GO:BP
BZIP114	GO:0032787	monocarboxylic acid metabolic process	0.0208843	38	Zm00001d005019,Zm00001d005489,pyruvate dehydrogenase3,Zm00001d006270,Zm00001d008622,Zm00001d008957,Zm00001d008976,hexokinase9,stearoyl-acyl-carrier-protein desaturase9,malic enzyme4,Zm00001d014093,Zm00001d014294,Zm00001d015376,Zm00001d017275,Zm00001d017985,Zm00001d018487,Zm00001d023379,Zm00001d026619,Zm00001d027319,Zm00001d029272,Zm00001d029416,pyruvate dehydrogenase2,phosphohexose isomerase1,gly…	GO:BP
BZIP114	GO:0009260	ribonucleotide biosynthetic process	0.0235117	19	Zm00001d002334,pyruvate dehydrogenase3,Zm00001d009774,Zm00001d011192,Zm00001d014294,Zm00001d017985,Zm00001d018277,nucleotide diphosphate kinase1,Zm00001d022581,Zm00001d024203,pyruvate dehydrogenase2,Zm00001d037982,Zm00001d039422,Zm00001d041352,Zm00001d041593,Zm00001d044441,Zm00001d045021,Zm00001d052108,vacuolar proton pump3	GO:BP
BZIP114	GO:0006091	generation of precursor metabolites and energy	0.0256015	47	Zm00001d001856,alternative oxidase2,Zm00001d003947,Zm00001d005188,pyruvate dehydrogenase3,Zm00001d006119,NADH dehydrogenase2,hexokinase9,Zm00001d011965,Zm00001d012247,Zm00001d015376,citrate synthase1,Zm00001d016248,Zm00001d017091,Zm00001d017119,Zm00001d017985,Zm00001d021050,Zm00001d021908,Zm00001d022341,Zm00001d022510,Zm00001d023379,Zm00001d024967,Zm00001d025025,alpha keto dehydrogenase candidate…	GO:BP
BZIP114	GO:0032482	Rab protein signal transduction	0.0286262	9	Zm00001d006433,Zm00001d009572,ypt homolog4,Zm00001d022251,Ras-related protein2,ras-related protein RHN1,Zm00001d038380,Zm00001d039016,ypt homolog3	GO:BP
BZIP114	GO:0007265	Ras protein signal transduction	0.0308503	11	Zm00001d006433,Zm00001d009572,Zm00001d013019,ypt homolog4,Zm00001d022251,Ras-related protein2,ras-related protein RHN1,Zm00001d038380,Zm00001d039016,Zm00001d046717,ypt homolog3	GO:BP
BZIP114	GO:0046390	ribose phosphate biosynthetic process	0.0360377	19	Zm00001d002334,pyruvate dehydrogenase3,Zm00001d009774,Zm00001d011192,Zm00001d014294,Zm00001d017985,Zm00001d018277,nucleotide diphosphate kinase1,Zm00001d022581,Zm00001d024203,pyruvate dehydrogenase2,Zm00001d037982,Zm00001d039422,Zm00001d041352,Zm00001d041593,Zm00001d044441,Zm00001d045021,Zm00001d052108,vacuolar proton pump3	GO:BP
BZIP114	GO:1901293	nucleoside phosphate biosynthetic process	0.0412169	23	Zm00001d002334,pyruvate dehydrogenase3,Zm00001d009774,Zm00001d011192,Zm00001d014294,Zm00001d015484,Zm00001d017985,Zm00001d018277,nucleotide diphosphate kinase1,Zm00001d021908,Zm00001d022581,Zm00001d024203,Zm00001d027347,pyruvate dehydrogenase2,Zm00001d036322,Zm00001d037982,Zm00001d039422,Zm00001d041352,Zm00001d041593,Zm00001d044441,Zm00001d045021,Zm00001d052108,vacuolar proton pump3	GO:BP
BZIP114	GO:0051156	glucose 6-phosphate metabolic process	0.0416735	8	hexokinase9,Zm00001d011965,Zm00001d017119,Zm00001d021050,phosphohexose isomerase1,hexokinase7,hexokinase1,hexokinase4	GO:BP
BZIP114	GO:0000266	mitochondrial fission	0.0450743	6	Zm00001d009504,Zm00001d009978,Zm00001d012027,Zm00001d017808,Zm00001d037279,Zm00001d047461	GO:BP
BZIP114	GO:0009056	catabolic process	0.0481645	116	Zm00001d002052,Zm00001d003611,Zm00001d005489,Zm00001d005502,pyruvate dehydrogenase3,Zm00001d006270,Zm00001d006438,ascorbate peroxidase2,Zm00001d008266,autophagy18d,Zm00001d009978,Zm00001d011272,Zm00001d011570,hexokinase9,autophagy18a,Zm00001d012247,Zm00001d012664,Zm00001d013301,Zm00001d013427,Zm00001d014093,Zm00001d014108,Zm00001d014124,catalase1,Zm00001d014906,Zm00001d015376,Zm00001d015955,Zm000…	GO:BP
BZIP114	GO:0005737	cytoplasm	1.14006e-25	513	Zm00001d001765,Zm00001d001844,Zm00001d001856,Zm00001d001939,Zm00001d001959,Zm00001d001978,Zm00001d002052,Zm00001d002149,Zm00001d002314,Zm00001d002334,Zm00001d002344,necrotic4,Zm00001d002371,alternative oxidase2,Zm00001d002704,Zm00001d002827,Zm00001d002859,Zm00001d003119,S-adenosyl methionine decarboxylase2,anthranilate synthase homolog1,Zm00001d003611,Zm00001d003621,Zm00001d003947,Zm00001d004119,…	GO:CC
BZIP114	GO:0031090	organelle membrane	2.25958e-08	124	Zm00001d001844,Zm00001d002149,Zm00001d002344,Zm00001d002859,Zm00001d004119,Zm00001d004821,Zm00001d005248,Zm00001d006036,Zm00001d006336,Zm00001d006350,Zm00001d006620,Zm00001d007214,Zm00001d007354,Zm00001d007455,Zm00001d007758,Zm00001d008569,Zm00001d009811,Zm00001d009978,Zm00001d010522,Zm00001d010590,Zm00001d011119,Zm00001d011353,NADH dehydrogenase2,Zm00001d012664,dehydrin7,Zm00001d012827,Zm00001d0…	GO:CC
BZIP114	GO:0098588	bounding membrane of organelle	2.88248e-05	73	Zm00001d002149,Zm00001d002344,Zm00001d004119,Zm00001d004821,Zm00001d006036,Zm00001d007455,Zm00001d007758,Zm00001d009811,Zm00001d009978,Zm00001d010590,Zm00001d011119,Zm00001d011353,Zm00001d012827,Zm00001d013019,Zm00001d013242,Zm00001d013301,Zm00001d014039,Zm00001d014525,Zm00001d015376,Zm00001d016402,ypt homolog4,Zm00001d017472,Zm00001d017501,Zm00001d017557,Zm00001d017826,Zm00001d020963,Zm00001d022…	GO:CC
BZIP114	GO:0005740	mitochondrial envelope	3.01567e-05	36	Zm00001d001856,Zm00001d006336,Zm00001d007214,Zm00001d009978,Zm00001d010522,Zm00001d010590,NADH dehydrogenase2,Zm00001d013019,Zm00001d015988,prohibitin3,Zm00001d017847,Zm00001d018479,Zm00001d020510,Zm00001d022341,Zm00001d022354,Zm00001d027839,Zm00001d028102,Zm00001d028528,Zm00001d028586,Zm00001d028753,Zm00001d033530,prohibitin4,Zm00001d036839,Zm00001d038508,voltage-dependent anion channel protein2…	GO:CC
BZIP114	GO:0012505	endomembrane system	3.25081e-05	137	Zm00001d002149,Zm00001d002344,Zm00001d002859,Zm00001d003119,Zm00001d004119,Zm00001d004159,Zm00001d004169,Zm00001d005019,Zm00001d005248,Zm00001d005478,Zm00001d006350,Zm00001d006433,Zm00001d007065,Zm00001d007307,Zm00001d007354,Zm00001d007455,Zm00001d007633,Zm00001d007758,Zm00001d008569,Zm00001d009465,Zm00001d009572,cellulose synthase1,Zm00001d011325,Zm00001d011353,Zm00001d012664,dehydrin7,Zm00001d0…	GO:CC
BZIP114	GO:0031966	mitochondrial membrane	0.000121302	34	Zm00001d006336,Zm00001d007214,Zm00001d009978,Zm00001d010522,Zm00001d010590,NADH dehydrogenase2,Zm00001d013019,Zm00001d015988,prohibitin3,Zm00001d017847,Zm00001d018479,Zm00001d022341,Zm00001d022354,Zm00001d027839,Zm00001d028102,Zm00001d028528,Zm00001d028586,Zm00001d028753,Zm00001d033530,prohibitin4,Zm00001d036839,Zm00001d038508,voltage-dependent anion channel protein2,thiamine diphosphate carrier …	GO:CC
BZIP114	GO:0005829	cytosol	0.000182347	107	Zm00001d002334,necrotic4,Zm00001d002704,S-adenosyl methionine decarboxylase2,Zm00001d003621,Zm00001d005795,Zm00001d005899,Zm00001d006433,pyruvate decarboxylase2,autophagy18d,Zm00001d009027,Zm00001d009055,pyruvate decarboxylase1,Zm00001d010920,Zm00001d011202,hexokinase9,autophagy18a,Zm00001d012173,Zm00001d013245,Zm00001d013532,Zm00001d013669,Zm00001d013751,Zm00001d014124,Zm00001d015376,Zm00001d015…	GO:CC
BZIP114	GO:0098796	membrane protein complex	0.000223837	60	Zm00001d004119,Zm00001d004821,Zm00001d005248,Zm00001d005468,Zm00001d006336,Zm00001d006350,Zm00001d006402,Zm00001d007354,Zm00001d007758,Zm00001d010590,Zm00001d011353,Zm00001d011411,NADH dehydrogenase2,Zm00001d012664,Zm00001d013301,Zm00001d014039,Zm00001d014124,Zm00001d014865,Zm00001d016402,Zm00001d017847,vacuolar protein sorting2,Zm00001d018479,Zm00001d019091,Zm00001d022184,Zm00001d022341,Zm00001d…	GO:CC
BZIP114	GO:0005794	Golgi apparatus	0.00042938	80	Zm00001d002149,Zm00001d003119,Zm00001d004169,Zm00001d005478,Zm00001d006433,Zm00001d007455,Zm00001d007758,Zm00001d009465,cellulose synthase1,Zm00001d011325,Zm00001d012827,Zm00001d012851,ADP-ribosylation factor homolog1,Zm00001d013301,Zm00001d013751,Zm00001d014525,Zm00001d016402,ypt homolog4,Zm00001d020004,Zm00001d021930,Zm00001d022172,Zm00001d022230,Zm00001d023218,Ras-related protein2,Zm00001d0264…	GO:CC
BZIP114	GO:0016020	membrane	0.00284331	440	Zm00001d001844,Zm00001d001856,Zm00001d001870,Zm00001d001978,Zm00001d002052,Zm00001d002149,Zm00001d002344,alternative oxidase2,Zm00001d002663,Zm00001d002827,Zm00001d002859,Zm00001d002864,Zm00001d002950,Zm00001d003072,Zm00001d003248,Zm00001d003861,Zm00001d004119,Zm00001d004159,Zm00001d004169,Zm00001d004591,Zm00001d004616,Zm00001d004768,Zm00001d004821,Zm00001d005019,Zm00001d005188,Zm00001d005248,Zm0…	GO:CC
BZIP114	GO:0005622	intracellular anatomical structure	0.00306003	629	Zm00001d001765,Zm00001d001844,Zm00001d001856,Zm00001d001939,Zm00001d001959,Zm00001d001978,Zm00001d002052,Zm00001d002149,Zm00001d002314,Zm00001d002334,Zm00001d002344,necrotic4,Zm00001d002371,alternative oxidase2,Zm00001d002704,Zm00001d002827,Zm00001d002859,Zm00001d002933,Zm00001d003119,S-adenosyl methionine decarboxylase2,anthranilate synthase homolog1,Zm00001d003611,Zm00001d003621,Zm00001d003929,…	GO:CC
BZIP114	GO:0005739	mitochondrion	0.00362135	84	Zm00001d001856,alternative oxidase2,Zm00001d003947,Zm00001d005539,Zm00001d006036,pyruvate dehydrogenase3,Zm00001d006336,Zm00001d007214,Zm00001d008976,Zm00001d009163,Zm00001d009978,Zm00001d009990,Zm00001d010522,Zm00001d010590,Zm00001d011366,NADH dehydrogenase2,hexokinase9,Zm00001d013019,Zm00001d014953,citrate synthase1,Zm00001d015988,Zm00001d016248,Zm00001d016845,prohibitin3,Zm00001d017091,Zm00001…	GO:CC
BZIP114	GO:0031967	organelle envelope	0.00684273	56	Zm00001d001844,Zm00001d001856,Zm00001d006336,Zm00001d006620,Zm00001d007065,Zm00001d007214,Zm00001d009978,Zm00001d010522,Zm00001d010590,Zm00001d011366,NADH dehydrogenase2,Zm00001d013019,Zm00001d013242,Zm00001d015988,Zm00001d016411,Zm00001d016695,prohibitin3,Zm00001d017625,Zm00001d017847,vacuolar protein sorting2,Zm00001d018479,Zm00001d018927,Zm00001d020004,Zm00001d020510,Zm00001d020664,Zm00001d022…	GO:CC
BZIP114	GO:0031975	envelope	0.00684273	56	Zm00001d001844,Zm00001d001856,Zm00001d006336,Zm00001d006620,Zm00001d007065,Zm00001d007214,Zm00001d009978,Zm00001d010522,Zm00001d010590,Zm00001d011366,NADH dehydrogenase2,Zm00001d013019,Zm00001d013242,Zm00001d015988,Zm00001d016411,Zm00001d016695,prohibitin3,Zm00001d017625,Zm00001d017847,vacuolar protein sorting2,Zm00001d018479,Zm00001d018927,Zm00001d020004,Zm00001d020510,Zm00001d020664,Zm00001d022…	GO:CC
BZIP114	GO:1990204	oxidoreductase complex	0.00858739	18	Zm00001d003947,pyruvate dehydrogenase3,Zm00001d006336,Zm00001d009163,NADH dehydrogenase2,Zm00001d017985,Zm00001d018479,Zm00001d022341,Zm00001d024967,alpha keto dehydrogenase candidate1,pyruvate dehydrogenase2,Zm00001d033530,Zm00001d036322,Zm00001d038508,Zm00001d048204,Zm00001d049507,Zm00001d049691,Zm00001d050384	GO:CC
BZIP114	GO:0005793	endoplasmic reticulum-Golgi intermediate compartment	0.0096857	8	Zm00001d002344,Zm00001d007758,Zm00001d012827,Ras-related protein2,Zm00001d031637,Zm00001d034406,Zm00001d039278,GNAT-transcription factor 19	GO:CC
BZIP114	GO:0030662	coated vesicle membrane	0.0106713	15	Zm00001d002344,Zm00001d007758,Zm00001d013301,Zm00001d014039,Zm00001d016402,Zm00001d023218,Zm00001d033368,Zm00001d033734,Zm00001d034406,Zm00001d039278,Zm00001d040278,Zm00001d043700,Zm00001d044614,Zm00001d051980,Zm00001d052308	GO:CC
BZIP114	GO:0005777	peroxisome	0.0144885	16	Zm00001d006270,Zm00001d009978,Zm00001d011119,Zm00001d014093,catalase1,Zm00001d017501,Zm00001d017826,Zm00001d018487,Zm00001d020963,Zm00001d026586,Zm00001d037939,Zm00001d041914,Zm00001d047217,Zm00001d047461,PHD-transcription factor 36,Zm00001d048890	GO:CC
BZIP114	GO:0042579	microbody	0.0144885	16	Zm00001d006270,Zm00001d009978,Zm00001d011119,Zm00001d014093,catalase1,Zm00001d017501,Zm00001d017826,Zm00001d018487,Zm00001d020963,Zm00001d026586,Zm00001d037939,Zm00001d041914,Zm00001d047217,Zm00001d047461,PHD-transcription factor 36,Zm00001d048890	GO:CC
BZIP114	GO:0033176	proton-transporting V-type ATPase complex	0.0169343	8	Zm00001d004821,Zm00001d028436,Zm00001d035702,Zm00001d036961,Zm00001d045497,vacuolar proton pump2,Zm00001d047910,vacuolar proton pump3	GO:CC
BZIP114	GO:0005741	mitochondrial outer membrane	0.0281884	8	Zm00001d009978,Zm00001d010590,Zm00001d013019,Zm00001d028102,Zm00001d028586,voltage-dependent anion channel protein2,Zm00001d042329,Zm00001d047461	GO:CC
BZIP114	GO:0019866	organelle inner membrane	0.0333914	28	Zm00001d001844,Zm00001d006336,Zm00001d006620,Zm00001d007214,Zm00001d010522,NADH dehydrogenase2,Zm00001d015988,prohibitin3,Zm00001d017847,Zm00001d018479,Zm00001d018927,Zm00001d022341,Zm00001d022354,Zm00001d027839,Zm00001d028528,Zm00001d033530,prohibitin4,Zm00001d036839,Zm00001d038508,thiamine diphosphate carrier protein2,Zm00001d044441,Zm00001d045152,Zm00001d048204,Zm00001d048325,Zm00001d049507,su…	GO:CC
BZIP114	GO:0030659	cytoplasmic vesicle membrane	0.0365246	15	Zm00001d002344,Zm00001d007758,Zm00001d013301,Zm00001d014039,Zm00001d016402,Zm00001d023218,Zm00001d033368,Zm00001d033734,Zm00001d034406,Zm00001d039278,Zm00001d040278,Zm00001d043700,Zm00001d044614,Zm00001d051980,Zm00001d052308	GO:CC
BZIP114	GO:0005743	mitochondrial inner membrane	0.03742	25	Zm00001d006336,Zm00001d007214,Zm00001d010522,NADH dehydrogenase2,Zm00001d015988,prohibitin3,Zm00001d017847,Zm00001d018479,Zm00001d022341,Zm00001d022354,Zm00001d027839,Zm00001d028528,Zm00001d033530,prohibitin4,Zm00001d036839,Zm00001d038508,thiamine diphosphate carrier protein2,Zm00001d044441,Zm00001d045152,Zm00001d048204,Zm00001d048325,Zm00001d049507,succinate dehydrogenase2,Zm00001d049691,Zm00001…	GO:CC
BZIP114	GO:0012506	vesicle membrane	0.0424363	15	Zm00001d002344,Zm00001d007758,Zm00001d013301,Zm00001d014039,Zm00001d016402,Zm00001d023218,Zm00001d033368,Zm00001d033734,Zm00001d034406,Zm00001d039278,Zm00001d040278,Zm00001d043700,Zm00001d044614,Zm00001d051980,Zm00001d052308	GO:CC
BZIP114	GO:0036094	small molecule binding	4.02365e-08	223	Zm00001d001939,Zm00001d001959,Zm00001d001978,diacylglycerol kinase3,Zm00001d002371,Zm00001d002827,Zm00001d002950,Zm00001d003072,Zm00001d003621,Zm00001d003947,Zm00001d005489,Zm00001d006036,Zm00001d006267,Zm00001d006350,Zm00001d006433,Zm00001d006438,Zm00001d006798,Zm00001d007158,Zm00001d007354,Zm00001d008596,pyruvate decarboxylase2,Zm00001d008791,Zm00001d009055,Zm00001d009163,Zm00001d009504,Zm00001…	GO:MF
BZIP114	GO:0043168	anion binding	3.29752e-07	214	Zm00001d001939,Zm00001d001959,Zm00001d001978,diacylglycerol kinase3,Zm00001d002371,Zm00001d002827,Zm00001d002950,Zm00001d003072,Zm00001d003621,Zm00001d003947,Zm00001d006036,Zm00001d006267,Zm00001d006350,Zm00001d006433,Zm00001d006438,Zm00001d006798,Zm00001d007158,Zm00001d007354,Zm00001d008596,pyruvate decarboxylase2,autophagy18d,Zm00001d008791,Zm00001d009055,Zm00001d009163,Zm00001d009504,Zm00001d0…	GO:MF
BZIP114	GO:1901265	nucleoside phosphate binding	6.48732e-06	204	Zm00001d001939,Zm00001d001959,Zm00001d001978,diacylglycerol kinase3,Zm00001d002371,Zm00001d002827,Zm00001d002950,Zm00001d003072,Zm00001d003621,Zm00001d005489,Zm00001d006036,Zm00001d006267,Zm00001d006350,Zm00001d006433,Zm00001d006438,Zm00001d006798,Zm00001d007158,Zm00001d008596,Zm00001d008791,Zm00001d009055,Zm00001d009163,Zm00001d009504,Zm00001d009572,Zm00001d009774,Zm00001d010421,Zm00001d010522,Z…	GO:MF
BZIP114	GO:0000166	nucleotide binding	6.48732e-06	204	Zm00001d001939,Zm00001d001959,Zm00001d001978,diacylglycerol kinase3,Zm00001d002371,Zm00001d002827,Zm00001d002950,Zm00001d003072,Zm00001d003621,Zm00001d005489,Zm00001d006036,Zm00001d006267,Zm00001d006350,Zm00001d006433,Zm00001d006438,Zm00001d006798,Zm00001d007158,Zm00001d008596,Zm00001d008791,Zm00001d009055,Zm00001d009163,Zm00001d009504,Zm00001d009572,Zm00001d009774,Zm00001d010421,Zm00001d010522,Z…	GO:MF
BZIP114	GO:0043167	ion binding	8.15613e-06	320	Zm00001d001856,Zm00001d001939,Zm00001d001959,Zm00001d001978,diacylglycerol kinase3,Zm00001d002371,alternative oxidase2,Zm00001d002827,Zm00001d002950,Zm00001d003072,Zm00001d003621,Zm00001d003947,Zm00001d005188,Zm00001d005478,Zm00001d005899,Zm00001d006036,Zm00001d006220,Zm00001d006267,Zm00001d006350,set domain gene116,Zm00001d006402,Zm00001d006433,Zm00001d006438,Zm00001d006798,Zm00001d007158,ascorb…	GO:MF
BZIP114	GO:0032553	ribonucleotide binding	0.000707404	179	Zm00001d001939,Zm00001d001959,Zm00001d001978,diacylglycerol kinase3,Zm00001d002371,Zm00001d002827,Zm00001d002950,Zm00001d003072,Zm00001d003621,Zm00001d006036,Zm00001d006267,Zm00001d006350,Zm00001d006433,Zm00001d006438,Zm00001d006798,Zm00001d008596,Zm00001d008791,Zm00001d009055,Zm00001d009504,Zm00001d009572,Zm00001d009774,Zm00001d010421,Zm00001d010522,Zm00001d010919,Zm00001d010920,Zm00001d010950,Z…	GO:MF
BZIP114	GO:0097367	carbohydrate derivative binding	0.00074435	180	Zm00001d001939,Zm00001d001959,Zm00001d001978,diacylglycerol kinase3,Zm00001d002371,Zm00001d002827,Zm00001d002950,Zm00001d003072,Zm00001d003621,Zm00001d006036,Zm00001d006267,Zm00001d006350,Zm00001d006433,Zm00001d006438,Zm00001d006798,Zm00001d008596,Zm00001d008791,Zm00001d009055,Zm00001d009504,Zm00001d009572,Zm00001d009774,Zm00001d010421,Zm00001d010522,Zm00001d010919,Zm00001d010920,Zm00001d010950,Z…	GO:MF
BZIP114	GO:0017076	purine nucleotide binding	0.00130433	177	Zm00001d001939,Zm00001d001959,Zm00001d001978,diacylglycerol kinase3,Zm00001d002371,Zm00001d002827,Zm00001d002950,Zm00001d003072,Zm00001d003621,Zm00001d006036,Zm00001d006267,Zm00001d006350,Zm00001d006433,Zm00001d006438,Zm00001d006798,Zm00001d008596,Zm00001d008791,Zm00001d009055,Zm00001d009504,Zm00001d009572,Zm00001d009774,Zm00001d010421,Zm00001d010522,Zm00001d010919,Zm00001d010920,Zm00001d010950,Z…	GO:MF
BZIP114	GO:0035639	purine ribonucleoside triphosphate binding	0.00134628	173	Zm00001d001939,Zm00001d001959,Zm00001d001978,diacylglycerol kinase3,Zm00001d002371,Zm00001d002827,Zm00001d002950,Zm00001d003072,Zm00001d003621,Zm00001d006036,Zm00001d006267,Zm00001d006350,Zm00001d006433,Zm00001d006438,Zm00001d006798,Zm00001d008596,Zm00001d008791,Zm00001d009055,Zm00001d009504,Zm00001d009572,Zm00001d009774,Zm00001d010421,Zm00001d010522,Zm00001d010919,Zm00001d010920,Zm00001d010950,Z…	GO:MF
BZIP114	GO:0032555	purine ribonucleotide binding	0.00192469	175	Zm00001d001939,Zm00001d001959,Zm00001d001978,diacylglycerol kinase3,Zm00001d002371,Zm00001d002827,Zm00001d002950,Zm00001d003072,Zm00001d003621,Zm00001d006036,Zm00001d006267,Zm00001d006350,Zm00001d006433,Zm00001d006438,Zm00001d006798,Zm00001d008596,Zm00001d008791,Zm00001d009055,Zm00001d009504,Zm00001d009572,Zm00001d009774,Zm00001d010421,Zm00001d010522,Zm00001d010919,Zm00001d010920,Zm00001d010950,Z…	GO:MF
BZIP114	GO:0032561	guanyl ribonucleotide binding	0.00767855	29	Zm00001d001939,Zm00001d001959,Zm00001d006433,Zm00001d009504,Zm00001d009572,Zm00001d012027,beta tubulin6,ADP-ribosylation factor homolog1,Zm00001d013019,alpha tubulin4,Zm00001d014526,Zm00001d016902,ypt homolog4,Zm00001d017717,Zm00001d020256,Zm00001d021908,Zm00001d022172,Zm00001d022251,Ras-related protein2,ras-related protein RHN1,Zm00001d037279,Zm00001d037877,Zm00001d038380,Zm00001d039016,Zm00001d…	GO:MF
BZIP114	GO:0032550	purine ribonucleoside binding	0.00767855	29	Zm00001d001939,Zm00001d001959,Zm00001d006433,Zm00001d009504,Zm00001d009572,Zm00001d012027,beta tubulin6,ADP-ribosylation factor homolog1,Zm00001d013019,alpha tubulin4,Zm00001d014526,Zm00001d016902,ypt homolog4,Zm00001d017717,Zm00001d020256,Zm00001d021908,Zm00001d022172,Zm00001d022251,Ras-related protein2,ras-related protein RHN1,Zm00001d037279,Zm00001d037877,Zm00001d038380,Zm00001d039016,Zm00001d…	GO:MF
BZIP114	GO:0001883	purine nucleoside binding	0.00767855	29	Zm00001d001939,Zm00001d001959,Zm00001d006433,Zm00001d009504,Zm00001d009572,Zm00001d012027,beta tubulin6,ADP-ribosylation factor homolog1,Zm00001d013019,alpha tubulin4,Zm00001d014526,Zm00001d016902,ypt homolog4,Zm00001d017717,Zm00001d020256,Zm00001d021908,Zm00001d022172,Zm00001d022251,Ras-related protein2,ras-related protein RHN1,Zm00001d037279,Zm00001d037877,Zm00001d038380,Zm00001d039016,Zm00001d…	GO:MF
BZIP114	GO:0019001	guanyl nucleotide binding	0.00805376	29	Zm00001d001939,Zm00001d001959,Zm00001d006433,Zm00001d009504,Zm00001d009572,Zm00001d012027,beta tubulin6,ADP-ribosylation factor homolog1,Zm00001d013019,alpha tubulin4,Zm00001d014526,Zm00001d016902,ypt homolog4,Zm00001d017717,Zm00001d020256,Zm00001d021908,Zm00001d022172,Zm00001d022251,Ras-related protein2,ras-related protein RHN1,Zm00001d037279,Zm00001d037877,Zm00001d038380,Zm00001d039016,Zm00001d…	GO:MF
BZIP114	GO:0032549	ribonucleoside binding	0.0140543	29	Zm00001d001939,Zm00001d001959,Zm00001d006433,Zm00001d009504,Zm00001d009572,Zm00001d012027,beta tubulin6,ADP-ribosylation factor homolog1,Zm00001d013019,alpha tubulin4,Zm00001d014526,Zm00001d016902,ypt homolog4,Zm00001d017717,Zm00001d020256,Zm00001d021908,Zm00001d022172,Zm00001d022251,Ras-related protein2,ras-related protein RHN1,Zm00001d037279,Zm00001d037877,Zm00001d038380,Zm00001d039016,Zm00001d…	GO:MF
BZIP114	GO:0003824	catalytic activity	0.0144931	509	Zm00001d001856,Zm00001d001939,Zm00001d001959,Zm00001d001978,Zm00001d002052,Zm00001d002149,diacylglycerol kinase3,Zm00001d002334,necrotic4,Zm00001d002371,Zm00001d002410,Zm00001d002422,alternative oxidase2,Zm00001d002595,Zm00001d002704,Zm00001d002775,Zm00001d002827,Zm00001d002859,Zm00001d002950,Zm00001d003072,S-adenosyl methionine decarboxylase2,Zm00001d003248,Zm00001d003621,Zm00001d003947,Zm00001d…	GO:MF
BZIP114	GO:0001882	nucleoside binding	0.014703	29	Zm00001d001939,Zm00001d001959,Zm00001d006433,Zm00001d009504,Zm00001d009572,Zm00001d012027,beta tubulin6,ADP-ribosylation factor homolog1,Zm00001d013019,alpha tubulin4,Zm00001d014526,Zm00001d016902,ypt homolog4,Zm00001d017717,Zm00001d020256,Zm00001d021908,Zm00001d022172,Zm00001d022251,Ras-related protein2,ras-related protein RHN1,Zm00001d037279,Zm00001d037877,Zm00001d038380,Zm00001d039016,Zm00001d…	GO:MF
BZIP114	GO:0005525	GTP binding	0.0180834	28	Zm00001d001939,Zm00001d001959,Zm00001d006433,Zm00001d009504,Zm00001d009572,Zm00001d012027,beta tubulin6,ADP-ribosylation factor homolog1,Zm00001d013019,alpha tubulin4,Zm00001d014526,Zm00001d016902,ypt homolog4,Zm00001d017717,Zm00001d020256,Zm00001d022172,Zm00001d022251,Ras-related protein2,ras-related protein RHN1,Zm00001d037279,Zm00001d037877,Zm00001d038380,Zm00001d039016,Zm00001d040278,ypt homo…	GO:MF
BZIP114	GO:0003729	mRNA binding	0.0388823	30	Zm00001d003611,Zm00001d009872,Zm00001d010719,Zm00001d013712,Zm00001d014343,Zm00001d017384,Zm00001d018103,Zm00001d019200,Zm00001d020256,Zm00001d024339,Zm00001d027731,Zm00001d029328,Zm00001d032526,Zm00001d032875,Zm00001d033873,Zm00001d034509,Zm00001d034996,Zm00001d035047,Zm00001d037055,Zm00001d037142,Zm00001d042590,Zm00001d045509,Zm00001d048095,Zm00001d048424,Zm00001d048824,Zm00001d049346,Zm00001d0…	GO:MF
BZIP114	GO:0005536	glucose binding	0.0445648	4	hexokinase9,hexokinase7,hexokinase1,hexokinase4	GO:MF
BZIP114	GO:0004340	glucokinase activity	0.0445648	4	hexokinase9,hexokinase7,hexokinase1,hexokinase4	GO:MF
BZIP114	GO:0019158	mannokinase activity	0.0445648	4	hexokinase9,hexokinase7,hexokinase1,hexokinase4	GO:MF
BZIP114	GO:0048029	monosaccharide binding	0.0465739	7	hexokinase9,phosphohexose isomerase1,hexokinase7,hexokinase1,hexokinase4,GNAT-transcription factor 19,Zm00001d051856	GO:MF
BZIP114	KEGG:01230	Biosynthesis of amino acids	0.00382657	25	anthranilate synthase homolog1,Zm00001d010920,Zm00001d011965,chorismate mutase1,Zm00001d013427,Zm00001d013644,Zm00001d015088,Zm00001d015376,chorismate mutase2,citrate synthase1,Zm00001d017467,Zm00001d024754,Zm00001d031128,Zm00001d034343,glyceraldehyde-3-phosphate dehydrogenase2,Zm00001d038904,triose phosphate isomerase4,Zm00001d040438,Zm00001d040446,aldolase1,Zm00001d042661,glutamate-oxaloacetate…	KEGG
BZIP114	KEGG:01200	Carbon metabolism	0.00438699	26	Zm00001d003947,pyruvate dehydrogenase3,Zm00001d009163,hexokinase9,Zm00001d011965,Zm00001d013427,catalase1,Zm00001d015376,citrate synthase1,Zm00001d017119,Zm00001d021908,Zm00001d029416,phosphohexose isomerase1,glyceraldehyde-3-phosphate dehydrogenase2,hexokinase1,triose phosphate isomerase4,Zm00001d040438,Zm00001d040446,hexokinase4,aldolase1,Zm00001d042661,glutamate-oxaloacetate transaminase1,acon…	KEGG
BZIP114	KEGG:00010	Glycolysis / Gluconeogenesis	0.0159658	16	pyruvate dehydrogenase3,pyruvate decarboxylase2,Zm00001d009163,hexokinase9,Zm00001d015376,phosphohexose isomerase1,glyceraldehyde-3-phosphate dehydrogenase2,hexokinase1,triose phosphate isomerase4,Zm00001d040446,hexokinase4,aldolase1,Zm00001d042869,Zm00001d044754,restorer of fertility2,glyceraldehyde-3-phosphate dehydrogenase3	KEGG
BZIP114	KEGG:01110	Biosynthesis of secondary metabolites	0.0301636	78	Zm00001d002052,diacylglycerol kinase3,Zm00001d002334,necrotic4,anthranilate synthase homolog1,Zm00001d003947,Zm00001d005539,pyruvate dehydrogenase3,Zm00001d007158,Zm00001d008266,pyruvate decarboxylase2,Zm00001d008976,Zm00001d009163,Zm00001d010920,hexokinase9,Zm00001d011965,chorismate mutase1,Zm00001d013427,Zm00001d013644,catalase1,Zm00001d015088,Zm00001d015376,coumarate ligase1,chorismate mutase2…	KEGG
BZIP114	KEGG:00020	Citrate cycle (TCA cycle)	0.0337967	10	Zm00001d003947,pyruvate dehydrogenase3,Zm00001d009163,citrate synthase1,Zm00001d021908,Zm00001d040438,Zm00001d041593,aconitase3,aconitase1,succinate dehydrogenase2	KEGG
BZIP22	GO:0034470	ncRNA processing	0.000163693	17	Zm00001d004458,Zm00001d006871,Zm00001d009004,Zm00001d012869,Zm00001d027259,Zm00001d030299,Zm00001d032338,Zm00001d033168,Zm00001d033214,Zm00001d033244,Zm00001d037675,Zm00001d040958,Zm00001d041703,Zm00001d049945,Zm00001d050165,Zm00001d051652,Zm00001d053628	GO:BP
BZIP22	GO:0034660	ncRNA metabolic process	0.00192091	17	Zm00001d004458,Zm00001d006871,Zm00001d009004,Zm00001d012869,Zm00001d027259,Zm00001d030299,Zm00001d032338,Zm00001d033168,Zm00001d033214,Zm00001d033244,Zm00001d037675,Zm00001d040958,Zm00001d041703,Zm00001d049945,Zm00001d050165,Zm00001d051652,Zm00001d053628	GO:BP
BZIP22	GO:0006405	RNA export from nucleus	0.00275902	7	Zm00001d006871,Zm00001d012815,Zm00001d029142,Zm00001d034914,Zm00001d040389,Zm00001d044593,Zm00001d048308	GO:BP
BZIP22	GO:0051168	nuclear export	0.00433078	7	Zm00001d006871,Zm00001d012815,Zm00001d029142,Zm00001d034914,Zm00001d040389,Zm00001d044593,Zm00001d048308	GO:BP
BZIP22	GO:0006396	RNA processing	0.00549055	22	Zm00001d004458,Zm00001d006871,Zm00001d007632,Zm00001d008289,Zm00001d009004,Zm00001d010173,Zm00001d012869,Zm00001d013083,Zm00001d025767,Zm00001d027259,Zm00001d030299,Zm00001d032338,Zm00001d033168,Zm00001d033214,Zm00001d033244,Zm00001d037675,Zm00001d040958,Zm00001d041703,Zm00001d049945,Zm00001d050165,Zm00001d051652,Zm00001d053628	GO:BP
BZIP22	GO:0051236	establishment of RNA localization	0.00585962	7	Zm00001d006871,Zm00001d012815,Zm00001d029142,Zm00001d034914,Zm00001d040389,Zm00001d044593,Zm00001d048308	GO:BP
BZIP22	GO:0050658	RNA transport	0.00585962	7	Zm00001d006871,Zm00001d012815,Zm00001d029142,Zm00001d034914,Zm00001d040389,Zm00001d044593,Zm00001d048308	GO:BP
BZIP22	GO:0050657	nucleic acid transport	0.00585962	7	Zm00001d006871,Zm00001d012815,Zm00001d029142,Zm00001d034914,Zm00001d040389,Zm00001d044593,Zm00001d048308	GO:BP
BZIP22	GO:0006913	nucleocytoplasmic transport	0.00847736	8	Zm00001d006871,Zm00001d012815,Zm00001d029142,Zm00001d034914,Zm00001d038021,Zm00001d040389,Zm00001d044593,Zm00001d048308	GO:BP
BZIP22	GO:0051169	nuclear transport	0.00847736	8	Zm00001d006871,Zm00001d012815,Zm00001d029142,Zm00001d034914,Zm00001d038021,Zm00001d040389,Zm00001d044593,Zm00001d048308	GO:BP
BZIP22	GO:0006886	intracellular protein transport	0.0138961	18	Zm00001d006871,Zm00001d007075,Zm00001d012815,Zm00001d019637,Zm00001d022038,Zm00001d028619,Zm00001d029142,Zm00001d029196,Zm00001d032773,Zm00001d033734,Zm00001d034914,Zm00001d038021,Zm00001d039614,Zm00001d040389,Zm00001d044593,Zm00001d048100,Zm00001d048308,Zm00001d049155	GO:BP
BZIP22	GO:0008033	tRNA processing	0.0141089	8	Zm00001d004458,Zm00001d009004,Zm00001d012869,Zm00001d027259,Zm00001d030299,Zm00001d033214,Zm00001d037675,Zm00001d040958	GO:BP
BZIP22	GO:0051649	establishment of localization in cell	0.0144857	21	Zm00001d006871,Zm00001d007075,Zm00001d012815,Zm00001d019637,Zm00001d022038,Zm00001d028619,Zm00001d029142,Zm00001d029196,Zm00001d032773,Zm00001d033734,Zm00001d034840,Zm00001d034914,Zm00001d038021,Zm00001d039614,Zm00001d040389,Zm00001d041088,Zm00001d043052,Zm00001d044593,Zm00001d048100,Zm00001d048308,Zm00001d049155	GO:BP
BZIP22	GO:0006403	RNA localization	0.0188967	7	Zm00001d006871,Zm00001d012815,Zm00001d029142,Zm00001d034914,Zm00001d040389,Zm00001d044593,Zm00001d048308	GO:BP
BZIP22	GO:0071840	cellular component organization or biogenesis	0.0203269	48	Zm00001d005373,Zm00001d005516,Zm00001d006789,Zm00001d006871,Zm00001d007075,Zm00001d007900,JUMONJI-transcription factor 11,Zm00001d012815,Zm00001d016077,Zm00001d019697,Zm00001d019950,Zm00001d023237,Zm00001d025793,beta tubulin1,Zm00001d029142,Zm00001d032338,Zm00001d032526,Zm00001d032575,Zm00001d032773,Zm00001d033147,Zm00001d033168,Zm00001d033244,beta tubulin3,Zm00001d033830,Zm00001d034505,Zm00001d0…	GO:BP
BZIP22	GO:0034613	cellular protein localization	0.0239614	19	Zm00001d006871,Zm00001d007075,Zm00001d012815,Zm00001d019637,Zm00001d022038,Zm00001d028619,Zm00001d029142,Zm00001d029196,Zm00001d032575,Zm00001d032773,Zm00001d033734,Zm00001d034914,Zm00001d038021,Zm00001d039614,Zm00001d040389,Zm00001d044593,Zm00001d048100,Zm00001d048308,Zm00001d049155	GO:BP
BZIP22	GO:0070727	cellular macromolecule localization	0.031878	19	Zm00001d006871,Zm00001d007075,Zm00001d012815,Zm00001d019637,Zm00001d022038,Zm00001d028619,Zm00001d029142,Zm00001d029196,Zm00001d032575,Zm00001d032773,Zm00001d033734,Zm00001d034914,Zm00001d038021,Zm00001d039614,Zm00001d040389,Zm00001d044593,Zm00001d048100,Zm00001d048308,Zm00001d049155	GO:BP
BZIP22	GO:0051641	cellular localization	0.0432645	22	Zm00001d006871,Zm00001d007075,Zm00001d012815,Zm00001d019637,Zm00001d022038,Zm00001d028619,Zm00001d029142,Zm00001d029196,Zm00001d032575,Zm00001d032773,Zm00001d033734,Zm00001d034840,Zm00001d034914,Zm00001d038021,Zm00001d039614,Zm00001d040389,Zm00001d041088,Zm00001d043052,Zm00001d044593,Zm00001d048100,Zm00001d048308,Zm00001d049155	GO:BP
BZIP22	GO:0015031	protein transport	0.0460731	20	Zm00001d006871,Zm00001d007075,Zm00001d012815,Zm00001d019637,Zm00001d022038,Zm00001d028279,Zm00001d028619,Zm00001d029142,Zm00001d029196,Zm00001d032773,Zm00001d033734,Zm00001d034505,Zm00001d034914,Zm00001d038021,Zm00001d039614,Zm00001d040389,Zm00001d044593,Zm00001d048100,Zm00001d048308,Zm00001d049155	GO:BP
BZIP22	GO:0032991	protein-containing complex	0.000864542	54	Zm00001d002235,CK2 regulatory subunit B1,Zm00001d003372,Zm00001d004458,Zm00001d005516,Zm00001d006480,Zm00001d006871,Zm00001d007075,Zm00001d007632,Zm00001d007900,Zm00001d008236,Zm00001d008289,JUMONJI-transcription factor 11,Zm00001d014749,Zm00001d015115,Zm00001d016077,Zm00001d018890,Zm00001d019950,Zm00001d021384,Zm00001d023439,Zm00001d025767,Zm00001d025793,Zm00001d025891,Zm00001d028279,Zm00001d029…	GO:CC
BZIP22	GO:0003723	RNA binding	0.00918902	27	Zm00001d006438,Zm00001d006480,Zm00001d007632,Zm00001d007900,Zm00001d008289,Zm00001d009868,Zm00001d010173,Zm00001d011149,Zm00001d012869,Zm00001d013083,Zm00001d014749,Zm00001d023439,Zm00001d025767,Zm00001d027259,Zm00001d032326,Zm00001d032526,Zm00001d033147,Zm00001d033244,Zm00001d034524,Zm00001d044593,Zm00001d047310,Zm00001d048308,Zm00001d049706,Zm00001d049945,Zm00001d050165,Zm00001d051183,Zm00001d0…	GO:MF
BZIP22	GO:0033218	amide binding	0.0147353	7	Zm00001d026639,Zm00001d032282,Zm00001d036442,Zm00001d038021,Zm00001d044593,Zm00001d048100,Zm00001d048308	GO:MF
BZIP22	GO:0042277	peptide binding	0.0310418	6	Zm00001d032282,Zm00001d036442,Zm00001d038021,Zm00001d044593,Zm00001d048100,Zm00001d048308	GO:MF
BZIP22	GO:0019706	protein-cysteine S-palmitoyltransferase activity	0.0311696	4	Zm00001d005373,Zm00001d019637,Zm00001d022038,Zm00001d028619	GO:MF
BZIP22	GO:0019707	protein-cysteine S-acyltransferase activity	0.0311696	4	Zm00001d005373,Zm00001d019637,Zm00001d022038,Zm00001d028619	GO:MF
BZIP22	KEGG:03013	RNA transport	0.000729497	9	Zm00001d006438,Zm00001d007900,Zm00001d009004,Zm00001d009868,Zm00001d012815,Zm00001d022527,Zm00001d034914,Zm00001d044593,Zm00001d048308	KEGG
BZIP3	GO:0006607	NLS-bearing protein import into nucleus	0.0433908	3	importin1,Zm00001d026696,Zm00001d040274	GO:BP
BZIP3	GO:0005783	endoplasmic reticulum	0.000495687	16	Zm00001d004120,Zm00001d004640,Zm00001d006040,Zm00001d006350,derlin1,Zm00001d017584,Zm00001d018616,Zm00001d027484,Zm00001d037842,Zm00001d040941,Zm00001d041603,GNAT-transcription factor 17,Zm00001d046467,Zm00001d047517,Zm00001d049835,Zm00001d052258	GO:CC
BZIP3	GO:0012505	endomembrane system	0.00137936	25	Zm00001d004120,Zm00001d004640,Zm00001d006040,Zm00001d006350,importin1,derlin1,Zm00001d012211,Zm00001d017205,Zm00001d017584,Zm00001d018616,Zm00001d026696,Zm00001d027484,Zm00001d029023,Zm00001d033597,Zm00001d037842,Zm00001d040274,Zm00001d040941,Zm00001d041603,GNAT-transcription factor 17,Zm00001d046467,Zm00001d046590,Zm00001d047517,Zm00001d049835,Zm00001d052258,Zm00001d052411	GO:CC
BZIP3	GO:0005789	endoplasmic reticulum membrane	0.00143226	11	Zm00001d004640,Zm00001d006040,Zm00001d006350,derlin1,Zm00001d027484,Zm00001d037842,Zm00001d040941,Zm00001d046467,Zm00001d047517,Zm00001d049835,Zm00001d052258	GO:CC
BZIP3	GO:0042175	nuclear outer membrane-endoplasmic reticulum membrane network	0.00145698	11	Zm00001d004640,Zm00001d006040,Zm00001d006350,derlin1,Zm00001d027484,Zm00001d037842,Zm00001d040941,Zm00001d046467,Zm00001d047517,Zm00001d049835,Zm00001d052258	GO:CC
BZIP3	GO:0098827	endoplasmic reticulum subcompartment	0.00153341	11	Zm00001d004640,Zm00001d006040,Zm00001d006350,derlin1,Zm00001d027484,Zm00001d037842,Zm00001d040941,Zm00001d046467,Zm00001d047517,Zm00001d049835,Zm00001d052258	GO:CC
BZIP3	GO:0031984	organelle subcompartment	0.00454931	18	Zm00001d004120,Zm00001d004640,Zm00001d006040,Zm00001d006350,derlin1,Zm00001d012211,Zm00001d019518,Zm00001d027484,Zm00001d029023,Zm00001d033597,Zm00001d037842,Zm00001d040803,Zm00001d040941,Zm00001d046467,Zm00001d046590,Zm00001d047517,Zm00001d049835,Zm00001d052258	GO:CC
BZIP3	GO:0140142	nucleocytoplasmic carrier activity	0.00201917	4	importin1,Zm00001d026696,Zm00001d034914,Zm00001d040274	GO:MF
BZIP3	GO:0061608	nuclear import signal receptor activity	0.0263922	3	importin1,Zm00001d026696,Zm00001d040274	GO:MF
BZIP3	GO:0140104	molecular carrier activity	0.040414	4	importin1,Zm00001d026696,Zm00001d034914,Zm00001d040274	GO:MF
BZIP43	GO:0006397	mRNA processing	0.000598231	22	Zm00001d005350,Zm00001d006459,Zm00001d012301,Zm00001d015194,Zm00001d015893,Zm00001d018341,Zm00001d021864,Zm00001d021890,Zm00001d022177,Zm00001d025063,Zm00001d028579,Zm00001d031328,Zm00001d032198,Zm00001d033388,Zm00001d034809,Zm00001d036977,Zm00001d037925,Zm00001d042058,Zm00001d045076,Zm00001d047449,Zm00001d049442,Zm00001d053927	GO:BP
BZIP43	GO:0016071	mRNA metabolic process	0.00745517	25	Zm00001d005350,Zm00001d006459,Zm00001d012301,Zm00001d015194,Zm00001d015893,Zm00001d015955,Zm00001d018341,Zm00001d021553,Zm00001d021864,Zm00001d021890,Zm00001d022177,Zm00001d025063,Zm00001d028579,Zm00001d031328,Zm00001d032198,Zm00001d032894,Zm00001d033388,Zm00001d034809,Zm00001d036977,Zm00001d037925,Zm00001d042058,Zm00001d045076,Zm00001d047449,Zm00001d049442,Zm00001d053927	GO:BP
BZIP43	GO:0008380	RNA splicing	0.021939	17	Zm00001d006459,Zm00001d012301,Zm00001d015194,Zm00001d015893,Zm00001d018341,Zm00001d021864,Zm00001d021890,Zm00001d022177,Zm00001d025063,Zm00001d031328,Zm00001d032198,Zm00001d033388,Zm00001d034809,Zm00001d037925,Zm00001d042058,Zm00001d045076,Zm00001d053927	GO:BP
BZIP43	GO:0000398	mRNA splicing, via spliceosome	0.0257489	15	Zm00001d006459,Zm00001d012301,Zm00001d015194,Zm00001d015893,Zm00001d018341,Zm00001d021864,Zm00001d025063,Zm00001d031328,Zm00001d032198,Zm00001d033388,Zm00001d034809,Zm00001d037925,Zm00001d042058,Zm00001d045076,Zm00001d053927	GO:BP
BZIP43	GO:0000375	RNA splicing, via transesterification reactions	0.04734	15	Zm00001d006459,Zm00001d012301,Zm00001d015194,Zm00001d015893,Zm00001d018341,Zm00001d021864,Zm00001d025063,Zm00001d031328,Zm00001d032198,Zm00001d033388,Zm00001d034809,Zm00001d037925,Zm00001d042058,Zm00001d045076,Zm00001d053927	GO:BP
BZIP43	GO:0000377	RNA splicing, via transesterification reactions with bulged adenosine as nucleophile	0.04734	15	Zm00001d006459,Zm00001d012301,Zm00001d015194,Zm00001d015893,Zm00001d018341,Zm00001d021864,Zm00001d025063,Zm00001d031328,Zm00001d032198,Zm00001d033388,Zm00001d034809,Zm00001d037925,Zm00001d042058,Zm00001d045076,Zm00001d053927	GO:BP
BZIP43	GO:0003723	RNA binding	0.00219765	48	Zm00001d002475,Zm00001d003288,Zm00001d005350,Zm00001d006160,Zm00001d006459,Zm00001d007065,Zm00001d007719,Zm00001d008763,Zm00001d011167,Zm00001d011885,Zm00001d013274,Zm00001d013543,Zm00001d014344,Zm00001d014787,Zm00001d015893,Zm00001d015955,Zm00001d016374,Zm00001d018112,Zm00001d018337,Zm00001d018341,Zm00001d019200,Zm00001d020357,Zm00001d021553,Zm00001d021890,Zm00001d024158,Zm00001d025034,Zm00001d0…	GO:MF
BZIP43	GO:0003724	RNA helicase activity	0.018764	7	Zm00001d006160,Zm00001d006459,Zm00001d007719,Zm00001d015893,Zm00001d020357,Zm00001d021553,Zm00001d047601	GO:MF
BZIP43	GO:0030554	adenyl nucleotide binding	0.0303816	70	Zm00001d002283,Zm00001d002536,Zm00001d002757,Zm00001d005036,Zm00001d006160,Zm00001d006459,Zm00001d006621,Zm00001d007313,Zm00001d007719,Zm00001d008763,Zm00001d009948,Zm00001d010611,Zm00001d010919,Zm00001d012817,calcium dependent protein kinase1,Zm00001d014775,Zm00001d014787,Zm00001d014792,Zm00001d015893,Zm00001d016591,Zm00001d017120,Zm00001d017128,Zm00001d017261,Zm00001d018025,diacylglycerol kinas…	GO:MF
BZIP43	GO:0017076	purine nucleotide binding	0.0397239	75	Zm00001d002283,Zm00001d002536,Zm00001d002757,Zm00001d005036,Zm00001d006160,Zm00001d006459,Zm00001d006621,Zm00001d007313,Zm00001d007719,Zm00001d008763,Zm00001d009211,Zm00001d009948,Zm00001d010611,Zm00001d010919,Zm00001d012817,calcium dependent protein kinase1,Zm00001d014775,Zm00001d014787,Zm00001d014792,Zm00001d015893,Zm00001d016591,Zm00001d017120,Zm00001d017128,Zm00001d017261,Zm00001d018025,diacy…	GO:MF
BZIP43	GO:0032559	adenyl ribonucleotide binding	0.0425259	69	Zm00001d002283,Zm00001d002536,Zm00001d002757,Zm00001d005036,Zm00001d006160,Zm00001d006459,Zm00001d006621,Zm00001d007313,Zm00001d007719,Zm00001d008763,Zm00001d009948,Zm00001d010611,Zm00001d010919,Zm00001d012817,calcium dependent protein kinase1,Zm00001d014775,Zm00001d014787,Zm00001d014792,Zm00001d015893,Zm00001d016591,Zm00001d017120,Zm00001d017128,Zm00001d017261,Zm00001d018025,diacylglycerol kinas…	GO:MF
BZIP43	KEGG:03040	Spliceosome	1.72732e-05	15	Zm00001d006459,Zm00001d013543,Zm00001d015893,Zm00001d018341,Zm00001d021864,Zm00001d022177,Zm00001d025063,Zm00001d030725,Zm00001d033388,Zm00001d037925,Zm00001d042058,Zm00001d045076,Zm00001d047601,Zm00001d051840,Zm00001d053927	KEGG
BZIP48	KEGG:00010	Glycolysis / Gluconeogenesis	0.0316462	3	Zm00001d038775,Zm00001d039066,aldolase1	KEGG
BZIP52	GO:0005524	ATP binding	0.000358168	46	plasma-membrane H+ATPase2,Zm00001d002396,Zm00001d003245,calcium dependent protein kinase11,Zm00001d010720,Zm00001d011426,Zm00001d011972,Zm00001d012173,Zm00001d013911,Zm00001d015212,Zm00001d017120,Zm00001d018286,vacuolar protein sorting2,Zm00001d018754,Zm00001d020297,Zm00001d021875,Zm00001d022126,Zm00001d023304,Zm00001d024755,dicer-like4,bnl10.13a,Zm00001d026451,Zm00001d027523,Zm00001d028538,Zm000…	GO:MF
BZIP52	GO:0032559	adenyl ribonucleotide binding	0.000657717	46	plasma-membrane H+ATPase2,Zm00001d002396,Zm00001d003245,calcium dependent protein kinase11,Zm00001d010720,Zm00001d011426,Zm00001d011972,Zm00001d012173,Zm00001d013911,Zm00001d015212,Zm00001d017120,Zm00001d018286,vacuolar protein sorting2,Zm00001d018754,Zm00001d020297,Zm00001d021875,Zm00001d022126,Zm00001d023304,Zm00001d024755,dicer-like4,bnl10.13a,Zm00001d026451,Zm00001d027523,Zm00001d028538,Zm000…	GO:MF
BZIP52	GO:0030554	adenyl nucleotide binding	0.000813603	46	plasma-membrane H+ATPase2,Zm00001d002396,Zm00001d003245,calcium dependent protein kinase11,Zm00001d010720,Zm00001d011426,Zm00001d011972,Zm00001d012173,Zm00001d013911,Zm00001d015212,Zm00001d017120,Zm00001d018286,vacuolar protein sorting2,Zm00001d018754,Zm00001d020297,Zm00001d021875,Zm00001d022126,Zm00001d023304,Zm00001d024755,dicer-like4,bnl10.13a,Zm00001d026451,Zm00001d027523,Zm00001d028538,Zm000…	GO:MF
BZIP52	GO:0035639	purine ribonucleoside triphosphate binding	0.000977352	48	plasma-membrane H+ATPase2,Zm00001d002396,Zm00001d003245,calcium dependent protein kinase11,Zm00001d010720,Zm00001d011426,Zm00001d011972,Zm00001d012173,Zm00001d013911,Zm00001d015212,Zm00001d017120,Zm00001d018286,vacuolar protein sorting2,Zm00001d018754,Zm00001d020297,Zm00001d021875,Zm00001d022126,Zm00001d023304,Zm00001d024755,dicer-like4,bnl10.13a,Zm00001d026451,Zm00001d027523,Zm00001d028538,Zm000…	GO:MF
BZIP52	GO:0043168	anion binding	0.00114836	53	plasma-membrane H+ATPase2,Zm00001d002396,Zm00001d003245,calcium dependent protein kinase11,Zm00001d010720,Zm00001d011426,Zm00001d011972,Zm00001d012173,Zm00001d013911,Zm00001d015212,Zm00001d017120,Zm00001d018286,vacuolar protein sorting2,Zm00001d018754,Zm00001d020297,Zm00001d021875,Zm00001d022126,Zm00001d023304,Zm00001d024755,glutathione S-transferase2,dicer-like4,bnl10.13a,Zm00001d026451,Zm00001d…	GO:MF
BZIP52	GO:0036094	small molecule binding	0.00122976	54	plasma-membrane H+ATPase2,Zm00001d002396,Zm00001d003245,calcium dependent protein kinase11,Zm00001d010720,Zm00001d011426,Zm00001d011972,Zm00001d012173,Zm00001d013911,Zm00001d015212,pyrimidine reductase riboflavin1,Zm00001d017120,Zm00001d018286,vacuolar protein sorting2,Zm00001d018754,Zm00001d020297,Zm00001d021875,Zm00001d022126,Zm00001d023304,Zm00001d024755,dicer-like4,bnl10.13a,Zm00001d026451,Zm…	GO:MF
BZIP52	GO:1901265	nucleoside phosphate binding	0.00125996	52	plasma-membrane H+ATPase2,Zm00001d002396,Zm00001d003245,calcium dependent protein kinase11,Zm00001d010720,Zm00001d011426,Zm00001d011972,Zm00001d012173,Zm00001d013911,Zm00001d015212,pyrimidine reductase riboflavin1,Zm00001d017120,Zm00001d018286,vacuolar protein sorting2,Zm00001d018754,Zm00001d020297,Zm00001d021875,Zm00001d022126,Zm00001d023304,Zm00001d024755,dicer-like4,bnl10.13a,Zm00001d026451,Zm…	GO:MF
BZIP52	GO:0000166	nucleotide binding	0.00125996	52	plasma-membrane H+ATPase2,Zm00001d002396,Zm00001d003245,calcium dependent protein kinase11,Zm00001d010720,Zm00001d011426,Zm00001d011972,Zm00001d012173,Zm00001d013911,Zm00001d015212,pyrimidine reductase riboflavin1,Zm00001d017120,Zm00001d018286,vacuolar protein sorting2,Zm00001d018754,Zm00001d020297,Zm00001d021875,Zm00001d022126,Zm00001d023304,Zm00001d024755,dicer-like4,bnl10.13a,Zm00001d026451,Zm…	GO:MF
BZIP52	GO:0032555	purine ribonucleotide binding	0.00171233	48	plasma-membrane H+ATPase2,Zm00001d002396,Zm00001d003245,calcium dependent protein kinase11,Zm00001d010720,Zm00001d011426,Zm00001d011972,Zm00001d012173,Zm00001d013911,Zm00001d015212,Zm00001d017120,Zm00001d018286,vacuolar protein sorting2,Zm00001d018754,Zm00001d020297,Zm00001d021875,Zm00001d022126,Zm00001d023304,Zm00001d024755,dicer-like4,bnl10.13a,Zm00001d026451,Zm00001d027523,Zm00001d028538,Zm000…	GO:MF
BZIP52	GO:0017076	purine nucleotide binding	0.00210767	48	plasma-membrane H+ATPase2,Zm00001d002396,Zm00001d003245,calcium dependent protein kinase11,Zm00001d010720,Zm00001d011426,Zm00001d011972,Zm00001d012173,Zm00001d013911,Zm00001d015212,Zm00001d017120,Zm00001d018286,vacuolar protein sorting2,Zm00001d018754,Zm00001d020297,Zm00001d021875,Zm00001d022126,Zm00001d023304,Zm00001d024755,dicer-like4,bnl10.13a,Zm00001d026451,Zm00001d027523,Zm00001d028538,Zm000…	GO:MF
BZIP52	GO:0032553	ribonucleotide binding	0.00235189	48	plasma-membrane H+ATPase2,Zm00001d002396,Zm00001d003245,calcium dependent protein kinase11,Zm00001d010720,Zm00001d011426,Zm00001d011972,Zm00001d012173,Zm00001d013911,Zm00001d015212,Zm00001d017120,Zm00001d018286,vacuolar protein sorting2,Zm00001d018754,Zm00001d020297,Zm00001d021875,Zm00001d022126,Zm00001d023304,Zm00001d024755,dicer-like4,bnl10.13a,Zm00001d026451,Zm00001d027523,Zm00001d028538,Zm000…	GO:MF
BZIP52	GO:0097367	carbohydrate derivative binding	0.00290197	48	plasma-membrane H+ATPase2,Zm00001d002396,Zm00001d003245,calcium dependent protein kinase11,Zm00001d010720,Zm00001d011426,Zm00001d011972,Zm00001d012173,Zm00001d013911,Zm00001d015212,Zm00001d017120,Zm00001d018286,vacuolar protein sorting2,Zm00001d018754,Zm00001d020297,Zm00001d021875,Zm00001d022126,Zm00001d023304,Zm00001d024755,dicer-like4,bnl10.13a,Zm00001d026451,Zm00001d027523,Zm00001d028538,Zm000…	GO:MF
BZIP52	GO:0003824	catalytic activity	0.0103273	115	Zm00001d001785,plasma-membrane H+ATPase2,Zm00001d002382,Zm00001d002396,Zm00001d003245,Zm00001d003352,Zm00001d004545,calcium dependent protein kinase11,Zm00001d005052,Zm00001d005423,Zm00001d005539,Zm00001d005849,Zm00001d006168,Zm00001d006751,Zm00001d008977,Zm00001d009714,Zm00001d010720,PHD-transcription factor 17,Zm00001d011227,Zm00001d011426,Zm00001d012101,Zm00001d012173,Zm00001d012667,Zm00001d01…	GO:MF
BZIP52	GO:0043167	ion binding	0.0319803	72	plasma-membrane H+ATPase2,Zm00001d002396,Zm00001d003245,Zm00001d003329,calcium dependent protein kinase11,Zm00001d005423,Zm00001d010720,PHD-transcription factor 17,Zm00001d011426,Zm00001d011972,Zm00001d012173,Zm00001d013911,Zm00001d014760,Zm00001d015212,amylose extender1,Zm00001d017120,Zm00001d017425,Zm00001d018041,Zm00001d018286,vacuolar protein sorting2,Zm00001d018754,cytidine deaminase1,Zm0000…	GO:MF
BZIP54	GO:0032787	monocarboxylic acid metabolic process	0.000132215	17	Zm00001d002128,adenosylmethionine aminotransferase1,Zm00001d005925,Zm00001d006080,Zm00001d018061,Zm00001d021546,Zm00001d022616,acetyl-coenzyme A carboxylase1,fatty acid biosynthesis1,acyl carrier protein1,Zm00001d033002,Zm00001d036919,Zm00001d037108,Zm00001d038114,pyruvate, orthophosphate dikinase1,12-oxo-phytodienoic acid reductase1,Zm00001d046553	GO:BP
BZIP54	GO:0006633	fatty acid biosynthetic process	0.00813691	8	Zm00001d006080,Zm00001d022616,acetyl-coenzyme A carboxylase1,fatty acid biosynthesis1,acyl carrier protein1,Zm00001d036919,Zm00001d037108,12-oxo-phytodienoic acid reductase1	GO:BP
BZIP54	GO:0044283	small molecule biosynthetic process	0.0112132	18	Zm00001d002128,adenosylmethionine aminotransferase1,S-adenosyl methionine decarboxylase2,Zm00001d005925,Zm00001d006080,Zm00001d018061,Zm00001d022616,Zm00001d024393,acetyl-coenzyme A carboxylase1,fatty acid biosynthesis1,acyl carrier protein1,Zm00001d034023,Zm00001d036919,Zm00001d037108,sulfite reductase1,12-oxo-phytodienoic acid reductase1,Zm00001d047908,chorismate mutase1	GO:BP
BZIP54	GO:0034204	lipid translocation	0.0240148	4	Zm00001d006384,Zm00001d015401,Zm00001d046194,Zm00001d028987	GO:BP
BZIP54	GO:0072330	monocarboxylic acid biosynthetic process	0.02666	9	adenosylmethionine aminotransferase1,Zm00001d006080,Zm00001d022616,acetyl-coenzyme A carboxylase1,fatty acid biosynthesis1,acyl carrier protein1,Zm00001d036919,Zm00001d037108,12-oxo-phytodienoic acid reductase1	GO:BP
BZIP54	GO:0016053	organic acid biosynthetic process	0.0314527	14	Zm00001d002128,adenosylmethionine aminotransferase1,Zm00001d006080,Zm00001d018061,Zm00001d022616,Zm00001d024393,acetyl-coenzyme A carboxylase1,fatty acid biosynthesis1,acyl carrier protein1,Zm00001d036919,Zm00001d037108,sulfite reductase1,12-oxo-phytodienoic acid reductase1,chorismate mutase1	GO:BP
BZIP54	GO:0097035	regulation of membrane lipid distribution	0.0321668	4	Zm00001d006384,Zm00001d015401,Zm00001d046194,Zm00001d028987	GO:BP
BZIP54	GO:0006631	fatty acid metabolic process	0.0333875	9	Zm00001d006080,Zm00001d022616,acetyl-coenzyme A carboxylase1,fatty acid biosynthesis1,acyl carrier protein1,Zm00001d036919,Zm00001d037108,Zm00001d038114,12-oxo-phytodienoic acid reductase1	GO:BP
BZIP54	GO:0008610	lipid biosynthetic process	0.0481684	15	Zm00001d006080,Zm00001d015956,Zm00001d022616,acetyl-coenzyme A carboxylase1,fatty acid biosynthesis1,acyl carrier protein1,Zm00001d036919,Zm00001d037108,Zm00001d037760,farnesyl diphosphate synthase3,12-oxo-phytodienoic acid reductase1,Zm00001d047908,Zm00001d048494,Zm00001d051552,Zm00001d023309	GO:BP
BZIP54	GO:0005737	cytoplasm	3.70875e-05	105	Zm00001d001859,Zm00001d001939,Zm00001d002128,Zm00001d002967,S-adenosyl methionine decarboxylase2,Zm00001d003373,ypt homolog1,Zm00001d005094,protein kinase homolog4,Zm00001d005925,Zm00001d006080,Zm00001d006384,Zm00001d006433,Zm00001d006440,Zm00001d007215,Zm00001d007650,Zm00001d008287,Zm00001d008333,Zm00001d008360,Zm00001d009541,CMP-KDO synthetase1,Zm00001d009844,Zm00001d009990,derlin1,Zm00001d0117…	GO:CC
BZIP54	GO:0004765	shikimate kinase activity	0.0496786	2	Zm00001d002128,Zm00001d018061	GO:MF
BZIP54	KEGG:01100	Metabolic pathways	0.00226092	35	Zm00001d002128,adenosylmethionine aminotransferase1,S-adenosyl methionine decarboxylase2,Zm00001d005052,Zm00001d005925,Zm00001d008744,CMP-KDO synthetase1,Zm00001d011965,endochitinase precursor4,Zm00001d023606,Zm00001d024393,glutathione S-transferase2,acetyl-coenzyme A carboxylase1,fatty acid biosynthesis1,Zm00001d027519,Zm00001d029087,Zm00001d029652,Zm00001d033002,Zm00001d035004,Zm00001d035475,Zm…	KEGG
BZIP54	KEGG:00061	Fatty acid biosynthesis	0.0400517	4	acetyl-coenzyme A carboxylase1,fatty acid biosynthesis1,Zm00001d036919,Zm00001d037108	KEGG
BZIP60	GO:0015031	protein transport	0.0162559	28	Zm00001d004169,Zm00001d006183,Zm00001d006219,Zm00001d006670,Zm00001d006951,Zm00001d016008,Zm00001d017187,Zm00001d018098,Zm00001d024425,Ras-related protein2,Zm00001d026630,Zm00001d031637,Zm00001d033092,Zm00001d034270,Zm00001d034358,Zm00001d035093,Zm00001d037452,Zm00001d037624,Zm00001d038623,Zm00001d038808,SAR homolog1,Zm00001d041267,Zm00001d041785,Zm00001d042729,Zm00001d048239,Zm00001d048393,Zm000…	GO:BP
BZIP60	GO:0045184	establishment of protein localization	0.0194603	28	Zm00001d004169,Zm00001d006183,Zm00001d006219,Zm00001d006670,Zm00001d006951,Zm00001d016008,Zm00001d017187,Zm00001d018098,Zm00001d024425,Ras-related protein2,Zm00001d026630,Zm00001d031637,Zm00001d033092,Zm00001d034270,Zm00001d034358,Zm00001d035093,Zm00001d037452,Zm00001d037624,Zm00001d038623,Zm00001d038808,SAR homolog1,Zm00001d041267,Zm00001d041785,Zm00001d042729,Zm00001d048239,Zm00001d048393,Zm000…	GO:BP
BZIP60	GO:0015833	peptide transport	0.0225575	28	Zm00001d004169,Zm00001d006183,Zm00001d006219,Zm00001d006670,Zm00001d006951,Zm00001d016008,Zm00001d017187,Zm00001d018098,Zm00001d024425,Ras-related protein2,Zm00001d026630,Zm00001d031637,Zm00001d033092,Zm00001d034270,Zm00001d034358,Zm00001d035093,Zm00001d037452,Zm00001d037624,Zm00001d038623,Zm00001d038808,SAR homolog1,Zm00001d041267,Zm00001d041785,Zm00001d042729,Zm00001d048239,Zm00001d048393,Zm000…	GO:BP
BZIP60	GO:0042886	amide transport	0.028863	28	Zm00001d004169,Zm00001d006183,Zm00001d006219,Zm00001d006670,Zm00001d006951,Zm00001d016008,Zm00001d017187,Zm00001d018098,Zm00001d024425,Ras-related protein2,Zm00001d026630,Zm00001d031637,Zm00001d033092,Zm00001d034270,Zm00001d034358,Zm00001d035093,Zm00001d037452,Zm00001d037624,Zm00001d038623,Zm00001d038808,SAR homolog1,Zm00001d041267,Zm00001d041785,Zm00001d042729,Zm00001d048239,Zm00001d048393,Zm000…	GO:BP
BZIP60	GO:0071705	nitrogen compound transport	0.0413851	32	Zm00001d004169,Zm00001d006183,Zm00001d006219,Zm00001d006670,Zm00001d006951,Zm00001d011697,Zm00001d016008,Zm00001d017187,Zm00001d017472,Zm00001d018098,Zm00001d024425,Ras-related protein2,Zm00001d026630,Zm00001d031637,Zm00001d033092,Zm00001d034270,Zm00001d034358,Zm00001d035093,Zm00001d037452,Zm00001d037624,Zm00001d038623,Zm00001d038808,SAR homolog1,Zm00001d041267,Zm00001d041785,Zm00001d042729,Zm000…	GO:BP
BZIP60	GO:0012505	endomembrane system	0.000290281	51	Zm00001d003652,Zm00001d004169,Zm00001d006183,Zm00001d006219,Zm00001d006670,Zm00001d006951,Zm00001d007504,Zm00001d009908,Zm00001d010454,Zm00001d010599,Zm00001d011325,Zm00001d011353,Zm00001d013147,Zm00001d013397,Zm00001d014792,Zm00001d017505,Zm00001d017809,Zm00001d017826,Zm00001d021305,Zm00001d022184,Zm00001d022407,Zm00001d023291,Zm00001d024520,Ras-related protein2,Zm00001d026630,Zm00001d030012,Zm0…	GO:CC
BZIP60	GO:0031090	organelle membrane	0.000737156	42	Zm00001d006183,Zm00001d006219,Zm00001d006670,Zm00001d006951,Zm00001d009978,Zm00001d010522,Zm00001d011353,Zm00001d011697,Zm00001d012446,Zm00001d013397,Zm00001d016855,Zm00001d017187,Zm00001d017472,Zm00001d017505,Zm00001d017826,Zm00001d021305,Zm00001d022184,Zm00001d022407,Zm00001d024520,Ras-related protein2,Zm00001d026630,Zm00001d029753,Zm00001d030012,Zm00001d031637,Zm00001d033092,Zm00001d034180,Zm0…	GO:CC
BZIP60	GO:0005783	endoplasmic reticulum	0.000788162	28	Zm00001d003652,Zm00001d004169,Zm00001d006219,Zm00001d006951,Zm00001d007504,Zm00001d010454,Zm00001d013397,Zm00001d014792,Zm00001d017505,Zm00001d017809,Zm00001d017826,Zm00001d021305,Zm00001d022184,Zm00001d022407,Zm00001d024520,Ras-related protein2,Zm00001d031637,Zm00001d034180,Zm00001d036442,Zm00001d037452,SAR homolog1,Zm00001d041267,Zm00001d041438,dehydrin6,Zm00001d044225,Zm00001d049155,Zm00001d05…	GO:CC
BZIP60	GO:0005794	Golgi apparatus	0.00313722	31	Zm00001d004169,Zm00001d006670,Zm00001d006951,Zm00001d009908,Zm00001d010454,Zm00001d010599,Zm00001d011325,Zm00001d013147,Zm00001d023291,Ras-related protein2,Zm00001d026630,Zm00001d030012,Zm00001d031637,Zm00001d032327,Zm00001d036442,Zm00001d037624,Zm00001d038623,Zm00001d038808,SAR homolog1,Zm00001d041267,Zm00001d041785,Zm00001d045972,Zm00001d048084,Zm00001d048393,Zm00001d049155,Zm00001d049522,Zm000…	GO:CC
BZIP60	GO:0005789	endoplasmic reticulum membrane	0.0088632	17	Zm00001d006219,Zm00001d006951,Zm00001d013397,Zm00001d017505,Zm00001d017826,Zm00001d021305,Zm00001d022184,Zm00001d022407,Zm00001d024520,Ras-related protein2,Zm00001d031637,Zm00001d034180,Zm00001d037452,Zm00001d041267,Zm00001d041438,dehydrin6,Zm00001d049155	GO:CC
BZIP60	GO:0042175	nuclear outer membrane-endoplasmic reticulum membrane network	0.0090649	17	Zm00001d006219,Zm00001d006951,Zm00001d013397,Zm00001d017505,Zm00001d017826,Zm00001d021305,Zm00001d022184,Zm00001d022407,Zm00001d024520,Ras-related protein2,Zm00001d031637,Zm00001d034180,Zm00001d037452,Zm00001d041267,Zm00001d041438,dehydrin6,Zm00001d049155	GO:CC
BZIP60	GO:0098827	endoplasmic reticulum subcompartment	0.00969458	17	Zm00001d006219,Zm00001d006951,Zm00001d013397,Zm00001d017505,Zm00001d017826,Zm00001d021305,Zm00001d022184,Zm00001d022407,Zm00001d024520,Ras-related protein2,Zm00001d031637,Zm00001d034180,Zm00001d037452,Zm00001d041267,Zm00001d041438,dehydrin6,Zm00001d049155	GO:CC
BZIP60	GO:0016020	membrane	0.0455038	138	Zm00001d001877,Zm00001d003005,Zm00001d003446,Zm00001d003652,mouse DNA EBV homolog1,Zm00001d004169,Zm00001d005164,Zm00001d005735,Zm00001d006183,Zm00001d006219,Zm00001d006538,Zm00001d006670,Zm00001d006951,Zm00001d007504,Zm00001d009403,Zm00001d009450,Zm00001d009578,Zm00001d009801,Zm00001d009978,Zm00001d010244,Zm00001d010454,Zm00001d010522,Zm00001d010599,Zm00001d010945,Zm00001d011217,Zm00001d011325,Z…	GO:CC
BZIP60	KEGG:04141	Protein processing in endoplasmic reticulum	0.00209628	11	Zm00001d005727,heat shock protein1,Zm00001d017809,protein disulfide isomerase8,Zm00001d020898,Zm00001d024520,Zm00001d025628,Zm00001d028227,Zm00001d028490,Zm00001d037452,Zm00001d049155	KEGG
BZIP78	GO:0044281	small molecule metabolic process	0.00270587	32	glucose-6-phosphate dehydrogenase1,anthranilate synthase homolog1,Zm00001d007354,Zm00001d010375,Zm00001d012677,malic enzyme4,Zm00001d013644,chorismate mutase2,Zm00001d017275,Zm00001d021507,glutamine synthetase6,Zm00001d028303,Zm00001d029151,Zm00001d029853,Zm00001d032114,Golgi associated protein homolog,Zm00001d037333,Zm00001d037693,Zm00001d040446,Zm00001d040667,thiamin diphosphokinase1,Zm00001d04…	GO:BP
BZIP78	GO:0019752	carboxylic acid metabolic process	0.0164963	21	anthranilate synthase homolog1,Zm00001d010375,malic enzyme4,Zm00001d013644,chorismate mutase2,Zm00001d017275,Zm00001d021507,glutamine synthetase6,Zm00001d028303,Zm00001d029853,Zm00001d032114,Zm00001d037333,Zm00001d037693,Zm00001d040446,Zm00001d042884,NADP-dependent malic enzyme6,12-oxo-phytodienoic acid reductase1,Zm00001d046923,Zm00001d047931,glutamine synthetase5,Zm00001d052247	GO:BP
BZIP78	GO:0043436	oxoacid metabolic process	0.0243141	21	anthranilate synthase homolog1,Zm00001d010375,malic enzyme4,Zm00001d013644,chorismate mutase2,Zm00001d017275,Zm00001d021507,glutamine synthetase6,Zm00001d028303,Zm00001d029853,Zm00001d032114,Zm00001d037333,Zm00001d037693,Zm00001d040446,Zm00001d042884,NADP-dependent malic enzyme6,12-oxo-phytodienoic acid reductase1,Zm00001d046923,Zm00001d047931,glutamine synthetase5,Zm00001d052247	GO:BP
BZIP78	GO:0006082	organic acid metabolic process	0.0365891	21	anthranilate synthase homolog1,Zm00001d010375,malic enzyme4,Zm00001d013644,chorismate mutase2,Zm00001d017275,Zm00001d021507,glutamine synthetase6,Zm00001d028303,Zm00001d029853,Zm00001d032114,Zm00001d037333,Zm00001d037693,Zm00001d040446,Zm00001d042884,NADP-dependent malic enzyme6,12-oxo-phytodienoic acid reductase1,Zm00001d046923,Zm00001d047931,glutamine synthetase5,Zm00001d052247	GO:BP
BZIP78	GO:0003824	catalytic activity	0.00321083	121	plasma-membrane H+ATPase2,Zm00001d002080,calcium dependent protein kinase5,Zm00001d002632,Zm00001d003207,Zm00001d003248,glucose-6-phosphate dehydrogenase1,Zm00001d003275,Zm00001d003947,Zm00001d004363,Zm00001d004702,Zm00001d004734,Zm00001d005269,Zm00001d006217,Zm00001d006758,Zm00001d007354,Zm00001d007719,Zm00001d008929,Zm00001d009510,Zm00001d010204,Zm00001d010375,Zm00001d010662,Zm00001d010784,Zm00…	GO:MF
BZIP78	GO:0051287	NAD binding	0.00398248	7	malic enzyme4,Zm00001d032114,Zm00001d037333,Zm00001d037693,Zm00001d040667,NADP-dependent malic enzyme6,Zm00001d046923	GO:MF
BZIP78	GO:0004473	malate dehydrogenase (decarboxylating) (NADP+) activity	0.0226752	3	malic enzyme4,Zm00001d037693,NADP-dependent malic enzyme6	GO:MF
BZIP78	GO:0004471	malate dehydrogenase (decarboxylating) (NAD+) activity	0.0293367	3	malic enzyme4,Zm00001d037693,NADP-dependent malic enzyme6	GO:MF
BZIP78	GO:0004470	malic enzyme activity	0.0371591	3	malic enzyme4,Zm00001d037693,NADP-dependent malic enzyme6	GO:MF
BZIP78	KEGG:01100	Metabolic pathways	0.00231314	29	glucose-6-phosphate dehydrogenase1,anthranilate synthase homolog1,Zm00001d003947,Zm00001d007354,Zm00001d010204,Zm00001d013644,coumarate ligase1,chorismate mutase2,hydroxycinnamoyltransferase6,Zm00001d017275,Zm00001d018303,Zm00001d028303,Zm00001d029151,phospholipase D9,Zm00001d030117,Zm00001d030944,Zm00001d037693,Zm00001d037745,phospholipase D1,Zm00001d040076,Zm00001d040446,Zm00001d043443,thiamine…	KEGG
BZIP8	GO:0035556	intracellular signal transduction	3.91197e-05	33	calcium dependent protein kinase5,Zm00001d005164,Zm00001d005779,Zm00001d006621,Zm00001d007197,Zm00001d008791,Zm00001d009572,Zm00001d009708,Zm00001d011717,Zm00001d012263,Zm00001d013109,Zm00001d014097,calcium dependent protein kinase1,Zm00001d017568,Zm00001d021623,Zm00001d021835,Zm00001d021875,diacylglycerol kinase5,Zm00001d025449,calcium dependent protein kinase4,Zm00001d034055,Zm00001d034152,Zm00…	GO:BP
BZIP8	GO:0018105	peptidyl-serine phosphorylation	5.77189e-05	17	calcium dependent protein kinase5,Zm00001d005164,Zm00001d006621,Zm00001d008791,Zm00001d009708,Zm00001d013109,Zm00001d013405,calcium dependent protein kinase1,Zm00001d018440,Zm00001d021623,Zm00001d021835,calcium dependent protein kinase4,Zm00001d033798,Zm00001d033982,Zm00001d041183,Zm00001d051135,calcium dependent protein kinase7	GO:BP
BZIP8	GO:0016310	phosphorylation	5.95904e-05	100	Zm00001d001780,Zm00001d002085,diacylglycerol kinase3,calcium dependent protein kinase5,CK2 regulatory subunit B1,protein kinase homolog4,Zm00001d005164,Zm00001d005826,Zm00001d006621,Zm00001d007158,Zm00001d008491,Zm00001d008791,Zm00001d008875,Zm00001d009708,Zm00001d010421,Zm00001d010470,Zm00001d010919,Zm00001d011835,Zm00001d012263,Zm00001d013109,Zm00001d013405,Zm00001d013836,calcium dependent prot…	GO:BP
BZIP8	GO:0018209	peptidyl-serine modification	6.96464e-05	17	calcium dependent protein kinase5,Zm00001d005164,Zm00001d006621,Zm00001d008791,Zm00001d009708,Zm00001d013109,Zm00001d013405,calcium dependent protein kinase1,Zm00001d018440,Zm00001d021623,Zm00001d021835,calcium dependent protein kinase4,Zm00001d033798,Zm00001d033982,Zm00001d041183,Zm00001d051135,calcium dependent protein kinase7	GO:BP
BZIP8	GO:0006464	cellular protein modification process	0.000896227	137	Zm00001d001780,calcium dependent protein kinase5,CK2 regulatory subunit B1,Zm00001d003275,Zm00001d003394,set domain gene102,Zm00001d004644,Zm00001d004669,Zm00001d004979,Zm00001d005110,protein kinase homolog4,Zm00001d005164,Zm00001d006621,Zm00001d007060,Zm00001d007158,Zm00001d008502,Zm00001d008649,Zm00001d008791,Zm00001d008875,Zm00001d009181,Zm00001d009708,Zm00001d010421,Zm00001d010445,Zm00001d010…	GO:BP
BZIP8	GO:0036211	protein modification process	0.000896227	137	Zm00001d001780,calcium dependent protein kinase5,CK2 regulatory subunit B1,Zm00001d003275,Zm00001d003394,set domain gene102,Zm00001d004644,Zm00001d004669,Zm00001d004979,Zm00001d005110,protein kinase homolog4,Zm00001d005164,Zm00001d006621,Zm00001d007060,Zm00001d007158,Zm00001d008502,Zm00001d008649,Zm00001d008791,Zm00001d008875,Zm00001d009181,Zm00001d009708,Zm00001d010421,Zm00001d010445,Zm00001d010…	GO:BP
BZIP8	GO:0006468	protein phosphorylation	0.00179718	73	Zm00001d001780,calcium dependent protein kinase5,CK2 regulatory subunit B1,protein kinase homolog4,Zm00001d005164,Zm00001d006621,Zm00001d007158,Zm00001d008791,Zm00001d008875,Zm00001d009708,Zm00001d010421,Zm00001d010470,Zm00001d010919,Zm00001d012263,Zm00001d013109,Zm00001d013405,Zm00001d013836,calcium dependent protein kinase1,Zm00001d016591,Zm00001d017128,Zm00001d017392,Zm00001d017473,Zm00001d017…	GO:BP
BZIP8	GO:0000290	deadenylation-dependent decapping of nuclear-transcribed mRNA	0.00469577	5	Zm00001d004896,Zm00001d005473,Zm00001d008977,Zm00001d036540,Zm00001d043329	GO:BP
BZIP8	GO:0071396	cellular response to lipid	0.0108423	16	Zm00001d001780,calcium dependent protein kinase5,Zm00001d005164,Zm00001d006621,Zm00001d009708,Zm00001d010445,Zm00001d010470,Zm00001d013109,calcium dependent protein kinase1,Zm00001d021623,Zm00001d021835,calcium dependent protein kinase4,Zm00001d033217,Zm00001d047053,Zm00001d048345,calcium dependent protein kinase7	GO:BP
BZIP8	GO:0043412	macromolecule modification	0.0122778	144	Zm00001d001780,calcium dependent protein kinase5,CK2 regulatory subunit B1,Zm00001d003275,Zm00001d003394,set domain gene102,Zm00001d004644,Zm00001d004669,Zm00001d004979,Zm00001d005110,protein kinase homolog4,Zm00001d005164,Zm00001d006621,Zm00001d007060,Zm00001d007158,chromatin complex subunit A 101,Zm00001d008502,Zm00001d008649,Zm00001d008791,Zm00001d008875,Zm00001d009181,Zm00001d009708,Zm00001d0…	GO:BP
BZIP8	GO:1901701	cellular response to oxygen-containing compound	0.0316331	21	Zm00001d001780,calcium dependent protein kinase5,Zm00001d005164,Zm00001d006621,Zm00001d009708,Zm00001d010445,Zm00001d010470,Zm00001d012660,Zm00001d013109,calcium dependent protein kinase1,Zm00001d021623,Zm00001d021835,calcium dependent protein kinase4,Zm00001d026619,pyruvate kinase1,Zm00001d033217,alcohol dehydrogenase1,Zm00001d047053,Zm00001d048345,calcium dependent protein kinase7,Zm00001d052327	GO:BP
BZIP8	GO:0007165	signal transduction	0.0369882	54	Zm00001d001780,diacylglycerol kinase3,calcium dependent protein kinase5,Zm00001d005164,Zm00001d005779,Zm00001d006621,Zm00001d007197,Zm00001d008791,Zm00001d008875,Zm00001d009572,Zm00001d009708,Zm00001d010445,Zm00001d010470,Zm00001d011717,Zm00001d012263,Zm00001d012660,Zm00001d013109,Aux/IAA-transcription factor 21,Zm00001d014097,calcium dependent protein kinase1,Zm00001d017568,Zm00001d021623,Zm0000…	GO:BP
BZIP8	GO:0110156	methylguanosine-cap decapping	0.0497682	5	Zm00001d004896,Zm00001d005473,Zm00001d008977,Zm00001d036540,Zm00001d043329	GO:BP
BZIP8	GO:0023052	signaling	0.0499533	54	Zm00001d001780,diacylglycerol kinase3,calcium dependent protein kinase5,Zm00001d005164,Zm00001d005779,Zm00001d006621,Zm00001d007197,Zm00001d008791,Zm00001d008875,Zm00001d009572,Zm00001d009708,Zm00001d010445,Zm00001d010470,Zm00001d011717,Zm00001d012263,Zm00001d012660,Zm00001d013109,Aux/IAA-transcription factor 21,Zm00001d014097,calcium dependent protein kinase1,Zm00001d017568,Zm00001d021623,Zm0000…	GO:BP
BZIP8	GO:0005737	cytoplasm	0.00160193	279	Zm00001d001928,Zm00001d002085,Zm00001d002164,Zm00001d002266,Zm00001d002344,Zm00001d002511,calcium dependent protein kinase5,Zm00001d002735,CK2 regulatory subunit B1,Zm00001d002859,Zm00001d003119,Zm00001d003275,Zm00001d003312,Zm00001d003663,Zm00001d003750,Zm00001d003756,stearoyl-acyl-carrier-protein desaturase5,Zm00001d004159,Zm00001d004400,Zm00001d004545,Zm00001d004896,Zm00001d004979,protein kina…	GO:CC
BZIP8	GO:0005769	early endosome	0.00825676	6	Zm00001d010198,Zm00001d010470,Zm00001d034055,Zm00001d038222,Zm00001d038685,Zm00001d042621	GO:CC
BZIP8	GO:0016301	kinase activity	3.19525e-06	92	Zm00001d001780,Zm00001d002085,diacylglycerol kinase3,calcium dependent protein kinase5,CK2 regulatory subunit B1,protein kinase homolog4,Zm00001d005164,Zm00001d005826,Zm00001d006621,Zm00001d007158,Zm00001d008791,Zm00001d008875,Zm00001d009708,Zm00001d010421,Zm00001d010470,Zm00001d010919,Zm00001d011835,Zm00001d012263,Zm00001d013109,Zm00001d013405,Zm00001d013836,calcium dependent protein kinase1,Zm0…	GO:MF
BZIP8	GO:0016740	transferase activity	5.50584e-06	189	Zm00001d001780,Zm00001d001785,Zm00001d002085,diacylglycerol kinase3,Zm00001d002164,Zm00001d002266,Zm00001d002382,calcium dependent protein kinase5,CK2 regulatory subunit B1,Zm00001d003275,Zm00001d003312,Zm00001d003394,Zm00001d003640,set domain gene102,Zm00001d003750,Zm00001d004545,Zm00001d004669,Zm00001d004979,protein kinase homolog4,Zm00001d005164,cellulose synthase9,Zm00001d005403,Zm00001d00582…	GO:MF
BZIP8	GO:0016772	transferase activity, transferring phosphorus-containing groups	8.46946e-06	101	Zm00001d001780,Zm00001d002085,diacylglycerol kinase3,calcium dependent protein kinase5,CK2 regulatory subunit B1,Zm00001d004669,protein kinase homolog4,Zm00001d005164,Zm00001d005826,Zm00001d006621,Zm00001d007158,Zm00001d008791,Zm00001d008875,Zm00001d009708,Zm00001d010421,Zm00001d010470,Zm00001d010919,Zm00001d011835,Zm00001d012263,Zm00001d013109,Zm00001d013405,Zm00001d013836,calcium dependent prot…	GO:MF
BZIP8	GO:0016773	phosphotransferase activity, alcohol group as acceptor	2.87077e-05	77	Zm00001d001780,Zm00001d002085,diacylglycerol kinase3,calcium dependent protein kinase5,protein kinase homolog4,Zm00001d005164,Zm00001d006621,Zm00001d007158,Zm00001d008791,Zm00001d008875,Zm00001d009708,Zm00001d010421,Zm00001d010470,Zm00001d010919,Zm00001d011835,Zm00001d012263,Zm00001d013109,Zm00001d013405,Zm00001d013836,calcium dependent protein kinase1,Zm00001d016591,Zm00001d017128,Zm00001d017473…	GO:MF
BZIP8	GO:0036094	small molecule binding	0.000108158	148	Zm00001d001780,Zm00001d001827,Zm00001d001928,Zm00001d002085,diacylglycerol kinase3,calcium dependent protein kinase5,Zm00001d002875,Zm00001d002937,Zm00001d003267,Zm00001d003663,Zm00001d004669,protein kinase homolog4,Zm00001d005164,Zm00001d005826,Zm00001d006438,Zm00001d006497,Zm00001d006621,Zm00001d007158,chromatin complex subunit A 101,Zm00001d008791,Zm00001d008875,Zm00001d008984,Zm00001d009572,Z…	GO:MF
BZIP8	GO:0000166	nucleotide binding	0.000166267	141	Zm00001d001780,Zm00001d001827,Zm00001d001928,Zm00001d002085,diacylglycerol kinase3,calcium dependent protein kinase5,Zm00001d002875,Zm00001d002937,Zm00001d003267,Zm00001d003663,Zm00001d004669,protein kinase homolog4,Zm00001d005164,Zm00001d005826,Zm00001d006438,Zm00001d006497,Zm00001d006621,Zm00001d007158,chromatin complex subunit A 101,Zm00001d008791,Zm00001d008875,Zm00001d008984,Zm00001d009572,Z…	GO:MF
BZIP8	GO:1901265	nucleoside phosphate binding	0.000166267	141	Zm00001d001780,Zm00001d001827,Zm00001d001928,Zm00001d002085,diacylglycerol kinase3,calcium dependent protein kinase5,Zm00001d002875,Zm00001d002937,Zm00001d003267,Zm00001d003663,Zm00001d004669,protein kinase homolog4,Zm00001d005164,Zm00001d005826,Zm00001d006438,Zm00001d006497,Zm00001d006621,Zm00001d007158,chromatin complex subunit A 101,Zm00001d008791,Zm00001d008875,Zm00001d008984,Zm00001d009572,Z…	GO:MF
BZIP8	GO:0043168	anion binding	0.000250375	143	Zm00001d001780,Zm00001d001827,Zm00001d001928,Zm00001d002085,diacylglycerol kinase3,calcium dependent protein kinase5,Zm00001d002875,Zm00001d002937,Zm00001d003267,Zm00001d004669,protein kinase homolog4,Zm00001d005164,Zm00001d005826,Zm00001d006438,Zm00001d006497,Zm00001d006621,Zm00001d007158,chromatin complex subunit A 101,Zm00001d008791,Zm00001d008875,Zm00001d008984,Zm00001d009572,Zm00001d009708,Z…	GO:MF
BZIP8	GO:0017076	purine nucleotide binding	0.000596174	128	Zm00001d001780,Zm00001d001827,Zm00001d001928,Zm00001d002085,diacylglycerol kinase3,calcium dependent protein kinase5,Zm00001d002875,Zm00001d002937,Zm00001d003267,Zm00001d003663,Zm00001d004669,protein kinase homolog4,Zm00001d005164,Zm00001d005826,Zm00001d006438,Zm00001d006497,Zm00001d006621,chromatin complex subunit A 101,Zm00001d008791,Zm00001d008875,Zm00001d008984,Zm00001d009572,Zm00001d009708,Z…	GO:MF
BZIP8	GO:0097367	carbohydrate derivative binding	0.000650437	129	Zm00001d001780,Zm00001d001827,Zm00001d001928,Zm00001d002085,diacylglycerol kinase3,calcium dependent protein kinase5,Zm00001d002875,Zm00001d002937,Zm00001d003267,Zm00001d004669,protein kinase homolog4,Zm00001d005164,Zm00001d005826,Zm00001d006438,Zm00001d006497,Zm00001d006621,chromatin complex subunit A 101,Zm00001d008791,Zm00001d008875,Zm00001d008984,Zm00001d009572,Zm00001d009708,Zm00001d010421,Z…	GO:MF
BZIP8	GO:0032553	ribonucleotide binding	0.00122035	127	Zm00001d001780,Zm00001d001827,Zm00001d001928,Zm00001d002085,diacylglycerol kinase3,calcium dependent protein kinase5,Zm00001d002875,Zm00001d002937,Zm00001d003267,Zm00001d004669,protein kinase homolog4,Zm00001d005164,Zm00001d005826,Zm00001d006438,Zm00001d006497,Zm00001d006621,chromatin complex subunit A 101,Zm00001d008791,Zm00001d008875,Zm00001d008984,Zm00001d009572,Zm00001d009708,Zm00001d010421,Z…	GO:MF
BZIP8	GO:0004674	protein serine/threonine kinase activity	0.00127925	50	calcium dependent protein kinase5,protein kinase homolog4,Zm00001d005164,Zm00001d006621,Zm00001d008791,Zm00001d009708,Zm00001d010421,Zm00001d010919,Zm00001d012263,Zm00001d013109,Zm00001d013405,calcium dependent protein kinase1,Zm00001d016591,Zm00001d017128,Zm00001d017568,Zm00001d018440,Zm00001d021623,Zm00001d021835,Zm00001d021875,Zm00001d022450,Zm00001d024729,Zm00001d024755,Zm00001d025449,Zm00001…	GO:MF
BZIP8	GO:0032555	purine ribonucleotide binding	0.00188096	125	Zm00001d001780,Zm00001d001827,Zm00001d001928,Zm00001d002085,diacylglycerol kinase3,calcium dependent protein kinase5,Zm00001d002875,Zm00001d002937,Zm00001d003267,Zm00001d004669,protein kinase homolog4,Zm00001d005164,Zm00001d005826,Zm00001d006438,Zm00001d006497,Zm00001d006621,chromatin complex subunit A 101,Zm00001d008791,Zm00001d008875,Zm00001d008984,Zm00001d009572,Zm00001d009708,Zm00001d010421,Z…	GO:MF
BZIP8	GO:0035639	purine ribonucleoside triphosphate binding	0.00192315	123	Zm00001d001780,Zm00001d001827,Zm00001d001928,Zm00001d002085,diacylglycerol kinase3,calcium dependent protein kinase5,Zm00001d002875,Zm00001d002937,Zm00001d003267,Zm00001d004669,protein kinase homolog4,Zm00001d005164,Zm00001d005826,Zm00001d006438,Zm00001d006497,Zm00001d006621,chromatin complex subunit A 101,Zm00001d008791,Zm00001d008875,Zm00001d008984,Zm00001d009572,Zm00001d009708,Zm00001d010421,Z…	GO:MF
BZIP8	GO:0004683	calmodulin-dependent protein kinase activity	0.00210942	10	calcium dependent protein kinase5,Zm00001d005164,Zm00001d006621,Zm00001d009708,Zm00001d013109,calcium dependent protein kinase1,Zm00001d021623,Zm00001d021835,calcium dependent protein kinase4,calcium dependent protein kinase7	GO:MF
BZIP8	GO:0009931	calcium-dependent protein serine/threonine kinase activity	0.00210942	10	calcium dependent protein kinase5,Zm00001d005164,Zm00001d006621,Zm00001d009708,Zm00001d013109,calcium dependent protein kinase1,Zm00001d021623,Zm00001d021835,calcium dependent protein kinase4,calcium dependent protein kinase7	GO:MF
BZIP8	GO:0010857	calcium-dependent protein kinase activity	0.00210942	10	calcium dependent protein kinase5,Zm00001d005164,Zm00001d006621,Zm00001d009708,Zm00001d013109,calcium dependent protein kinase1,Zm00001d021623,Zm00001d021835,calcium dependent protein kinase4,calcium dependent protein kinase7	GO:MF
BZIP8	GO:0005515	protein binding	0.00307535	164	Zm00001d001780,Zm00001d001923,Zm00001d001928,Zm00001d002140,Zm00001d002511,calcium dependent protein kinase5,Zm00001d002684,Zm00001d002937,Zm00001d003250,Zm00001d003267,Zm00001d003640,Zm00001d003663,set domain gene102,Zm00001d004153,Zm00001d004159,Zm00001d005164,Zm00001d005403,Zm00001d005779,Zm00001d006573,Zm00001d006591,Zm00001d006621,Zm00001d007039,related to retinoblastoma1,Zm00001d007446,Zm00…	GO:MF
BZIP8	GO:0003951	NAD+ kinase activity	0.00511362	6	diacylglycerol kinase3,Zm00001d011835,diacylglycerol kinase5,Zm00001d032449,diacylglycerol kinase7,Zm00001d049572	GO:MF
BZIP8	GO:0004672	protein kinase activity	0.00677158	63	Zm00001d001780,calcium dependent protein kinase5,protein kinase homolog4,Zm00001d005164,Zm00001d006621,Zm00001d007158,Zm00001d008791,Zm00001d008875,Zm00001d009708,Zm00001d010421,Zm00001d010470,Zm00001d010919,Zm00001d012263,Zm00001d013109,Zm00001d013405,Zm00001d013836,calcium dependent protein kinase1,Zm00001d016591,Zm00001d017128,Zm00001d017473,Zm00001d017568,Zm00001d018440,Zm00001d021623,Zm00001…	GO:MF
BZIP8	GO:0043167	ion binding	0.0105994	210	Zm00001d001780,Zm00001d001827,Zm00001d001928,Zm00001d002085,diacylglycerol kinase3,Zm00001d002164,Zm00001d002511,calcium dependent protein kinase5,Zm00001d002875,Zm00001d002937,Zm00001d003267,stearoyl-acyl-carrier-protein desaturase5,Zm00001d004669,Zm00001d004979,protein kinase homolog4,Zm00001d005164,cellulose synthase9,Zm00001d005826,Zm00001d006438,Zm00001d006497,Zm00001d006621,Zm00001d007060,Z…	GO:MF
BZIP8	GO:0008460	dTDP-glucose 4,6-dehydratase activity	0.0134424	3	Zm00001d028654,Zm00001d041679,Zm00001d047796	GO:MF
BZIP8	GO:0032549	ribonucleoside binding	0.0194401	22	Zm00001d001827,Zm00001d004669,Zm00001d005826,Zm00001d008984,Zm00001d009572,Zm00001d011213,Zm00001d011717,ADP-ribosylation factor homolog1,Zm00001d013426,Zm00001d014097,Zm00001d017979,Zm00001d022172,Zm00001d028112,Zm00001d029095,Zm00001d030157,Zm00001d031090,beta tubulin3,Zm00001d034590,Zm00001d034826,Zm00001d035960,Zm00001d039005,Zm00001d040278	GO:MF
BZIP8	GO:0001882	nucleoside binding	0.0201673	22	Zm00001d001827,Zm00001d004669,Zm00001d005826,Zm00001d008984,Zm00001d009572,Zm00001d011213,Zm00001d011717,ADP-ribosylation factor homolog1,Zm00001d013426,Zm00001d014097,Zm00001d017979,Zm00001d022172,Zm00001d028112,Zm00001d029095,Zm00001d030157,Zm00001d031090,beta tubulin3,Zm00001d034590,Zm00001d034826,Zm00001d035960,Zm00001d039005,Zm00001d040278	GO:MF
BZIP8	GO:0005525	GTP binding	0.0321365	21	Zm00001d001827,Zm00001d004669,Zm00001d005826,Zm00001d008984,Zm00001d009572,Zm00001d011213,Zm00001d011717,ADP-ribosylation factor homolog1,Zm00001d013426,Zm00001d014097,Zm00001d017979,Zm00001d022172,Zm00001d028112,Zm00001d029095,Zm00001d030157,Zm00001d031090,beta tubulin3,Zm00001d034590,Zm00001d034826,Zm00001d039005,Zm00001d040278	GO:MF
BZIP8	GO:0032561	guanyl ribonucleotide binding	0.0345495	21	Zm00001d001827,Zm00001d004669,Zm00001d005826,Zm00001d008984,Zm00001d009572,Zm00001d011213,Zm00001d011717,ADP-ribosylation factor homolog1,Zm00001d013426,Zm00001d014097,Zm00001d017979,Zm00001d022172,Zm00001d028112,Zm00001d029095,Zm00001d030157,Zm00001d031090,beta tubulin3,Zm00001d034590,Zm00001d034826,Zm00001d039005,Zm00001d040278	GO:MF
BZIP8	GO:0032550	purine ribonucleoside binding	0.0345495	21	Zm00001d001827,Zm00001d004669,Zm00001d005826,Zm00001d008984,Zm00001d009572,Zm00001d011213,Zm00001d011717,ADP-ribosylation factor homolog1,Zm00001d013426,Zm00001d014097,Zm00001d017979,Zm00001d022172,Zm00001d028112,Zm00001d029095,Zm00001d030157,Zm00001d031090,beta tubulin3,Zm00001d034590,Zm00001d034826,Zm00001d039005,Zm00001d040278	GO:MF
BZIP8	GO:0001883	purine nucleoside binding	0.0345495	21	Zm00001d001827,Zm00001d004669,Zm00001d005826,Zm00001d008984,Zm00001d009572,Zm00001d011213,Zm00001d011717,ADP-ribosylation factor homolog1,Zm00001d013426,Zm00001d014097,Zm00001d017979,Zm00001d022172,Zm00001d028112,Zm00001d029095,Zm00001d030157,Zm00001d031090,beta tubulin3,Zm00001d034590,Zm00001d034826,Zm00001d039005,Zm00001d040278	GO:MF
BZIP8	GO:0019001	guanyl nucleotide binding	0.0358153	21	Zm00001d001827,Zm00001d004669,Zm00001d005826,Zm00001d008984,Zm00001d009572,Zm00001d011213,Zm00001d011717,ADP-ribosylation factor homolog1,Zm00001d013426,Zm00001d014097,Zm00001d017979,Zm00001d022172,Zm00001d028112,Zm00001d029095,Zm00001d030157,Zm00001d031090,beta tubulin3,Zm00001d034590,Zm00001d034826,Zm00001d039005,Zm00001d040278	GO:MF
BZIP8	KEGG:00561	Glycerolipid metabolism	0.0142946	9	Zm00001d002085,diacylglycerol kinase3,Zm00001d003750,diacylglycerol kinase5,Zm00001d038449,Zm00001d042869,diacylglycerol kinase7,Zm00001d043841,Zm00001d053149	KEGG
BZIP92	GO:0080008	Cul4-RING E3 ubiquitin ligase complex	0.0311664	2	Zm00001d033309,Zm00001d048235	GO:CC
BZR1	GO:0000741	karyogamy	0.0132801	2	Zm00001d038973,Zm00001d044213	GO:BP
BZR1	GO:0010197	polar nucleus fusion	0.0132801	2	Zm00001d038973,Zm00001d044213	GO:BP
BZR1	GO:0009559	embryo sac central cell differentiation	0.0170642	2	Zm00001d038973,Zm00001d044213	GO:BP
BZR1	GO:0005666	RNA polymerase III complex	0.0441797	2	Zm00001d039681,Zm00001d054013	GO:CC
BZR1	GO:0140098	catalytic activity, acting on RNA	0.0103125	6	Zm00001d003198,Zm00001d017512,Zm00001d039681,Zm00001d051017,Zm00001d051048,Zm00001d054013	GO:MF
C3H11	GO:1901135	carbohydrate derivative metabolic process	0.0013482	13	Zm00001d002388,triose phosphate isomerase2,Zm00001d006699,Zm00001d016506,Zm00001d020309,Zm00001d020771,Zm00001d023833,Golgi associated protein homolog,hexokinase2,Zm00001d046855,homocysteine S-methyltransferase 1,Zm00001d050020,Zm00001d051129	GO:BP
C3H11	GO:0006165	nucleoside diphosphate phosphorylation	0.0291148	5	triose phosphate isomerase2,Zm00001d020309,Zm00001d020771,Zm00001d023833,hexokinase2	GO:BP
C3H11	GO:0055086	nucleobase-containing small molecule metabolic process	0.0309598	9	triose phosphate isomerase2,Zm00001d020309,Zm00001d020771,Zm00001d023833,Golgi associated protein homolog,hexokinase2,Zm00001d046855,homocysteine S-methyltransferase 1,Zm00001d051129	GO:BP
C3H11	GO:0046939	nucleotide phosphorylation	0.0323293	5	triose phosphate isomerase2,Zm00001d020309,Zm00001d020771,Zm00001d023833,hexokinase2	GO:BP
C3H11	GO:0005737	cytoplasm	0.00230789	41	Zm00001d002388,Zm00001d004466,triose phosphate isomerase2,Zm00001d006699,Zm00001d010887,Zm00001d012645,Zm00001d016326,GRMZM2G028366,Zm00001d016506,Zm00001d019233,Zm00001d020309,Zm00001d020642,Zm00001d020771,RNA polymerase T phage-like 1,Zm00001d023833,fatty acid biosynthesis1,Zm00001d025533,Zm00001d025628,Zm00001d025801,Zm00001d028143,Zm00001d029084,Zm00001d029443,Golgi associated protein homolog…	GO:CC
CPP10	GO:0006119	oxidative phosphorylation	6.90136e-09	12	Zm00001d007048,Zm00001d013156,Zm00001d014772,Zm00001d016619,Zm00001d016722,Zm00001d034244,cytochrome c reductase1,Zm00001d043834,Zm00001d044459,Zm00001d047720,Zm00001d050696,Zm00001d051595	GO:BP
CPP10	GO:0046034	ATP metabolic process	1.19086e-08	18	Zm00001d005925,ATP synthase3,Zm00001d007048,Zm00001d011278,Zm00001d013156,Zm00001d014772,Zm00001d015427,Zm00001d016619,Zm00001d016722,Zm00001d017830,Zm00001d034244,cytochrome c reductase1,triose phosphate isomerase4,Zm00001d043834,Zm00001d044459,Zm00001d047720,Zm00001d050696,Zm00001d051595	GO:BP
CPP10	GO:0042775	mitochondrial ATP synthesis coupled electron transport	4.80387e-08	10	Zm00001d007048,Zm00001d013156,Zm00001d014772,Zm00001d016619,Zm00001d016722,Zm00001d034244,cytochrome c reductase1,Zm00001d044459,Zm00001d047720,Zm00001d050696	GO:BP
CPP10	GO:0042773	ATP synthesis coupled electron transport	3.0671e-07	10	Zm00001d007048,Zm00001d013156,Zm00001d014772,Zm00001d016619,Zm00001d016722,Zm00001d034244,cytochrome c reductase1,Zm00001d044459,Zm00001d047720,Zm00001d050696	GO:BP
CPP10	GO:0022904	respiratory electron transport chain	3.76869e-06	10	Zm00001d007048,Zm00001d013156,Zm00001d014772,Zm00001d016619,Zm00001d016722,Zm00001d034244,cytochrome c reductase1,Zm00001d044459,Zm00001d047720,Zm00001d050696	GO:BP
CPP10	GO:0045333	cellular respiration	3.81507e-06	13	Zm00001d007048,Zm00001d013156,Zm00001d014772,phosphoenolpyruvate carboxylase2,Zm00001d016619,Zm00001d016722,Zm00001d029084,Zm00001d034244,cytochrome c reductase1,Zm00001d040438,Zm00001d044459,Zm00001d047720,Zm00001d050696	GO:BP
CPP10	GO:0015980	energy derivation by oxidation of organic compounds	5.68315e-06	14	ADP glucose pyrophosphorylase small subunit embryo 1,Zm00001d007048,Zm00001d013156,Zm00001d014772,phosphoenolpyruvate carboxylase2,Zm00001d016619,Zm00001d016722,Zm00001d029084,Zm00001d034244,cytochrome c reductase1,Zm00001d040438,Zm00001d044459,Zm00001d047720,Zm00001d050696	GO:BP
CPP10	GO:0006120	mitochondrial electron transport, NADH to ubiquinone	6.87937e-05	5	Zm00001d007048,Zm00001d013156,Zm00001d014772,Zm00001d034244,Zm00001d047720	GO:BP
CPP10	GO:0009165	nucleotide biosynthetic process	0.000662743	13	ATP synthase3,Zm00001d011278,Zm00001d012681,Zm00001d019481,Zm00001d024203,adenylosuccinate synthetase,Zm00001d034320,Zm00001d041112,Zm00001d043834,Zm00001d044103,Zm00001d044459,Zm00001d050187,Zm00001d051595	GO:BP
CPP10	GO:1901293	nucleoside phosphate biosynthetic process	0.000815901	13	ATP synthase3,Zm00001d011278,Zm00001d012681,Zm00001d019481,Zm00001d024203,adenylosuccinate synthetase,Zm00001d034320,Zm00001d041112,Zm00001d043834,Zm00001d044103,Zm00001d044459,Zm00001d050187,Zm00001d051595	GO:BP
CPP10	GO:0009117	nucleotide metabolic process	0.000872879	17	Zm00001d005925,ATP synthase3,Zm00001d011278,Zm00001d012681,Zm00001d017830,Zm00001d019481,Zm00001d024203,adenylosuccinate synthetase,protein kinase inhibitor1,Zm00001d034320,triose phosphate isomerase4,Zm00001d041112,Zm00001d043834,Zm00001d044103,Zm00001d044459,Zm00001d050187,Zm00001d051595	GO:BP
CPP10	GO:0006091	generation of precursor metabolites and energy	0.000893353	22	glutaredoxin homolog1,ADP glucose pyrophosphorylase small subunit embryo 1,Zm00001d005925,Zm00001d007048,Zm00001d013156,Zm00001d014772,phosphoenolpyruvate carboxylase2,Zm00001d016619,Zm00001d016722,Zm00001d017818,Zm00001d017830,Zm00001d029084,Zm00001d032156,Zm00001d034244,cytochrome c reductase1,triose phosphate isomerase4,Zm00001d040438,Zm00001d043834,Zm00001d044459,Zm00001d047720,Zm00001d050696…	GO:BP
CPP10	GO:0044281	small molecule metabolic process	0.00108478	41	Zm00001d004956,Zm00001d005925,ATP synthase3,Zm00001d007383,proline responding1,Zm00001d011278,Zm00001d012681,Zm00001d015378,Zm00001d017830,Zm00001d018479,Zm00001d019481,Zm00001d020696,Zm00001d023652,Zm00001d024203,glyoxylase1,adenylosuccinate synthetase,Zm00001d028536,protein kinase inhibitor1,Zm00001d029084,Zm00001d034320,Zm00001d035802,Zm00001d038358,triose phosphate isomerase4,Zm00001d040438,Z…	GO:BP
CPP10	GO:0006753	nucleoside phosphate metabolic process	0.00126637	17	Zm00001d005925,ATP synthase3,Zm00001d011278,Zm00001d012681,Zm00001d017830,Zm00001d019481,Zm00001d024203,adenylosuccinate synthetase,protein kinase inhibitor1,Zm00001d034320,triose phosphate isomerase4,Zm00001d041112,Zm00001d043834,Zm00001d044103,Zm00001d044459,Zm00001d050187,Zm00001d051595	GO:BP
CPP10	GO:0051641	cellular localization	0.00158697	31	Zm00001d001797,Zm00001d001859,Zm00001d004740,Zm00001d007300,Zm00001d007585,Zm00001d008640,Zm00001d010537,Zm00001d011411,Zm00001d012061,Zm00001d012827,Zm00001d014811,Zm00001d017848,Zm00001d023943,Zm00001d025044,Zm00001d025398,Zm00001d028332,Zm00001d028586,Zm00001d034406,Zm00001d038709,Zm00001d040274,Zm00001d041138,Zm00001d043834,Zm00001d044459,Zm00001d049680,Zm00001d050258,Zm00001d050484,Zm00001d0…	GO:BP
CPP10	GO:0009060	aerobic respiration	0.0016669	9	Zm00001d013156,phosphoenolpyruvate carboxylase2,Zm00001d016722,Zm00001d029084,Zm00001d034244,cytochrome c reductase1,Zm00001d040438,Zm00001d044459,Zm00001d050696	GO:BP
CPP10	GO:0072521	purine-containing compound metabolic process	0.00357431	15	Zm00001d005925,ATP synthase3,Zm00001d011278,Zm00001d012681,Zm00001d017830,adenylosuccinate synthetase,protein kinase inhibitor1,Zm00001d034320,triose phosphate isomerase4,Zm00001d041112,Zm00001d042746,Zm00001d043834,Zm00001d044103,Zm00001d044459,Zm00001d051595	GO:BP
CPP10	GO:0055086	nucleobase-containing small molecule metabolic process	0.0044823	18	Zm00001d005925,ATP synthase3,Zm00001d011278,Zm00001d012681,Zm00001d017830,Zm00001d019481,Zm00001d024203,adenylosuccinate synthetase,protein kinase inhibitor1,Zm00001d034320,triose phosphate isomerase4,Zm00001d041112,Zm00001d042746,Zm00001d043834,Zm00001d044103,Zm00001d044459,Zm00001d050187,Zm00001d051595	GO:BP
CPP10	GO:0090407	organophosphate biosynthetic process	0.00484058	17	Zm00001d001819,ATP synthase3,Zm00001d011278,Zm00001d011642,Zm00001d012681,Zm00001d019481,Zm00001d024203,Zm00001d025658,adenylosuccinate synthetase,Zm00001d034320,triose phosphate isomerase4,Zm00001d041112,Zm00001d043834,Zm00001d044103,Zm00001d044459,Zm00001d050187,Zm00001d051595	GO:BP
CPP10	GO:0006163	purine nucleotide metabolic process	0.00488982	14	Zm00001d005925,ATP synthase3,Zm00001d011278,Zm00001d012681,Zm00001d017830,adenylosuccinate synthetase,protein kinase inhibitor1,Zm00001d034320,triose phosphate isomerase4,Zm00001d041112,Zm00001d043834,Zm00001d044103,Zm00001d044459,Zm00001d051595	GO:BP
CPP10	GO:0009123	nucleoside monophosphate metabolic process	0.00696298	8	Zm00001d012681,Zm00001d019481,Zm00001d024203,adenylosuccinate synthetase,Zm00001d034320,Zm00001d041112,Zm00001d044103,Zm00001d050187	GO:BP
CPP10	GO:0031122	cytoplasmic microtubule organization	0.0164407	5	gamma-tubulin1,Zm00001d023735,Zm00001d037593,Zm00001d039901,Zm00001d043410	GO:BP
CPP10	GO:0034599	cellular response to oxidative stress	0.0205193	6	glutaredoxin homolog1,Zm00001d022278,Zm00001d023582,Zm00001d028709,Zm00001d031908,superoxide dismutase9	GO:BP
CPP10	GO:0062197	cellular response to chemical stress	0.0263555	6	glutaredoxin homolog1,Zm00001d022278,Zm00001d023582,Zm00001d028709,Zm00001d031908,superoxide dismutase9	GO:BP
CPP10	GO:0009259	ribonucleotide metabolic process	0.0271616	13	Zm00001d005925,ATP synthase3,Zm00001d011278,Zm00001d017830,Zm00001d024203,adenylosuccinate synthetase,protein kinase inhibitor1,Zm00001d034320,triose phosphate isomerase4,Zm00001d043834,Zm00001d044459,Zm00001d050187,Zm00001d051595	GO:BP
CPP10	GO:0009206	purine ribonucleoside triphosphate biosynthetic process	0.030935	6	ATP synthase3,Zm00001d011278,Zm00001d034320,Zm00001d043834,Zm00001d044459,Zm00001d051595	GO:BP
CPP10	GO:0009205	purine ribonucleoside triphosphate metabolic process	0.030935	6	ATP synthase3,Zm00001d011278,Zm00001d034320,Zm00001d043834,Zm00001d044459,Zm00001d051595	GO:BP
CPP10	GO:0009145	purine nucleoside triphosphate biosynthetic process	0.030935	6	ATP synthase3,Zm00001d011278,Zm00001d034320,Zm00001d043834,Zm00001d044459,Zm00001d051595	GO:BP
CPP10	GO:0022900	electron transport chain	0.0336635	13	glutaredoxin homolog1,Zm00001d007048,Zm00001d013156,Zm00001d014772,Zm00001d016619,Zm00001d016722,Zm00001d017818,Zm00001d032156,Zm00001d034244,cytochrome c reductase1,Zm00001d044459,Zm00001d047720,Zm00001d050696	GO:BP
CPP10	GO:0019693	ribose phosphate metabolic process	0.0345645	13	Zm00001d005925,ATP synthase3,Zm00001d011278,Zm00001d017830,Zm00001d024203,adenylosuccinate synthetase,protein kinase inhibitor1,Zm00001d034320,triose phosphate isomerase4,Zm00001d043834,Zm00001d044459,Zm00001d050187,Zm00001d051595	GO:BP
CPP10	GO:0006122	mitochondrial electron transport, ubiquinol to cytochrome c	0.0378912	4	Zm00001d016619,Zm00001d016722,cytochrome c reductase1,Zm00001d050696	GO:BP
CPP10	GO:0009144	purine nucleoside triphosphate metabolic process	0.0389767	6	ATP synthase3,Zm00001d011278,Zm00001d034320,Zm00001d043834,Zm00001d044459,Zm00001d051595	GO:BP
CPP10	GO:0009260	ribonucleotide biosynthetic process	0.0428275	9	ATP synthase3,Zm00001d011278,Zm00001d024203,adenylosuccinate synthetase,Zm00001d034320,Zm00001d043834,Zm00001d044459,Zm00001d050187,Zm00001d051595	GO:BP
CPP10	GO:0005737	cytoplasm	1.26857e-14	163	Zm00001d001819,Zm00001d001859,Zm00001d001939,Zm00001d002946,glutaredoxin homolog1,Zm00001d003106,Zm00001d003422,Zm00001d003546,Zm00001d003590,Zm00001d004012,Zm00001d004740,Zm00001d005108,Zm00001d005253,Zm00001d005276,Zm00001d005346,ADP glucose pyrophosphorylase small subunit embryo 1,Zm00001d005925,Zm00001d006336,ATP synthase3,Zm00001d007048,Zm00001d007059,Zm00001d007146,Zm00001d007383,Zm00001d00…	GO:CC
CPP10	GO:0098800	inner mitochondrial membrane protein complex	2.46099e-10	18	Zm00001d006336,ATP synthase3,Zm00001d007048,Zm00001d011278,Zm00001d013156,Zm00001d014772,Zm00001d016619,Zm00001d016722,Zm00001d018479,Zm00001d031975,Zm00001d034244,cytochrome c reductase1,Zm00001d043834,Zm00001d044459,Zm00001d047720,Zm00001d050637,Zm00001d050696,Zm00001d051595	GO:CC
CPP10	GO:0098798	mitochondrial protein-containing complex	2.1823e-09	21	Zm00001d006336,ATP synthase3,Zm00001d007048,Zm00001d007754,Zm00001d011278,Zm00001d012160,Zm00001d013156,Zm00001d014772,Zm00001d016619,Zm00001d016722,Zm00001d018479,Zm00001d028586,Zm00001d031975,Zm00001d034244,cytochrome c reductase1,Zm00001d043834,Zm00001d044459,Zm00001d047720,Zm00001d050637,Zm00001d050696,Zm00001d051595	GO:CC
CPP10	GO:0019866	organelle inner membrane	4.75273e-09	22	Zm00001d006336,ATP synthase3,Zm00001d007048,Zm00001d007059,Zm00001d011278,Zm00001d012645,Zm00001d013156,Zm00001d014772,Zm00001d016619,Zm00001d016722,Zm00001d018479,dicarboxylic acid transporter2,Zm00001d031975,Zm00001d034244,Zm00001d034520,cytochrome c reductase1,Zm00001d043834,Zm00001d044459,Zm00001d047720,Zm00001d050637,Zm00001d050696,Zm00001d051595	GO:CC
CPP10	GO:0098803	respiratory chain complex	6.93742e-09	13	Zm00001d006336,Zm00001d007048,Zm00001d013156,Zm00001d014772,Zm00001d016619,Zm00001d016722,Zm00001d018479,Zm00001d031975,Zm00001d034244,cytochrome c reductase1,Zm00001d044459,Zm00001d047720,Zm00001d050696	GO:CC
CPP10	GO:0005746	mitochondrial respirasome	9.93245e-09	13	Zm00001d006336,Zm00001d007048,Zm00001d013156,Zm00001d014772,Zm00001d016619,Zm00001d016722,Zm00001d018479,Zm00001d031975,Zm00001d034244,cytochrome c reductase1,Zm00001d044459,Zm00001d047720,Zm00001d050696	GO:CC
CPP10	GO:0005743	mitochondrial inner membrane	1.31756e-08	20	Zm00001d006336,ATP synthase3,Zm00001d007048,Zm00001d007059,Zm00001d011278,Zm00001d013156,Zm00001d014772,Zm00001d016619,Zm00001d016722,Zm00001d018479,Zm00001d031975,Zm00001d034244,Zm00001d034520,cytochrome c reductase1,Zm00001d043834,Zm00001d044459,Zm00001d047720,Zm00001d050637,Zm00001d050696,Zm00001d051595	GO:CC
CPP10	GO:0031966	mitochondrial membrane	3.55612e-08	21	Zm00001d006336,ATP synthase3,Zm00001d007048,Zm00001d007059,Zm00001d011278,Zm00001d013156,Zm00001d014772,Zm00001d016619,Zm00001d016722,Zm00001d018479,Zm00001d028586,Zm00001d031975,Zm00001d034244,Zm00001d034520,cytochrome c reductase1,Zm00001d043834,Zm00001d044459,Zm00001d047720,Zm00001d050637,Zm00001d050696,Zm00001d051595	GO:CC
CPP10	GO:0098796	membrane protein complex	4.45901e-08	32	Zm00001d001859,Zm00001d005253,Zm00001d006336,ATP synthase3,Zm00001d007048,Zm00001d009496,Zm00001d010537,Zm00001d011278,Zm00001d011411,Zm00001d012061,Zm00001d013156,Zm00001d014772,Zm00001d016619,Zm00001d016722,Zm00001d018479,Zm00001d023943,Zm00001d028332,Zm00001d028586,Zm00001d031975,Zm00001d034244,Zm00001d034406,cytochrome c reductase1,Zm00001d043834,DNA binding activity2,Zm00001d043997,Zm00001d0…	GO:CC
CPP10	GO:0005740	mitochondrial envelope	6.26913e-08	21	Zm00001d006336,ATP synthase3,Zm00001d007048,Zm00001d007059,Zm00001d011278,Zm00001d013156,Zm00001d014772,Zm00001d016619,Zm00001d016722,Zm00001d018479,Zm00001d028586,Zm00001d031975,Zm00001d034244,Zm00001d034520,cytochrome c reductase1,Zm00001d043834,Zm00001d044459,Zm00001d047720,Zm00001d050637,Zm00001d050696,Zm00001d051595	GO:CC
CPP10	GO:0070469	respirasome	1.3535e-07	13	Zm00001d006336,Zm00001d007048,Zm00001d013156,Zm00001d014772,Zm00001d016619,Zm00001d016722,Zm00001d018479,Zm00001d031975,Zm00001d034244,cytochrome c reductase1,Zm00001d044459,Zm00001d047720,Zm00001d050696	GO:CC
CPP10	GO:1990204	oxidoreductase complex	3.81098e-07	14	Zm00001d006336,Zm00001d007048,Zm00001d013156,Zm00001d014772,Zm00001d015378,Zm00001d016619,Zm00001d016722,Zm00001d018479,Zm00001d031975,Zm00001d034244,cytochrome c reductase1,Zm00001d045965,Zm00001d047720,Zm00001d050696	GO:CC
CPP10	GO:0005622	intracellular anatomical structure	7.05963e-07	199	Zm00001d001797,Zm00001d001819,Zm00001d001859,Zm00001d001939,Zm00001d002141,Zm00001d002946,glutaredoxin homolog1,Zm00001d003106,Zm00001d003422,Zm00001d003546,Zm00001d003590,Zm00001d004012,Zm00001d004740,Zm00001d004956,Zm00001d005108,Zm00001d005253,Zm00001d005276,Zm00001d005346,ADP glucose pyrophosphorylase small subunit embryo 1,Zm00001d005925,Zm00001d006160,Zm00001d006336,ATP synthase3,Zm00001d00…	GO:CC
CPP10	GO:0031975	envelope	4.71004e-06	29	Zm00001d005346,Zm00001d006336,ATP synthase3,Zm00001d007048,Zm00001d007059,Zm00001d008640,Zm00001d010240,Zm00001d011278,Zm00001d012645,Zm00001d013156,Zm00001d014772,Zm00001d016619,Zm00001d016722,Zm00001d018479,Zm00001d026645,Zm00001d028586,dicarboxylic acid transporter2,Zm00001d031975,Zm00001d032156,Zm00001d034244,Zm00001d034520,cytochrome c reductase1,Zm00001d040274,Zm00001d043834,Zm00001d044459,…	GO:CC
CPP10	GO:0031967	organelle envelope	4.71004e-06	29	Zm00001d005346,Zm00001d006336,ATP synthase3,Zm00001d007048,Zm00001d007059,Zm00001d008640,Zm00001d010240,Zm00001d011278,Zm00001d012645,Zm00001d013156,Zm00001d014772,Zm00001d016619,Zm00001d016722,Zm00001d018479,Zm00001d026645,Zm00001d028586,dicarboxylic acid transporter2,Zm00001d031975,Zm00001d032156,Zm00001d034244,Zm00001d034520,cytochrome c reductase1,Zm00001d040274,Zm00001d043834,Zm00001d044459,…	GO:CC
CPP10	GO:0005739	mitochondrion	1.49518e-05	38	Zm00001d006336,ATP synthase3,Zm00001d007048,Zm00001d007059,Zm00001d007754,Zm00001d009733,Zm00001d010519,Zm00001d011278,Zm00001d012160,Zm00001d012681,Zm00001d013156,Zm00001d014772,Zm00001d014811,Zm00001d015378,Zm00001d016619,Zm00001d016722,Zm00001d018479,Zm00001d022278,Zm00001d025892,Zm00001d028586,Zm00001d029084,Zm00001d031975,Zm00001d032632,Zm00001d034244,Zm00001d034520,cytochrome c reductase1,Z…	GO:CC
CPP10	GO:0005747	mitochondrial respiratory chain complex I	3.23894e-05	8	Zm00001d006336,Zm00001d007048,Zm00001d013156,Zm00001d014772,Zm00001d018479,Zm00001d031975,Zm00001d034244,Zm00001d047720	GO:CC
CPP10	GO:0045271	respiratory chain complex I	4.15062e-05	8	Zm00001d006336,Zm00001d007048,Zm00001d013156,Zm00001d014772,Zm00001d018479,Zm00001d031975,Zm00001d034244,Zm00001d047720	GO:CC
CPP10	GO:0030964	NADH dehydrogenase complex	5.92696e-05	8	Zm00001d006336,Zm00001d007048,Zm00001d013156,Zm00001d014772,Zm00001d018479,Zm00001d031975,Zm00001d034244,Zm00001d047720	GO:CC
CPP10	GO:0032991	protein-containing complex	0.000164325	77	Zm00001d001797,Zm00001d001859,Zm00001d002141,Zm00001d003106,Zm00001d003546,Zm00001d005253,Zm00001d005276,Zm00001d006336,ATP synthase3,Zm00001d007048,Zm00001d007146,Zm00001d007585,Zm00001d007754,Zm00001d008640,Zm00001d009312,Zm00001d009496,gamma-tubulin1,Zm00001d010537,Zm00001d010901,Zm00001d011278,Zm00001d011411,Zm00001d012061,Zm00001d012160,Zm00001d012974,Zm00001d013156,Zm00001d014343,Zm00001d01…	GO:CC
CPP10	GO:0031090	organelle membrane	0.000663708	41	Zm00001d003422,Zm00001d004740,Zm00001d005253,Zm00001d006336,ATP synthase3,Zm00001d007048,Zm00001d007059,Zm00001d007383,Zm00001d009496,Zm00001d009811,Zm00001d010537,Zm00001d011278,Zm00001d012645,Zm00001d012827,Zm00001d013156,Zm00001d014772,Zm00001d015427,Zm00001d016619,Zm00001d016722,Zm00001d018479,Zm00001d023943,Zm00001d025658,Zm00001d028332,Zm00001d028586,dicarboxylic acid transporter2,Zm00001d0…	GO:CC
CPP10	GO:0070069	cytochrome complex	0.00246739	5	Zm00001d016619,Zm00001d016722,cytochrome c reductase1,Zm00001d044459,Zm00001d050696	GO:CC
CPP10	GO:0005750	mitochondrial respiratory chain complex III	0.00544242	4	Zm00001d016619,Zm00001d016722,cytochrome c reductase1,Zm00001d050696	GO:CC
CPP10	GO:0045275	respiratory chain complex III	0.00675075	4	Zm00001d016619,Zm00001d016722,cytochrome c reductase1,Zm00001d050696	GO:CC
CPP10	GO:0004017	adenylate kinase activity	0.0222055	4	Zm00001d012681,Zm00001d019481,Zm00001d041112,Zm00001d044103	GO:MF
CPP10	KEGG:00190	Oxidative phosphorylation	0.000135612	11	Zm00001d005253,Zm00001d013156,Zm00001d014772,Zm00001d016619,Zm00001d031975,Zm00001d034244,cytochrome c reductase1,Zm00001d043834,DNA binding activity2,Zm00001d044459,Zm00001d051595	KEGG
DBF1	GO:0016740	transferase activity	0.00031597	18	Zm00001d005826,Zm00001d011654,Zm00001d012720,Zm00001d018277,Zm00001d021840,Zm00001d022230,Zm00001d022451,Zm00001d028273,Zm00001d028590,MAP kinase3,Zm00001d033385,Zm00001d034434,Zm00001d038884,Zm00001d039409,Zm00001d040214,diacylglycerol kinase7,Zm00001d048318,Zm00001d050689	GO:MF
DBF1	KEGG:04016	MAPK signaling pathway - plant	0.00557798	3	Zm00001d011654,MAP kinase3,Zm00001d038884	KEGG
DOF36	GO:0030906	retromer, cargo-selective complex	0.00320868	2	Zm00001d013059,Zm00001d034492	GO:CC
DOF36	GO:0005737	cytoplasm	0.00700903	67	hydroxylase4,Zm00001d002631,Zm00001d003904,Zm00001d003923,Zm00001d006219,Zm00001d006797,Zm00001d007758,Zm00001d009205,receptor for activated C kinase2,Zm00001d009708,Zm00001d009908,Zm00001d011177,Zm00001d011581,Zm00001d011709,Zm00001d012121,Zm00001d012817,Zm00001d013059,Zm00001d013992,Zm00001d014516,Zm00001d016458,Zm00001d017566,mitochondrial phosphate transporter1,Zm00001d019950,Zm00001d021788,Z…	GO:CC
DOF36	GO:0005840	ribosome	0.00890498	13	receptor for activated C kinase2,Zm00001d009509,Zm00001d009848,Zm00001d014073,Zm00001d019950,ribosomal proteinS6,Zm00001d034628,succinate dehydrogenase7,Zm00001d038374,Zm00001d041568,ribosomal protein S22 homolog,Zm00001d046317,Zm00001d047500	GO:CC
DOF36	GO:0031090	organelle membrane	0.0296212	21	hydroxylase4,Zm00001d002631,Zm00001d006219,Zm00001d007758,Zm00001d011177,mitochondrial phosphate transporter1,glutamic dehydrogenase2,Zm00001d027916,Zm00001d028112,Zm00001d030031,Zm00001d030665,Zm00001d032267,Zm00001d032588,Zm00001d034252,succinate dehydrogenase7,Zm00001d036968,Zm00001d038623,Zm00001d044601,Zm00001d050258,Zm00001d051405,Zm00001d054017	GO:CC
DOF36	GO:0030904	retromer complex	0.0475632	2	Zm00001d013059,Zm00001d034492	GO:CC
DOF36	GO:0005783	endoplasmic reticulum	0.0495821	14	hydroxylase4,Zm00001d006219,Zm00001d006797,Zm00001d007758,Zm00001d023309,Zm00001d030665,Zm00001d030690,Zm00001d032267,Zm00001d034252,Zm00001d040435,protein disulfide isomerase1,Zm00001d050258,Zm00001d051405,Zm00001d054017	GO:CC
DOF36	GO:0003735	structural constituent of ribosome	0.0413895	11	Zm00001d009509,Zm00001d009848,Zm00001d014073,ribosomal proteinS6,Zm00001d034628,succinate dehydrogenase7,Zm00001d038374,Zm00001d041568,ribosomal protein S22 homolog,Zm00001d046317,Zm00001d047500	GO:MF
EREB102	KEGG:00073	Cutin, suberine and wax biosynthesis	0.00209341	2	Zm00001d017953,Zm00001d037343	KEGG
EREB108	GO:0043603	cellular amide metabolic process	0.000361343	55	Zm00001d002450,Zm00001d003446,Zm00001d003923,Zm00001d005764,Zm00001d007654,Zm00001d007824,Zm00001d008628,Zm00001d008851,Zm00001d008902,receptor for activated C kinase2,Zm00001d009848,Zm00001d009870,Zm00001d010030,Zm00001d010631,Zm00001d011741,Zm00001d012978,Zm00001d012992,Zm00001d013034,Zm00001d013120,Zm00001d014337,Zm00001d014355,acidic ribosomal protein P3,Zm00001d014969,Zm00001d015006,Zm00001d…	GO:BP
EREB108	GO:0006518	peptide metabolic process	0.000653487	50	Zm00001d002450,Zm00001d003446,Zm00001d005764,Zm00001d007654,Zm00001d007824,Zm00001d008628,Zm00001d008851,Zm00001d008902,receptor for activated C kinase2,Zm00001d009848,Zm00001d009870,Zm00001d010030,Zm00001d010631,Zm00001d011741,Zm00001d012978,Zm00001d012992,Zm00001d013034,Zm00001d013120,Zm00001d014337,Zm00001d014355,acidic ribosomal protein P3,Zm00001d014969,Zm00001d015006,Zm00001d017094,Zm00001d…	GO:BP
EREB108	GO:0043043	peptide biosynthetic process	0.00142606	46	Zm00001d002450,Zm00001d003446,Zm00001d005764,Zm00001d007654,Zm00001d007824,Zm00001d008628,Zm00001d008851,Zm00001d008902,receptor for activated C kinase2,Zm00001d009848,Zm00001d009870,Zm00001d010030,Zm00001d010631,Zm00001d011741,Zm00001d012978,Zm00001d012992,Zm00001d013034,Zm00001d013120,Zm00001d014337,Zm00001d014355,acidic ribosomal protein P3,Zm00001d014969,Zm00001d017094,Zm00001d019473,Zm00001d…	GO:BP
EREB108	GO:0006412	translation	0.00229774	45	Zm00001d002450,Zm00001d003446,Zm00001d005764,Zm00001d007654,Zm00001d007824,Zm00001d008628,Zm00001d008851,receptor for activated C kinase2,Zm00001d009848,Zm00001d009870,Zm00001d010030,Zm00001d010631,Zm00001d011741,Zm00001d012978,Zm00001d012992,Zm00001d013034,Zm00001d013120,Zm00001d014337,Zm00001d014355,acidic ribosomal protein P3,Zm00001d014969,Zm00001d017094,Zm00001d019473,Zm00001d022463,Zm00001d…	GO:BP
EREB108	GO:0043604	amide biosynthetic process	0.00275081	48	Zm00001d002450,Zm00001d003446,Zm00001d005764,Zm00001d007654,Zm00001d007824,Zm00001d008628,Zm00001d008851,Zm00001d008902,receptor for activated C kinase2,Zm00001d009848,Zm00001d009870,Zm00001d010030,Zm00001d010631,Zm00001d011741,Zm00001d012978,Zm00001d012992,Zm00001d013034,Zm00001d013120,Zm00001d014337,Zm00001d014355,acidic ribosomal protein P3,Zm00001d014969,Zm00001d016659,Zm00001d017094,Zm00001d…	GO:BP
EREB108	GO:0019725	cellular homeostasis	0.004982	20	Zm00001d005866,protein disulfide isomerase12,Zm00001d009779,Zm00001d010324,calcium pump1,Zm00001d017201,Zm00001d017417,Zm00001d019062,Zm00001d020395,protein disulfide isomerase8,Zm00001d022403,hexokinase8,thiol oxidoreductase1,Zm00001d039241,protein disulfide isomerase6,Zm00001d043323,calcium exchanger3,protein disulfide isomerase5,protein disulfide isomerase1,protein disulfide isomerase3	GO:BP
EREB108	GO:0022626	cytosolic ribosome	7.1286e-06	26	Zm00001d002450,Zm00001d007824,receptor for activated C kinase2,Zm00001d010030,Zm00001d010631,Zm00001d012992,Zm00001d013034,Zm00001d014355,acidic ribosomal protein P3,Zm00001d019473,Zm00001d022463,Zm00001d025857,Zm00001d027813,Zm00001d029418,ribosomal protein L13A homolog,Zm00001d034440,Zm00001d038374,Zm00001d038865,Zm00001d039106,Zm00001d044664,Zm00001d047500,Zm00001d047707,ribosomal protein13,Zm…	GO:CC
EREB108	GO:0046658	anchored component of plasma membrane	1.39112e-05	17	Zm00001d004768,Zm00001d006538,Zm00001d011886,Zm00001d012602,Zm00001d018214,Zm00001d021289,Zm00001d021298,Zm00001d021391,Zm00001d024594,Zm00001d026595,Zm00001d027346,Zm00001d039430,Zm00001d043232,Zm00001d043357,Zm00001d043524,Zm00001d045599,Zm00001d052950	GO:CC
EREB108	GO:0031225	anchored component of membrane	2.67569e-05	17	Zm00001d004768,Zm00001d006538,Zm00001d011886,Zm00001d012602,Zm00001d018214,Zm00001d021289,Zm00001d021298,Zm00001d021391,Zm00001d024594,Zm00001d026595,Zm00001d027346,Zm00001d039430,Zm00001d043232,Zm00001d043357,Zm00001d043524,Zm00001d045599,Zm00001d052950	GO:CC
EREB108	GO:0022625	cytosolic large ribosomal subunit	4.64308e-05	17	Zm00001d002450,Zm00001d007824,Zm00001d010030,Zm00001d010631,Zm00001d014355,acidic ribosomal protein P3,Zm00001d019473,Zm00001d022463,Zm00001d025857,Zm00001d029418,ribosomal protein L13A homolog,Zm00001d034440,Zm00001d038374,Zm00001d038865,Zm00001d047500,Zm00001d049674,Zm00001d052025	GO:CC
EREB108	GO:0044391	ribosomal subunit	5.45594e-05	27	Zm00001d002450,Zm00001d007824,receptor for activated C kinase2,Zm00001d010030,Zm00001d010631,Zm00001d012978,Zm00001d012992,Zm00001d013034,Zm00001d014355,acidic ribosomal protein P3,Zm00001d019473,Zm00001d022463,Zm00001d025857,Zm00001d027813,Zm00001d029418,ribosomal protein L13A homolog,Zm00001d034440,Zm00001d038374,Zm00001d038865,Zm00001d039106,Zm00001d044664,Zm00001d047500,Zm00001d047707,ribosom…	GO:CC
EREB108	GO:0005576	extracellular region	0.000100929	37	Zm00001d002899,Zm00001d003515,Zm00001d005859,Zm00001d008266,Zm00001d008750,Zm00001d009309,Zm00001d011061,cytokinin oxidase4b,Zm00001d012957,Zm00001d014474,Zm00001d014563,Zm00001d018322,Zm00001d018631,phytosulfokine peptide precursor1,Zm00001d018966,maternally expressed gene6,cysteine protease2,Zm00001d020808,Zm00001d023856,Zm00001d027441,Zm00001d027520,Zm00001d028368,Zm00001d029747,Zm00001d029783…	GO:CC
EREB108	GO:0005840	ribosome	0.000119781	35	Zm00001d002450,Zm00001d005764,Zm00001d007824,Zm00001d008851,receptor for activated C kinase2,Zm00001d009848,Zm00001d010030,Zm00001d010631,Zm00001d011741,Zm00001d012978,Zm00001d012992,Zm00001d013034,Zm00001d014355,acidic ribosomal protein P3,Zm00001d014969,Zm00001d019473,Zm00001d022463,Zm00001d025857,Zm00001d027813,Zm00001d028427,Zm00001d029418,ribosomal protein L13A homolog,Zm00001d034440,Zm00001…	GO:CC
EREB108	GO:0005783	endoplasmic reticulum	0.000208583	42	Zm00001d002944,Zm00001d006219,protein disulfide isomerase12,Zm00001d008407,Zm00001d008982,Zm00001d010413,calcium pump1,Zm00001d011767,Zm00001d012858,Zm00001d013053,Zm00001d013290,translocon-associated protein homolog1,Zm00001d014895,Zm00001d015006,Zm00001d015473,Zm00001d017809,Zm00001d018616,Zm00001d019048,Zm00001d019106,Zm00001d019459,Zm00001d020583,Zm00001d022238,Zm00001d023625,Zm00001d024520,Z…	GO:CC
EREB108	GO:0015934	large ribosomal subunit	0.000539453	17	Zm00001d002450,Zm00001d007824,Zm00001d010030,Zm00001d010631,Zm00001d014355,acidic ribosomal protein P3,Zm00001d019473,Zm00001d022463,Zm00001d025857,Zm00001d029418,ribosomal protein L13A homolog,Zm00001d034440,Zm00001d038374,Zm00001d038865,Zm00001d047500,Zm00001d049674,Zm00001d052025	GO:CC
EREB108	GO:0031226	intrinsic component of plasma membrane	0.0083543	20	Zm00001d003468,Zm00001d004768,Zm00001d005594,Zm00001d006538,Zm00001d011001,Zm00001d011886,Zm00001d012602,Zm00001d018214,Zm00001d021289,Zm00001d021298,Zm00001d021391,Zm00001d024594,Zm00001d026595,Zm00001d027346,Zm00001d039430,Zm00001d043232,Zm00001d043357,Zm00001d043524,Zm00001d045599,Zm00001d052950	GO:CC
EREB108	GO:0071944	cell periphery	0.0104808	79	Zm00001d001814,Zm00001d001877,Zm00001d002899,Zm00001d002944,Zm00001d003446,Zm00001d003468,Zm00001d004335,Zm00001d004768,Zm00001d005594,Zm00001d006538,Zm00001d008266,Zm00001d008628,Zm00001d009309,Zm00001d010945,Zm00001d011001,Zm00001d011061,Zm00001d011217,Zm00001d011767,Zm00001d011886,Zm00001d012457,Zm00001d012602,Zm00001d012957,Zm00001d015559,sugars will eventually be exported transporter4c,Zm000…	GO:CC
EREB108	GO:0005886	plasma membrane	0.0188354	66	Zm00001d001814,Zm00001d001877,Zm00001d002944,Zm00001d003446,Zm00001d003468,Zm00001d004335,Zm00001d004768,Zm00001d005594,Zm00001d006538,Zm00001d008628,Zm00001d010945,Zm00001d011001,Zm00001d011217,Zm00001d011767,Zm00001d011886,Zm00001d012457,Zm00001d012602,Zm00001d015559,sugars will eventually be exported transporter4c,Zm00001d016364,Zm00001d016530,Zm00001d016765,Zm00001d017539,Zm00001d018214,mater…	GO:CC
EREB108	GO:0012505	endomembrane system	0.0225046	70	Zm00001d001814,Zm00001d002625,Zm00001d002944,Zm00001d006219,protein disulfide isomerase12,Zm00001d007327,Zm00001d008407,Zm00001d008982,Zm00001d009908,Zm00001d010413,Zm00001d010985,calcium pump1,Zm00001d011767,Zm00001d012858,Zm00001d013053,Zm00001d013147,Zm00001d013290,translocon-associated protein homolog1,Zm00001d014895,Zm00001d015006,Zm00001d015010,Zm00001d015473,Zm00001d016530,Zm00001d017205,Z…	GO:CC
EREB108	GO:0031224	intrinsic component of membrane	0.0242149	192	Zm00001d001857,Zm00001d001877,Zm00001d002593,Zm00001d002625,Zm00001d002944,Zm00001d003468,Zm00001d003923,Zm00001d004335,Zm00001d004768,Zm00001d005594,Zm00001d005926,Zm00001d006219,protein disulfide isomerase12,Zm00001d006538,Zm00001d007388,Zm00001d007599,Zm00001d008258,Zm00001d008407,Zm00001d008424,Zm00001d008628,Zm00001d008923,Zm00001d008982,Zm00001d009077,Zm00001d009339,Zm00001d009403,Zm00001d0…	GO:CC
EREB108	GO:0140534	endoplasmic reticulum protein-containing complex	0.0429777	11	Zm00001d002944,Zm00001d010413,Zm00001d012858,Zm00001d015473,Zm00001d017809,Zm00001d024520,Zm00001d027484,Zm00001d033479,Zm00001d040448,Zm00001d046929,Zm00001d048100	GO:CC
EREB108	GO:0003756	protein disulfide isomerase activity	7.01928e-05	7	Zm00001d005866,protein disulfide isomerase8,thiol oxidoreductase1,protein disulfide isomerase6,protein disulfide isomerase5,protein disulfide isomerase1,protein disulfide isomerase3	GO:MF
EREB108	GO:0016864	intramolecular oxidoreductase activity, transposing S-S bonds	7.01928e-05	7	Zm00001d005866,protein disulfide isomerase8,thiol oxidoreductase1,protein disulfide isomerase6,protein disulfide isomerase5,protein disulfide isomerase1,protein disulfide isomerase3	GO:MF
EREB108	GO:0005198	structural molecule activity	0.000194689	36	Zm00001d001814,Zm00001d002450,Zm00001d005764,Zm00001d007824,Zm00001d009848,Zm00001d010030,Zm00001d010631,Zm00001d011741,Zm00001d012978,Zm00001d012992,Zm00001d013034,Zm00001d014355,Zm00001d014436,acidic ribosomal protein P3,Zm00001d014969,Zm00001d019106,Zm00001d019473,Zm00001d022463,Zm00001d025857,Zm00001d027813,Zm00001d029418,Zm00001d030526,ribosomal protein L13A homolog,Zm00001d034440,Zm00001d03…	GO:MF
EREB108	GO:0003735	structural constituent of ribosome	0.0002739	31	Zm00001d002450,Zm00001d005764,Zm00001d007824,Zm00001d009848,Zm00001d010030,Zm00001d010631,Zm00001d011741,Zm00001d012978,Zm00001d012992,Zm00001d013034,Zm00001d014355,acidic ribosomal protein P3,Zm00001d014969,Zm00001d019473,Zm00001d022463,Zm00001d025857,Zm00001d027813,Zm00001d029418,ribosomal protein L13A homolog,Zm00001d034440,Zm00001d037111,Zm00001d038374,Zm00001d038865,Zm00001d039106,Zm00001d04…	GO:MF
EREB108	GO:0004553	hydrolase activity, hydrolyzing O-glycosyl compounds	0.00878979	22	Zm00001d004768,Zm00001d006538,Zm00001d009309,Zm00001d011886,Zm00001d013319,Zm00001d018214,Zm00001d018404,Zm00001d018966,Zm00001d020371,Zm00001d021298,Zm00001d025764,Zm00001d025943,Zm00001d027441,Zm00001d028235,Zm00001d032605,Zm00001d032947,Zm00001d033651,Zm00001d034017,Zm00001d035899,Zm00001d042768,Zm00001d043524,Zm00001d051526	GO:MF
EREB108	GO:0016860	intramolecular oxidoreductase activity	0.0107876	9	Zm00001d005866,Zm00001d015306,protein disulfide isomerase8,allene oxide cyclase1,thiol oxidoreductase1,protein disulfide isomerase6,protein disulfide isomerase5,protein disulfide isomerase1,protein disulfide isomerase3	GO:MF
EREB108	KEGG:03010	Ribosome	0.000258659	21	Zm00001d002450,Zm00001d010030,Zm00001d010631,Zm00001d011741,Zm00001d012992,Zm00001d013034,acidic ribosomal protein P3,Zm00001d019473,Zm00001d022463,Zm00001d025857,Zm00001d034440,Zm00001d037111,Zm00001d038374,Zm00001d038865,Zm00001d039106,Zm00001d044664,Zm00001d047707,ribosomal protein13,Zm00001d049674,Zm00001d052025,Zm00001d052885	KEGG
EREB108	KEGG:04141	Protein processing in endoplasmic reticulum	0.000451983	18	Zm00001d002944,Zm00001d005866,translocon-associated protein homolog1,Zm00001d014920,Zm00001d017809,Zm00001d019048,protein disulfide isomerase8,Zm00001d024520,Zm00001d027484,Zm00001d027514,Zm00001d028782,Zm00001d030725,protein disulfide isomerase6,Zm00001d046929,Zm00001d048100,protein disulfide isomerase1,Zm00001d049208,protein disulfide isomerase3	KEGG
EREB111	GO:0010071	root meristem specification	0.00437507	4	Zm00001d017398,Zm00001d028370,Zm00001d047969,Zm00001d048074	GO:BP
EREB111	GO:0048508	embryonic meristem development	0.00437507	4	Zm00001d017398,Zm00001d028370,Zm00001d047969,Zm00001d048074	GO:BP
EREB111	GO:0090421	embryonic meristem initiation	0.00437507	4	Zm00001d017398,Zm00001d028370,Zm00001d047969,Zm00001d048074	GO:BP
EREB111	GO:0006468	protein phosphorylation	0.00707548	76	Zm00001d002536,Zm00001d003228,Zm00001d003399,calcium dependent protein kinase11,Zm00001d005164,Zm00001d006759,Zm00001d007158,Zm00001d007889,Zm00001d008585,Zm00001d008875,Zm00001d008893,Zm00001d009660,Zm00001d010578,Zm00001d010919,Zm00001d011426,Zm00001d012774,Zm00001d012882,Zm00001d013477,Zm00001d014243,Zm00001d015092,Zm00001d015884,Zm00001d017473,Zm00001d017821,Zm00001d018799,Zm00001d020776,Zm00…	GO:BP
EREB111	GO:0016310	phosphorylation	0.0205176	97	Zm00001d001831,diacylglycerol kinase3,Zm00001d002536,Zm00001d003228,Zm00001d003399,calcium dependent protein kinase11,Zm00001d005164,Zm00001d006759,Zm00001d007158,Zm00001d007889,Zm00001d008406,Zm00001d008585,Zm00001d008875,Zm00001d008893,Zm00001d009660,Zm00001d009727,Zm00001d010578,Zm00001d010919,Zm00001d011426,Zm00001d012173,Zm00001d012774,Zm00001d012816,Zm00001d012882,Zm00001d013477,Zm00001d014…	GO:BP
EREB111	GO:0015748	organophosphate ester transport	0.0333862	12	Zm00001d011697,Zm00001d015401,Zm00001d016230,mitochondrial carrier family protein1,Zm00001d025011,Zm00001d028009,Zm00001d028987,Zm00001d033718,Zm00001d034050,Zm00001d039674,Zm00001d045884,Zm00001d046509	GO:BP
EREB111	GO:0010014	meristem initiation	0.0346851	4	Zm00001d017398,Zm00001d028370,Zm00001d047969,Zm00001d048074	GO:BP
EREB111	GO:0010078	maintenance of root meristem identity	0.0346851	4	Zm00001d017398,Zm00001d028370,Zm00001d047969,Zm00001d048074	GO:BP
EREB111	GO:0010492	maintenance of shoot apical meristem identity	0.0346851	4	Zm00001d017398,Zm00001d028370,Zm00001d047969,Zm00001d048074	GO:BP
EREB111	GO:0003824	catalytic activity	8.66801e-09	438	Zm00001d001831,Zm00001d001928,plasma-membrane H+ATPase2,nuclear RNA polymerase D2/E2,Zm00001d002156,diacylglycerol kinase3,Zm00001d002250,adenosylmethionine aminotransferase1,Zm00001d002342,necrotic4,Zm00001d002410,alternative oxidase2,Zm00001d002478,Zm00001d002510,Zm00001d002536,Zm00001d002564,Zm00001d002704,Zm00001d002943,Zm00001d003228,Zm00001d003265,Zm00001d003283,Zm00001d003309,Zm00001d00339…	GO:MF
EREB111	GO:0043167	ion binding	4.09057e-05	256	Zm00001d001831,Zm00001d001928,plasma-membrane H+ATPase2,nuclear RNA polymerase D2/E2,diacylglycerol kinase3,Zm00001d002250,adenosylmethionine aminotransferase1,alternative oxidase2,Zm00001d002478,Zm00001d002510,Zm00001d002536,Zm00001d002564,Zm00001d002708,Zm00001d003114,Zm00001d003228,Zm00001d003283,Zm00001d003309,Zm00001d003399,Zm00001d004553,calcium dependent protein kinase11,Zm00001d005164,Zm0…	GO:MF
EREB111	GO:0036094	small molecule binding	0.000457899	166	Zm00001d001831,Zm00001d001928,plasma-membrane H+ATPase2,nuclear RNA polymerase D2/E2,diacylglycerol kinase3,adenosylmethionine aminotransferase1,Zm00001d002510,Zm00001d002536,Zm00001d002708,Zm00001d003228,Zm00001d003399,calcium dependent protein kinase11,Zm00001d005164,Zm00001d005558,Zm00001d006459,Zm00001d006759,Zm00001d007158,Zm00001d007765,Zm00001d007823,Zm00001d007889,Zm00001d008585,pyruvate …	GO:MF
EREB111	GO:0043168	anion binding	0.000758178	161	Zm00001d001831,Zm00001d001928,plasma-membrane H+ATPase2,diacylglycerol kinase3,adenosylmethionine aminotransferase1,Zm00001d002510,Zm00001d002536,Zm00001d002708,Zm00001d003228,Zm00001d003399,calcium dependent protein kinase11,Zm00001d005164,Zm00001d005558,Zm00001d006459,Zm00001d006759,Zm00001d007158,Zm00001d007765,Zm00001d007823,Zm00001d007889,Zm00001d008585,pyruvate decarboxylase2,autophagy18d,Z…	GO:MF
EREB111	GO:0016773	phosphotransferase activity, alcohol group as acceptor	0.00396712	79	Zm00001d001831,diacylglycerol kinase3,Zm00001d002536,Zm00001d003228,Zm00001d003399,calcium dependent protein kinase11,Zm00001d005164,Zm00001d006759,Zm00001d007158,Zm00001d007889,Zm00001d008406,Zm00001d008585,Zm00001d008875,Zm00001d008893,Zm00001d009660,Zm00001d010578,Zm00001d010919,Zm00001d011426,Zm00001d012173,Zm00001d012774,Zm00001d012882,Zm00001d013477,Zm00001d014243,Zm00001d015884,Zm00001d017…	GO:MF
EREB111	GO:0016740	transferase activity	0.0047802	201	Zm00001d001831,nuclear RNA polymerase D2/E2,Zm00001d002156,diacylglycerol kinase3,adenosylmethionine aminotransferase1,Zm00001d002410,Zm00001d002478,Zm00001d002536,Zm00001d002943,Zm00001d003228,Zm00001d003399,Zm00001d004545,calcium dependent protein kinase11,Zm00001d005164,Zm00001d005423,Zm00001d005849,Zm00001d006080,Zm00001d006153,Zm00001d006397,Zm00001d006417,Zm00001d006759,Zm00001d006900,Zm000…	GO:MF
EREB111	GO:0000166	nucleotide binding	0.00974027	152	Zm00001d001831,Zm00001d001928,plasma-membrane H+ATPase2,diacylglycerol kinase3,Zm00001d002510,Zm00001d002536,Zm00001d002708,Zm00001d003228,Zm00001d003399,calcium dependent protein kinase11,Zm00001d005164,Zm00001d005558,Zm00001d006459,Zm00001d006759,Zm00001d007158,Zm00001d007823,Zm00001d007889,Zm00001d008585,Zm00001d008733,Zm00001d008875,Zm00001d008893,Zm00001d008993,Zm00001d009163,Zm00001d009660,…	GO:MF
EREB111	GO:1901265	nucleoside phosphate binding	0.00974027	152	Zm00001d001831,Zm00001d001928,plasma-membrane H+ATPase2,diacylglycerol kinase3,Zm00001d002510,Zm00001d002536,Zm00001d002708,Zm00001d003228,Zm00001d003399,calcium dependent protein kinase11,Zm00001d005164,Zm00001d005558,Zm00001d006459,Zm00001d006759,Zm00001d007158,Zm00001d007823,Zm00001d007889,Zm00001d008585,Zm00001d008733,Zm00001d008875,Zm00001d008893,Zm00001d008993,Zm00001d009163,Zm00001d009660,…	GO:MF
EREB111	GO:0004674	protein serine/threonine kinase activity	0.02239	52	Zm00001d002536,Zm00001d003228,calcium dependent protein kinase11,Zm00001d005164,Zm00001d006759,Zm00001d007889,Zm00001d008585,Zm00001d008893,Zm00001d010578,Zm00001d010919,Zm00001d011426,Zm00001d012774,Zm00001d012882,Zm00001d013477,Zm00001d017821,Zm00001d018799,Zm00001d020776,Zm00001d021686,Zm00001d021835,Zm00001d022499,Zm00001d024755,Zm00001d025735,Zm00001d025739,bnl10.13a,Zm00001d026306,Zm00001d0…	GO:MF
EREB111	GO:0004564	beta-fructofuranosidase activity	0.0295828	5	Zm00001d004804,cell wall invertase1,Zm00001d016768,Zm00001d028926,Zm00001d050716	GO:MF
EREB111	GO:0016301	kinase activity	0.0335239	88	Zm00001d001831,diacylglycerol kinase3,Zm00001d002536,Zm00001d003228,Zm00001d003399,calcium dependent protein kinase11,Zm00001d005164,Zm00001d006759,Zm00001d007158,Zm00001d007889,Zm00001d008406,Zm00001d008585,Zm00001d008875,Zm00001d008893,Zm00001d009660,Zm00001d010578,Zm00001d010919,Zm00001d011426,Zm00001d012173,Zm00001d012774,Zm00001d012816,Zm00001d012882,Zm00001d013477,Zm00001d014243,Zm00001d014…	GO:MF
EREB111	GO:0097367	carbohydrate derivative binding	0.0384587	138	Zm00001d001831,Zm00001d001928,plasma-membrane H+ATPase2,nuclear RNA polymerase D2/E2,diacylglycerol kinase3,Zm00001d002510,Zm00001d002536,Zm00001d002708,Zm00001d003228,Zm00001d003399,calcium dependent protein kinase11,Zm00001d005164,Zm00001d005558,Zm00001d006459,Zm00001d006759,Zm00001d007823,Zm00001d007889,Zm00001d008585,Zm00001d008733,Zm00001d008875,Zm00001d008893,Zm00001d009660,Zm00001d010578,Z…	GO:MF
EREB111	GO:0033926	glycopeptide alpha-N-acetylgalactosaminidase activity	0.039467	4	Zm00001d004804,Zm00001d016768,Zm00001d028926,Zm00001d050716	GO:MF
EREB111	GO:0004672	protein kinase activity	0.0438133	68	Zm00001d002536,Zm00001d003228,Zm00001d003399,calcium dependent protein kinase11,Zm00001d005164,Zm00001d006759,Zm00001d007158,Zm00001d007889,Zm00001d008585,Zm00001d008875,Zm00001d008893,Zm00001d009660,Zm00001d010578,Zm00001d010919,Zm00001d011426,Zm00001d012774,Zm00001d012882,Zm00001d013477,Zm00001d014243,Zm00001d015884,Zm00001d017473,Zm00001d017821,Zm00001d018799,Zm00001d020776,Zm00001d021683,Zm00…	GO:MF
EREB111	KEGG:01100	Metabolic pathways	0.00523744	92	Zm00001d001857,diacylglycerol kinase3,adenosylmethionine aminotransferase1,necrotic4,Zm00001d002704,Zm00001d002943,Zm00001d003309,Zm00001d005019,Zm00001d005052,Zm00001d006310,Zm00001d006900,Zm00001d007158,Zm00001d007765,pyruvate decarboxylase2,Zm00001d008976,Zm00001d009163,Zm00001d009858,Zm00001d010520,Zm00001d011099,Zm00001d011208,carbonic anhydrase6,Zm00001d011610,serine acetyltransferase1,Zm00…	KEGG
EREB111	KEGG:01110	Biosynthesis of secondary metabolites	0.0302208	56	diacylglycerol kinase3,necrotic4,Zm00001d002847,Zm00001d003309,Zm00001d006900,Zm00001d007158,pyruvate decarboxylase2,Zm00001d008976,Zm00001d009163,Zm00001d009858,Zm00001d010520,Zm00001d011208,Zm00001d011610,serine acetyltransferase1,Zm00001d011819,phytoene synthase2,trehalose-6-phosphate synthase15,Zm00001d014157,coumarate ligase1,Zm00001d016471,glossy8,phenylalanine ammonia lyase homolog1,Zm0000…	KEGG
EREB111	KEGG:00071	Fatty acid degradation	0.0325182	6	Zm00001d005019,Zm00001d007158,Zm00001d018487,alcohol dehydrogenase1,Zm00001d038755,Zm00001d053009	KEGG
EREB118	GO:0016281	eukaryotic translation initiation factor 4F complex	0.000390032	3	Zm00001d003147,Zm00001d025777,Zm00001d032775	GO:CC
EREB147	GO:0019725	cellular homeostasis	0.034942	17	Zm00001d003114,adenosine 5'-phosphosulfate reductase-like2,Zm00001d009568,Zm00001d010594,Zm00001d011543,Zm00001d012522,Zm00001d012591,Zm00001d016152,Zm00001d020395,Zm00001d031589,Zm00001d032536,Zm00001d036563,Zm00001d039011,Zm00001d043775,Zm00001d043932,Zm00001d047555,Zm00001d052252	GO:BP
EREB147	GO:0000786	nucleosome	0.000517802	11	Zm00001d006213,Zm00001d011236,Zm00001d013066,Zm00001d013392,Zm00001d021300,Zm00001d025381,Zm00001d027760,Zm00001d033705,histone 2B4,Zm00001d045475,histone 2B5	GO:CC
EREB147	GO:0044815	DNA packaging complex	0.000893659	11	Zm00001d006213,Zm00001d011236,Zm00001d013066,Zm00001d013392,Zm00001d021300,Zm00001d025381,Zm00001d027760,Zm00001d033705,histone 2B4,Zm00001d045475,histone 2B5	GO:CC
EREB147	GO:0022626	cytosolic ribosome	0.0164041	18	Zm00001d013252,Zm00001d014082,Zm00001d015375,Zm00001d017047,Zm00001d021511,Zm00001d029340,Zm00001d031560,Zm00001d035312,Zm00001d039020,Zm00001d039908,Zm00001d045174,Zm00001d047186,Zm00001d048382,Zm00001d049500,Zm00001d051662,Zm00001d052003,Zm00001d052025,Zm00001d054084	GO:CC
EREB147	GO:0005623	obsolete cell	0.0190451	11	adenosine 5'-phosphosulfate reductase-like2,Zm00001d009568,Zm00001d010594,Zm00001d011543,Zm00001d012591,Zm00001d016152,Zm00001d036563,Zm00001d039011,Zm00001d043932,Zm00001d047555,Zm00001d052252	GO:CC
EREB147	GO:0022625	cytosolic large ribosomal subunit	0.0202953	12	Zm00001d013252,Zm00001d014082,Zm00001d015375,Zm00001d017047,Zm00001d021511,Zm00001d031560,Zm00001d039020,Zm00001d039908,Zm00001d048382,Zm00001d051662,Zm00001d052025,Zm00001d054084	GO:CC
EREB147	GO:0015934	large ribosomal subunit	0.027848	13	Zm00001d010994,Zm00001d013252,Zm00001d014082,Zm00001d015375,Zm00001d017047,Zm00001d021511,Zm00001d031560,Zm00001d039020,Zm00001d039908,Zm00001d048382,Zm00001d051662,Zm00001d052025,Zm00001d054084	GO:CC
EREB147	GO:0044391	ribosomal subunit	0.0459389	19	Zm00001d010994,Zm00001d013252,Zm00001d014082,Zm00001d015375,Zm00001d017047,Zm00001d021511,Zm00001d029340,Zm00001d031560,Zm00001d035312,Zm00001d039020,Zm00001d039908,Zm00001d045174,Zm00001d047186,Zm00001d048382,Zm00001d049500,Zm00001d051662,Zm00001d052003,Zm00001d052025,Zm00001d054084	GO:CC
EREB147	GO:0005509	calcium ion binding	0.0225134	17	Zm00001d003114,Zm00001d005766,Zm00001d006621,Zm00001d008573,Zm00001d013109,Zm00001d014491,Zm00001d016152,Zm00001d025451,Zm00001d027422,Zm00001d029028,Zm00001d032079,Zm00001d039110,Zm00001d039944,Zm00001d042056,Zm00001d047535,Zm00001d047618,Zm00001d051795	GO:MF
EREB147	GO:0004842	ubiquitin-protein transferase activity	0.0292336	25	Zm00001d003850,Zm00001d005699,Zm00001d005936,Zm00001d006016,Zm00001d008649,Zm00001d011076,Zm00001d012720,Zm00001d016225,Zm00001d016649,Zm00001d016719,Zm00001d016764,Zm00001d020926,Zm00001d026002,Zm00001d028374,Zm00001d028590,Zm00001d031184,Zm00001d031423,Zm00001d037095,Zm00001d038471,Zm00001d044734,Zinc finger nuclease2,Zm00001d046663,Zm00001d050308,Zm00001d050689,Zm00001d050840	GO:MF
EREB147	GO:0008378	galactosyltransferase activity	0.0298371	7	Zm00001d005790,Zm00001d007764,Zm00001d016731,Zm00001d031428,Zm00001d039685,Zm00001d041504,galactinol synthase3	GO:MF
EREB147	GO:0019787	ubiquitin-like protein transferase activity	0.0408966	25	Zm00001d003850,Zm00001d005699,Zm00001d005936,Zm00001d006016,Zm00001d008649,Zm00001d011076,Zm00001d012720,Zm00001d016225,Zm00001d016649,Zm00001d016719,Zm00001d016764,Zm00001d020926,Zm00001d026002,Zm00001d028374,Zm00001d028590,Zm00001d031184,Zm00001d031423,Zm00001d037095,Zm00001d038471,Zm00001d044734,Zinc finger nuclease2,Zm00001d046663,Zm00001d050308,Zm00001d050689,Zm00001d050840	GO:MF
EREB147	GO:0016778	diphosphotransferase activity	0.0497117	4	Zm00001d005826,Zm00001d015115,Zm00001d020639,Zm00001d051634	GO:MF
EREB147	KEGG:03010	Ribosome	0.00643392	14	Zm00001d013252,Zm00001d014082,Zm00001d015375,Zm00001d016200,Zm00001d017047,Zm00001d021511,Zm00001d039908,Zm00001d045174,Zm00001d047186,Zm00001d048382,Zm00001d049500,Zm00001d051662,Zm00001d052025,Zm00001d054084	KEGG
EREB148	GO:0044281	small molecule metabolic process	0.00158762	68	Zm00001d002003,acetyl-CoA carboxylase2,cytidine deaminase2,Zm00001d008389,Zm00001d009631,Zm00001d010200,Zm00001d010478,serine acetyltransferase1,Zm00001d012173,chorismate mutase2,sucrose export defective1,Zm00001d015992,Zm00001d016535,glutathione transferase17,methyl erythritol cyclodiphosphate synthase2,thioredoxin h homolog2,cytidine deaminase1,Zm00001d019698,Zm00001d021546,Zm00001d021646,Zm000…	GO:BP
EREB148	GO:0019752	carboxylic acid metabolic process	0.0181548	42	Zm00001d002003,acetyl-CoA carboxylase2,Zm00001d008389,Zm00001d009631,Zm00001d010478,serine acetyltransferase1,chorismate mutase2,Zm00001d015992,Zm00001d016535,glutathione transferase17,methyl erythritol cyclodiphosphate synthase2,Zm00001d019698,Zm00001d021546,Zm00001d021646,Zm00001d022181,Zm00001d023724,Zm00001d024048,Zm00001d027319,Zm00001d027756,Zm00001d027876,Zm00001d028303,Zm00001d031473,Zm00…	GO:BP
EREB148	GO:0043436	oxoacid metabolic process	0.0333304	42	Zm00001d002003,acetyl-CoA carboxylase2,Zm00001d008389,Zm00001d009631,Zm00001d010478,serine acetyltransferase1,chorismate mutase2,Zm00001d015992,Zm00001d016535,glutathione transferase17,methyl erythritol cyclodiphosphate synthase2,Zm00001d019698,Zm00001d021546,Zm00001d021646,Zm00001d022181,Zm00001d023724,Zm00001d024048,Zm00001d027319,Zm00001d027756,Zm00001d027876,Zm00001d028303,Zm00001d031473,Zm00…	GO:BP
EREB148	GO:1901565	organonitrogen compound catabolic process	0.0410396	44	Zm00001d002164,Zm00001d002266,Zm00001d005085,cytidine deaminase2,Zm00001d007753,Zm00001d008389,Zm00001d008750,Zm00001d010618,Zm00001d012199,Zm00001d012633,Zm00001d016373,glutathione transferase17,Zm00001d016918,Zm00001d016949,cytidine deaminase1,Zm00001d019698,Zm00001d020642,LON protease2,Zm00001d023795,Zm00001d023846,lethal leaf spot1,Zm00001d027707,Zm00001d029652,Zm00001d029782,Zm00001d032810,Z…	GO:BP
EREB148	GO:0043167	ion binding	1.58435e-05	202	Zm00001d001983,Zm00001d002003,Zm00001d002164,Zm00001d003101,Zm00001d003309,Zm00001d003894,Zm00001d003925,Zm00001d004075,acetyl-CoA carboxylase2,Zm00001d004172,Zm00001d004361,Zm00001d005026,Zm00001d005085,cytidine deaminase2,Zm00001d005495,Zm00001d006267,Zm00001d006438,Zm00001d006597,Zm00001d006759,Zm00001d007060,Zm00001d007186,Zm00001d007474,Zm00001d007698,Zm00001d008210,Yucca6,Zm00001d008389,Zm0…	GO:MF
EREB148	GO:0036094	small molecule binding	0.00565225	126	Zm00001d002003,Zm00001d003101,Zm00001d003894,Zm00001d003925,acetyl-CoA carboxylase2,Zm00001d004172,Zm00001d004361,Zm00001d005085,Zm00001d005495,Zm00001d006267,Zm00001d006438,Zm00001d006759,Zm00001d007186,Zm00001d007474,Zm00001d007698,Yucca6,Zm00001d008389,Zm00001d008585,Zm00001d008966,Zm00001d009631,Zm00001d009708,Zm00001d010426,Zm00001d010618,Zm00001d010919,Zm00001d011474,Zm00001d011696,Zm00001d…	GO:MF
EREB148	GO:0043168	anion binding	0.00930597	122	Zm00001d002003,Zm00001d003101,Zm00001d003894,Zm00001d003925,acetyl-CoA carboxylase2,Zm00001d004172,Zm00001d004361,Zm00001d005085,Zm00001d005495,Zm00001d006267,Zm00001d006438,Zm00001d006759,Zm00001d007186,Zm00001d007474,Zm00001d007698,Yucca6,Zm00001d008389,Zm00001d008585,Zm00001d008966,Zm00001d009631,Zm00001d009708,Zm00001d010426,Zm00001d010618,Zm00001d010919,Zm00001d011474,Zm00001d011696,Zm00001d…	GO:MF
EREB148	GO:0000166	nucleotide binding	0.0306357	117	Zm00001d002003,Zm00001d003101,Zm00001d003894,Zm00001d003925,acetyl-CoA carboxylase2,Zm00001d004172,Zm00001d004361,Zm00001d005085,Zm00001d005495,Zm00001d006267,Zm00001d006438,Zm00001d006759,Zm00001d007186,Zm00001d007474,Zm00001d007698,Yucca6,Zm00001d008585,Zm00001d008966,Zm00001d009631,Zm00001d009708,Zm00001d010426,Zm00001d010618,Zm00001d010919,Zm00001d011474,Zm00001d011696,Zm00001d011845,Zm00001d…	GO:MF
EREB148	GO:1901265	nucleoside phosphate binding	0.0306357	117	Zm00001d002003,Zm00001d003101,Zm00001d003894,Zm00001d003925,acetyl-CoA carboxylase2,Zm00001d004172,Zm00001d004361,Zm00001d005085,Zm00001d005495,Zm00001d006267,Zm00001d006438,Zm00001d006759,Zm00001d007186,Zm00001d007474,Zm00001d007698,Yucca6,Zm00001d008585,Zm00001d008966,Zm00001d009631,Zm00001d009708,Zm00001d010426,Zm00001d010618,Zm00001d010919,Zm00001d011474,Zm00001d011696,Zm00001d011845,Zm00001d…	GO:MF
EREB148	KEGG:00770	Pantothenate and CoA biosynthesis	0.00950802	6	Zm00001d002266,Zm00001d027319,Zm00001d028303,Zm00001d044035,Zm00001d045021,restorer of fertility2	KEGG
EREB150	GO:0071944	cell periphery	0.0403115	12	Zm00001d005735,Zm00001d019294,Zm00001d021289,Zm00001d023593,Zm00001d026132,Zm00001d030868,Zm00001d036098,Zm00001d039241,Zm00001d040247,Zm00001d043323,Zm00001d043453,lazy plant1	GO:CC
EREB190	KEGG:00330	Arginine and proline metabolism	0.00332714	2	Zm00001d013053,Zm00001d051056	KEGG
EREB196	GO:0071422	succinate transmembrane transport	0.0186643	2	Zm00001d028753,Zm00001d031833	GO:BP
EREB196	GO:0015744	succinate transport	0.0186643	2	Zm00001d028753,Zm00001d031833	GO:BP
EREB196	GO:0015141	succinate transmembrane transporter activity	0.0116718	2	Zm00001d028753,Zm00001d031833	GO:MF
EREB196	GO:0004842	ubiquitin-protein transferase activity	0.0140637	14	Zm00001d003850,Zm00001d010295,Zm00001d012720,Zm00001d016719,Zm00001d017615,GRMZM2G315431,Zm00001d020358,Zm00001d028590,Zm00001d035677,Zm00001d037095,Zm00001d038471,Zm00001d040390,Zinc finger nuclease2,Zm00001d050308	GO:MF
EREB196	GO:0019787	ubiquitin-like protein transferase activity	0.0177392	14	Zm00001d003850,Zm00001d010295,Zm00001d012720,Zm00001d016719,Zm00001d017615,GRMZM2G315431,Zm00001d020358,Zm00001d028590,Zm00001d035677,Zm00001d037095,Zm00001d038471,Zm00001d040390,Zinc finger nuclease2,Zm00001d050308	GO:MF
EREB2	GO:0016740	transferase activity	0.0133179	18	Zm00001d002410,Zm00001d004545,Zm00001d013920,Zm00001d014530,Zm00001d014613,Zm00001d020926,Zm00001d028273,Zm00001d033385,Zm00001d034205,Zm00001d034237,Zm00001d035865,Zm00001d038471,glutathione transferase8,Zm00001d043740,Zm00001d046485,nicotianamine synthase6,Zm00001d049643,Zm00001d053236	GO:MF
EREB200	GO:0005886	plasma membrane	0.0228426	68	Zm00001d005478,Zm00001d005819,Zm00001d006297,Zm00001d009029,Zm00001d009566,Zm00001d010527,Zm00001d010945,Zm00001d010971,Zm00001d012602,Zm00001d012636,Zm00001d012774,Zm00001d013097,Zm00001d014166,Zm00001d015211,Zm00001d015559,Zm00001d015638,sugars will eventually be exported transporter4c,Zm00001d016364,Zm00001d016530,Zm00001d016765,Zm00001d017150,Zm00001d017539,Zm00001d017765,Zm00001d018803,Zm000…	GO:CC
EREB200	GO:0031224	intrinsic component of membrane	0.0475705	198	Zm00001d001826,Zm00001d001896,Zm00001d002052,Zm00001d002141,Zm00001d002632,Zm00001d003499,Zm00001d003669,Zm00001d004472,Zm00001d004482,Zm00001d005315,Zm00001d005478,Zm00001d005819,Zm00001d006132,Zm00001d006297,Zm00001d006608,Zm00001d007053,Zm00001d007388,Zm00001d007773,Zm00001d008250,Zm00001d009029,Zm00001d009497,Zm00001d009749,Zm00001d010033,Zm00001d010520,Zm00001d010527,Zm00001d010945,Zm00001d0…	GO:CC
EREB200	GO:0047274	galactinol-sucrose galactosyltransferase activity	0.0227991	3	Zm00001d031300,Zm00001d037480,Zm00001d039685	GO:MF
EREB200	GO:0016645	oxidoreductase activity, acting on the CH-NH group of donors	0.0389121	7	cytokinin oxidase4b,Zm00001d029723,Zm00001d029853,cytokinin oxidase10,Zm00001d042035,Zm00001d042117,Zm00001d053900	GO:MF
EREB205	GO:0016020	membrane	0.0283852	102	Zm00001d001819,Zm00001d002607,Zm00001d002610,Zm00001d002864,Zm00001d003181,Zm00001d003422,Zm00001d003538,Zm00001d003784,Zm00001d004363,xerico1,Zm00001d006511,Zm00001d006621,Zm00001d007327,Zm00001d008307,Zm00001d009029,Zm00001d009415,Zm00001d009567,Zm00001d009705,Zm00001d010230,Zm00001d010728,Zm00001d010869,Zm00001d011908,Zm00001d012224,Zm00001d012258,Zm00001d012522,Zm00001d012609,Zm00001d012720,Z…	GO:CC
EREB205	KEGG:00500	Starch and sucrose metabolism	0.0497581	5	Zm00001d008435,Zm00001d028243,trehalose-6-phosphate synthase4,starch phosphorylase1,Zm00001d048055	KEGG
EREB209	GO:0031098	stress-activated protein kinase signaling cascade	0.000397748	8	MAP kinase kinase kinase18,Zm00001d025449,Zm00001d038883,Zm00001d043740,Zm00001d043741,Zm00001d043742,Zm00001d049080,Zm00001d050329	GO:BP
EREB209	GO:0016567	protein ubiquitination	0.00116221	41	Zm00001d002535,Zm00001d003499,Zm00001d003850,Zm00001d006016,Zm00001d008597,Zm00001d009106,Zm00001d011076,Zm00001d012720,Zm00001d016719,Zm00001d017653,Zm00001d018393,GRMZM2G315431,Zm00001d020358,Zm00001d020926,Zm00001d021316,Zm00001d021532,Zm00001d022154,Zm00001d028055,Zm00001d028374,Zm00001d031880,Zm00001d032600,Zm00001d035677,Zm00001d037095,Zm00001d038280,Zm00001d038471,Zm00001d039374,Zm00001d04…	GO:BP
EREB209	GO:0032446	protein modification by small protein conjugation	0.00118871	42	Zm00001d002535,Zm00001d003499,Zm00001d003850,Zm00001d006016,Zm00001d008597,Zm00001d009106,Zm00001d011076,Zm00001d012720,Zm00001d016719,Zm00001d017653,Zm00001d018393,GRMZM2G315431,Zm00001d020358,Zm00001d020926,Zm00001d021316,Zm00001d021532,Zm00001d022154,Zm00001d028055,Zm00001d028374,Zm00001d031880,Zm00001d032600,Zm00001d035677,Zm00001d037095,Zm00001d038280,Zm00001d038471,Zm00001d039374,Zm00001d04…	GO:BP
EREB209	GO:0043549	regulation of kinase activity	0.00344546	17	Zm00001d005928,MAP kinase kinase kinase18,Zm00001d015092,cyclin-dependent kinase inhibitor5,Zm00001d025449,Zm00001d028685,Zm00001d029970,Zm00001d038883,Zm00001d042343,Zm00001d043740,Zm00001d043741,Zm00001d043742,Zm00001d048533,Zm00001d049080,Zm00001d050329,cyclin-dependent kinase inhibitor6,Zm00001d053891	GO:BP
EREB209	GO:0045859	regulation of protein kinase activity	0.0039992	16	Zm00001d005928,MAP kinase kinase kinase18,Zm00001d015092,cyclin-dependent kinase inhibitor5,Zm00001d025449,Zm00001d029970,Zm00001d038883,Zm00001d042343,Zm00001d043740,Zm00001d043741,Zm00001d043742,Zm00001d048533,Zm00001d049080,Zm00001d050329,cyclin-dependent kinase inhibitor6,Zm00001d053891	GO:BP
EREB209	GO:0001932	regulation of protein phosphorylation	0.00523023	17	Zm00001d005928,Zm00001d006254,MAP kinase kinase kinase18,Zm00001d015092,cyclin-dependent kinase inhibitor5,Zm00001d025449,Zm00001d029970,Zm00001d038883,Zm00001d042343,Zm00001d043740,Zm00001d043741,Zm00001d043742,Zm00001d048533,Zm00001d049080,Zm00001d050329,cyclin-dependent kinase inhibitor6,Zm00001d053891	GO:BP
EREB209	GO:0042325	regulation of phosphorylation	0.00600595	18	Zm00001d005928,Zm00001d006254,MAP kinase kinase kinase18,Zm00001d015092,cyclin-dependent kinase inhibitor5,Zm00001d025449,Zm00001d028685,Zm00001d029970,Zm00001d038883,Zm00001d042343,Zm00001d043740,Zm00001d043741,Zm00001d043742,Zm00001d048533,Zm00001d049080,Zm00001d050329,cyclin-dependent kinase inhibitor6,Zm00001d053891	GO:BP
EREB209	GO:0051338	regulation of transferase activity	0.00705466	18	Zm00001d005928,MAP kinase kinase kinase18,Zm00001d015092,cyclin-dependent kinase inhibitor5,Zm00001d025449,Zm00001d028685,Zm00001d029970,Zm00001d038883,Zm00001d042343,Zm00001d043740,Zm00001d043741,Zm00001d043742,Zm00001d048472,Zm00001d048533,Zm00001d049080,Zm00001d050329,cyclin-dependent kinase inhibitor6,Zm00001d053891	GO:BP
EREB209	GO:0070647	protein modification by small protein conjugation or removal	0.00872502	45	Zm00001d002535,Zm00001d003499,Zm00001d003850,Zm00001d006016,Zm00001d008597,Zm00001d009106,Zm00001d011076,Zm00001d012720,Zm00001d016719,Zm00001d017653,Zm00001d018393,Zm00001d018461,GRMZM2G315431,Zm00001d020358,Zm00001d020926,Zm00001d021316,Zm00001d021532,Zm00001d022154,Zm00001d028055,Zm00001d028374,Zm00001d031880,Zm00001d032600,Zm00001d035677,Zm00001d037095,Zm00001d038280,Zm00001d038471,Zm00001d03…	GO:BP
EREB209	GO:0032147	activation of protein kinase activity	0.010804	8	MAP kinase kinase kinase18,Zm00001d025449,Zm00001d038883,Zm00001d043740,Zm00001d043741,Zm00001d043742,Zm00001d049080,Zm00001d050329	GO:BP
EREB209	GO:0006464	cellular protein modification process	0.0188294	124	Zm00001d001902,Zm00001d002535,Zm00001d003198,Zm00001d003292,Zm00001d003499,Zm00001d003670,Zm00001d003850,Zm00001d005110,Zm00001d005199,Zm00001d005735,Zm00001d005790,Zm00001d005928,Zm00001d006016,Zm00001d006254,Zm00001d006297,Zm00001d007764,Zm00001d008214,Zm00001d008581,Zm00001d008597,Zm00001d008856,Zm00001d009106,Zm00001d010008,Zm00001d011076,MAP kinase kinase kinase18,Zm00001d011656,Zm00001d0127…	GO:BP
EREB209	GO:0036211	protein modification process	0.0188294	124	Zm00001d001902,Zm00001d002535,Zm00001d003198,Zm00001d003292,Zm00001d003499,Zm00001d003670,Zm00001d003850,Zm00001d005110,Zm00001d005199,Zm00001d005735,Zm00001d005790,Zm00001d005928,Zm00001d006016,Zm00001d006254,Zm00001d006297,Zm00001d007764,Zm00001d008214,Zm00001d008581,Zm00001d008597,Zm00001d008856,Zm00001d009106,Zm00001d010008,Zm00001d011076,MAP kinase kinase kinase18,Zm00001d011656,Zm00001d0127…	GO:BP
EREB209	GO:0043412	macromolecule modification	0.0379439	134	Zm00001d001902,Zm00001d002426,Zm00001d002535,Zm00001d003198,Zm00001d003292,Zm00001d003499,Zm00001d003670,Zm00001d003850,Zm00001d005110,Zm00001d005199,Zm00001d005735,Zm00001d005790,Zm00001d005928,Zm00001d006016,Zm00001d006254,Zm00001d006297,Zm00001d007514,Zm00001d007764,Zm00001d008214,Zm00001d008327,Zm00001d008581,Zm00001d008597,Zm00001d008856,Zm00001d009106,Zm00001d010008,Zm00001d011076,MAP kinas…	GO:BP
EREB209	GO:0006073	cellular glucan metabolic process	0.0440969	18	Zm00001d002410,Zm00001d009309,Zm00001d014613,Zm00001d017978,cellulose synthase8,Zm00001d020371,Zm00001d021421,Zm00001d024379,Zm00001d024531,Zm00001d028811,Zm00001d030893,cellulose synthase3,Zm00001d044744,Zm00001d045557,Zm00001d047694,Zm00001d048349,Zm00001d048389,Zm00001d051526	GO:BP
EREB209	GO:0000786	nucleosome	0.00141119	12	Zm00001d007553,Zm00001d012837,Zm00001d013392,Zm00001d019045,Zm00001d021300,Zm00001d023901,Zm00001d027760,Zm00001d033705,Zm00001d033979,Zm00001d048491,Zm00001d050368,histone 2B5	GO:CC
EREB209	GO:0044815	DNA packaging complex	0.00250045	12	Zm00001d007553,Zm00001d012837,Zm00001d013392,Zm00001d019045,Zm00001d021300,Zm00001d023901,Zm00001d027760,Zm00001d033705,Zm00001d033979,Zm00001d048491,Zm00001d050368,histone 2B5	GO:CC
EREB209	GO:0031224	intrinsic component of membrane	0.0264453	218	Zm00001d001832,Zm00001d002090,Zm00001d002535,Zm00001d002607,Zm00001d003198,Zm00001d003287,Zm00001d003292,Zm00001d003499,Zm00001d003508,Zm00001d003538,Zm00001d003670,Zm00001d003784,Zm00001d005199,Zm00001d005315,Zm00001d005394,Zm00001d005547,Zm00001d005766,Zm00001d005790,xerico1,Zm00001d006052,Zm00001d006297,Zm00001d006591,Zm00001d006650,Zm00001d006711,Zm00001d007081,Zm00001d007522,Zm00001d007719,Z…	GO:CC
EREB209	GO:0005509	calcium ion binding	7.34959e-06	27	Zm00001d004972,Zm00001d005766,Zm00001d008573,Zm00001d009985,Zm00001d013004,Zm00001d013109,Zm00001d013461,Zm00001d014491,Zm00001d022234,Zm00001d025435,Zm00001d025451,IDP1639,calcium dependent protein kinase4,Zm00001d029028,Zm00001d033979,Zm00001d036429,Zm00001d038061,respiratory burst oxidase3,Zm00001d039110,Zm00001d039944,Zm00001d042056,Zm00001d042107,Zm00001d042108,Zm00001d047535,Zm00001d047618,…	GO:MF
EREB209	GO:0016740	transferase activity	0.000107034	182	Zm00001d002410,Zm00001d002535,Zm00001d003198,Zm00001d003292,Zm00001d003499,Zm00001d003670,Zm00001d003850,Zm00001d005199,Zm00001d005735,Zm00001d005790,Zm00001d005826,Zm00001d006016,Zm00001d006269,Zm00001d006297,Zm00001d006844,Zm00001d007274,Zm00001d007764,Zm00001d008250,Zm00001d008581,Zm00001d008600,Zm00001d008692,Zm00001d008756,Zm00001d008856,Zm00001d009309,Zm00001d009328,Zm00001d009497,Zm00001d0…	GO:MF
EREB209	GO:0004842	ubiquitin-protein transferase activity	0.000227945	36	Zm00001d002535,Zm00001d003499,Zm00001d003850,Zm00001d006016,Zm00001d011076,Zm00001d012720,Zm00001d016719,Zm00001d018393,GRMZM2G315431,Zm00001d020358,Zm00001d020926,Zm00001d021316,Zm00001d021532,Zm00001d022151,Zm00001d022154,Zm00001d028055,Zm00001d028374,Zm00001d031880,Zm00001d032600,Zm00001d035677,Zm00001d037095,Zm00001d038280,Zm00001d038471,Zm00001d043043,Zm00001d043339,Zm00001d043422,Zinc finge…	GO:MF
EREB209	GO:0019787	ubiquitin-like protein transferase activity	0.000376696	36	Zm00001d002535,Zm00001d003499,Zm00001d003850,Zm00001d006016,Zm00001d011076,Zm00001d012720,Zm00001d016719,Zm00001d018393,GRMZM2G315431,Zm00001d020358,Zm00001d020926,Zm00001d021316,Zm00001d021532,Zm00001d022151,Zm00001d022154,Zm00001d028055,Zm00001d028374,Zm00001d031880,Zm00001d032600,Zm00001d035677,Zm00001d037095,Zm00001d038280,Zm00001d038471,Zm00001d043043,Zm00001d043339,Zm00001d043422,Zinc finge…	GO:MF
EREB209	GO:0016757	transferase activity, transferring glycosyl groups	0.000705638	45	Zm00001d002410,Zm00001d003292,Zm00001d005790,Zm00001d007764,Zm00001d008250,Zm00001d008600,Zm00001d008692,Zm00001d009309,Zm00001d009328,Zm00001d013168,puncate vascular expression1,Zm00001d014613,Zm00001d017085,Zm00001d017984,cellulose synthase8,Zm00001d020541,Zm00001d021448,Zm00001d021576,Zm00001d022467,Zm00001d024379,Zm00001d024531,Zm00001d028307,Zm00001d028811,Zm00001d030893,Zm00001d031428,Zm000…	GO:MF
EREB209	GO:0003830	beta-1,4-mannosylglycoprotein 4-beta-N-acetylglucosaminyltransferase activity	0.0126926	3	Zm00001d003292,Zm00001d017085,Zm00001d050961	GO:MF
EREB209	GO:0061630	ubiquitin protein ligase activity	0.0241853	22	Zm00001d002535,Zm00001d003499,Zm00001d011076,Zm00001d012720,Zm00001d018393,Zm00001d021316,Zm00001d022154,Zm00001d028055,Zm00001d031880,Zm00001d032600,Zm00001d035677,Zm00001d037095,Zm00001d043339,Zm00001d043422,Zinc finger nuclease2,Zm00001d046147,Zm00001d048134,Zm00001d050840,Zm00001d051448,Zm00001d052962,Zm00001d053212,Zm00001d053236	GO:MF
EREB209	GO:0061659	ubiquitin-like protein ligase activity	0.0259602	22	Zm00001d002535,Zm00001d003499,Zm00001d011076,Zm00001d012720,Zm00001d018393,Zm00001d021316,Zm00001d022154,Zm00001d028055,Zm00001d031880,Zm00001d032600,Zm00001d035677,Zm00001d037095,Zm00001d043339,Zm00001d043422,Zinc finger nuclease2,Zm00001d046147,Zm00001d048134,Zm00001d050840,Zm00001d051448,Zm00001d052962,Zm00001d053212,Zm00001d053236	GO:MF
EREB209	GO:0004674	protein serine/threonine kinase activity	0.039635	45	Zm00001d003198,Zm00001d003670,Zm00001d005199,Zm00001d005735,Zm00001d006297,Zm00001d008581,Zm00001d011601,MAP kinase kinase kinase18,Zm00001d011656,Zm00001d012743,Zm00001d013109,Zm00001d014658,Zm00001d014780,Zm00001d017042,Zm00001d018326,Zm00001d020429,Zm00001d020496,Zm00001d021303,Zm00001d022041,Zm00001d022044,Zm00001d022166,Zm00001d025449,calcium dependent protein kinase4,Zm00001d028273,Zm00001d…	GO:MF
EREB209	KEGG:04626	Plant-pathogen interaction	0.000859199	14	Zm00001d003048,Zm00001d009985,Zm00001d013109,calcium dependent protein kinase4,Zm00001d028406,MAP kinase3,Zm00001d029028,Zm00001d038061,Zm00001d039110,Zm00001d039944,Zm00001d042056,Zm00001d042108,Zm00001d047618,MAP kinase1	KEGG
EREB29	GO:0016021	integral component of membrane	0.0150067	43	Zm00001d001909,Zm00001d002631,ammonium transporter3,Zm00001d006415,Zm00001d007719,Zm00001d010856,Zm00001d011433,stearoyl-acyl-carrier-protein desaturase2,Zm00001d012896,sucrose transporter5,Zm00001d017886,Zm00001d020978,Zm00001d020980,Zm00001d023577,Zm00001d024710,Zm00001d027807,Zm00001d030954,Zm00001d031059,xerico3,phosphate transporter protein7,Zm00001d033600,Zm00001d033616,Zm00001d033895,Zm000…	GO:CC
EREB29	GO:0031224	intrinsic component of membrane	0.0225207	43	Zm00001d001909,Zm00001d002631,ammonium transporter3,Zm00001d006415,Zm00001d007719,Zm00001d010856,Zm00001d011433,stearoyl-acyl-carrier-protein desaturase2,Zm00001d012896,sucrose transporter5,Zm00001d017886,Zm00001d020978,Zm00001d020980,Zm00001d023577,Zm00001d024710,Zm00001d027807,Zm00001d030954,Zm00001d031059,xerico3,phosphate transporter protein7,Zm00001d033600,Zm00001d033616,Zm00001d033895,Zm000…	GO:CC
EREB54	GO:0006412	translation	5.2666e-09	87	Zm00001d002450,Zm00001d003611,Zm00001d004591,Zm00001d005023,Zm00001d006064,Zm00001d006100,Zm00001d006388,Zm00001d006555,Zm00001d006871,Zm00001d007810,Zm00001d007893,Zm00001d008594,Zm00001d009848,Zm00001d010614,Zm00001d010994,Zm00001d013034,Zm00001d013252,Zm00001d013309,Zm00001d013332,Zm00001d013692,Zm00001d014082,Zm00001d015375,Zm00001d016200,Zm00001d017047,Zm00001d017719,ribosomal protein L39,Zm…	GO:BP
EREB54	GO:0043043	peptide biosynthetic process	1.1024e-08	87	Zm00001d002450,Zm00001d003611,Zm00001d004591,Zm00001d005023,Zm00001d006064,Zm00001d006100,Zm00001d006388,Zm00001d006555,Zm00001d006871,Zm00001d007810,Zm00001d007893,Zm00001d008594,Zm00001d009848,Zm00001d010614,Zm00001d010994,Zm00001d013034,Zm00001d013252,Zm00001d013309,Zm00001d013332,Zm00001d013692,Zm00001d014082,Zm00001d015375,Zm00001d016200,Zm00001d017047,Zm00001d017719,ribosomal protein L39,Zm…	GO:BP
EREB54	GO:0006518	peptide metabolic process	1.10883e-07	90	Zm00001d002450,Zm00001d003611,Zm00001d004591,Zm00001d005023,Zm00001d006064,Zm00001d006100,Zm00001d006388,Zm00001d006555,Zm00001d006871,Zm00001d007810,Zm00001d007893,Zm00001d008594,Zm00001d009848,Zm00001d010614,Zm00001d010994,Zm00001d013034,Zm00001d013252,Zm00001d013309,Zm00001d013332,Zm00001d013692,Zm00001d014082,Zm00001d015375,Zm00001d016200,Zm00001d017047,Zm00001d017719,ribosomal protein L39,Zm…	GO:BP
EREB54	GO:0043604	amide biosynthetic process	1.69184e-07	89	Zm00001d002450,Zm00001d003611,Zm00001d004591,Zm00001d005023,Zm00001d006064,Zm00001d006100,Zm00001d006388,Zm00001d006555,Zm00001d006871,Zm00001d007810,Zm00001d007893,Zm00001d008594,Zm00001d009848,Zm00001d010614,Zm00001d010994,Zm00001d013034,Zm00001d013252,Zm00001d013309,Zm00001d013332,Zm00001d013692,Zm00001d014082,Zm00001d015375,Zm00001d016200,Zm00001d017047,Zm00001d017719,ribosomal protein L39,Zm…	GO:BP
EREB54	GO:0043603	cellular amide metabolic process	2.05729e-06	94	Zm00001d002450,Zm00001d003611,Zm00001d004591,Zm00001d005023,Zm00001d006064,Zm00001d006100,Zm00001d006388,Zm00001d006555,Zm00001d006871,Zm00001d007810,Zm00001d007893,Zm00001d008594,Zm00001d009848,Zm00001d010614,Zm00001d010994,Zm00001d013034,Zm00001d013252,Zm00001d013309,Zm00001d013332,Zm00001d013692,Zm00001d014082,Zm00001d015375,Zm00001d016200,Zm00001d017047,Zm00001d017719,ribosomal protein L39,Zm…	GO:BP
EREB54	GO:0006342	chromatin silencing	2.08055e-05	16	Zm00001d002601,Zm00001d006213,Zm00001d007553,Zm00001d007567,Zm00001d012837,Zm00001d013066,Zm00001d013392,histone1a,Zm00001d019045,Zm00001d021300,Zm00001d023901,Zm00001d027760,Zm00001d033979,Zm00001d044246,Zm00001d045478,Zm00001d050368	GO:BP
EREB54	GO:0045814	negative regulation of gene expression, epigenetic	2.4408e-05	16	Zm00001d002601,Zm00001d006213,Zm00001d007553,Zm00001d007567,Zm00001d012837,Zm00001d013066,Zm00001d013392,histone1a,Zm00001d019045,Zm00001d021300,Zm00001d023901,Zm00001d027760,Zm00001d033979,Zm00001d044246,Zm00001d045478,Zm00001d050368	GO:BP
EREB54	GO:0040029	regulation of gene expression, epigenetic	0.000141558	16	Zm00001d002601,Zm00001d006213,Zm00001d007553,Zm00001d007567,Zm00001d012837,Zm00001d013066,Zm00001d013392,histone1a,Zm00001d019045,Zm00001d021300,Zm00001d023901,Zm00001d027760,Zm00001d033979,Zm00001d044246,Zm00001d045478,Zm00001d050368	GO:BP
EREB54	GO:0097549	chromatin organization involved in negative regulation of transcription	0.000184968	16	Zm00001d002601,Zm00001d006213,Zm00001d007553,Zm00001d007567,Zm00001d012837,Zm00001d013066,Zm00001d013392,histone1a,Zm00001d019045,Zm00001d021300,Zm00001d023901,Zm00001d027760,Zm00001d033979,Zm00001d044246,Zm00001d045478,Zm00001d050368	GO:BP
EREB54	GO:0034401	chromatin organization involved in regulation of transcription	0.000448914	16	Zm00001d002601,Zm00001d006213,Zm00001d007553,Zm00001d007567,Zm00001d012837,Zm00001d013066,Zm00001d013392,histone1a,Zm00001d019045,Zm00001d021300,Zm00001d023901,Zm00001d027760,Zm00001d033979,Zm00001d044246,Zm00001d045478,Zm00001d050368	GO:BP
EREB54	GO:0044267	cellular protein metabolic process	0.00102171	245	Zm00001d001902,Zm00001d001946,Zm00001d002068,Zm00001d002450,Zm00001d002725,Zm00001d002733,Zm00001d002824,Zm00001d002966,Zm00001d003292,general regulatory factor1,Zm00001d003611,Zm00001d003670,Zm00001d003850,Zm00001d004591,Zm00001d005023,Zm00001d005790,Zm00001d005928,Zm00001d006016,Zm00001d006064,Zm00001d006100,Zm00001d006254,Zm00001d006297,Zm00001d006388,Zm00001d006555,Zm00001d006871,Zm00001d0069…	GO:BP
EREB54	GO:0042273	ribosomal large subunit biogenesis	0.00130451	20	Zm00001d002450,Zm00001d006100,Zm00001d008594,Zm00001d017047,Zm00001d017719,Zm00001d018337,Zm00001d018755,Zm00001d021445,Zm00001d024373,Zm00001d027421,Zm00001d031640,Zm00001d037917,Zm00001d039908,Zm00001d042024,Zm00001d043155,Zm00001d046317,Zm00001d050193,Zm00001d050920,Zm00001d051543,Zm00001d053547	GO:BP
EREB54	GO:1901566	organonitrogen compound biosynthetic process	0.00343685	115	Zm00001d002450,Zm00001d002725,Zm00001d002734,Zm00001d003292,Zm00001d003611,Zm00001d004591,Zm00001d005023,Zm00001d005790,Zm00001d006064,Zm00001d006100,Zm00001d006388,adenosine 5'-phosphosulfate reductase-like2,Zm00001d006555,Zm00001d006871,Zm00001d007764,Zm00001d007810,Zm00001d007893,Zm00001d008594,Zm00001d009497,Zm00001d009848,Zm00001d010614,Zm00001d010994,cis-zeatin O-glucosyltransferase2,Zm0000…	GO:BP
EREB54	GO:0045859	regulation of protein kinase activity	0.00434647	20	Zm00001d002733,general regulatory factor1,Zm00001d005928,MAP kinase kinase kinase18,Zm00001d015164,cyclin-dependent kinase inhibitor5,Zm00001d021745,Zm00001d025449,Zm00001d038883,Zm00001d042343,Zm00001d043740,Zm00001d043741,Zm00001d045480,Zm00001d048127,Zm00001d048143,Zm00001d048533,Zm00001d049080,autophagy13a,cyclin-dependent kinase inhibitor6,Zm00001d053894	GO:BP
EREB54	GO:0043549	regulation of kinase activity	0.00568002	21	Zm00001d002733,general regulatory factor1,Zm00001d005928,MAP kinase kinase kinase18,Zm00001d015164,cyclin-dependent kinase inhibitor5,Zm00001d021745,Zm00001d025449,Zm00001d028685,Zm00001d038883,Zm00001d042343,Zm00001d043740,Zm00001d043741,Zm00001d045480,Zm00001d048127,Zm00001d048143,Zm00001d048533,Zm00001d049080,autophagy13a,cyclin-dependent kinase inhibitor6,Zm00001d053894	GO:BP
EREB54	GO:0001932	regulation of protein phosphorylation	0.00919098	21	Zm00001d002733,general regulatory factor1,Zm00001d005928,Zm00001d006254,MAP kinase kinase kinase18,Zm00001d015164,cyclin-dependent kinase inhibitor5,Zm00001d021745,Zm00001d025449,Zm00001d038883,Zm00001d042343,Zm00001d043740,Zm00001d043741,Zm00001d045480,Zm00001d048127,Zm00001d048143,Zm00001d048533,Zm00001d049080,autophagy13a,cyclin-dependent kinase inhibitor6,Zm00001d053894	GO:BP
EREB54	GO:0042325	regulation of phosphorylation	0.0160285	22	Zm00001d002733,general regulatory factor1,Zm00001d005928,Zm00001d006254,MAP kinase kinase kinase18,Zm00001d015164,cyclin-dependent kinase inhibitor5,Zm00001d021745,Zm00001d025449,Zm00001d028685,Zm00001d038883,Zm00001d042343,Zm00001d043740,Zm00001d043741,Zm00001d045480,Zm00001d048127,Zm00001d048143,Zm00001d048533,Zm00001d049080,autophagy13a,cyclin-dependent kinase inhibitor6,Zm00001d053894	GO:BP
EREB54	GO:0042254	ribosome biogenesis	0.0177655	39	Zm00001d002450,Zm00001d005023,Zm00001d006100,Zm00001d006871,Zm00001d006904,Zm00001d007514,Zm00001d007810,Zm00001d007934,Zm00001d008594,Zm00001d010225,Zm00001d010994,Zm00001d013626,Zm00001d017047,Zm00001d017719,Zm00001d018337,Zm00001d018411,Zm00001d018755,iojap striping1,Zm00001d021445,RNA binding protein 1,Zm00001d023293,Zm00001d024373,Zm00001d025413,Zm00001d027421,Zm00001d031640,Zm00001d037917,Z…	GO:BP
EREB54	GO:0022626	cytosolic ribosome	3.08491e-19	58	Zm00001d002450,Zm00001d005023,Zm00001d006100,Zm00001d006388,Zm00001d006555,Zm00001d006871,Zm00001d007810,Zm00001d008594,Zm00001d010614,Zm00001d013034,Zm00001d013252,Zm00001d014082,Zm00001d015375,Zm00001d017047,Zm00001d017719,ribosomal protein L39,Zm00001d018755,Zm00001d018903,Zm00001d019147,Zm00001d021445,60S ribosomal protein L15,Zm00001d021511,Zm00001d022124,Zm00001d023293,Zm00001d024373,Zm0000…	GO:CC
EREB54	GO:0044391	ribosomal subunit	1.17501e-17	61	Zm00001d002450,Zm00001d005023,Zm00001d006100,Zm00001d006388,Zm00001d006555,Zm00001d006871,Zm00001d007810,Zm00001d008594,Zm00001d010614,Zm00001d010994,Zm00001d013034,Zm00001d013252,Zm00001d013309,Zm00001d014082,Zm00001d015375,Zm00001d017047,Zm00001d017719,ribosomal protein L39,Zm00001d018755,Zm00001d018903,Zm00001d019147,Zm00001d020983,Zm00001d021445,60S ribosomal protein L15,Zm00001d021511,Zm0000…	GO:CC
EREB54	GO:0022625	cytosolic large ribosomal subunit	3.03362e-15	37	Zm00001d002450,Zm00001d006100,Zm00001d006388,Zm00001d006555,Zm00001d008594,Zm00001d013252,Zm00001d014082,Zm00001d015375,Zm00001d017047,Zm00001d017719,ribosomal protein L39,Zm00001d018755,Zm00001d018903,Zm00001d021445,60S ribosomal protein L15,Zm00001d021511,Zm00001d022124,Zm00001d024373,Zm00001d027421,Zm00001d031560,Zm00001d031640,ribosomal protein L13A homolog,Zm00001d035901,Zm00001d037603,Zm000…	GO:CC
EREB54	GO:0005840	ribosome	5.54233e-15	74	Zm00001d002450,Zm00001d005023,Zm00001d006064,Zm00001d006100,Zm00001d006388,Zm00001d006555,Zm00001d006871,Zm00001d007810,Zm00001d008594,Zm00001d009848,Zm00001d010614,Zm00001d010994,Zm00001d013034,Zm00001d013252,Zm00001d013309,Zm00001d013332,Zm00001d014082,Zm00001d015375,Zm00001d016200,Zm00001d017047,Zm00001d017719,ribosomal protein L39,Zm00001d018755,Zm00001d018903,Zm00001d019147,Zm00001d020983,Zm…	GO:CC
EREB54	GO:0044815	DNA packaging complex	7.66418e-14	28	Zm00001d002601,Zm00001d006213,Zm00001d007553,Zm00001d007567,Zm00001d011236,Zm00001d012423,Zm00001d012837,Zm00001d013066,Zm00001d013392,Zm00001d016723,histone1a,Zm00001d019045,Zm00001d021300,Zm00001d021422,Zm00001d023901,Zm00001d025381,Zm00001d027760,Zm00001d033979,Zm00001d036036,Zm00001d042730,histone 2B4,Zm00001d044246,Zm00001d045475,Zm00001d045478,Zm00001d045655,Zm00001d047788,Zm00001d048491,Zm…	GO:CC
EREB54	GO:0000786	nucleosome	1.53657e-13	27	Zm00001d002601,Zm00001d006213,Zm00001d007553,Zm00001d007567,Zm00001d011236,Zm00001d012423,Zm00001d012837,Zm00001d013066,Zm00001d013392,Zm00001d016723,histone1a,Zm00001d019045,Zm00001d021300,Zm00001d021422,Zm00001d023901,Zm00001d025381,Zm00001d027760,Zm00001d033979,Zm00001d036036,Zm00001d042730,histone 2B4,Zm00001d044246,Zm00001d045475,Zm00001d045478,Zm00001d047788,Zm00001d048491,Zm00001d050368	GO:CC
EREB54	GO:0015934	large ribosomal subunit	1.93999e-13	38	Zm00001d002450,Zm00001d006100,Zm00001d006388,Zm00001d006555,Zm00001d008594,Zm00001d010994,Zm00001d013252,Zm00001d014082,Zm00001d015375,Zm00001d017047,Zm00001d017719,ribosomal protein L39,Zm00001d018755,Zm00001d018903,Zm00001d021445,60S ribosomal protein L15,Zm00001d021511,Zm00001d022124,Zm00001d024373,Zm00001d027421,Zm00001d031560,Zm00001d031640,ribosomal protein L13A homolog,Zm00001d035901,Zm000…	GO:CC
EREB54	GO:0043232	intracellular non-membrane-bounded organelle	4.12447e-10	140	Zm00001d002450,Zm00001d002601,Zm00001d003242,Zm00001d003266,Zm00001d003400,Zm00001d003611,Zm00001d005023,Zm00001d006064,Zm00001d006100,Zm00001d006213,Zm00001d006388,Zm00001d006555,Zm00001d006871,Zm00001d007514,Zm00001d007553,Zm00001d007567,Zm00001d007810,Zm00001d007893,Zm00001d007934,Zm00001d008594,Zm00001d009648,Zm00001d009848,Zm00001d010614,Zm00001d010994,Zm00001d011236,Zm00001d011928,Zm00001d0…	GO:CC
EREB54	GO:0043228	non-membrane-bounded organelle	4.12447e-10	140	Zm00001d002450,Zm00001d002601,Zm00001d003242,Zm00001d003266,Zm00001d003400,Zm00001d003611,Zm00001d005023,Zm00001d006064,Zm00001d006100,Zm00001d006213,Zm00001d006388,Zm00001d006555,Zm00001d006871,Zm00001d007514,Zm00001d007553,Zm00001d007567,Zm00001d007810,Zm00001d007893,Zm00001d007934,Zm00001d008594,Zm00001d009648,Zm00001d009848,Zm00001d010614,Zm00001d010994,Zm00001d011236,Zm00001d011928,Zm00001d0…	GO:CC
EREB54	GO:1990904	ribonucleoprotein complex	2.29938e-09	80	Zm00001d002450,Zm00001d003014,Zm00001d004070,Zm00001d005023,Zm00001d006100,Zm00001d006388,Zm00001d006555,Zm00001d006871,Zm00001d007514,Zm00001d007810,Zm00001d007934,Zm00001d008594,Zm00001d010614,Zm00001d010994,Zm00001d013034,Zm00001d013252,Zm00001d013309,Zm00001d014082,Zm00001d015375,Zm00001d017047,Zm00001d017719,Zm00001d018337,ribosomal protein L39,Zm00001d018755,Zm00001d018882,Zm00001d018903,Zm…	GO:CC
EREB54	GO:0000785	chromatin	3.08688e-06	27	Zm00001d002601,Zm00001d006213,Zm00001d007553,Zm00001d007567,Zm00001d011236,Zm00001d012423,Zm00001d012837,Zm00001d013066,Zm00001d013392,Zm00001d016723,histone1a,Zm00001d019045,Zm00001d021300,Zm00001d021422,Zm00001d023901,Zm00001d025381,Zm00001d027760,Zm00001d033979,Zm00001d036036,Zm00001d042730,histone 2B4,Zm00001d044246,Zm00001d045475,Zm00001d045478,Zm00001d047788,Zm00001d048491,Zm00001d050368	GO:CC
EREB54	GO:0032993	protein-DNA complex	0.000105603	28	Zm00001d002601,Zm00001d006213,Zm00001d007553,Zm00001d007567,Zm00001d011236,Zm00001d012423,Zm00001d012837,Zm00001d013066,Zm00001d013392,Zm00001d016723,histone1a,Zm00001d019045,Zm00001d021300,Zm00001d021422,Zm00001d023901,Zm00001d024509,Zm00001d025381,Zm00001d027760,Zm00001d033979,Zm00001d036036,Zm00001d042730,histone 2B4,Zm00001d044246,Zm00001d045475,Zm00001d045478,Zm00001d047788,Zm00001d048491,Zm…	GO:CC
EREB54	GO:0022627	cytosolic small ribosomal subunit	0.000206961	21	Zm00001d005023,Zm00001d006871,Zm00001d007810,Zm00001d010614,Zm00001d013034,Zm00001d019147,Zm00001d023293,Zm00001d025413,Zm00001d028426,Zm00001d029340,Zm00001d034609,Zm00001d034628,Zm00001d035094,Zm00001d035312,Zm00001d044664,Zm00001d045174,Zm00001d047186,Zm00001d049500,Zm00001d049668,Zm00001d052003,Zm00001d052885	GO:CC
EREB54	GO:0015935	small ribosomal subunit	0.000549874	23	Zm00001d005023,Zm00001d006871,Zm00001d007810,Zm00001d010614,Zm00001d013034,Zm00001d013309,Zm00001d019147,Zm00001d020983,Zm00001d023293,Zm00001d025413,Zm00001d028426,Zm00001d029340,Zm00001d034609,Zm00001d034628,Zm00001d035094,Zm00001d035312,Zm00001d044664,Zm00001d045174,Zm00001d047186,Zm00001d049500,Zm00001d049668,Zm00001d052003,Zm00001d052885	GO:CC
EREB54	GO:0005829	cytosol	0.000990677	95	Zm00001d002450,Zm00001d003516,Zm00001d004070,Zm00001d005023,Zm00001d006100,Zm00001d006254,Zm00001d006388,Zm00001d006555,Zm00001d006871,Zm00001d007810,Zm00001d008594,pyruvate decarboxylase2,Zm00001d009700,pyruvate decarboxylase1,Zm00001d010614,Zm00001d011966,Zm00001d013034,Zm00001d013252,Zm00001d014082,Zm00001d015375,Zm00001d017047,Zm00001d017204,Zm00001d017547,Zm00001d017719,Zm00001d018337,riboso…	GO:CC
EREB54	GO:0005623	obsolete cell	0.0321949	16	adenosine 5'-phosphosulfate reductase-like2,Zm00001d008843,Zm00001d009568,Zm00001d010594,Zm00001d011543,Zm00001d012591,Zm00001d016152,Zm00001d018058,Zm00001d023223,Zm00001d028992,Zm00001d037218,Zm00001d039011,Zm00001d039468,Zm00001d043932,Zm00001d050225,Zm00001d052252	GO:CC
EREB54	GO:0003735	structural constituent of ribosome	4.47363e-17	71	Zm00001d002450,Zm00001d005023,Zm00001d006064,Zm00001d006388,Zm00001d006555,Zm00001d006871,Zm00001d007810,Zm00001d008594,Zm00001d009848,Zm00001d010614,Zm00001d010994,Zm00001d013034,Zm00001d013252,Zm00001d013309,Zm00001d013332,Zm00001d014082,Zm00001d015375,Zm00001d016200,Zm00001d017047,Zm00001d017719,ribosomal protein L39,Zm00001d018755,Zm00001d018903,Zm00001d019147,Zm00001d020983,Zm00001d021445,60…	GO:MF
EREB54	GO:0005198	structural molecule activity	1.77515e-12	72	Zm00001d002450,Zm00001d005023,Zm00001d006064,Zm00001d006388,Zm00001d006555,Zm00001d006871,Zm00001d007810,Zm00001d008594,Zm00001d009848,Zm00001d010614,Zm00001d010994,Zm00001d013034,Zm00001d013252,Zm00001d013309,Zm00001d013332,Zm00001d014082,Zm00001d015375,Zm00001d016200,Zm00001d017047,Zm00001d017719,ribosomal protein L39,Zm00001d018755,Zm00001d018903,Zm00001d019147,Zm00001d020983,Zm00001d021445,60…	GO:MF
EREB54	GO:0046982	protein heterodimerization activity	9.31151e-08	24	Zm00001d006213,Zm00001d006904,Zm00001d007553,Zm00001d007567,Zm00001d011236,Zm00001d012423,Zm00001d012837,Zm00001d013392,Zm00001d016723,Zm00001d019045,Zm00001d021300,Zm00001d021422,Zm00001d023901,Zm00001d025381,Zm00001d027760,Zm00001d033979,Zm00001d036036,Zm00001d040757,Zm00001d042730,histone 2B4,Zm00001d044246,Zm00001d045475,Zm00001d047788,Zm00001d048491	GO:MF
EREB54	GO:0005509	calcium ion binding	0.000486316	30	general regulatory factor1,Zm00001d004972,Zm00001d005766,Zm00001d008573,Zm00001d013004,Zm00001d013109,Zm00001d014491,Zm00001d014957,Zm00001d015100,Zm00001d016152,Zm00001d017952,Zm00001d017953,Zm00001d022234,Zm00001d025451,Zm00001d027422,Zm00001d029028,Zm00001d033979,Zm00001d037173,Zm00001d038061,Zm00001d039110,Zm00001d039944,Zm00001d041430,Zm00001d042056,Zm00001d042107,Zm00001d042108,Zm00001d0422…	GO:MF
EREB54	GO:0031492	nucleosomal DNA binding	0.0186625	5	Zm00001d002601,Zm00001d013066,histone1a,Zm00001d045478,Zm00001d050368	GO:MF
EREB54	GO:0019787	ubiquitin-like protein transferase activity	0.0298753	41	Zm00001d003850,Zm00001d006016,Zm00001d008260,Zm00001d011076,Zm00001d011966,Zm00001d012513,Zm00001d012720,Zm00001d016502,Zm00001d016649,Zm00001d016719,Zm00001d016764,Zm00001d018391,Zm00001d018393,GRMZM2G315431,xerico2,Zm00001d020926,Zm00001d021316,Zm00001d024520,Zm00001d026002,ubiquitin conjugating enzyme3,Zm00001d028055,Zm00001d028374,Zm00001d028590,Zm00001d031184,Zm00001d031880,Zm00001d033467,Zm…	GO:MF
EREB54	GO:0016762	xyloglucan:xyloglucosyl transferase activity	0.0342906	7	Zm00001d002410,Zm00001d009309,Zm00001d014613,Zm00001d017699,Zm00001d020392,Zm00001d024379,Zm00001d051526	GO:MF
EREB54	GO:0004842	ubiquitin-protein transferase activity	0.0390981	40	Zm00001d003850,Zm00001d006016,Zm00001d008260,Zm00001d011076,Zm00001d011966,Zm00001d012513,Zm00001d012720,Zm00001d016502,Zm00001d016649,Zm00001d016719,Zm00001d016764,Zm00001d018391,Zm00001d018393,GRMZM2G315431,xerico2,Zm00001d020926,Zm00001d021316,Zm00001d024520,Zm00001d026002,Zm00001d028055,Zm00001d028374,Zm00001d028590,Zm00001d031184,Zm00001d031880,Zm00001d033467,Zm00001d035677,Zm00001d037095,Zm…	GO:MF
EREB54	GO:0004737	pyruvate decarboxylase activity	0.0497327	3	pyruvate decarboxylase2,pyruvate decarboxylase1,pyruvate decarboxylase3	GO:MF
EREB54	KEGG:03010	Ribosome	5.95206e-13	41	Zm00001d002450,Zm00001d005023,Zm00001d006100,Zm00001d006871,Zm00001d008594,Zm00001d013034,Zm00001d013252,Zm00001d013309,Zm00001d014082,Zm00001d015375,Zm00001d016200,Zm00001d017047,Zm00001d017719,Zm00001d018903,Zm00001d019147,Zm00001d020983,Zm00001d021511,Zm00001d022124,Zm00001d022197,Zm00001d023293,Zm00001d024373,Zm00001d027421,Zm00001d028426,Zm00001d031640,Zm00001d034609,Zm00001d034808,Zm00001d0…	KEGG
EREB79	GO:0003824	catalytic activity	0.0152191	125	nuclear RNA polymerase D2/E2,Zm00001d002394,Zm00001d003321,Zm00001d005161,Zm00001d006040,Zm00001d006217,Zm00001d006297,Zm00001d008340,Zm00001d008495,Zm00001d008733,Zm00001d008846,Zm00001d009146,poly(ADP-ribose) polymerase1,pyruvate decarboxylase1,Zm00001d010852,Zm00001d010961,calcium pump1,Zm00001d011436,Zm00001d011531,stearoyl-acyl-carrier-protein desaturase2,Zm00001d012081,Zm00001d012173,Zm0000…	GO:MF
EREB84	GO:0050270	S-adenosylhomocysteine deaminase activity	0.0499884	1	Zm00001d041070	GO:MF
EREB97	KEGG:03010	Ribosome	0.0003342	15	Zm00001d010803,Zm00001d013252,Zm00001d019147,Zm00001d022197,Zm00001d024373,Zm00001d031640,Zm00001d039908,Zm00001d044130,Zm00001d045174,Zm00001d047186,Zm00001d048382,Zm00001d049500,Zm00001d051543,Zm00001d051662,Zm00001d053377	KEGG
GATA24	GO:0006396	RNA processing	0.011587	27	Zm00001d005303,Zm00001d008327,Zm00001d013056,Zm00001d013485,Zm00001d014759,Zm00001d015893,Zm00001d017887,Zm00001d017915,Zm00001d019114,Zm00001d021676,Zm00001d024533,CRM family member6,Zm00001d027259,Zm00001d031328,Zm00001d031956,Zm00001d033168,Zm00001d033388,Zm00001d038777,Zm00001d038815,Zm00001d038975,Zm00001d040343,mRNA splicing factor1,Zm00001d050316,Zm00001d052186,Zm00001d052888,Zm00001d05295…	GO:BP
GATA24	GO:0016071	mRNA metabolic process	0.0300855	20	Zm00001d003611,Zm00001d005303,Zm00001d008327,Zm00001d013485,Zm00001d015893,Zm00001d019114,Zm00001d020486,Zm00001d024533,CRM family member6,Zm00001d027671,Zm00001d031328,Zm00001d033388,Zm00001d033935,Zm00001d038815,Zm00001d040343,mRNA splicing factor1,Zm00001d050316,Zm00001d052186,Zm00001d052888,Zm00001d053882	GO:BP
GATA24	GO:0022613	ribonucleoprotein complex biogenesis	0.0478846	19	Zm00001d002737,Zm00001d008327,Zm00001d013056,Zm00001d014759,Zm00001d017887,Zm00001d017915,Zm00001d021676,Zm00001d024828,Zm00001d029048,Zm00001d031956,Zm00001d033168,Zm00001d033388,Zm00001d038777,Zm00001d038975,Zm00001d045566,Zm00001d047039,Zm00001d049656,Zm00001d052952,Zm00001d053882	GO:BP
GATA24	GO:0031981	nuclear lumen	4.22707e-05	29	Zm00001d003031,Zm00001d003611,Zm00001d007434,Zm00001d007943,Zm00001d008327,Zm00001d011492,Zm00001d012755,Zm00001d013056,Zm00001d014759,Zm00001d016371,Zm00001d017887,Zm00001d017915,Zm00001d019114,Zm00001d019287,Zm00001d019664,Zm00001d020432,Zm00001d021676,Zm00001d024828,Zm00001d027479,Zm00001d029473,Zm00001d033168,Zm00001d038777,Zm00001d041450,Zm00001d043434,Zm00001d044019,Zm00001d045760,mRNA spli…	GO:CC
GATA24	GO:0140513	nuclear protein-containing complex	0.000264893	29	Zm00001d005303,Zm00001d007065,Zm00001d007943,Zm00001d008327,Zm00001d011492,Zm00001d012755,Zm00001d013485,Zm00001d015893,Zm00001d017915,Zm00001d019287,Zm00001d019664,Zm00001d020432,Zm00001d027479,Zm00001d029473,Zm00001d031328,Zm00001d032704,Zm00001d033168,Zm00001d033388,Zm00001d038777,Zm00001d040343,Zm00001d041450,Zm00001d043434,Zm00001d044019,Zm00001d045760,mRNA splicing factor1,Zm00001d052186,Zm…	GO:CC
GATA24	GO:1990904	ribonucleoprotein complex	0.00151972	26	Zm00001d002737,RNA recognition water-stress protein1,Zm00001d005303,Zm00001d007287,Zm00001d008327,Zm00001d013485,Zm00001d014759,Zm00001d015893,Zm00001d017915,Zm00001d019114,Zm00001d019824,Zm00001d031328,Zm00001d031956,Zm00001d033168,Zm00001d033388,Zm00001d038777,receptor for activated C kinase1,Zm00001d038975,Zm00001d039673,Zm00001d040343,Zm00001d041568,mRNA splicing factor1,Zm00001d049656,Zm0000…	GO:CC
GATA24	GO:0043233	organelle lumen	0.00187934	29	Zm00001d003031,Zm00001d003611,Zm00001d007434,Zm00001d007943,Zm00001d008327,Zm00001d011492,Zm00001d012755,Zm00001d013056,Zm00001d014759,Zm00001d016371,Zm00001d017887,Zm00001d017915,Zm00001d019114,Zm00001d019287,Zm00001d019664,Zm00001d020432,Zm00001d021676,Zm00001d024828,Zm00001d027479,Zm00001d029473,Zm00001d033168,Zm00001d038777,Zm00001d041450,Zm00001d043434,Zm00001d044019,Zm00001d045760,mRNA spli…	GO:CC
GATA24	GO:0031974	membrane-enclosed lumen	0.00187934	29	Zm00001d003031,Zm00001d003611,Zm00001d007434,Zm00001d007943,Zm00001d008327,Zm00001d011492,Zm00001d012755,Zm00001d013056,Zm00001d014759,Zm00001d016371,Zm00001d017887,Zm00001d017915,Zm00001d019114,Zm00001d019287,Zm00001d019664,Zm00001d020432,Zm00001d021676,Zm00001d024828,Zm00001d027479,Zm00001d029473,Zm00001d033168,Zm00001d038777,Zm00001d041450,Zm00001d043434,Zm00001d044019,Zm00001d045760,mRNA spli…	GO:CC
GATA24	GO:0070013	intracellular organelle lumen	0.00187934	29	Zm00001d003031,Zm00001d003611,Zm00001d007434,Zm00001d007943,Zm00001d008327,Zm00001d011492,Zm00001d012755,Zm00001d013056,Zm00001d014759,Zm00001d016371,Zm00001d017887,Zm00001d017915,Zm00001d019114,Zm00001d019287,Zm00001d019664,Zm00001d020432,Zm00001d021676,Zm00001d024828,Zm00001d027479,Zm00001d029473,Zm00001d033168,Zm00001d038777,Zm00001d041450,Zm00001d043434,Zm00001d044019,Zm00001d045760,mRNA spli…	GO:CC
GATA24	GO:0005730	nucleolus	0.0113961	13	Zm00001d003031,Zm00001d003611,Zm00001d008327,Zm00001d013056,Zm00001d014759,Zm00001d017887,Zm00001d017915,Zm00001d019114,Zm00001d021676,Zm00001d024828,Zm00001d033168,Zm00001d038777,Zm00001d052952	GO:CC
GATA24	GO:0032991	protein-containing complex	0.0175286	64	Zm00001d001765,Zm00001d002737,RNA recognition water-stress protein1,Zm00001d005303,Zm00001d007065,Zm00001d007287,GNAT-transcription factor 14,Zm00001d007758,Zm00001d007943,Zm00001d008327,Zm00001d009233,Zm00001d011492,Zm00001d012755,Zm00001d013066,Zm00001d013485,Zm00001d014759,Zm00001d015082,Zm00001d015260,Zm00001d015893,Zm00001d017915,Zm00001d019114,Zm00001d019287,Zm00001d019664,Zm00001d019824,Zm…	GO:CC
GATA24	GO:0005681	spliceosomal complex	0.0285841	9	Zm00001d005303,Zm00001d013485,Zm00001d015893,Zm00001d031328,Zm00001d033388,Zm00001d040343,mRNA splicing factor1,Zm00001d052186,Zm00001d053882	GO:CC
GATA24	GO:0030686	90S preribosome	0.0382399	5	Zm00001d014759,Zm00001d017915,Zm00001d033168,Zm00001d038777,Zm00001d038975	GO:CC
GATA24	GO:0005671	Ada2/Gcn5/Ada3 transcription activator complex	0.0406895	2	Zm00001d011492,Zm00001d044019	GO:CC
GATA24	GO:0005622	intracellular anatomical structure	0.0429734	167	Zm00001d001765,Zm00001d002090,Zm00001d002243,Zm00001d002499,Zm00001d002737,Zm00001d002739,RNA recognition water-stress protein1,Zm00001d003031,Zm00001d003611,Zm00001d005164,Zm00001d005303,Zm00001d005306,Zm00001d006238,Zm00001d007053,Zm00001d007065,Zm00001d007089,Zm00001d007287,GNAT-transcription factor 14,Zm00001d007434,Zm00001d007758,Zm00001d007912,Zm00001d007943,Zm00001d008327,Zm00001d008628,Zm…	GO:CC
GATA24	GO:0003723	RNA binding	2.66892e-07	46	Zm00001d002243,Zm00001d002737,RNA recognition water-stress protein1,Zm00001d003031,Zm00001d003611,Zm00001d007065,Zm00001d008327,Zm00001d008656,Zm00001d009740,Zm00001d009749,Zm00001d011492,Zm00001d013056,Zm00001d013329,Zm00001d014344,Zm00001d015893,Zm00001d017887,Zm00001d019114,Zm00001d019824,Zm00001d020432,Zm00001d020748,Zm00001d021676,Zm00001d024533,Zm00001d024828,CRM family member6,Zm00001d0272…	GO:MF
GATA24	GO:0003743	translation initiation factor activity	0.011033	9	Zm00001d002737,Zm00001d008656,Zm00001d009749,Zm00001d011492,Zm00001d020432,Zm00001d029048,Zm00001d029473,Zm00001d044019,Zm00001d049656	GO:MF
GATA24	KEGG:03040	Spliceosome	0.01102	9	Zm00001d005303,Zm00001d015893,Zm00001d028923,Zm00001d033388,Zm00001d039673,Zm00001d040343,mRNA splicing factor1,Zm00001d050316,Zm00001d052186	KEGG
GATA24	KEGG:03013	RNA transport	0.0126123	8	Zm00001d002737,Zm00001d003611,Zm00001d007065,Zm00001d009749,Zm00001d013485,Zm00001d019824,Zm00001d029048,Zm00001d049656	KEGG
GATA24	KEGG:00510	N-Glycan biosynthesis	0.0247505	4	Zm00001d002499,Zm00001d027484,Zm00001d028227,Zm00001d029014	KEGG
GATA25	KEGG:03030	DNA replication	0.0341311	2	Zm00001d018531,minichromosome maintenance1	KEGG
GATA25	KEGG:00710	Carbon fixation in photosynthetic organisms	0.047812	2	glyceraldehyde-3-phosphate dehydrogenase2,malate dehydrogenase2	KEGG
GLK44	GO:1901605	alpha-amino acid metabolic process	0.0385036	8	Zm00001d012321,Zm00001d013644,Zm00001d019698,Zm00001d029853,Zm00001d033539,Zm00001d047981,orange pericarp1,Zm00001d053816	GO:BP
HB118	GO:0009099	valine biosynthetic process	0.0238613	3	Zm00001d007288,Zm00001d017168,Zm00001d044035	GO:BP
HB118	GO:0005783	endoplasmic reticulum	5.71831e-06	26	Zm00001d005396,protein disulfide isomerase12,Zm00001d007758,Zm00001d008531,Zm00001d009125,Zm00001d009383,Zm00001d009520,calcium pump1,Zm00001d012501,Zm00001d012858,Zm00001d013053,Zm00001d014792,Zm00001d017809,Zm00001d019106,Zm00001d019459,Zm00001d020296,Zm00001d024936,Zm00001d032031,Zm00001d032859,Zm00001d033058,Zm00001d034124,Zm00001d040449,auxin binding protein1,Zm00001d042398,Zm00001d047635,Zm…	GO:CC
HB118	GO:0012505	endomembrane system	0.00103695	38	Zm00001d005396,protein disulfide isomerase12,Zm00001d007758,Zm00001d008531,Zm00001d009125,Zm00001d009383,Zm00001d009520,Zm00001d010985,calcium pump1,Zm00001d012501,Zm00001d012858,Zm00001d013053,Zm00001d014792,Zm00001d017809,Zm00001d019106,Zm00001d019459,Zm00001d020296,Zm00001d021805,Zm00001d024936,Zm00001d025210,Zm00001d032031,Zm00001d032859,Zm00001d033058,Zm00001d034124,Zm00001d037624,cellulose …	GO:CC
HB118	GO:0005737	cytoplasm	0.0047998	99	Zm00001d001789,cyclin8,Zm00001d002704,monodehydroascorbate reductase homolog1,Zm00001d005396,Zm00001d005498,Zm00001d005513,Zm00001d006336,Zm00001d006504,protein disulfide isomerase12,Zm00001d007288,Zm00001d007654,Zm00001d007758,Zm00001d008517,Zm00001d008531,triose phosphate isomerase3,Zm00001d009125,Zm00001d009383,Zm00001d009520,proline responding1,Zm00001d010602,Zm00001d010985,calcium pump1,SUN …	GO:CC
HB118	GO:0005793	endoplasmic reticulum-Golgi intermediate compartment	0.0277397	4	Zm00001d007758,Zm00001d019106,Zm00001d047020,Zm00001d049835	GO:CC
HB118	GO:1990610	acetolactate synthase regulator activity	0.0455663	2	Zm00001d007288,Zm00001d017168	GO:MF
HB91	GO:0044281	small molecule metabolic process	8.22633e-23	114	Zm00001d002003,Zm00001d002034,Zm00001d002103,Zm00001d002296,Zm00001d002334,Zm00001d003879,Zm00001d006084,triose phosphate isomerase2,Zm00001d006630,Zm00001d006667,Zm00001d008238,Zm00001d008310,cysteine synthase1,proline responding1,pyruvate, orthophosphate dikinase2,hexokinase3,Zm00001d011278,Zm00001d011330,Zm00001d012391,Zm00001d012681,malic enzyme4,Zm00001d014367,Zm00001d015088,citrate synthase…	GO:BP
HB91	GO:0019752	carboxylic acid metabolic process	4.35183e-19	77	Zm00001d002003,Zm00001d002103,Zm00001d002296,Zm00001d003879,triose phosphate isomerase2,Zm00001d006630,Zm00001d006667,Zm00001d008238,Zm00001d008310,cysteine synthase1,proline responding1,pyruvate, orthophosphate dikinase2,hexokinase3,Zm00001d012391,malic enzyme4,Zm00001d015088,citrate synthase1,Zm00001d016006,dihydrolipoamide S-acetyltransferase1,acetolactate synthase2,Zm00001d017168,Zm00001d0178…	GO:BP
HB91	GO:0043436	oxoacid metabolic process	2.13446e-18	77	Zm00001d002003,Zm00001d002103,Zm00001d002296,Zm00001d003879,triose phosphate isomerase2,Zm00001d006630,Zm00001d006667,Zm00001d008238,Zm00001d008310,cysteine synthase1,proline responding1,pyruvate, orthophosphate dikinase2,hexokinase3,Zm00001d012391,malic enzyme4,Zm00001d015088,citrate synthase1,Zm00001d016006,dihydrolipoamide S-acetyltransferase1,acetolactate synthase2,Zm00001d017168,Zm00001d0178…	GO:BP
HB91	GO:0006082	organic acid metabolic process	2.83913e-18	78	Zm00001d002003,Zm00001d002103,Zm00001d002296,Zm00001d003879,triose phosphate isomerase2,Zm00001d006630,Zm00001d006667,Zm00001d008238,Zm00001d008310,cysteine synthase1,proline responding1,pyruvate, orthophosphate dikinase2,hexokinase3,Zm00001d012391,malic enzyme4,Zm00001d015088,citrate synthase1,Zm00001d016006,dihydrolipoamide S-acetyltransferase1,acetolactate synthase2,Zm00001d017168,Zm00001d0178…	GO:BP
HB91	GO:0045333	cellular respiration	2.33144e-13	26	Zm00001d004997,Zm00001d006667,Zm00001d011330,NADH dehydrogenase2,Zm00001d011750,Zm00001d013156,Zm00001d013966,citrate synthase1,Zm00001d017258,Zm00001d024967,Zm00001d025690,Zm00001d028194,Zm00001d029084,Zm00001d034244,cytochrome c reductase1,succinate dehydrogenase7,Zm00001d038658,isocitrate dehydrogenase2,malate dehydrogenase2,Zm00001d041917,Zm00001d048102,Zm00001d048318,succinate dehydrogenase2…	GO:BP
HB91	GO:0015980	energy derivation by oxidation of organic compounds	6.15885e-13	28	Zm00001d004997,Zm00001d006667,Zm00001d011330,NADH dehydrogenase2,Zm00001d011750,Zm00001d013156,Zm00001d013966,citrate synthase1,Zm00001d017258,Zm00001d024967,Zm00001d025690,Zm00001d028194,Zm00001d029084,phosphoglucomutase1,Zm00001d034244,cytochrome c reductase1,succinate dehydrogenase7,Zm00001d038658,isocitrate dehydrogenase2,malate dehydrogenase2,Zm00001d041917,starch phoshorylase2,Zm00001d04810…	GO:BP
HB91	GO:0008652	cellular amino acid biosynthetic process	2.16774e-12	31	Zm00001d002296,Zm00001d008238,Zm00001d008310,cysteine synthase1,proline responding1,Zm00001d012391,Zm00001d015088,Zm00001d016006,acetolactate synthase2,Zm00001d017168,Zm00001d018061,Zm00001d019988,Zm00001d023278,Zm00001d024393,Zm00001d026675,Zm00001d028464,Zm00001d028477,Zm00001d028662,Zm00001d028712,Zm00001d031128,Zm00001d031929,tryptophan synthase A homolog1,Zm00001d038358,Zm00001d040235,Zm0000…	GO:BP
HB91	GO:0009060	aerobic respiration	3.34782e-12	22	Zm00001d004997,Zm00001d006667,Zm00001d011330,NADH dehydrogenase2,Zm00001d013156,Zm00001d013966,citrate synthase1,Zm00001d017258,Zm00001d025690,Zm00001d028194,Zm00001d029084,Zm00001d034244,cytochrome c reductase1,succinate dehydrogenase7,isocitrate dehydrogenase2,malate dehydrogenase2,Zm00001d041917,Zm00001d048102,succinate dehydrogenase2,Zm00001d050696,Zm00001d050965,Zm00001d051129	GO:BP
HB91	GO:0044283	small molecule biosynthetic process	6.60304e-12	54	Zm00001d002034,Zm00001d002103,Zm00001d002296,triose phosphate isomerase2,Zm00001d008238,Zm00001d008310,cysteine synthase1,proline responding1,Zm00001d012391,Zm00001d014367,Zm00001d015088,Zm00001d016006,acetolactate synthase2,Zm00001d017168,Zm00001d017271,Zm00001d018061,Zm00001d019988,nucleotide diphosphate kinase1,nicotianamine synthase5,Zm00001d023278,Zm00001d023652,Zm00001d024393,acetyl-coenzym…	GO:BP
HB91	GO:0046394	carboxylic acid biosynthetic process	7.06998e-12	43	Zm00001d002103,Zm00001d002296,Zm00001d008238,Zm00001d008310,cysteine synthase1,proline responding1,Zm00001d012391,Zm00001d015088,Zm00001d016006,acetolactate synthase2,Zm00001d017168,Zm00001d018061,Zm00001d019988,nicotianamine synthase5,Zm00001d023278,Zm00001d023652,Zm00001d024393,acetyl-coenzyme A carboxylase1,fatty acid biosynthesis1,Zm00001d026675,Zm00001d028464,Zm00001d028477,Zm00001d028662,Zm…	GO:BP
HB91	GO:0016053	organic acid biosynthetic process	4.11101e-11	43	Zm00001d002103,Zm00001d002296,Zm00001d008238,Zm00001d008310,cysteine synthase1,proline responding1,Zm00001d012391,Zm00001d015088,Zm00001d016006,acetolactate synthase2,Zm00001d017168,Zm00001d018061,Zm00001d019988,nicotianamine synthase5,Zm00001d023278,Zm00001d023652,Zm00001d024393,acetyl-coenzyme A carboxylase1,fatty acid biosynthesis1,Zm00001d026675,Zm00001d028464,Zm00001d028477,Zm00001d028662,Zm…	GO:BP
HB91	GO:0006091	generation of precursor metabolites and energy	4.63805e-11	49	Zm00001d003879,Zm00001d004997,Zm00001d006119,triose phosphate isomerase2,Zm00001d006667,hexokinase3,Zm00001d011330,NADH dehydrogenase2,Zm00001d011750,Zm00001d011965,Zm00001d013156,Zm00001d013966,citrate synthase1,Zm00001d017258,Zm00001d017818,Zm00001d017830,Zm00001d021050,pyruvate dehydrogenase4,Zm00001d024967,Zm00001d025690,Zm00001d028194,Zm00001d029084,Zm00001d032156,methyl binding domain115,ph…	GO:BP
HB91	GO:1901566	organonitrogen compound biosynthetic process	3.90836e-10	98	Zm00001d002003,Zm00001d002034,Zm00001d002296,Zm00001d002334,Zm00001d002737,Zm00001d003879,Zm00001d005228,Zm00001d006084,Zm00001d006552,Zm00001d008238,Zm00001d008310,cysteine synthase1,Zm00001d009476,Zm00001d009517,Zm00001d009878,proline responding1,acidic ribosomal protein P2b (rpp2b),Zm00001d011278,Zm00001d011330,Zm00001d011642,Zm00001d012160,Zm00001d012391,Zm00001d013509,Zm00001d013779,Zm00001d…	GO:BP
HB91	GO:0072521	purine-containing compound metabolic process	6.53162e-10	34	Zm00001d002003,Zm00001d002334,triose phosphate isomerase2,Zm00001d006667,hexokinase3,Zm00001d011278,Zm00001d011330,Zm00001d012681,dihydrolipoamide S-acetyltransferase1,Zm00001d017258,Zm00001d017271,Zm00001d017830,pyruvate dehydrogenase4,nucleotide diphosphate kinase1,acetyl-coenzyme A carboxylase1,S-adenosylmethionine decarboxylase1,Zm00001d027383,Zm00001d027502,protein kinase inhibitor1,Zm00001d…	GO:BP
HB91	GO:0009117	nucleotide metabolic process	1.10351e-09	36	Zm00001d002003,Zm00001d002334,Zm00001d006084,triose phosphate isomerase2,Zm00001d006667,hexokinase3,Zm00001d011278,Zm00001d011330,Zm00001d012681,dihydrolipoamide S-acetyltransferase1,Zm00001d017258,Zm00001d017271,Zm00001d017830,pyruvate dehydrogenase4,nucleotide diphosphate kinase1,Zm00001d024109,acetyl-coenzyme A carboxylase1,Zm00001d027383,Zm00001d027502,protein kinase inhibitor1,Zm00001d033225…	GO:BP
HB91	GO:0006753	nucleoside phosphate metabolic process	2.46152e-09	36	Zm00001d002003,Zm00001d002334,Zm00001d006084,triose phosphate isomerase2,Zm00001d006667,hexokinase3,Zm00001d011278,Zm00001d011330,Zm00001d012681,dihydrolipoamide S-acetyltransferase1,Zm00001d017258,Zm00001d017271,Zm00001d017830,pyruvate dehydrogenase4,nucleotide diphosphate kinase1,Zm00001d024109,acetyl-coenzyme A carboxylase1,Zm00001d027383,Zm00001d027502,protein kinase inhibitor1,Zm00001d033225…	GO:BP
HB91	GO:0046034	ATP metabolic process	2.62486e-09	26	Zm00001d004997,triose phosphate isomerase2,hexokinase3,Zm00001d011278,Zm00001d011330,Zm00001d011750,Zm00001d013156,Zm00001d013966,Zm00001d015427,Zm00001d017830,pyruvate dehydrogenase4,Zm00001d028194,Zm00001d034244,cytochrome c reductase1,Zm00001d036961,phosphofructose kinase1,Zm00001d038658,hexokinase2,Zm00001d039499,Zm00001d041917,Zm00001d043086,Zm00001d044441,Zm00001d045326,Zm00001d048102,Zm000…	GO:BP
HB91	GO:0055114	oxidation-reduction process	3.27038e-09	87	Zm00001d002704,Zm00001d003309,Zm00001d003643,Zm00001d003879,Zm00001d004363,Zm00001d004997,Zm00001d005823,Zm00001d006868,Zm00001d009163,Zm00001d009779,Zm00001d009990,proline responding1,Zm00001d010970,Zm00001d011581,NADH dehydrogenase2,Zm00001d012391,malic enzyme4,Zm00001d013156,Zm00001d014459,Zm00001d014572,Zm00001d015477,brown midrib1,Zm00001d017379,Zm00001d018418,Zm00001d019439,Zm00001d019988,p…	GO:BP
HB91	GO:0006163	purine nucleotide metabolic process	4.92304e-09	31	Zm00001d002003,Zm00001d002334,triose phosphate isomerase2,Zm00001d006667,hexokinase3,Zm00001d011278,Zm00001d011330,Zm00001d012681,dihydrolipoamide S-acetyltransferase1,Zm00001d017258,Zm00001d017271,Zm00001d017830,pyruvate dehydrogenase4,nucleotide diphosphate kinase1,acetyl-coenzyme A carboxylase1,Zm00001d027383,Zm00001d027502,protein kinase inhibitor1,Zm00001d033225,Zm00001d034023,phosphofructos…	GO:BP
HB91	GO:0055086	nucleobase-containing small molecule metabolic process	1.11912e-08	39	Zm00001d002003,Zm00001d002334,Zm00001d006084,triose phosphate isomerase2,Zm00001d006667,hexokinase3,Zm00001d011278,Zm00001d011330,Zm00001d012681,dihydrolipoamide S-acetyltransferase1,Zm00001d017258,Zm00001d017271,Zm00001d017830,pyruvate dehydrogenase4,nucleotide diphosphate kinase1,Zm00001d024109,acetyl-coenzyme A carboxylase1,S-adenosylmethionine decarboxylase1,Zm00001d027383,Zm00001d027502,prot…	GO:BP
HB91	GO:0006520	cellular amino acid metabolic process	5.19302e-08	37	Zm00001d002003,Zm00001d002296,Zm00001d003879,Zm00001d008238,Zm00001d008310,cysteine synthase1,proline responding1,Zm00001d012391,Zm00001d015088,Zm00001d016006,acetolactate synthase2,Zm00001d017168,Zm00001d018061,glutamate-oxaloacetate transaminase2,Zm00001d019988,Zm00001d023278,glycine decarboxylase1,Zm00001d024393,Zm00001d026675,Zm00001d028464,Zm00001d028477,Zm00001d028662,Zm00001d028712,Zm00001…	GO:BP
HB91	GO:0022904	respiratory electron transport chain	6.49486e-08	15	Zm00001d004997,Zm00001d011330,Zm00001d011750,Zm00001d013156,Zm00001d013966,Zm00001d024967,Zm00001d028194,Zm00001d034244,cytochrome c reductase1,succinate dehydrogenase7,Zm00001d038658,Zm00001d041917,Zm00001d048102,succinate dehydrogenase2,Zm00001d050696	GO:BP
HB91	GO:0009259	ribonucleotide metabolic process	1.85195e-07	29	Zm00001d002003,Zm00001d002334,Zm00001d006084,triose phosphate isomerase2,Zm00001d006667,hexokinase3,Zm00001d011278,Zm00001d011330,dihydrolipoamide S-acetyltransferase1,Zm00001d017258,Zm00001d017271,Zm00001d017830,pyruvate dehydrogenase4,nucleotide diphosphate kinase1,Zm00001d024109,acetyl-coenzyme A carboxylase1,Zm00001d027383,protein kinase inhibitor1,Zm00001d033225,Zm00001d034023,phosphofructos…	GO:BP
HB91	GO:0019693	ribose phosphate metabolic process	3.22504e-07	29	Zm00001d002003,Zm00001d002334,Zm00001d006084,triose phosphate isomerase2,Zm00001d006667,hexokinase3,Zm00001d011278,Zm00001d011330,dihydrolipoamide S-acetyltransferase1,Zm00001d017258,Zm00001d017271,Zm00001d017830,pyruvate dehydrogenase4,nucleotide diphosphate kinase1,Zm00001d024109,acetyl-coenzyme A carboxylase1,Zm00001d027383,protein kinase inhibitor1,Zm00001d033225,Zm00001d034023,phosphofructos…	GO:BP
HB91	GO:0009150	purine ribonucleotide metabolic process	4.1182e-07	27	Zm00001d002003,Zm00001d002334,triose phosphate isomerase2,Zm00001d006667,hexokinase3,Zm00001d011278,Zm00001d011330,dihydrolipoamide S-acetyltransferase1,Zm00001d017258,Zm00001d017271,Zm00001d017830,pyruvate dehydrogenase4,nucleotide diphosphate kinase1,acetyl-coenzyme A carboxylase1,Zm00001d027383,protein kinase inhibitor1,Zm00001d033225,Zm00001d034023,phosphofructose kinase1,Zm00001d037770,hexok…	GO:BP
HB91	GO:0042775	mitochondrial ATP synthesis coupled electron transport	4.20624e-07	12	Zm00001d004997,Zm00001d011330,Zm00001d011750,Zm00001d013156,Zm00001d013966,Zm00001d028194,Zm00001d034244,cytochrome c reductase1,Zm00001d038658,Zm00001d041917,Zm00001d048102,Zm00001d050696	GO:BP
HB91	GO:0019637	organophosphate metabolic process	4.80914e-07	47	Zm00001d002003,Zm00001d002334,Zm00001d006084,triose phosphate isomerase2,Zm00001d006667,Zm00001d008310,hexokinase3,Zm00001d011278,Zm00001d011330,Zm00001d011642,Zm00001d011965,Zm00001d012681,dihydrolipoamide S-acetyltransferase1,Zm00001d017258,Zm00001d017271,Zm00001d017830,Zm00001d021050,pyruvate dehydrogenase4,nucleotide diphosphate kinase1,Zm00001d024109,Zm00001d024967,acetyl-coenzyme A carboxyl…	GO:BP
HB91	GO:0042773	ATP synthesis coupled electron transport	3.73665e-06	12	Zm00001d004997,Zm00001d011330,Zm00001d011750,Zm00001d013156,Zm00001d013966,Zm00001d028194,Zm00001d034244,cytochrome c reductase1,Zm00001d038658,Zm00001d041917,Zm00001d048102,Zm00001d050696	GO:BP
HB91	GO:0006119	oxidative phosphorylation	4.03963e-06	13	Zm00001d004997,Zm00001d011330,Zm00001d011750,Zm00001d013156,Zm00001d013966,Zm00001d028194,Zm00001d034244,cytochrome c reductase1,Zm00001d038658,Zm00001d041917,Zm00001d048102,Zm00001d050696,Zm00001d051595	GO:BP
HB91	GO:0032787	monocarboxylic acid metabolic process	6.67606e-06	33	Zm00001d002103,triose phosphate isomerase2,Zm00001d006630,pyruvate, orthophosphate dikinase2,hexokinase3,malic enzyme4,Zm00001d016006,dihydrolipoamide S-acetyltransferase1,Zm00001d017830,Zm00001d018061,pyruvate dehydrogenase4,Zm00001d021546,Zm00001d023538,acetyl-coenzyme A carboxylase1,fatty acid biosynthesis1,Zm00001d028787,Zm00001d029416,Zm00001d033225,phosphofructose kinase1,hexokinase2,Zm0000…	GO:BP
HB91	GO:1901293	nucleoside phosphate biosynthetic process	1.13086e-05	22	Zm00001d002003,Zm00001d002334,Zm00001d006084,Zm00001d006667,Zm00001d011278,Zm00001d011330,Zm00001d012681,dihydrolipoamide S-acetyltransferase1,Zm00001d017271,pyruvate dehydrogenase4,nucleotide diphosphate kinase1,Zm00001d024109,acetyl-coenzyme A carboxylase1,Zm00001d027502,Zm00001d033225,Zm00001d034023,Zm00001d037770,Zm00001d041112,Zm00001d044103,Zm00001d044441,Zm00001d049188,Zm00001d051595	GO:BP
HB91	GO:0007005	mitochondrion organization	1.42894e-05	21	Zm00001d004997,Zm00001d007822,Zm00001d010590,NADH dehydrogenase2,Zm00001d011750,Zm00001d012930,Zm00001d013156,Zm00001d017707,LON protease2,Zm00001d028485,Zm00001d028971,Zm00001d033535,Zm00001d034244,cytochrome c reductase1,Zm00001d038857,Zm00001d042338,Zm00001d042395,Zm00001d043358,Zm00001d047566,Zm00001d050123,Zm00001d050637	GO:BP
HB91	GO:0009165	nucleotide biosynthetic process	3.90723e-05	21	Zm00001d002003,Zm00001d002334,Zm00001d006084,Zm00001d011278,Zm00001d011330,Zm00001d012681,dihydrolipoamide S-acetyltransferase1,Zm00001d017271,pyruvate dehydrogenase4,nucleotide diphosphate kinase1,Zm00001d024109,acetyl-coenzyme A carboxylase1,Zm00001d027502,Zm00001d033225,Zm00001d034023,Zm00001d037770,Zm00001d041112,Zm00001d044103,Zm00001d044441,Zm00001d049188,Zm00001d051595	GO:BP
HB91	GO:0034599	cellular response to oxidative stress	4.24514e-05	11	Zm00001d003643,Zm00001d009990,Zm00001d011581,nucleotide diphosphate kinase1,superoxide dismutase2,LON protease2,Zm00001d037429,superoxide dismutase3,Zm00001d040341,Zm00001d045160,superoxide dismutase9	GO:BP
HB91	GO:1901607	alpha-amino acid biosynthetic process	5.12607e-05	19	cysteine synthase1,proline responding1,Zm00001d012391,acetolactate synthase2,Zm00001d017168,Zm00001d019988,Zm00001d023278,Zm00001d024393,Zm00001d028662,Zm00001d028712,Zm00001d031128,tryptophan synthase A homolog1,Zm00001d038358,Zm00001d040235,Zm00001d044035,Zm00001d047667,blue fluorescent1,glycine1,glutamine synthetase5	GO:BP
HB91	GO:0006099	tricarboxylic acid cycle	5.2527e-05	12	Zm00001d006667,Zm00001d013966,citrate synthase1,Zm00001d017258,Zm00001d025690,Zm00001d029084,succinate dehydrogenase7,isocitrate dehydrogenase2,malate dehydrogenase2,succinate dehydrogenase2,Zm00001d050965,Zm00001d051129	GO:BP
HB91	GO:0062197	cellular response to chemical stress	6.7899e-05	11	Zm00001d003643,Zm00001d009990,Zm00001d011581,nucleotide diphosphate kinase1,superoxide dismutase2,LON protease2,Zm00001d037429,superoxide dismutase3,Zm00001d040341,Zm00001d045160,superoxide dismutase9	GO:BP
HB91	GO:0009082	branched-chain amino acid biosynthetic process	9.27303e-05	8	Zm00001d016006,acetolactate synthase2,Zm00001d017168,Zm00001d019988,Zm00001d023278,Zm00001d026675,Zm00001d031929,Zm00001d044035	GO:BP
HB91	GO:1902600	proton transmembrane transport	9.5845e-05	19	plasma-membrane H+ATPase2,Zm00001d004821,Zm00001d005253,Zm00001d007118,Zm00001d011278,Zm00001d011330,NADH dehydrogenase2,Zm00001d015427,Zm00001d015569,Zm00001d022489,Zm00001d028436,calcium pump2,Zm00001d036961,Zm00001d044441,Zm00001d044445,vacuolar-type H+-pyrophosphatase5,Zm00001d047910,Zm00001d051595,Zm00001d053010	GO:BP
HB91	GO:1901605	alpha-amino acid metabolic process	0.000122984	23	Zm00001d002003,cysteine synthase1,proline responding1,Zm00001d012391,acetolactate synthase2,Zm00001d017168,Zm00001d019988,Zm00001d023278,glycine decarboxylase1,Zm00001d024393,Zm00001d028464,Zm00001d028662,Zm00001d028712,Zm00001d029324,Zm00001d031128,tryptophan synthase A homolog1,Zm00001d038358,Zm00001d040235,Zm00001d044035,Zm00001d047667,blue fluorescent1,glycine1,glutamine synthetase5	GO:BP
HB91	GO:0009081	branched-chain amino acid metabolic process	0.000197331	8	Zm00001d016006,acetolactate synthase2,Zm00001d017168,Zm00001d019988,Zm00001d023278,Zm00001d026675,Zm00001d031929,Zm00001d044035	GO:BP
HB91	GO:0090407	organophosphate biosynthetic process	0.000363024	29	Zm00001d002003,Zm00001d002334,Zm00001d006084,triose phosphate isomerase2,Zm00001d006667,Zm00001d011278,Zm00001d011330,Zm00001d011642,Zm00001d012681,dihydrolipoamide S-acetyltransferase1,Zm00001d017271,pyruvate dehydrogenase4,nucleotide diphosphate kinase1,Zm00001d024109,acetyl-coenzyme A carboxylase1,Zm00001d026514,Zm00001d027383,Zm00001d027502,Zm00001d030533,Zm00001d033225,Zm00001d034023,Zm00001…	GO:BP
HB91	GO:0009260	ribonucleotide biosynthetic process	0.000755353	16	Zm00001d002003,Zm00001d002334,Zm00001d006084,Zm00001d011278,Zm00001d011330,dihydrolipoamide S-acetyltransferase1,Zm00001d017271,pyruvate dehydrogenase4,nucleotide diphosphate kinase1,Zm00001d024109,acetyl-coenzyme A carboxylase1,Zm00001d033225,Zm00001d034023,Zm00001d037770,Zm00001d044441,Zm00001d051595	GO:BP
HB91	GO:1901135	carbohydrate derivative metabolic process	0.000859409	40	Zm00001d002003,Zm00001d002334,Zm00001d006084,triose phosphate isomerase2,Zm00001d006667,Zm00001d010050,hexokinase3,Zm00001d011278,Zm00001d011330,Zm00001d011965,dihydrolipoamide S-acetyltransferase1,Zm00001d017258,Zm00001d017271,Zm00001d017830,Zm00001d021050,pyruvate dehydrogenase4,nucleotide diphosphate kinase1,Zm00001d024109,Zm00001d024967,acetyl-coenzyme A carboxylase1,S-adenosylmethionine deca…	GO:BP
HB91	GO:0072522	purine-containing compound biosynthetic process	0.000863859	15	Zm00001d002003,Zm00001d002334,Zm00001d011278,Zm00001d011330,dihydrolipoamide S-acetyltransferase1,Zm00001d017271,pyruvate dehydrogenase4,nucleotide diphosphate kinase1,acetyl-coenzyme A carboxylase1,S-adenosylmethionine decarboxylase1,Zm00001d033225,Zm00001d034023,Zm00001d037770,Zm00001d044441,Zm00001d051595	GO:BP
HB91	GO:0046390	ribose phosphate biosynthetic process	0.00113593	16	Zm00001d002003,Zm00001d002334,Zm00001d006084,Zm00001d011278,Zm00001d011330,dihydrolipoamide S-acetyltransferase1,Zm00001d017271,pyruvate dehydrogenase4,nucleotide diphosphate kinase1,Zm00001d024109,acetyl-coenzyme A carboxylase1,Zm00001d033225,Zm00001d034023,Zm00001d037770,Zm00001d044441,Zm00001d051595	GO:BP
HB91	GO:0009152	purine ribonucleotide biosynthetic process	0.0016193	14	Zm00001d002003,Zm00001d002334,Zm00001d011278,Zm00001d011330,dihydrolipoamide S-acetyltransferase1,Zm00001d017271,pyruvate dehydrogenase4,nucleotide diphosphate kinase1,acetyl-coenzyme A carboxylase1,Zm00001d033225,Zm00001d034023,Zm00001d037770,Zm00001d044441,Zm00001d051595	GO:BP
HB91	GO:0006090	pyruvate metabolic process	0.00174627	14	triose phosphate isomerase2,pyruvate, orthophosphate dikinase2,hexokinase3,malic enzyme4,dihydrolipoamide S-acetyltransferase1,Zm00001d017830,pyruvate dehydrogenase4,Zm00001d021546,Zm00001d033225,phosphofructose kinase1,hexokinase2,Zm00001d039499,Zm00001d043086,Zm00001d045326	GO:BP
HB91	GO:0009123	nucleoside monophosphate metabolic process	0.00184429	12	Zm00001d002003,Zm00001d002334,Zm00001d006084,Zm00001d012681,Zm00001d017271,Zm00001d024109,Zm00001d027502,Zm00001d034023,Zm00001d037770,Zm00001d041112,Zm00001d044103,Zm00001d049188	GO:BP
HB91	GO:0009132	nucleoside diphosphate metabolic process	0.00234763	14	triose phosphate isomerase2,hexokinase3,Zm00001d012681,Zm00001d017830,pyruvate dehydrogenase4,nucleotide diphosphate kinase1,Zm00001d027502,phosphofructose kinase1,hexokinase2,Zm00001d039499,Zm00001d041112,Zm00001d043086,Zm00001d044103,Zm00001d045326	GO:BP
HB91	GO:0006164	purine nucleotide biosynthetic process	0.00252419	14	Zm00001d002003,Zm00001d002334,Zm00001d011278,Zm00001d011330,dihydrolipoamide S-acetyltransferase1,Zm00001d017271,pyruvate dehydrogenase4,nucleotide diphosphate kinase1,acetyl-coenzyme A carboxylase1,Zm00001d033225,Zm00001d034023,Zm00001d037770,Zm00001d044441,Zm00001d051595	GO:BP
HB91	GO:0006122	mitochondrial electron transport, ubiquinol to cytochrome c	0.00374024	6	Zm00001d004997,Zm00001d028194,cytochrome c reductase1,Zm00001d041917,Zm00001d048102,Zm00001d050696	GO:BP
HB91	GO:0015672	monovalent inorganic cation transport	0.00403613	20	plasma-membrane H+ATPase2,Zm00001d004821,Zm00001d005253,Zm00001d007118,Zm00001d011278,Zm00001d011330,NADH dehydrogenase2,Zm00001d015427,Zm00001d015569,Zm00001d020325,Zm00001d022489,Zm00001d028436,calcium pump2,Zm00001d036961,Zm00001d044441,Zm00001d044445,vacuolar-type H+-pyrophosphatase5,Zm00001d047910,Zm00001d051595,Zm00001d053010	GO:BP
HB91	GO:0006839	mitochondrial transport	0.00410262	13	Zm00001d010590,Zm00001d011330,Zm00001d012930,Zm00001d028485,Zm00001d028971,Zm00001d034520,Zm00001d038857,Zm00001d042395,Zm00001d047566,Zm00001d049362,Zm00001d050123,Zm00001d050637,Zm00001d051595	GO:BP
HB91	GO:0022900	electron transport chain	0.00434056	22	Zm00001d003879,Zm00001d004997,Zm00001d006119,Zm00001d011330,Zm00001d011750,Zm00001d013156,Zm00001d013966,Zm00001d017818,Zm00001d024967,Zm00001d028194,Zm00001d032156,methyl binding domain115,Zm00001d034244,cytochrome c reductase1,succinate dehydrogenase7,Zm00001d037485,Zm00001d038658,Zm00001d041917,Zm00001d045152,Zm00001d048102,succinate dehydrogenase2,Zm00001d050696	GO:BP
HB91	GO:0006637	acyl-CoA metabolic process	0.00550139	8	Zm00001d006667,dihydrolipoamide S-acetyltransferase1,Zm00001d017258,pyruvate dehydrogenase4,acetyl-coenzyme A carboxylase1,Zm00001d027383,Zm00001d033225,Zm00001d051129	GO:BP
HB91	GO:0035383	thioester metabolic process	0.00550139	8	Zm00001d006667,dihydrolipoamide S-acetyltransferase1,Zm00001d017258,pyruvate dehydrogenase4,acetyl-coenzyme A carboxylase1,Zm00001d027383,Zm00001d033225,Zm00001d051129	GO:BP
HB91	GO:0034614	cellular response to reactive oxygen species	0.00619395	6	Zm00001d009990,nucleotide diphosphate kinase1,superoxide dismutase2,Zm00001d037429,superoxide dismutase3,superoxide dismutase9	GO:BP
HB91	GO:0033108	mitochondrial respiratory chain complex assembly	0.00730958	8	Zm00001d004997,Zm00001d007822,NADH dehydrogenase2,Zm00001d011750,Zm00001d013156,Zm00001d028485,Zm00001d034244,cytochrome c reductase1	GO:BP
HB91	GO:1901564	organonitrogen compound metabolic process	0.00816967	199	Zm00001d002003,Zm00001d002034,Zm00001d002296,Zm00001d002334,Zm00001d002737,Zm00001d002969,Zm00001d003309,Zm00001d003613,Zm00001d003879,Zm00001d005228,Zm00001d005795,Zm00001d005976,Zm00001d006084,triose phosphate isomerase2,Zm00001d006552,Zm00001d006667,Zm00001d006717,Zm00001d008238,Zm00001d008310,cysteine synthase1,Zm00001d009476,Zm00001d009517,Zm00001d009878,Zm00001d010050,proline responding1,ac…	GO:BP
HB91	GO:0034220	ion transmembrane transport	0.00997824	43	plasma-membrane H+ATPase2,Zm00001d002580,Zm00001d004821,Zm00001d005253,voltage-dependent anion channel protein1a,Zm00001d007118,Zm00001d011278,Zm00001d011330,NADH dehydrogenase2,Zm00001d015427,Zm00001d015569,Zm00001d016152,Zm00001d018187,Zm00001d020004,Zm00001d020325,Zm00001d022489,Zm00001d028436,Zm00001d028485,calcium pump2,Zm00001d028971,Zm00001d031764,Zm00001d034520,Zm00001d036961,Zm00001d0375…	GO:BP
HB91	GO:1990542	mitochondrial transmembrane transport	0.0100054	10	Zm00001d011330,Zm00001d028485,Zm00001d028971,Zm00001d034520,Zm00001d038857,Zm00001d042395,Zm00001d047566,Zm00001d049362,Zm00001d050123,Zm00001d051595	GO:BP
HB91	GO:0009097	isoleucine biosynthetic process	0.010087	5	acetolactate synthase2,Zm00001d017168,Zm00001d019988,Zm00001d023278,Zm00001d044035	GO:BP
HB91	GO:0006549	isoleucine metabolic process	0.010087	5	acetolactate synthase2,Zm00001d017168,Zm00001d019988,Zm00001d023278,Zm00001d044035	GO:BP
HB91	GO:0009635	response to herbicide	0.013748	5	Zm00001d002704,glutathione-S-transferase1,acetolactate synthase2,glutathione reductase1,superoxide dismutase3	GO:BP
HB91	GO:0006631	fatty acid metabolic process	0.0180139	16	Zm00001d002103,Zm00001d006630,Zm00001d023538,acetyl-coenzyme A carboxylase1,fatty acid biosynthesis1,Zm00001d028787,Zm00001d029416,12-oxo-phytodienoic acid reductase2,12-oxo-phytodienoic acid reductase1,Zm00001d045251,Zm00001d045295,Zm00001d045606,Zm00001d047255,Zm00001d048953,Zm00001d049351,Zm00001d053127	GO:BP
HB91	GO:0001676	long-chain fatty acid metabolic process	0.0241049	5	Zm00001d023538,Zm00001d045251,Zm00001d045295,Zm00001d045606,Zm00001d053127	GO:BP
HB91	GO:0000305	response to oxygen radical	0.031143	5	Zm00001d009990,superoxide dismutase2,Zm00001d037429,superoxide dismutase3,superoxide dismutase9	GO:BP
HB91	GO:0006801	superoxide metabolic process	0.031143	5	Zm00001d009990,superoxide dismutase2,Zm00001d037429,superoxide dismutase3,superoxide dismutase9	GO:BP
HB91	GO:0071451	cellular response to superoxide	0.031143	5	Zm00001d009990,superoxide dismutase2,Zm00001d037429,superoxide dismutase3,superoxide dismutase9	GO:BP
HB91	GO:0019430	removal of superoxide radicals	0.031143	5	Zm00001d009990,superoxide dismutase2,Zm00001d037429,superoxide dismutase3,superoxide dismutase9	GO:BP
HB91	GO:0000303	response to superoxide	0.031143	5	Zm00001d009990,superoxide dismutase2,Zm00001d037429,superoxide dismutase3,superoxide dismutase9	GO:BP
HB91	GO:0071450	cellular response to oxygen radical	0.031143	5	Zm00001d009990,superoxide dismutase2,Zm00001d037429,superoxide dismutase3,superoxide dismutase9	GO:BP
HB91	GO:0006979	response to oxidative stress	0.0391676	19	Zm00001d002704,Zm00001d003643,Zm00001d009990,Zm00001d011581,glutathione-S-transferase1,Zm00001d013966,nucleotide diphosphate kinase1,superoxide dismutase2,LON protease2,Zm00001d025774,glutathione reductase1,Zm00001d037429,superoxide dismutase3,Zm00001d038658,Zm00001d040341,Zm00001d045160,superoxide dismutase9,Zm00001d047757,ferritin1	GO:BP
HB91	GO:0006626	protein targeting to mitochondrion	0.0485532	9	Zm00001d010590,Zm00001d012930,Zm00001d028485,Zm00001d028971,Zm00001d038857,Zm00001d042395,Zm00001d047566,Zm00001d050123,Zm00001d050637	GO:BP
HB91	GO:0005739	mitochondrion	3.98347e-33	113	Zm00001d003879,Zm00001d004997,Zm00001d005228,voltage-dependent anion channel protein1a,empty pericarp 2,Zm00001d005695,Zm00001d006336,Zm00001d006630,Zm00001d006667,Zm00001d007822,Zm00001d009163,Zm00001d009476,Zm00001d009733,Zm00001d009990,Zm00001d010590,hexokinase3,Zm00001d010970,Zm00001d011220,Zm00001d011278,Zm00001d011330,NADH dehydrogenase2,Zm00001d011750,Zm00001d012160,Zm00001d012627,Zm00001d…	GO:CC
HB91	GO:0005737	cytoplasm	3.35198e-22	314	Zm00001d002003,Zm00001d002103,Zm00001d002275,Zm00001d002334,Zm00001d002704,Zm00001d002737,regulator of chromosome condensation2,Zm00001d003879,Zm00001d004070,Zm00001d004821,Zm00001d004997,Zm00001d005170,Zm00001d005228,Zm00001d005253,voltage-dependent anion channel protein1a,empty pericarp 2,Zm00001d005695,Zm00001d005795,Zm00001d005976,Zm00001d006084,triose phosphate isomerase2,Zm00001d006336,Zm00…	GO:CC
HB91	GO:0031966	mitochondrial membrane	1.28274e-19	45	Zm00001d003879,Zm00001d004997,voltage-dependent anion channel protein1a,Zm00001d005695,Zm00001d006336,Zm00001d010590,Zm00001d011278,Zm00001d011330,NADH dehydrogenase2,Zm00001d011750,Zm00001d012741,Zm00001d012930,Zm00001d013156,Zm00001d013966,prohibitin3,Zm00001d018187,Zm00001d022354,Zm00001d028194,Zm00001d028485,Zm00001d028971,Zm00001d033301,Zm00001d034244,Zm00001d034520,cytochrome c reductase1,Z…	GO:CC
HB91	GO:0005740	mitochondrial envelope	4.56029e-19	45	Zm00001d003879,Zm00001d004997,voltage-dependent anion channel protein1a,Zm00001d005695,Zm00001d006336,Zm00001d010590,Zm00001d011278,Zm00001d011330,NADH dehydrogenase2,Zm00001d011750,Zm00001d012741,Zm00001d012930,Zm00001d013156,Zm00001d013966,prohibitin3,Zm00001d018187,Zm00001d022354,Zm00001d028194,Zm00001d028485,Zm00001d028971,Zm00001d033301,Zm00001d034244,Zm00001d034520,cytochrome c reductase1,Z…	GO:CC
HB91	GO:0098798	mitochondrial protein-containing complex	6.04186e-17	39	Zm00001d004997,Zm00001d005228,Zm00001d005695,Zm00001d006336,Zm00001d006667,Zm00001d009476,Zm00001d010590,Zm00001d011278,Zm00001d011330,NADH dehydrogenase2,Zm00001d011750,Zm00001d012160,Zm00001d012741,Zm00001d012930,Zm00001d013156,Zm00001d013779,Zm00001d013966,dihydrolipoamide S-acetyltransferase1,pyruvate dehydrogenase4,Zm00001d028194,Zm00001d028485,Zm00001d028971,Zm00001d033301,Zm00001d034244,cy…	GO:CC
HB91	GO:0005743	mitochondrial inner membrane	1.97812e-15	37	Zm00001d003879,Zm00001d004997,Zm00001d005695,Zm00001d006336,Zm00001d011278,Zm00001d011330,NADH dehydrogenase2,Zm00001d011750,Zm00001d012741,Zm00001d012930,Zm00001d013156,Zm00001d013966,prohibitin3,Zm00001d018187,Zm00001d022354,Zm00001d028194,Zm00001d028485,Zm00001d034244,Zm00001d034520,cytochrome c reductase1,Zm00001d035054,succinate dehydrogenase7,Zm00001d037485,Zm00001d037663,Zm00001d038658,Zm0…	GO:CC
HB91	GO:0031975	envelope	2.29981e-14	61	Zm00001d003879,Zm00001d004997,voltage-dependent anion channel protein1a,Zm00001d005695,Zm00001d006336,Zm00001d006630,Zm00001d010590,Zm00001d011220,Zm00001d011278,Zm00001d011330,NADH dehydrogenase2,Zm00001d011750,Zm00001d012741,Zm00001d012930,Zm00001d013156,Zm00001d013966,Zm00001d016411,prohibitin3,Zm00001d018187,glutamate-oxaloacetate transaminase2,Zm00001d020004,Zm00001d022354,glycine decarboxyl…	GO:CC
HB91	GO:0031967	organelle envelope	2.29981e-14	61	Zm00001d003879,Zm00001d004997,voltage-dependent anion channel protein1a,Zm00001d005695,Zm00001d006336,Zm00001d006630,Zm00001d010590,Zm00001d011220,Zm00001d011278,Zm00001d011330,NADH dehydrogenase2,Zm00001d011750,Zm00001d012741,Zm00001d012930,Zm00001d013156,Zm00001d013966,Zm00001d016411,prohibitin3,Zm00001d018187,glutamate-oxaloacetate transaminase2,Zm00001d020004,Zm00001d022354,glycine decarboxyl…	GO:CC
HB91	GO:0019866	organelle inner membrane	3.35747e-13	37	Zm00001d003879,Zm00001d004997,Zm00001d005695,Zm00001d006336,Zm00001d011278,Zm00001d011330,NADH dehydrogenase2,Zm00001d011750,Zm00001d012741,Zm00001d012930,Zm00001d013156,Zm00001d013966,prohibitin3,Zm00001d018187,Zm00001d022354,Zm00001d028194,Zm00001d028485,Zm00001d034244,Zm00001d034520,cytochrome c reductase1,Zm00001d035054,succinate dehydrogenase7,Zm00001d037485,Zm00001d037663,Zm00001d038658,Zm0…	GO:CC
HB91	GO:0098800	inner mitochondrial membrane protein complex	9.55249e-13	27	Zm00001d004997,Zm00001d005695,Zm00001d006336,Zm00001d011278,Zm00001d011330,NADH dehydrogenase2,Zm00001d011750,Zm00001d012741,Zm00001d012930,Zm00001d013156,Zm00001d013966,Zm00001d028194,Zm00001d028485,Zm00001d034244,cytochrome c reductase1,Zm00001d035054,Zm00001d037663,Zm00001d038658,Zm00001d041917,Zm00001d042395,Zm00001d044441,Zm00001d048102,Zm00001d049691,Zm00001d050123,Zm00001d050637,Zm00001d05…	GO:CC
HB91	GO:0070469	respirasome	5.38872e-12	22	Zm00001d003879,Zm00001d004997,Zm00001d005695,Zm00001d006336,Zm00001d011330,NADH dehydrogenase2,Zm00001d011750,Zm00001d012741,Zm00001d013156,Zm00001d013966,Zm00001d028194,Zm00001d034244,cytochrome c reductase1,Zm00001d035054,Zm00001d037485,Zm00001d037663,Zm00001d038658,Zm00001d041917,Zm00001d045152,Zm00001d048102,Zm00001d049691,Zm00001d050696	GO:CC
HB91	GO:0098803	respiratory chain complex	6.03595e-11	19	Zm00001d004997,Zm00001d005695,Zm00001d006336,Zm00001d011330,NADH dehydrogenase2,Zm00001d011750,Zm00001d012741,Zm00001d013156,Zm00001d013966,Zm00001d028194,Zm00001d034244,cytochrome c reductase1,Zm00001d035054,Zm00001d037663,Zm00001d038658,Zm00001d041917,Zm00001d048102,Zm00001d049691,Zm00001d050696	GO:CC
HB91	GO:0005746	mitochondrial respirasome	1.02064e-10	19	Zm00001d004997,Zm00001d005695,Zm00001d006336,Zm00001d011330,NADH dehydrogenase2,Zm00001d011750,Zm00001d012741,Zm00001d013156,Zm00001d013966,Zm00001d028194,Zm00001d034244,cytochrome c reductase1,Zm00001d035054,Zm00001d037663,Zm00001d038658,Zm00001d041917,Zm00001d048102,Zm00001d049691,Zm00001d050696	GO:CC
HB91	GO:1990204	oxidoreductase complex	1.81825e-10	23	Zm00001d004997,Zm00001d005695,Zm00001d006336,Zm00001d009163,NADH dehydrogenase2,Zm00001d011750,Zm00001d012741,Zm00001d013156,Zm00001d013966,dihydrolipoamide S-acetyltransferase1,pyruvate dehydrogenase4,glycine decarboxylase1,Zm00001d024967,Zm00001d028194,Zm00001d034244,cytochrome c reductase1,Zm00001d035054,Zm00001d037663,Zm00001d038658,Zm00001d041917,Zm00001d048102,Zm00001d049691,Zm00001d050696	GO:CC
HB91	GO:0005622	intracellular anatomical structure	7.41295e-08	387	Zm00001d002003,Zm00001d002034,Zm00001d002056,Zm00001d002103,Zm00001d002141,Zm00001d002275,Zm00001d002334,Zm00001d002704,Zm00001d002737,regulator of chromosome condensation2,Zm00001d003879,Zm00001d004070,Zm00001d004821,Zm00001d004997,Zm00001d005065,Zm00001d005170,Zm00001d005228,Zm00001d005253,voltage-dependent anion channel protein1a,empty pericarp 2,Zm00001d005695,Zm00001d005795,Zm00001d005976,Zm…	GO:CC
HB91	GO:0005759	mitochondrial matrix	1.08528e-06	19	Zm00001d005228,Zm00001d006667,Zm00001d009476,Zm00001d009990,Zm00001d012160,Zm00001d013779,citrate synthase1,dihydrolipoamide S-acetyltransferase1,pyruvate dehydrogenase4,LON protease2,superoxide dismutase3,Zm00001d039883,Zm00001d040341,Zm00001d042233,Zm00001d043317,Zm00001d044277,Zm00001d045025,Zm00001d045926,Zm00001d050123	GO:CC
HB91	GO:0033176	proton-transporting V-type ATPase complex	2.14179e-05	9	Zm00001d004821,Zm00001d005253,Zm00001d007118,Zm00001d022489,Zm00001d028436,Zm00001d036961,Zm00001d044445,Zm00001d047910,Zm00001d053010	GO:CC
HB91	GO:0098796	membrane protein complex	5.49779e-05	42	Zm00001d004821,Zm00001d004997,Zm00001d005253,Zm00001d005695,Zm00001d006336,Zm00001d007118,Zm00001d010590,Zm00001d011278,Zm00001d011330,NADH dehydrogenase2,Zm00001d011750,Zm00001d012741,Zm00001d012930,Zm00001d013156,Zm00001d013966,Zm00001d022489,vacuolar protein sorting homolog26,Zm00001d028194,Zm00001d028436,Zm00001d028485,Zm00001d028971,Zm00001d033301,Zm00001d034244,Zm00001d034492,cytochrome c r…	GO:CC
HB91	GO:0016469	proton-transporting two-sector ATPase complex	0.000138769	12	Zm00001d004821,Zm00001d005253,Zm00001d007118,Zm00001d011278,Zm00001d022489,Zm00001d028436,Zm00001d036961,Zm00001d044441,Zm00001d044445,Zm00001d047910,Zm00001d051595,Zm00001d053010	GO:CC
HB91	GO:0005750	mitochondrial respiratory chain complex III	0.000244704	6	Zm00001d004997,Zm00001d028194,cytochrome c reductase1,Zm00001d041917,Zm00001d048102,Zm00001d050696	GO:CC
HB91	GO:0045275	respiratory chain complex III	0.000343679	6	Zm00001d004997,Zm00001d028194,cytochrome c reductase1,Zm00001d041917,Zm00001d048102,Zm00001d050696	GO:CC
HB91	GO:0070069	cytochrome complex	0.000485326	7	Zm00001d004997,Zm00001d011330,Zm00001d028194,cytochrome c reductase1,Zm00001d041917,Zm00001d048102,Zm00001d050696	GO:CC
HB91	GO:0031090	organelle membrane	0.00143065	68	Zm00001d002275,Zm00001d003879,Zm00001d004821,Zm00001d004997,Zm00001d005253,voltage-dependent anion channel protein1a,Zm00001d005695,Zm00001d006336,Zm00001d007118,Zm00001d010590,Zm00001d011278,Zm00001d011330,NADH dehydrogenase2,Zm00001d011750,Zm00001d012741,Zm00001d012930,Zm00001d013156,Zm00001d013842,Zm00001d013966,Zm00001d014688,Zm00001d015427,Zm00001d015477,Zm00001d016411,prohibitin3,Zm00001d01…	GO:CC
HB91	GO:0033177	proton-transporting two-sector ATPase complex, proton-transporting domain	0.00384223	7	Zm00001d004821,Zm00001d011278,Zm00001d028436,Zm00001d044445,Zm00001d047910,Zm00001d051595,Zm00001d053010	GO:CC
HB91	GO:0005741	mitochondrial outer membrane	0.00522738	7	voltage-dependent anion channel protein1a,Zm00001d010590,Zm00001d028971,Zm00001d033301,Zm00001d044318,Zm00001d047566,Zm00001d048149	GO:CC
HB91	GO:0005747	mitochondrial respiratory chain complex I	0.00647296	8	Zm00001d006336,NADH dehydrogenase2,Zm00001d011750,Zm00001d012741,Zm00001d013156,Zm00001d034244,Zm00001d037663,Zm00001d038658	GO:CC
HB91	GO:0045271	respiratory chain complex I	0.0081466	8	Zm00001d006336,NADH dehydrogenase2,Zm00001d011750,Zm00001d012741,Zm00001d013156,Zm00001d034244,Zm00001d037663,Zm00001d038658	GO:CC
HB91	GO:0030964	NADH dehydrogenase complex	0.0113227	8	Zm00001d006336,NADH dehydrogenase2,Zm00001d011750,Zm00001d012741,Zm00001d013156,Zm00001d034244,Zm00001d037663,Zm00001d038658	GO:CC
HB91	GO:0045239	tricarboxylic acid cycle enzyme complex	0.0176284	5	Zm00001d006667,Zm00001d009163,Zm00001d017258,Zm00001d029084,Zm00001d051129	GO:CC
HB91	GO:0045283	fumarate reductase complex	0.0177288	4	Zm00001d005695,Zm00001d013966,Zm00001d035054,Zm00001d049691	GO:CC
HB91	GO:0045281	succinate dehydrogenase complex	0.0177288	4	Zm00001d005695,Zm00001d013966,Zm00001d035054,Zm00001d049691	GO:CC
HB91	GO:0005749	mitochondrial respiratory chain complex II, succinate dehydrogenase complex (ubiquinone)	0.0177288	4	Zm00001d005695,Zm00001d013966,Zm00001d035054,Zm00001d049691	GO:CC
HB91	GO:0045257	succinate dehydrogenase complex (ubiquinone)	0.0177288	4	Zm00001d005695,Zm00001d013966,Zm00001d035054,Zm00001d049691	GO:CC
HB91	GO:0045273	respiratory chain complex II	0.0244284	4	Zm00001d005695,Zm00001d013966,Zm00001d035054,Zm00001d049691	GO:CC
HB91	GO:0033179	proton-transporting V-type ATPase, V0 domain	0.0263967	5	Zm00001d004821,Zm00001d028436,Zm00001d044445,Zm00001d047910,Zm00001d053010	GO:CC
HB91	GO:0042709	succinate-CoA ligase complex	0.0275131	3	Zm00001d006667,Zm00001d017258,Zm00001d051129	GO:CC
HB91	GO:0016491	oxidoreductase activity	1.24378e-09	89	Zm00001d002704,Zm00001d003309,Zm00001d003643,Zm00001d003879,Zm00001d004363,Zm00001d005823,Zm00001d006119,Zm00001d006868,Zm00001d009163,Zm00001d009779,Zm00001d009990,proline responding1,Zm00001d010970,Zm00001d011330,Zm00001d011581,NADH dehydrogenase2,Zm00001d012391,malic enzyme4,Zm00001d013156,Zm00001d013966,Zm00001d014459,Zm00001d014572,Zm00001d015477,brown midrib1,dihydrolipoamide S-acetyltransf…	GO:MF
HB91	GO:0009678	pyrophosphate hydrolysis-driven proton transmembrane transporter activity	2.06704e-05	13	plasma-membrane H+ATPase2,Zm00001d004821,Zm00001d005253,Zm00001d007118,Zm00001d015427,Zm00001d015569,Zm00001d022489,Zm00001d028436,calcium pump2,Zm00001d044445,vacuolar-type H+-pyrophosphatase5,Zm00001d047910,Zm00001d053010	GO:MF
HB91	GO:0003824	catalytic activity	8.60029e-05	323	Zm00001d002003,plasma-membrane H+ATPase2,Zm00001d002034,Zm00001d002103,Zm00001d002275,Zm00001d002296,Zm00001d002334,kaurene synthase3,Zm00001d002704,Zm00001d002969,Zm00001d003309,Zm00001d003613,Zm00001d003640,Zm00001d003643,Zm00001d003879,Zm00001d004363,Zm00001d005004,Zm00001d005228,Zm00001d005795,Zm00001d005823,Zm00001d005976,Zm00001d006084,Zm00001d006119,triose phosphate isomerase2,Zm00001d0064…	GO:MF
HB91	GO:0004742	dihydrolipoyllysine-residue acetyltransferase activity	0.000102468	5	dihydrolipoamide S-acetyltransferase1,Zm00001d023606,Zm00001d032224,Zm00001d041839,Zm00001d050383	GO:MF
HB91	GO:0016418	S-acetyltransferase activity	0.000102468	5	dihydrolipoamide S-acetyltransferase1,Zm00001d023606,Zm00001d032224,Zm00001d041839,Zm00001d050383	GO:MF
HB91	GO:0030523	dihydrolipoamide S-acyltransferase activity	0.000102468	5	dihydrolipoamide S-acetyltransferase1,Zm00001d023606,Zm00001d032224,Zm00001d041839,Zm00001d050383	GO:MF
HB91	GO:0046961	proton-transporting ATPase activity, rotational mechanism	0.000641344	8	Zm00001d004821,Zm00001d007118,Zm00001d015427,Zm00001d022489,Zm00001d028436,Zm00001d044445,Zm00001d047910,Zm00001d053010	GO:MF
HB91	GO:0044769	ATPase activity, coupled to transmembrane movement of ions, rotational mechanism	0.000641344	8	Zm00001d004821,Zm00001d007118,Zm00001d015427,Zm00001d022489,Zm00001d028436,Zm00001d044445,Zm00001d047910,Zm00001d053010	GO:MF
HB91	GO:0010181	FMN binding	0.000905454	8	Zm00001d006868,Zm00001d028477,Zm00001d030533,Zm00001d042061,Zm00001d043249,12-oxo-phytodienoic acid reductase2,12-oxo-phytodienoic acid reductase1,Zm00001d050218	GO:MF
HB91	GO:0008121	ubiquinol-cytochrome-c reductase activity	0.000983631	5	Zm00001d003879,Zm00001d037485,Zm00001d041917,Zm00001d045152,Zm00001d050696	GO:MF
HB91	GO:0016681	oxidoreductase activity, acting on diphenols and related substances as donors, cytochrome as acceptor	0.000983631	5	Zm00001d003879,Zm00001d037485,Zm00001d041917,Zm00001d045152,Zm00001d050696	GO:MF
HB91	GO:0004349	glutamate 5-kinase activity	0.00250624	3	proline responding1,Zm00001d012391,Zm00001d038358	GO:MF
HB91	GO:0016744	transferase activity, transferring aldehyde or ketonic groups	0.00318672	5	Zm00001d011965,acetolactate synthase2,Zm00001d017168,Zm00001d042282,Zm00001d049560	GO:MF
HB91	GO:0016651	oxidoreductase activity, acting on NAD(P)H	0.00386191	12	Zm00001d009163,Zm00001d009779,NADH dehydrogenase2,Zm00001d013156,Zm00001d017379,glutathione reductase1,Zm00001d034244,Zm00001d037429,Zm00001d038658,Zm00001d042061,Zm00001d043249,Zm00001d050218	GO:MF
HB91	GO:0016878	acid-thiol ligase activity	0.00425516	6	Zm00001d006667,Zm00001d017258,Zm00001d023538,Zm00001d045295,Zm00001d051129,Zm00001d053127	GO:MF
HB91	GO:0019205	nucleobase-containing compound kinase activity	0.00524676	8	Zm00001d006084,Zm00001d006667,Zm00001d012681,Zm00001d017271,nucleotide diphosphate kinase1,Zm00001d027502,Zm00001d041112,Zm00001d044103	GO:MF
HB91	GO:0015399	primary active transmembrane transporter activity	0.00576532	18	plasma-membrane H+ATPase2,Zm00001d002275,Zm00001d004821,Zm00001d005253,Zm00001d007118,Zm00001d015427,Zm00001d015569,Zm00001d022489,Zm00001d028436,calcium pump2,Zm00001d031447,Zm00001d044445,Zm00001d044564,multidrug resistance protein associated1,vacuolar-type H+-pyrophosphatase5,Zm00001d047910,Zm00001d051514,Zm00001d053010	GO:MF
HB91	GO:0016836	hydro-lyase activity	0.00580733	11	Zm00001d002296,Zm00001d015088,Zm00001d028712,Zm00001d029084,Zm00001d029416,Zm00001d031929,tryptophan synthase A homolog1,Zm00001d046135,Zm00001d049088,Zm00001d049351,Zm00001d053960	GO:MF
HB91	GO:0019202	amino acid kinase activity	0.00606029	5	proline responding1,Zm00001d012391,Zm00001d019988,Zm00001d023278,Zm00001d038358	GO:MF
HB91	GO:0004801	sedoheptulose-7-phosphate:D-glyceraldehyde-3-phosphate glyceronetransferase activity	0.00988511	3	Zm00001d011965,Zm00001d042282,Zm00001d049560	GO:MF
HB91	GO:0004776	succinate-CoA ligase (GDP-forming) activity	0.00988511	3	Zm00001d006667,Zm00001d017258,Zm00001d051129	GO:MF
HB91	GO:0004350	glutamate-5-semialdehyde dehydrogenase activity	0.00988511	3	proline responding1,Zm00001d012391,Zm00001d038358	GO:MF
HB91	GO:0019829	ATPase-coupled cation transmembrane transporter activity	0.0107182	11	plasma-membrane H+ATPase2,Zm00001d004821,Zm00001d005253,Zm00001d007118,Zm00001d015427,Zm00001d022489,Zm00001d028436,calcium pump2,Zm00001d044445,Zm00001d047910,Zm00001d053010	GO:MF
HB91	GO:0043167	ion binding	0.0110238	188	Zm00001d002003,plasma-membrane H+ATPase2,Zm00001d002275,kaurene synthase3,Zm00001d003309,Zm00001d003613,Zm00001d003643,Zm00001d003879,Zm00001d004363,Zm00001d005228,Zm00001d005823,Zm00001d005976,Zm00001d006084,Zm00001d006433,Zm00001d006630,Zm00001d006667,Zm00001d006717,Zm00001d006868,Zm00001d007185,Zm00001d007799,Zm00001d008210,Zm00001d008238,Zm00001d008310,cysteine synthase1,Zm00001d008620,Zm0000…	GO:MF
HB91	GO:0015078	proton transmembrane transporter activity	0.0119071	20	plasma-membrane H+ATPase2,Zm00001d004821,Zm00001d005253,Zm00001d007118,Zm00001d008604,Zm00001d011278,Zm00001d011330,Zm00001d015427,Zm00001d015569,Zm00001d016152,Zm00001d022489,sucrose transporter1,Zm00001d028436,calcium pump2,Zm00001d044441,Zm00001d044445,vacuolar-type H+-pyrophosphatase5,Zm00001d047910,Zm00001d051595,Zm00001d053010	GO:MF
HB91	GO:0042625	ATPase-coupled ion transmembrane transporter activity	0.0123976	11	plasma-membrane H+ATPase2,Zm00001d004821,Zm00001d005253,Zm00001d007118,Zm00001d015427,Zm00001d022489,Zm00001d028436,calcium pump2,Zm00001d044445,Zm00001d047910,Zm00001d053010	GO:MF
HB91	GO:0042626	ATPase-coupled transmembrane transporter activity	0.0187097	16	plasma-membrane H+ATPase2,Zm00001d002275,Zm00001d004821,Zm00001d005253,Zm00001d007118,Zm00001d015427,Zm00001d022489,Zm00001d028436,calcium pump2,Zm00001d031447,Zm00001d044445,Zm00001d044564,multidrug resistance protein associated1,Zm00001d047910,Zm00001d051514,Zm00001d053010	GO:MF
HB91	GO:0016417	S-acyltransferase activity	0.024531	7	dihydrolipoamide S-acetyltransferase1,Zm00001d023606,Zm00001d028787,Zm00001d032224,Zm00001d041839,Zm00001d049857,Zm00001d050383	GO:MF
HB91	GO:0016776	phosphotransferase activity, phosphate group as acceptor	0.0276599	7	Zm00001d006667,Zm00001d012681,nucleotide diphosphate kinase1,Zm00001d027502,Zm00001d041112,thiamine synthesis3,Zm00001d044103	GO:MF
HB91	GO:0016835	carbon-oxygen lyase activity	0.0325101	13	Zm00001d002296,kaurene synthase3,Zm00001d015088,Zm00001d028477,Zm00001d028712,Zm00001d029084,Zm00001d029416,Zm00001d031929,tryptophan synthase A homolog1,Zm00001d046135,Zm00001d049088,Zm00001d049351,Zm00001d053960	GO:MF
HB91	GO:0016774	phosphotransferase activity, carboxyl group as acceptor	0.0337273	5	proline responding1,Zm00001d012391,Zm00001d019988,Zm00001d023278,Zm00001d038358	GO:MF
HB91	GO:0036094	small molecule binding	0.0353431	122	Zm00001d002003,plasma-membrane H+ATPase2,Zm00001d002275,Zm00001d003879,Zm00001d005228,Zm00001d005976,Zm00001d006084,Zm00001d006433,Zm00001d006667,Zm00001d006717,Zm00001d006868,Zm00001d008238,cysteine synthase1,Zm00001d009163,Zm00001d009580,Zm00001d009779,proline responding1,pyruvate, orthophosphate dikinase2,hexokinase3,Zm00001d010970,Zm00001d011220,Zm00001d012391,Zm00001d012681,malic enzyme4,Zm0…	GO:MF
HB91	GO:0016616	oxidoreductase activity, acting on the CH-OH group of donors, NAD or NADP as acceptor	0.0360374	15	malic enzyme4,brown midrib1,Zm00001d019988,Zm00001d021546,Zm00001d023278,Zm00001d024967,fatty acid biosynthesis1,Zm00001d025690,Zm00001d026675,Zm00001d029416,Zm00001d034023,isocitrate dehydrogenase2,malate dehydrogenase2,Zm00001d044035,Zm00001d050965	GO:MF
HB91	GO:0051539	4 iron, 4 sulfur cluster binding	0.0392905	10	NADH dehydrogenase2,Zm00001d013156,Zm00001d015088,Zm00001d028160,Zm00001d031929,Zm00001d034244,succinate dehydrogenase7,Zm00001d040807,succinate dehydrogenase2,Zm00001d053960	GO:MF
HB91	GO:0016614	oxidoreductase activity, acting on CH-OH group of donors	0.0437012	16	Zm00001d006868,malic enzyme4,brown midrib1,Zm00001d019988,Zm00001d021546,Zm00001d023278,Zm00001d024967,fatty acid biosynthesis1,Zm00001d025690,Zm00001d026675,Zm00001d029416,Zm00001d034023,isocitrate dehydrogenase2,malate dehydrogenase2,Zm00001d044035,Zm00001d050965	GO:MF
HB91	GO:0004775	succinate-CoA ligase (ADP-forming) activity	0.048058	3	Zm00001d006667,Zm00001d017258,Zm00001d051129	GO:MF
HB91	GO:0004774	succinate-CoA ligase activity	0.048058	3	Zm00001d006667,Zm00001d017258,Zm00001d051129	GO:MF
HB91	GO:0016668	oxidoreductase activity, acting on a sulfur group of donors, NAD(P) as acceptor	0.0496916	5	Zm00001d009163,Zm00001d009779,Zm00001d017379,glutathione reductase1,Zm00001d037429	GO:MF
HB91	KEGG:01100	Metabolic pathways	3.62822e-11	126	Zm00001d002034,Zm00001d002103,Zm00001d002296,Zm00001d002334,kaurene synthase3,Zm00001d002704,Zm00001d003309,Zm00001d003643,Zm00001d003879,Zm00001d005253,Zm00001d005823,Zm00001d006084,triose phosphate isomerase2,Zm00001d006667,Zm00001d006868,Zm00001d007118,Zm00001d008310,cysteine synthase1,Zm00001d009163,Zm00001d009779,proline responding1,Zm00001d010520,Zm00001d011330,NADH dehydrogenase2,Zm00001d0…	KEGG
HB91	KEGG:01110	Biosynthesis of secondary metabolites	1.08344e-10	86	Zm00001d002034,Zm00001d002296,Zm00001d002334,kaurene synthase3,Zm00001d003309,Zm00001d005823,triose phosphate isomerase2,Zm00001d006667,Zm00001d006868,Zm00001d008310,cysteine synthase1,Zm00001d009163,Zm00001d009779,proline responding1,Zm00001d010520,Zm00001d011965,Zm00001d013966,Zm00001d014367,Zm00001d015088,citrate synthase1,dihydrolipoamide S-acetyltransferase1,acetolactate synthase2,Zm00001d01…	KEGG
HB91	KEGG:00020	Citrate cycle (TCA cycle)	1.71554e-10	18	Zm00001d006667,Zm00001d009163,Zm00001d009779,Zm00001d013966,citrate synthase1,dihydrolipoamide S-acetyltransferase1,Zm00001d017258,pyruvate dehydrogenase4,Zm00001d023606,Zm00001d025690,Zm00001d029084,Zm00001d033225,succinate dehydrogenase7,isocitrate dehydrogenase2,malate dehydrogenase2,Zm00001d041839,succinate dehydrogenase2,Zm00001d051129	KEGG
HB91	KEGG:01230	Biosynthesis of amino acids	2.73691e-10	33	Zm00001d002296,triose phosphate isomerase2,Zm00001d008310,cysteine synthase1,proline responding1,Zm00001d011965,Zm00001d015088,citrate synthase1,acetolactate synthase2,Zm00001d017168,alanine aminotransferase9,Zm00001d023278,Zm00001d024393,Zm00001d025690,Zm00001d026675,Zm00001d028464,Zm00001d028662,Zm00001d028712,Zm00001d031128,Zm00001d031929,tryptophan synthase A homolog1,isocitrate dehydrogenase…	KEGG
HB91	KEGG:01200	Carbon metabolism	3.96552e-08	31	triose phosphate isomerase2,Zm00001d006667,Zm00001d006868,cysteine synthase1,Zm00001d009163,Zm00001d009779,Zm00001d011965,Zm00001d013966,citrate synthase1,dihydrolipoamide S-acetyltransferase1,Zm00001d017258,pyruvate dehydrogenase4,alanine aminotransferase9,glycine decarboxylase1,Zm00001d023606,Zm00001d025690,Zm00001d029084,Zm00001d029416,Zm00001d033225,succinate dehydrogenase7,isocitrate dehydro…	KEGG
HB91	KEGG:00190	Oxidative phosphorylation	6.24378e-07	20	Zm00001d003879,Zm00001d005253,Zm00001d007118,Zm00001d011330,NADH dehydrogenase2,Zm00001d013156,Zm00001d013966,Zm00001d026680,Zm00001d028436,Zm00001d034244,cytochrome c reductase1,succinate dehydrogenase7,Zm00001d036961,Zm00001d037663,Zm00001d038658,Zm00001d041917,Zm00001d044441,Zm00001d047218,succinate dehydrogenase2,Zm00001d051595	KEGG
HB91	KEGG:01210	2-Oxocarboxylic acid metabolism	7.07981e-06	12	Zm00001d015088,citrate synthase1,acetolactate synthase2,Zm00001d017168,alanine aminotransferase9,Zm00001d025690,Zm00001d026675,Zm00001d028662,Zm00001d031929,isocitrate dehydrogenase2,Zm00001d044035,Zm00001d053960	KEGG
HB91	KEGG:00640	Propanoate metabolism	8.32997e-05	9	Zm00001d006667,Zm00001d009163,Zm00001d009779,Zm00001d017258,acetyl-coenzyme A carboxylase1,Zm00001d029416,Zm00001d045251,Zm00001d045606,Zm00001d051129	KEGG
HB91	KEGG:00290	Valine, leucine and isoleucine biosynthesis	0.000110779	7	Zm00001d015088,acetolactate synthase2,Zm00001d017168,Zm00001d026675,Zm00001d031929,Zm00001d044035,Zm00001d053960	KEGG
HB91	KEGG:00660	C5-Branched dibasic acid metabolism	0.000198768	5	Zm00001d015088,acetolactate synthase2,Zm00001d017168,Zm00001d026675,Zm00001d053960	KEGG
HB91	KEGG:00620	Pyruvate metabolism	0.00069787	12	Zm00001d009163,Zm00001d009779,dihydrolipoamide S-acetyltransferase1,pyruvate dehydrogenase4,Zm00001d023606,acetyl-coenzyme A carboxylase1,Zm00001d029084,Zm00001d029416,Zm00001d033225,malate dehydrogenase2,Zm00001d041839,restorer of fertility2	KEGG
HB91	KEGG:01212	Fatty acid metabolism	0.00396468	10	Zm00001d002103,Zm00001d023538,acetyl-coenzyme A carboxylase1,fatty acid biosynthesis1,Zm00001d028787,Zm00001d029416,Zm00001d045251,Zm00001d045606,Zm00001d047255,Zm00001d053127	KEGG
HB91	KEGG:00010	Glycolysis / Gluconeogenesis	0.0103478	14	triose phosphate isomerase2,Zm00001d009163,Zm00001d009779,dihydrolipoamide S-acetyltransferase1,pyruvate dehydrogenase4,Zm00001d023606,Zm00001d024408,Zm00001d033225,phosphofructose kinase1,Zm00001d039499,Zm00001d041839,Zm00001d043086,restorer of fertility2,Zm00001d050208	KEGG
HB91	KEGG:04146	Peroxisome	0.0334646	10	Zm00001d006868,Zm00001d009990,superoxide dismutase2,Zm00001d023538,superoxide dismutase3,isocitrate dehydrogenase2,Zm00001d045251,Zm00001d045606,superoxide dismutase9,Zm00001d053127	KEGG
HB91	KEGG:00340	Histidine metabolism	0.0347003	4	Zm00001d002296,Zm00001d008310,Zm00001d028464,restorer of fertility2	KEGG
HB96	GO:0005783	endoplasmic reticulum	0.00293089	12	Zm00001d005902,Zm00001d008236,Zm00001d025939,Zm00001d029014,Zm00001d032267,Zm00001d032685,Zm00001d037522,Zm00001d040724,Zm00001d041603,Zm00001d045503,Zm00001d046467,Zm00001d048585	GO:CC
HB96	GO:1990904	ribonucleoprotein complex	0.0268178	11	Zm00001d005303,Zm00001d008293,Zm00001d017320,Zm00001d021511,ribosomal protein L44,Zm00001d022065,Zm00001d029432,Zm00001d034768,receptor for activated C kinase1,Zm00001d040343,Zm00001d049416	GO:CC
HB96	GO:0032991	protein-containing complex	0.0324808	25	Zm00001d005303,Zm00001d005902,Zm00001d008236,Zm00001d008293,Zm00001d017320,Zm00001d017324,Zm00001d018642,Zm00001d021511,ribosomal protein L44,Zm00001d021859,Zm00001d022065,Zm00001d022322,Zm00001d025653,Zm00001d028358,Zm00001d029432,Zm00001d032894,Zm00001d034768,Zm00001d037807,replication origin activator1,receptor for activated C kinase1,Zm00001d040343,Zm00001d048271,Zm00001d049416,Zm00001d050616…	GO:CC
HB96	GO:0098505	G-rich strand telomeric DNA binding	0.0267777	2	Zm00001d017324,Zm00001d025653	GO:MF
HSFTF16	GO:0016036	cellular response to phosphate starvation	0.00992143	2	phosphate transporter1,Zm00001d046500	GO:BP
HSFTF17	GO:0006457	protein folding	1.5016e-10	10	Zm00001d009556,Zm00001d015520,Zm00001d020898,Zm00001d028561,Zm00001d028630,Zm00001d031332,Zm00001d039000,Zm00001d039259,Zm00001d047841,Zm00001d050119	GO:BP
HSFTF17	GO:0009408	response to heat	1.52761e-06	6	Zm00001d015520,Zm00001d020898,Zm00001d028561,Zm00001d028630,Zm00001d031332,Zm00001d047841	GO:BP
HSFTF17	GO:0009266	response to temperature stimulus	2.45965e-05	6	Zm00001d015520,Zm00001d020898,Zm00001d028561,Zm00001d028630,Zm00001d031332,Zm00001d047841	GO:BP
HSFTF17	GO:0051085	chaperone cofactor-dependent protein refolding	0.00031906	4	Zm00001d009556,Zm00001d028630,Zm00001d039000,Zm00001d039259	GO:BP
HSFTF17	GO:0051084	'de novo' posttranslational protein folding	0.00031906	4	Zm00001d009556,Zm00001d028630,Zm00001d039000,Zm00001d039259	GO:BP
HSFTF17	GO:0034605	cellular response to heat	0.00037456	4	Zm00001d015520,Zm00001d020898,Zm00001d028630,Zm00001d031332	GO:BP
HSFTF17	GO:0006458	'de novo' protein folding	0.000947259	4	Zm00001d009556,Zm00001d028630,Zm00001d039000,Zm00001d039259	GO:BP
HSFTF17	GO:0061077	chaperone-mediated protein folding	0.00102788	4	Zm00001d009556,Zm00001d028630,Zm00001d039000,Zm00001d039259	GO:BP
HSFTF17	GO:0009628	response to abiotic stimulus	0.0277656	6	Zm00001d015520,Zm00001d020898,Zm00001d028561,Zm00001d028630,Zm00001d031332,Zm00001d047841	GO:BP
HSFTF17	GO:0005829	cytosol	0.000961371	9	Zm00001d009556,Zm00001d020898,autophagy1b,Zm00001d031332,Zm00001d032859,Zm00001d039000,Zm00001d039259,Zm00001d046135,Zm00001d050119	GO:CC
HSFTF17	GO:0009986	cell surface	0.00157639	2	Zm00001d020898,Zm00001d031332	GO:CC
HSFTF17	GO:0048471	perinuclear region of cytoplasm	0.00856985	2	Zm00001d020898,Zm00001d031332	GO:CC
HSFTF17	GO:0051082	unfolded protein binding	4.91087e-09	8	Zm00001d009556,Zm00001d020898,Zm00001d028561,Zm00001d028630,Zm00001d031332,Zm00001d039000,Zm00001d039259,Zm00001d047841	GO:MF
HSFTF17	GO:0051087	chaperone binding	0.00016395	4	Zm00001d009556,Zm00001d039000,Zm00001d039259,Zm00001d050119	GO:MF
HSFTF17	GO:0005515	protein binding	0.00675295	14	Zm00001d009556,Zm00001d012710,set domain gene110a,Zm00001d020898,Zm00001d028561,Zm00001d028630,Zm00001d031332,kinesin-related protein4,Zm00001d032859,Zm00001d039000,Zm00001d039259,Zm00001d041353,Zm00001d047841,Zm00001d050119	GO:MF
HSFTF17	KEGG:04141	Protein processing in endoplasmic reticulum	4.37532e-05	5	Zm00001d020898,Zm00001d028561,Zm00001d028630,Zm00001d032859,Zm00001d047841	KEGG
HSFTF20	GO:0006457	protein folding	1.5394e-20	18	heat shock protein18c,Zm00001d009556,Zm00001d010529,heat shock protein1,Zm00001d018298,Zm00001d020898,Zm00001d028561,Zm00001d028630,Zm00001d031332,Zm00001d031569,chaperone DNA J homolog1,Zm00001d034919,Zm00001d039000,heat shock protein18f,Zm00001d039936,Zm00001d047542,Zm00001d047841,Zm00001d050119	GO:BP
HSFTF20	GO:0009408	response to heat	2.19787e-19	14	heat shock protein18c,Zm00001d010529,heat shock protein1,Zm00001d018298,Zm00001d020898,Zm00001d028561,Zm00001d028630,Zm00001d031332,chaperone DNA J homolog1,heat-shock protein 101,heat shock protein18f,Zm00001d039936,Zm00001d047542,Zm00001d047841	GO:BP
HSFTF20	GO:0009266	response to temperature stimulus	1.74359e-16	14	heat shock protein18c,Zm00001d010529,heat shock protein1,Zm00001d018298,Zm00001d020898,Zm00001d028561,Zm00001d028630,Zm00001d031332,chaperone DNA J homolog1,heat-shock protein 101,heat shock protein18f,Zm00001d039936,Zm00001d047542,Zm00001d047841	GO:BP
HSFTF20	GO:0009628	response to abiotic stimulus	8.60399e-12	16	Zm00001d008214,heat shock protein18c,Zm00001d010529,heat shock protein1,Zm00001d018298,Zm00001d020898,Zm00001d028561,Zm00001d028630,Zm00001d031332,chaperone DNA J homolog1,heat-shock protein 101,Zm00001d039446,heat shock protein18f,Zm00001d039936,Zm00001d047542,Zm00001d047841	GO:BP
HSFTF20	GO:0042542	response to hydrogen peroxide	1.9413e-10	7	heat shock protein18c,Zm00001d018298,Zm00001d028561,heat shock protein18f,Zm00001d039936,Zm00001d047542,Zm00001d047841	GO:BP
HSFTF20	GO:0051259	protein complex oligomerization	1.9413e-10	7	heat shock protein18c,Zm00001d018298,Zm00001d028561,heat shock protein18f,Zm00001d039936,Zm00001d047542,Zm00001d047841	GO:BP
HSFTF20	GO:0000302	response to reactive oxygen species	1.83609e-09	8	heat shock protein18c,Zm00001d018298,Zm00001d028561,heat shock protein18f,Zm00001d039936,Zm00001d040155,Zm00001d047542,Zm00001d047841	GO:BP
HSFTF20	GO:0009651	response to salt stress	4.6864e-07	7	heat shock protein18c,Zm00001d018298,Zm00001d028561,heat shock protein18f,Zm00001d039936,Zm00001d047542,Zm00001d047841	GO:BP
HSFTF20	GO:0034605	cellular response to heat	1.43303e-06	6	Zm00001d010529,heat shock protein1,Zm00001d020898,Zm00001d028630,Zm00001d031332,heat-shock protein 101	GO:BP
HSFTF20	GO:0006970	response to osmotic stress	1.85315e-06	7	heat shock protein18c,Zm00001d018298,Zm00001d028561,heat shock protein18f,Zm00001d039936,Zm00001d047542,Zm00001d047841	GO:BP
HSFTF20	GO:0010035	response to inorganic substance	2.60297e-06	8	heat shock protein18c,Zm00001d018298,Zm00001d028561,heat shock protein18f,Zm00001d039936,Zm00001d040155,Zm00001d047542,Zm00001d047841	GO:BP
HSFTF20	GO:0006950	response to stress	4.73284e-06	18	Zm00001d008214,heat shock protein18c,Zm00001d010529,heat shock protein1,Zm00001d018298,Zm00001d020898,Zm00001d023265,Zm00001d028561,Zm00001d028630,Zm00001d031332,chaperone DNA J homolog1,heat-shock protein 101,Zm00001d039446,heat shock protein18f,Zm00001d039936,Zm00001d040155,Zm00001d047542,Zm00001d047841	GO:BP
HSFTF20	GO:0006458	'de novo' protein folding	5.83408e-06	6	Zm00001d009556,Zm00001d010529,heat shock protein1,Zm00001d028630,Zm00001d034919,Zm00001d039000	GO:BP
HSFTF20	GO:0061077	chaperone-mediated protein folding	6.59999e-06	6	Zm00001d009556,Zm00001d010529,heat shock protein1,Zm00001d028630,Zm00001d031569,Zm00001d039000	GO:BP
HSFTF20	GO:0006979	response to oxidative stress	4.14463e-05	8	heat shock protein18c,Zm00001d018298,Zm00001d028561,heat shock protein18f,Zm00001d039936,Zm00001d040155,Zm00001d047542,Zm00001d047841	GO:BP
HSFTF20	GO:0006986	response to unfolded protein	4.18311e-05	5	Zm00001d008214,Zm00001d010529,heat shock protein1,Zm00001d028630,heat-shock protein 101	GO:BP
HSFTF20	GO:0051085	chaperone cofactor-dependent protein refolding	6.92015e-05	5	Zm00001d009556,Zm00001d010529,heat shock protein1,Zm00001d028630,Zm00001d039000	GO:BP
HSFTF20	GO:0051084	'de novo' posttranslational protein folding	6.92015e-05	5	Zm00001d009556,Zm00001d010529,heat shock protein1,Zm00001d028630,Zm00001d039000	GO:BP
HSFTF20	GO:0042221	response to chemical	0.000263427	13	Zm00001d008214,heat shock protein18c,Zm00001d010529,heat shock protein1,Zm00001d018298,Zm00001d028561,Zm00001d028630,heat-shock protein 101,heat shock protein18f,Zm00001d039936,Zm00001d040155,Zm00001d047542,Zm00001d047841	GO:BP
HSFTF20	GO:0035966	response to topologically incorrect protein	0.000439307	5	Zm00001d008214,Zm00001d010529,heat shock protein1,Zm00001d028630,heat-shock protein 101	GO:BP
HSFTF20	GO:0042026	protein refolding	0.00167245	4	Zm00001d010529,heat shock protein1,Zm00001d028630,Zm00001d034919	GO:BP
HSFTF20	GO:0034620	cellular response to unfolded protein	0.00178376	4	Zm00001d008214,Zm00001d010529,heat shock protein1,Zm00001d028630	GO:BP
HSFTF20	GO:1901700	response to oxygen-containing compound	0.00346817	8	heat shock protein18c,Zm00001d018298,Zm00001d028561,heat shock protein18f,Zm00001d039936,Zm00001d040155,Zm00001d047542,Zm00001d047841	GO:BP
HSFTF20	GO:0050896	response to stimulus	0.00426899	19	Zm00001d008214,heat shock protein18c,Zm00001d010529,heat shock protein1,Zm00001d018298,Zm00001d020898,Zm00001d023265,Zm00001d028561,Zm00001d028630,Zm00001d031332,chaperone DNA J homolog1,heat-shock protein 101,Zm00001d038809,Zm00001d039446,heat shock protein18f,Zm00001d039936,Zm00001d040155,Zm00001d047542,Zm00001d047841	GO:BP
HSFTF20	GO:0035967	cellular response to topologically incorrect protein	0.0103862	4	Zm00001d008214,Zm00001d010529,heat shock protein1,Zm00001d028630	GO:BP
HSFTF20	GO:0009986	cell surface	0.00436484	2	Zm00001d020898,Zm00001d031332	GO:CC
HSFTF20	GO:0005737	cytoplasm	0.00560301	24	Zm00001d002823,Zm00001d007027,Zm00001d008214,heat shock protein18c,Zm00001d008975,Zm00001d009556,Zm00001d010529,Zm00001d010823,heat shock protein1,Zm00001d020898,Zm00001d024612,Zm00001d028630,Zm00001d031332,Zm00001d031569,chaperone DNA J homolog1,Zm00001d034919,Zm00001d037982,heat-shock protein 101,Zm00001d038809,Zm00001d039000,heat shock protein18f,sigma factor sig2A,Zm00001d050119,Zm00001d051990	GO:CC
HSFTF20	GO:0005829	cytosol	0.00848146	10	Zm00001d008975,Zm00001d009556,Zm00001d020898,Zm00001d024612,Zm00001d031332,chaperone DNA J homolog1,Zm00001d034919,Zm00001d037982,Zm00001d039000,Zm00001d050119	GO:CC
HSFTF20	GO:0048471	perinuclear region of cytoplasm	0.0236615	2	Zm00001d020898,Zm00001d031332	GO:CC
HSFTF20	GO:0051082	unfolded protein binding	1.641e-20	16	heat shock protein18c,Zm00001d009556,Zm00001d010529,heat shock protein1,Zm00001d018298,Zm00001d020898,Zm00001d028561,Zm00001d028630,Zm00001d031332,chaperone DNA J homolog1,Zm00001d034919,Zm00001d039000,heat shock protein18f,Zm00001d039936,Zm00001d047542,Zm00001d047841	GO:MF
HSFTF20	GO:0043621	protein self-association	3.67916e-11	7	heat shock protein18c,Zm00001d018298,Zm00001d028561,heat shock protein18f,Zm00001d039936,Zm00001d047542,Zm00001d047841	GO:MF
HSFTF20	GO:0031072	heat shock protein binding	1.26018e-06	6	Zm00001d002823,Zm00001d010529,heat shock protein1,Zm00001d028630,chaperone DNA J homolog1,Zm00001d050119	GO:MF
HSFTF20	GO:0051787	misfolded protein binding	0.00580321	3	Zm00001d010529,heat shock protein1,Zm00001d028630	GO:MF
HSFTF20	GO:0044183	protein folding chaperone	0.00836818	3	Zm00001d010529,heat shock protein1,Zm00001d028630	GO:MF
HSFTF20	GO:0005524	ATP binding	0.0154473	15	Zm00001d008975,Zm00001d010529,heat shock protein1,Zm00001d020898,Zm00001d023265,Zm00001d024612,Zm00001d028273,Zm00001d028630,Zm00001d031332,chaperone DNA J homolog1,Zm00001d034919,Zm00001d037052,heat-shock protein 101,Zm00001d038809,Zm00001d046364	GO:MF
HSFTF20	GO:0032559	adenyl ribonucleotide binding	0.0198855	15	Zm00001d008975,Zm00001d010529,heat shock protein1,Zm00001d020898,Zm00001d023265,Zm00001d024612,Zm00001d028273,Zm00001d028630,Zm00001d031332,chaperone DNA J homolog1,Zm00001d034919,Zm00001d037052,heat-shock protein 101,Zm00001d038809,Zm00001d046364	GO:MF
HSFTF20	GO:0030554	adenyl nucleotide binding	0.021735	15	Zm00001d008975,Zm00001d010529,heat shock protein1,Zm00001d020898,Zm00001d023265,Zm00001d024612,Zm00001d028273,Zm00001d028630,Zm00001d031332,chaperone DNA J homolog1,Zm00001d034919,Zm00001d037052,heat-shock protein 101,Zm00001d038809,Zm00001d046364	GO:MF
HSFTF20	GO:0005515	protein binding	0.0231784	19	Zm00001d002823,heat shock protein18c,Zm00001d009556,Zm00001d010529,heat shock protein1,Zm00001d018298,Zm00001d020898,Zm00001d028561,Zm00001d028630,Zm00001d031332,Zm00001d031569,chaperone DNA J homolog1,Zm00001d034919,Zm00001d039000,heat shock protein18f,Zm00001d039936,Zm00001d047542,Zm00001d047841,Zm00001d050119	GO:MF
HSFTF20	GO:0035639	purine ribonucleoside triphosphate binding	0.0487529	15	Zm00001d008975,Zm00001d010529,heat shock protein1,Zm00001d020898,Zm00001d023265,Zm00001d024612,Zm00001d028273,Zm00001d028630,Zm00001d031332,chaperone DNA J homolog1,Zm00001d034919,Zm00001d037052,heat-shock protein 101,Zm00001d038809,Zm00001d046364	GO:MF
HSFTF20	KEGG:04141	Protein processing in endoplasmic reticulum	2.53655e-12	12	heat shock protein18c,Zm00001d010529,heat shock protein1,Zm00001d018298,Zm00001d020898,Zm00001d028561,Zm00001d028630,chaperone DNA J homolog1,heat shock protein18f,Zm00001d039936,Zm00001d047542,Zm00001d047841	KEGG
HSFTF21	GO:0030139	endocytic vesicle	0.00913983	2	Zm00001d027333,ras-related protein RHN1	GO:CC
HSFTF21	KEGG:04144	Endocytosis	0.0212254	4	Zm00001d027333,Zm00001d028630,ras-related protein RHN1,Zm00001d042922	KEGG
LBD5	KEGG:00290	Valine, leucine and isoleucine biosynthesis	0.049993	1	Zm00001d013427	KEGG
MADS53	GO:0006396	RNA processing	0.00956935	11	Zm00001d004460,Zm00001d005303,Zm00001d006361,Zm00001d008327,Zm00001d010884,Zm00001d014759,Zm00001d018613,Zm00001d031326,Zm00001d040672,Zm00001d052186,Zm00001d053379	GO:BP
MADS53	GO:1990904	ribonucleoprotein complex	0.00633546	11	Zm00001d002737,Zm00001d005303,Zm00001d006361,Zm00001d008327,Zm00001d014759,Zm00001d018613,Zm00001d031326,Zm00001d035901,Zm00001d051627,Zm00001d052186,Zm00001d053379	GO:CC
MADS53	GO:0005730	nucleolus	0.042911	6	Zm00001d006361,Zm00001d008327,Zm00001d014759,Zm00001d017090,Zm00001d031326,Zm00001d037105	GO:CC
MRP1	GO:0071705	nitrogen compound transport	0.0409681	30	Zm00001d001789,Zm00001d005513,Zm00001d007758,Zm00001d010255,Zm00001d011185,Zm00001d013290,Zm00001d019106,Zm00001d021306,Zm00001d021401,Zm00001d021913,Zm00001d023450,Zm00001d023593,Zm00001d030868,Zm00001d031120,Zm00001d032687,Zm00001d033092,Zm00001d033097,Zm00001d037505,Zm00001d037624,Zm00001d038808,Zm00001d038965,Zm00001d040234,Zm00001d041603,Zm00001d043726,Zm00001d046929,Zm00001d047534,Zm00001d0…	GO:BP
MRP1	GO:0005783	endoplasmic reticulum	3.70965e-07	33	Zm00001d002944,protein disulfide isomerase12,Zm00001d007504,Zm00001d007758,Zm00001d009125,Zm00001d009520,Zm00001d011185,Zm00001d013053,Zm00001d013290,protein disulfide isomerase4,Zm00001d015006,Zm00001d017390,Zm00001d019106,Zm00001d019459,Zm00001d021306,Zm00001d021401,Zm00001d024520,Zm00001d027401,Zm00001d027484,Zm00001d028257,Zm00001d029454,Zm00001d030690,Zm00001d034124,Zm00001d034701,Zm00001d03…	GO:CC
MRP1	GO:0012505	endomembrane system	2.90739e-05	51	Zm00001d002944,protein disulfide isomerase12,Zm00001d007441,Zm00001d007504,Zm00001d007758,Zm00001d009125,Zm00001d009324,Zm00001d009520,Zm00001d009908,Zm00001d011185,Zm00001d013053,Zm00001d013290,protein disulfide isomerase4,Zm00001d015006,Zm00001d017390,Zm00001d018363,Zm00001d019106,Zm00001d019459,Zm00001d021306,Zm00001d021401,Zm00001d021913,Zm00001d024520,Zm00001d027401,Zm00001d027484,Zm00001d02…	GO:CC
MRP1	GO:0005789	endoplasmic reticulum membrane	0.000240622	19	Zm00001d002944,Zm00001d009125,Zm00001d009520,Zm00001d011185,Zm00001d013053,Zm00001d015006,Zm00001d017390,Zm00001d019459,Zm00001d021306,Zm00001d021401,Zm00001d024520,Zm00001d027484,Zm00001d029454,Zm00001d036748,Zm00001d046592,Zm00001d046929,Zm00001d049553,Zm00001d053731,Zm00001d054017	GO:CC
MRP1	GO:0042175	nuclear outer membrane-endoplasmic reticulum membrane network	0.000247195	19	Zm00001d002944,Zm00001d009125,Zm00001d009520,Zm00001d011185,Zm00001d013053,Zm00001d015006,Zm00001d017390,Zm00001d019459,Zm00001d021306,Zm00001d021401,Zm00001d024520,Zm00001d027484,Zm00001d029454,Zm00001d036748,Zm00001d046592,Zm00001d046929,Zm00001d049553,Zm00001d053731,Zm00001d054017	GO:CC
MRP1	GO:0098827	endoplasmic reticulum subcompartment	0.000267907	19	Zm00001d002944,Zm00001d009125,Zm00001d009520,Zm00001d011185,Zm00001d013053,Zm00001d015006,Zm00001d017390,Zm00001d019459,Zm00001d021306,Zm00001d021401,Zm00001d024520,Zm00001d027484,Zm00001d029454,Zm00001d036748,Zm00001d046592,Zm00001d046929,Zm00001d049553,Zm00001d053731,Zm00001d054017	GO:CC
MRP1	GO:0031090	organelle membrane	0.000282147	41	Zm00001d002944,Zm00001d005513,Zm00001d007758,Zm00001d009125,Zm00001d009520,Zm00001d011185,Zm00001d012599,Zm00001d013053,Zm00001d015006,Zm00001d017390,Zm00001d019106,Zm00001d019459,Zm00001d021306,Zm00001d021401,Zm00001d021913,Zm00001d024520,Zm00001d027484,Zm00001d029454,Zm00001d030012,Zm00001d030019,Zm00001d032687,Zm00001d033092,Zm00001d033097,Zm00001d033301,Zm00001d036748,Zm00001d037172,Zm00001d0…	GO:CC
MRP1	GO:0140534	endoplasmic reticulum protein-containing complex	0.00723899	9	Zm00001d002944,Zm00001d011185,Zm00001d021401,Zm00001d024520,Zm00001d027484,Zm00001d036748,Zm00001d046592,Zm00001d046929,Zm00001d053731	GO:CC
MRP1	GO:0031984	organelle subcompartment	0.015107	31	Zm00001d002944,Zm00001d007758,Zm00001d009125,Zm00001d009520,Zm00001d009908,Zm00001d011185,Zm00001d013053,Zm00001d015006,Zm00001d017390,Zm00001d019106,Zm00001d019459,Zm00001d021306,Zm00001d021401,Zm00001d021913,Zm00001d024520,Zm00001d027484,Zm00001d029454,Zm00001d030012,Zm00001d036748,Zm00001d037172,Zm00001d037624,Zm00001d038808,Zm00001d042336,Zm00001d043879,Zm00001d046592,Zm00001d046929,Zm00001d0…	GO:CC
MRP1	GO:0016020	membrane	0.0318711	130	Zm00001d002944,Zm00001d003033,Zm00001d003644,Zm00001d003925,Zm00001d005513,protein disulfide isomerase12,Zm00001d007159,Zm00001d007441,Zm00001d007504,Zm00001d007758,Zm00001d007941,Zm00001d009125,Zm00001d009324,Zm00001d009339,Zm00001d009520,Zm00001d010445,Zm00001d011185,Zm00001d011217,Zm00001d012599,Zm00001d013053,Zm00001d013179,Zm00001d013290,Zm00001d013319,Zm00001d015006,Zm00001d015231,Zm00001d0…	GO:CC
MRP1	GO:0071256	translocon complex	0.0324672	3	Zm00001d011185,Zm00001d046929,Zm00001d053731	GO:CC
MRP1	KEGG:04141	Protein processing in endoplasmic reticulum	0.00781912	11	Zm00001d002944,Zm00001d005866,protein disulfide isomerase4,Zm00001d024520,Zm00001d027484,Zm00001d028490,Zm00001d041603,Zm00001d046929,protein disulfide isomerase1,Zm00001d049208,Zm00001d053731	KEGG
MYB121	GO:0009423	chorismate biosynthetic process	0.00693454	2	Zm00001d022181,Zm00001d045450	GO:BP
MYB121	GO:0046417	chorismate metabolic process	0.0126793	2	Zm00001d022181,Zm00001d045450	GO:BP
MYB121	GO:0043650	dicarboxylic acid biosynthetic process	0.0239929	2	Zm00001d022181,Zm00001d045450	GO:BP
MYB121	GO:0003866	3-phosphoshikimate 1-carboxyvinyltransferase activity	0.0499903	1	Zm00001d045450	GO:MF
MYB50	KEGG:04145	Phagosome	0.0103715	3	alpha tubulin3,alpha tubulin6,beta tubulin1	KEGG
MYB73	GO:0006122	mitochondrial electron transport, ubiquinol to cytochrome c	0.0011724	5	Zm00001d004997,cytochrome c reductase1,Zm00001d038218,Zm00001d041917,Zm00001d050696	GO:BP
MYB73	GO:0006414	translational elongation	0.00472015	8	elongation initiation factor5A,receptor for activated C kinase2,Zm00001d009870,acidic ribosomal protein P2b (rpp2b),Zm00001d021788,elongation factor 1-alpha10,elongation factor alpha2,elongation factor alpha1	GO:BP
MYB73	GO:0070972	protein localization to endoplasmic reticulum	0.00676405	7	Zm00001d006219,Zm00001d011185,Zm00001d013642,signal recognition particle receptor homolog1,Zm00001d028201,Zm00001d034805,Zm00001d042569	GO:BP
MYB73	GO:0045047	protein targeting to ER	0.00904786	6	Zm00001d011185,Zm00001d013642,signal recognition particle receptor homolog1,Zm00001d028201,Zm00001d034805,Zm00001d042569	GO:BP
MYB73	GO:0072599	establishment of protein localization to endoplasmic reticulum	0.00904786	6	Zm00001d011185,Zm00001d013642,signal recognition particle receptor homolog1,Zm00001d028201,Zm00001d034805,Zm00001d042569	GO:BP
MYB73	GO:0005750	mitochondrial respiratory chain complex III	0.00358028	4	Zm00001d004997,cytochrome c reductase1,Zm00001d041917,Zm00001d050696	GO:CC
MYB73	GO:0045275	respiratory chain complex III	0.00444475	4	Zm00001d004997,cytochrome c reductase1,Zm00001d041917,Zm00001d050696	GO:CC
MYB73	GO:0070069	cytochrome complex	0.030386	4	Zm00001d004997,cytochrome c reductase1,Zm00001d041917,Zm00001d050696	GO:CC
MYB73	GO:0003746	translation elongation factor activity	0.0159459	6	elongation initiation factor5A,Zm00001d009870,Zm00001d021788,elongation factor 1-alpha10,elongation factor alpha2,elongation factor alpha1	GO:MF
MYB83	GO:0044281	small molecule metabolic process	8.08368e-11	56	Zm00001d002334,Zm00001d003658,Zm00001d004136,triose phosphate isomerase2,Zm00001d009383,proline responding1,hexokinase3,Zm00001d011330,Zm00001d011526,Zm00001d011773,Zm00001d013223,4-hydroxyphenylpyruvate dioxygenase 1,Zm00001d015383,glutamate-oxaloacetate transaminase2,Zm00001d018902,Zm00001d020643,Zm00001d020771,Zm00001d020908,Zm00001d021310,Zm00001d022622,Zm00001d023243,glycine decarboxylase1,Z…	GO:BP
MYB83	GO:0009117	nucleotide metabolic process	4.62554e-08	23	Zm00001d002334,Zm00001d003658,triose phosphate isomerase2,hexokinase3,Zm00001d011330,Zm00001d015383,Zm00001d020771,Zm00001d021310,Zm00001d023833,Zm00001d025258,Zm00001d027502,adenylosuccinate synthetase,pyruvate dehydrogenase2,Zm00001d034023,Zm00001d037045,Zm00001d037813,hexokinase2,Zm00001d043834,Zm00001d044459,hybrid proline-rich protein1,Zm00001d046742,Zm00001d048091,Zm00001d050187	GO:BP
MYB83	GO:0019693	ribose phosphate metabolic process	5.22069e-08	21	Zm00001d002334,Zm00001d003658,triose phosphate isomerase2,hexokinase3,Zm00001d011330,Zm00001d015383,Zm00001d020771,Zm00001d021310,Zm00001d023833,Zm00001d025258,adenylosuccinate synthetase,pyruvate dehydrogenase2,Zm00001d034023,Zm00001d037045,Zm00001d037813,hexokinase2,Zm00001d043834,Zm00001d044459,Zm00001d046742,Zm00001d048091,Zm00001d050187	GO:BP
MYB83	GO:0006753	nucleoside phosphate metabolic process	7.96671e-08	23	Zm00001d002334,Zm00001d003658,triose phosphate isomerase2,hexokinase3,Zm00001d011330,Zm00001d015383,Zm00001d020771,Zm00001d021310,Zm00001d023833,Zm00001d025258,Zm00001d027502,adenylosuccinate synthetase,pyruvate dehydrogenase2,Zm00001d034023,Zm00001d037045,Zm00001d037813,hexokinase2,Zm00001d043834,Zm00001d044459,hybrid proline-rich protein1,Zm00001d046742,Zm00001d048091,Zm00001d050187	GO:BP
MYB83	GO:0006163	purine nucleotide metabolic process	1.68097e-07	20	Zm00001d002334,Zm00001d003658,triose phosphate isomerase2,hexokinase3,Zm00001d011330,Zm00001d015383,Zm00001d020771,Zm00001d021310,Zm00001d023833,Zm00001d025258,Zm00001d027502,adenylosuccinate synthetase,pyruvate dehydrogenase2,Zm00001d034023,Zm00001d037813,hexokinase2,Zm00001d043834,Zm00001d044459,Zm00001d046742,Zm00001d048091	GO:BP
MYB83	GO:0019637	organophosphate metabolic process	2.06035e-07	31	Zm00001d002334,Zm00001d003658,Zm00001d006185,triose phosphate isomerase2,hexokinase3,Zm00001d011330,Zm00001d011642,umc7,Zm00001d014140,Zm00001d015383,Zm00001d020771,Zm00001d021310,Zm00001d023833,Zm00001d024967,Zm00001d025258,Zm00001d027502,adenylosuccinate synthetase,Zm00001d030533,pyruvate dehydrogenase2,Zm00001d034023,Zm00001d037045,Zm00001d037813,hexokinase2,Zm00001d043834,Zm00001d044459,hybri…	GO:BP
MYB83	GO:0009259	ribonucleotide metabolic process	2.33654e-07	20	Zm00001d002334,Zm00001d003658,triose phosphate isomerase2,hexokinase3,Zm00001d011330,Zm00001d015383,Zm00001d020771,Zm00001d021310,Zm00001d023833,Zm00001d025258,adenylosuccinate synthetase,pyruvate dehydrogenase2,Zm00001d034023,Zm00001d037045,Zm00001d037813,hexokinase2,Zm00001d043834,Zm00001d044459,Zm00001d048091,Zm00001d050187	GO:BP
MYB83	GO:1901135	carbohydrate derivative metabolic process	2.55146e-07	31	Zm00001d002334,Zm00001d003658,Zm00001d006185,triose phosphate isomerase2,Zm00001d010050,hexokinase3,Zm00001d011330,Zm00001d011526,umc7,Zm00001d014140,Zm00001d015383,endochitinase precursor4,Zm00001d020771,Zm00001d021310,Zm00001d023833,Zm00001d024967,Zm00001d025258,adenylosuccinate synthetase,pyruvate dehydrogenase2,Zm00001d034023,Zm00001d037045,Zm00001d037813,hexokinase2,Zm00001d043834,Zm00001d04…	GO:BP
MYB83	GO:0055086	nucleobase-containing small molecule metabolic process	7.10552e-07	24	Zm00001d002334,Zm00001d003658,triose phosphate isomerase2,hexokinase3,Zm00001d011330,Zm00001d011526,Zm00001d015383,Zm00001d020771,Zm00001d021310,Zm00001d023833,Zm00001d025258,Zm00001d027502,adenylosuccinate synthetase,pyruvate dehydrogenase2,Zm00001d034023,Zm00001d037045,Zm00001d037813,hexokinase2,Zm00001d043834,Zm00001d044459,hybrid proline-rich protein1,Zm00001d046742,Zm00001d048091,Zm00001d050…	GO:BP
MYB83	GO:0072521	purine-containing compound metabolic process	1.04744e-06	20	Zm00001d002334,Zm00001d003658,triose phosphate isomerase2,hexokinase3,Zm00001d011330,Zm00001d015383,Zm00001d020771,Zm00001d021310,Zm00001d023833,Zm00001d025258,Zm00001d027502,adenylosuccinate synthetase,pyruvate dehydrogenase2,Zm00001d034023,Zm00001d037813,hexokinase2,Zm00001d043834,Zm00001d044459,Zm00001d046742,Zm00001d048091	GO:BP
MYB83	GO:0009150	purine ribonucleotide metabolic process	1.98268e-06	18	Zm00001d002334,Zm00001d003658,triose phosphate isomerase2,hexokinase3,Zm00001d011330,Zm00001d015383,Zm00001d020771,Zm00001d021310,Zm00001d023833,Zm00001d025258,adenylosuccinate synthetase,pyruvate dehydrogenase2,Zm00001d034023,Zm00001d037813,hexokinase2,Zm00001d043834,Zm00001d044459,Zm00001d048091	GO:BP
MYB83	GO:0055114	oxidation-reduction process	2.12238e-06	48	Zm00001d004136,Zm00001d009779,proline responding1,Zm00001d011581,umc7,Zm00001d013223,Zm00001d014204,4-hydroxyphenylpyruvate dioxygenase 1,Zm00001d015383,brown midrib1,glossy8,Zm00001d018820,Zm00001d020402,glycine decarboxylase1,Zm00001d023580,male sterile10,Zm00001d024967,fatty acid biosynthesis1,Zm00001d025774,IDP1639,Zm00001d025921,glutamic dehydrogenase2,Zm00001d027276,tassel seed2,Zm00001d029…	GO:BP
MYB83	GO:0009165	nucleotide biosynthetic process	2.52551e-06	16	Zm00001d002334,Zm00001d003658,Zm00001d011330,Zm00001d023833,Zm00001d027502,adenylosuccinate synthetase,pyruvate dehydrogenase2,Zm00001d034023,Zm00001d037045,Zm00001d037813,Zm00001d043834,Zm00001d044459,hybrid proline-rich protein1,Zm00001d046742,Zm00001d048091,Zm00001d050187	GO:BP
MYB83	GO:0046390	ribose phosphate biosynthetic process	3.12319e-06	14	Zm00001d002334,Zm00001d003658,Zm00001d011330,Zm00001d023833,adenylosuccinate synthetase,pyruvate dehydrogenase2,Zm00001d034023,Zm00001d037045,Zm00001d037813,Zm00001d043834,Zm00001d044459,Zm00001d046742,Zm00001d048091,Zm00001d050187	GO:BP
MYB83	GO:1901293	nucleoside phosphate biosynthetic process	3.29556e-06	16	Zm00001d002334,Zm00001d003658,Zm00001d011330,Zm00001d023833,Zm00001d027502,adenylosuccinate synthetase,pyruvate dehydrogenase2,Zm00001d034023,Zm00001d037045,Zm00001d037813,Zm00001d043834,Zm00001d044459,hybrid proline-rich protein1,Zm00001d046742,Zm00001d048091,Zm00001d050187	GO:BP
MYB83	GO:0044283	small molecule biosynthetic process	1.40307e-05	27	Zm00001d004136,triose phosphate isomerase2,Zm00001d009383,proline responding1,Zm00001d011773,Zm00001d013223,Zm00001d020771,Zm00001d020908,Zm00001d021310,Zm00001d022622,Zm00001d023243,Zm00001d023833,Zm00001d024770,fatty acid biosynthesis1,Zm00001d028406,Zm00001d029723,Zm00001d030533,Zm00001d031128,Zm00001d031929,hydroxymethylpyrimidine phosphate synthase1,Zm00001d034023,Zm00001d037045,Zm00001d0408…	GO:BP
MYB83	GO:0090407	organophosphate biosynthetic process	1.5554e-05	21	Zm00001d002334,Zm00001d003658,triose phosphate isomerase2,Zm00001d011330,Zm00001d011642,Zm00001d014140,Zm00001d021310,Zm00001d023833,Zm00001d027502,adenylosuccinate synthetase,Zm00001d030533,pyruvate dehydrogenase2,Zm00001d034023,Zm00001d037045,Zm00001d037813,Zm00001d043834,Zm00001d044459,hybrid proline-rich protein1,Zm00001d046742,Zm00001d048091,Zm00001d050187	GO:BP
MYB83	GO:0009260	ribonucleotide biosynthetic process	1.87903e-05	13	Zm00001d002334,Zm00001d003658,Zm00001d011330,Zm00001d023833,adenylosuccinate synthetase,pyruvate dehydrogenase2,Zm00001d034023,Zm00001d037045,Zm00001d037813,Zm00001d043834,Zm00001d044459,Zm00001d048091,Zm00001d050187	GO:BP
MYB83	GO:0006164	purine nucleotide biosynthetic process	2.57118e-05	12	Zm00001d002334,Zm00001d003658,Zm00001d011330,Zm00001d023833,adenylosuccinate synthetase,pyruvate dehydrogenase2,Zm00001d034023,Zm00001d037813,Zm00001d043834,Zm00001d044459,Zm00001d046742,Zm00001d048091	GO:BP
MYB83	GO:0072522	purine-containing compound biosynthetic process	4.3696e-05	12	Zm00001d002334,Zm00001d003658,Zm00001d011330,Zm00001d023833,adenylosuccinate synthetase,pyruvate dehydrogenase2,Zm00001d034023,Zm00001d037813,Zm00001d043834,Zm00001d044459,Zm00001d046742,Zm00001d048091	GO:BP
MYB83	GO:0019752	carboxylic acid metabolic process	6.40089e-05	31	Zm00001d004136,triose phosphate isomerase2,proline responding1,hexokinase3,Zm00001d013223,4-hydroxyphenylpyruvate dioxygenase 1,Zm00001d015383,glutamate-oxaloacetate transaminase2,Zm00001d020771,Zm00001d020908,Zm00001d021310,Zm00001d022622,Zm00001d023243,glycine decarboxylase1,Zm00001d023779,fatty acid biosynthesis1,Zm00001d025258,glutamic dehydrogenase2,Zm00001d028406,Zm00001d029723,Zm00001d0311…	GO:BP
MYB83	GO:0043436	oxoacid metabolic process	0.000114508	31	Zm00001d004136,triose phosphate isomerase2,proline responding1,hexokinase3,Zm00001d013223,4-hydroxyphenylpyruvate dioxygenase 1,Zm00001d015383,glutamate-oxaloacetate transaminase2,Zm00001d020771,Zm00001d020908,Zm00001d021310,Zm00001d022622,Zm00001d023243,glycine decarboxylase1,Zm00001d023779,fatty acid biosynthesis1,Zm00001d025258,glutamic dehydrogenase2,Zm00001d028406,Zm00001d029723,Zm00001d0311…	GO:BP
MYB83	GO:0009152	purine ribonucleotide biosynthetic process	0.000158058	11	Zm00001d002334,Zm00001d003658,Zm00001d011330,Zm00001d023833,adenylosuccinate synthetase,pyruvate dehydrogenase2,Zm00001d034023,Zm00001d037813,Zm00001d043834,Zm00001d044459,Zm00001d048091	GO:BP
MYB83	GO:0009156	ribonucleoside monophosphate biosynthetic process	0.000191121	8	Zm00001d002334,Zm00001d003658,adenylosuccinate synthetase,Zm00001d034023,Zm00001d037045,Zm00001d037813,Zm00001d046742,Zm00001d050187	GO:BP
MYB83	GO:0006082	organic acid metabolic process	0.000211353	31	Zm00001d004136,triose phosphate isomerase2,proline responding1,hexokinase3,Zm00001d013223,4-hydroxyphenylpyruvate dioxygenase 1,Zm00001d015383,glutamate-oxaloacetate transaminase2,Zm00001d020771,Zm00001d020908,Zm00001d021310,Zm00001d022622,Zm00001d023243,glycine decarboxylase1,Zm00001d023779,fatty acid biosynthesis1,Zm00001d025258,glutamic dehydrogenase2,Zm00001d028406,Zm00001d029723,Zm00001d0311…	GO:BP
MYB83	GO:0009161	ribonucleoside monophosphate metabolic process	0.000293646	8	Zm00001d002334,Zm00001d003658,adenylosuccinate synthetase,Zm00001d034023,Zm00001d037045,Zm00001d037813,Zm00001d046742,Zm00001d050187	GO:BP
MYB83	GO:0046034	ATP metabolic process	0.00043896	13	triose phosphate isomerase2,hexokinase3,Zm00001d011330,Zm00001d015383,Zm00001d020771,Zm00001d021310,pyruvate dehydrogenase2,Zm00001d033753,hexokinase2,Zm00001d043834,Zm00001d044459,Zm00001d048091,Zm00001d052678	GO:BP
MYB83	GO:0009124	nucleoside monophosphate biosynthetic process	0.000533927	8	Zm00001d002334,Zm00001d003658,adenylosuccinate synthetase,Zm00001d034023,Zm00001d037045,Zm00001d037813,Zm00001d046742,Zm00001d050187	GO:BP
MYB83	GO:1901137	carbohydrate derivative biosynthetic process	0.000720998	19	Zm00001d002334,Zm00001d003658,triose phosphate isomerase2,Zm00001d011330,Zm00001d014140,Zm00001d021310,Zm00001d023833,adenylosuccinate synthetase,pyruvate dehydrogenase2,Zm00001d034023,Zm00001d037045,Zm00001d037813,Zm00001d043834,Zm00001d044459,hybrid proline-rich protein1,Zm00001d046742,Zm00001d048091,Zm00001d050187,Zm00001d053149	GO:BP
MYB83	GO:0009123	nucleoside monophosphate metabolic process	0.000853996	9	Zm00001d002334,Zm00001d003658,Zm00001d027502,adenylosuccinate synthetase,Zm00001d034023,Zm00001d037045,Zm00001d037813,Zm00001d046742,Zm00001d050187	GO:BP
MYB83	GO:0016052	carbohydrate catabolic process	0.00093485	15	triose phosphate isomerase2,hexokinase3,Zm00001d011526,Zm00001d015383,endochitinase precursor4,Zm00001d018902,Zm00001d020771,Zm00001d021310,Zm00001d022460,Zm00001d024967,Zm00001d027309,pyruvate dehydrogenase2,hexokinase2,starch phoshorylase2,phosphogluconate dehydrogenase3	GO:BP
MYB83	GO:0046686	response to cadmium ion	0.00169221	6	pyrophosphate-energized proton pump1,glutamate-oxaloacetate transaminase2,glutamic dehydrogenase2,Zm00001d027861,adenylosuccinate synthetase,starch phoshorylase2	GO:BP
MYB83	GO:0046939	nucleotide phosphorylation	0.00360429	9	triose phosphate isomerase2,hexokinase3,Zm00001d015383,Zm00001d020771,Zm00001d021310,Zm00001d023833,pyruvate dehydrogenase2,hexokinase2,diphosphonucleotide phosphatase2	GO:BP
MYB83	GO:0010038	response to metal ion	0.00502224	7	pyrophosphate-energized proton pump1,glutamate-oxaloacetate transaminase2,glutamic dehydrogenase2,Zm00001d027861,adenylosuccinate synthetase,Zm00001d031908,starch phoshorylase2	GO:BP
MYB83	GO:1901566	organonitrogen compound biosynthetic process	0.00604524	44	Zm00001d002334,Zm00001d003658,Zm00001d005159,Zm00001d009383,proline responding1,Zm00001d010803,Zm00001d011330,Zm00001d011642,Zm00001d013223,Zm00001d013332,Zm00001d014140,Zm00001d017719,Zm00001d020908,Zm00001d021704,Zm00001d022386,Zm00001d022622,Zm00001d023243,Zm00001d023833,fatty acid biosynthesis1,Zm00001d027618,adenylosuccinate synthetase,Zm00001d029105,Zm00001d029723,Zm00001d030533,Zm00001d031…	GO:BP
MYB83	GO:0044282	small molecule catabolic process	0.0115662	12	triose phosphate isomerase2,Zm00001d011526,4-hydroxyphenylpyruvate dioxygenase 1,Zm00001d018902,Zm00001d021310,glycine decarboxylase1,Zm00001d023779,Zm00001d024967,Zm00001d025258,glutamic dehydrogenase2,Zm00001d029723,phosphogluconate dehydrogenase3	GO:BP
MYB83	GO:0010035	response to inorganic substance	0.0118778	11	pyrophosphate-energized proton pump1,glutamate-oxaloacetate transaminase2,Zm00001d023833,glutamic dehydrogenase2,Zm00001d027861,adenylosuccinate synthetase,Zm00001d031908,Zm00001d031944,starch phoshorylase2,Zm00001d045321,phosphogluconate dehydrogenase3	GO:BP
MYB83	GO:0006520	cellular amino acid metabolic process	0.0122635	17	proline responding1,Zm00001d013223,4-hydroxyphenylpyruvate dioxygenase 1,glutamate-oxaloacetate transaminase2,Zm00001d020908,Zm00001d023243,glycine decarboxylase1,Zm00001d023779,Zm00001d025258,glutamic dehydrogenase2,Zm00001d029723,Zm00001d031128,Zm00001d031929,Zm00001d047166,Zm00001d047667,Zm00001d048794,Zm00001d050187	GO:BP
MYB83	GO:0009132	nucleoside diphosphate metabolic process	0.0131303	9	triose phosphate isomerase2,hexokinase3,Zm00001d015383,Zm00001d020771,Zm00001d021310,Zm00001d023833,Zm00001d027502,pyruvate dehydrogenase2,hexokinase2	GO:BP
MYB83	GO:0006091	generation of precursor metabolites and energy	0.0140573	20	Zm00001d004136,Zm00001d006185,triose phosphate isomerase2,hexokinase3,Zm00001d011330,Zm00001d015383,Zm00001d020771,Zm00001d021310,Zm00001d024967,Zm00001d025258,pyruvate dehydrogenase2,Zm00001d033753,ferredoxin NADP reductase1,hexokinase2,starch phoshorylase2,Zm00001d043834,Zm00001d044459,Zm00001d045152,phosphogluconate dehydrogenase3,Zm00001d052678	GO:BP
MYB83	GO:0051156	glucose 6-phosphate metabolic process	0.0207075	5	Zm00001d006185,hexokinase3,Zm00001d020771,hexokinase2,phosphogluconate dehydrogenase3	GO:BP
MYB83	GO:0006165	nucleoside diphosphate phosphorylation	0.024028	8	triose phosphate isomerase2,hexokinase3,Zm00001d015383,Zm00001d020771,Zm00001d021310,Zm00001d023833,pyruvate dehydrogenase2,hexokinase2	GO:BP
MYB83	GO:0006796	phosphate-containing compound metabolic process	0.0256322	58	Zm00001d002334,Zm00001d003658,Zm00001d005161,Zm00001d006185,Zm00001d006217,triose phosphate isomerase2,proline responding1,Zm00001d010520,hexokinase3,Zm00001d011330,Zm00001d011526,Zm00001d011642,Zm00001d011734,umc7,Zm00001d013430,Zm00001d013572,Zm00001d014140,Zm00001d015383,Zm00001d015884,pyrophosphate-energized proton pump1,Zm00001d020771,Zm00001d021310,Zm00001d021686,Zm00001d023833,Zm00001d0249…	GO:BP
MYB83	GO:0006793	phosphorus metabolic process	0.0345016	58	Zm00001d002334,Zm00001d003658,Zm00001d005161,Zm00001d006185,Zm00001d006217,triose phosphate isomerase2,proline responding1,Zm00001d010520,hexokinase3,Zm00001d011330,Zm00001d011526,Zm00001d011642,Zm00001d011734,umc7,Zm00001d013430,Zm00001d013572,Zm00001d014140,Zm00001d015383,Zm00001d015884,pyrophosphate-energized proton pump1,Zm00001d020771,Zm00001d021310,Zm00001d021686,Zm00001d023833,Zm00001d0249…	GO:BP
MYB83	GO:0009145	purine nucleoside triphosphate biosynthetic process	0.0347196	6	Zm00001d011330,Zm00001d023833,Zm00001d034023,Zm00001d043834,Zm00001d044459,Zm00001d048091	GO:BP
MYB83	GO:0009206	purine ribonucleoside triphosphate biosynthetic process	0.0347196	6	Zm00001d011330,Zm00001d023833,Zm00001d034023,Zm00001d043834,Zm00001d044459,Zm00001d048091	GO:BP
MYB83	GO:0009205	purine ribonucleoside triphosphate metabolic process	0.0347196	6	Zm00001d011330,Zm00001d023833,Zm00001d034023,Zm00001d043834,Zm00001d044459,Zm00001d048091	GO:BP
MYB83	GO:0009144	purine nucleoside triphosphate metabolic process	0.0437309	6	Zm00001d011330,Zm00001d023833,Zm00001d034023,Zm00001d043834,Zm00001d044459,Zm00001d048091	GO:BP
MYB83	GO:0005739	mitochondrion	1.32113e-10	49	Zm00001d002967,Zm00001d004136,voltage-dependent anion channel protein1a,Zm00001d008224,hexokinase3,Zm00001d010872,Zm00001d011330,Zm00001d011412,Zm00001d011773,Zm00001d011877,Zm00001d013923,Zm00001d020510,Zm00001d021704,Zm00001d022386,Zm00001d022603,glycine decarboxylase1,Zm00001d024967,glutamic dehydrogenase2,Zm00001d026475,Zm00001d027502,Zm00001d027861,Zm00001d030533,Zm00001d030618,pyruvate dehy…	GO:CC
MYB83	GO:0005740	mitochondrial envelope	5.44563e-06	19	voltage-dependent anion channel protein1a,Zm00001d011330,Zm00001d011412,Zm00001d011773,Zm00001d020510,Zm00001d030618,Zm00001d033530,Zm00001d033753,Zm00001d034698,Zm00001d035054,Zm00001d037663,voltage-dependent anion channel protein2,Zm00001d043834,Zm00001d044318,Zm00001d044459,Zm00001d045152,Zm00001d048091,Zm00001d048204,Zm00001d050637	GO:CC
MYB83	GO:0031975	envelope	1.56128e-05	29	voltage-dependent anion channel protein1a,Zm00001d011330,Zm00001d011412,Zm00001d011773,pyrophosphate-energized proton pump1,glutamate-oxaloacetate transaminase2,Zm00001d018927,Zm00001d020426,Zm00001d020510,glycine decarboxylase1,Zm00001d023833,Zm00001d026645,Zm00001d030618,dicarboxylic acid transporter2,Zm00001d033530,Zm00001d033753,Zm00001d034698,Zm00001d035054,Zm00001d037663,voltage-dependent a…	GO:CC
MYB83	GO:0031967	organelle envelope	1.56128e-05	29	voltage-dependent anion channel protein1a,Zm00001d011330,Zm00001d011412,Zm00001d011773,pyrophosphate-energized proton pump1,glutamate-oxaloacetate transaminase2,Zm00001d018927,Zm00001d020426,Zm00001d020510,glycine decarboxylase1,Zm00001d023833,Zm00001d026645,Zm00001d030618,dicarboxylic acid transporter2,Zm00001d033530,Zm00001d033753,Zm00001d034698,Zm00001d035054,Zm00001d037663,voltage-dependent a…	GO:CC
MYB83	GO:0031966	mitochondrial membrane	1.79006e-05	18	voltage-dependent anion channel protein1a,Zm00001d011330,Zm00001d011412,Zm00001d011773,Zm00001d030618,Zm00001d033530,Zm00001d033753,Zm00001d034698,Zm00001d035054,Zm00001d037663,voltage-dependent anion channel protein2,Zm00001d043834,Zm00001d044318,Zm00001d044459,Zm00001d045152,Zm00001d048091,Zm00001d048204,Zm00001d050637	GO:CC
MYB83	GO:1990204	oxidoreductase complex	5.33882e-05	12	umc7,glycine decarboxylase1,Zm00001d024967,Zm00001d025258,pyruvate dehydrogenase2,Zm00001d033530,Zm00001d033753,Zm00001d035054,Zm00001d037663,Zm00001d040721,hybrid proline-rich protein1,Zm00001d048204	GO:CC
MYB83	GO:0098798	mitochondrial protein-containing complex	6.0491e-05	16	Zm00001d011330,Zm00001d011412,Zm00001d021704,Zm00001d022386,pyruvate dehydrogenase2,Zm00001d033530,Zm00001d033753,Zm00001d034698,Zm00001d035054,Zm00001d037663,Zm00001d043834,Zm00001d044255,Zm00001d044459,Zm00001d048091,Zm00001d048204,Zm00001d050637	GO:CC
MYB83	GO:0019866	organelle inner membrane	0.000405309	16	Zm00001d011330,Zm00001d011773,Zm00001d018927,Zm00001d030618,dicarboxylic acid transporter2,Zm00001d033530,Zm00001d033753,Zm00001d034698,Zm00001d035054,Zm00001d037663,Zm00001d043834,Zm00001d044459,Zm00001d045152,Zm00001d048091,Zm00001d048204,Zm00001d050637	GO:CC
MYB83	GO:0005737	cytoplasm	0.000508287	142	Zm00001d001999,Zm00001d002334,Zm00001d002727,Zm00001d002967,Zm00001d003658,Zm00001d004136,Zm00001d005161,Zm00001d005253,voltage-dependent anion channel protein1a,Zm00001d006185,triose phosphate isomerase2,Zm00001d008224,Zm00001d008992,Zm00001d009383,Zm00001d010050,proline responding1,Zm00001d010115,hexokinase3,Zm00001d010872,Zm00001d011330,Zm00001d011412,Zm00001d011526,Zm00001d011581,Zm00001d0117…	GO:CC
MYB83	GO:0009536	plastid	0.000985814	42	Zm00001d002727,Zm00001d002967,Zm00001d003658,Zm00001d005161,Zm00001d010115,Zm00001d011526,Zm00001d017395,pyrophosphate-energized proton pump1,glutamate-oxaloacetate transaminase2,Zm00001d018927,Zm00001d020357,Zm00001d020426,Zm00001d020643,Zm00001d020771,Zm00001d020827,Zm00001d022603,Zm00001d023243,glycine decarboxylase1,Zm00001d023833,fatty acid biosynthesis1,Zm00001d026645,Zm00001d027309,adenylo…	GO:CC
MYB83	GO:0005743	mitochondrial inner membrane	0.00133871	14	Zm00001d011330,Zm00001d011773,Zm00001d030618,Zm00001d033530,Zm00001d033753,Zm00001d034698,Zm00001d035054,Zm00001d037663,Zm00001d043834,Zm00001d044459,Zm00001d045152,Zm00001d048091,Zm00001d048204,Zm00001d050637	GO:CC
MYB83	GO:0098800	inner mitochondrial membrane protein complex	0.00141695	11	Zm00001d011330,Zm00001d033530,Zm00001d033753,Zm00001d034698,Zm00001d035054,Zm00001d037663,Zm00001d043834,Zm00001d044459,Zm00001d048091,Zm00001d048204,Zm00001d050637	GO:CC
MYB83	GO:0070469	respirasome	0.00194246	9	Zm00001d011330,Zm00001d030618,Zm00001d033530,Zm00001d033753,Zm00001d035054,Zm00001d037663,Zm00001d044459,Zm00001d045152,Zm00001d048204	GO:CC
MYB83	GO:0009507	chloroplast	0.00239432	38	Zm00001d002727,Zm00001d002967,Zm00001d003658,Zm00001d005161,Zm00001d011526,Zm00001d017395,pyrophosphate-energized proton pump1,glutamate-oxaloacetate transaminase2,Zm00001d018927,Zm00001d020357,Zm00001d020426,Zm00001d020643,Zm00001d020771,Zm00001d020827,Zm00001d023243,glycine decarboxylase1,Zm00001d023833,fatty acid biosynthesis1,Zm00001d026645,Zm00001d027309,adenylosuccinate synthetase,Zm00001d0…	GO:CC
MYB83	GO:0005746	mitochondrial respirasome	0.00315347	8	Zm00001d011330,Zm00001d030618,Zm00001d033530,Zm00001d033753,Zm00001d035054,Zm00001d037663,Zm00001d044459,Zm00001d048204	GO:CC
MYB83	GO:0009570	chloroplast stroma	0.0115872	14	Zm00001d011526,pyrophosphate-energized proton pump1,glutamate-oxaloacetate transaminase2,Zm00001d020771,Zm00001d020827,Zm00001d023833,Zm00001d027309,adenylosuccinate synthetase,Zm00001d031908,Zm00001d031929,hydroxymethylpyrimidine phosphate synthase1,Zm00001d037813,Zm00001d041719,Zm00001d044713	GO:CC
MYB83	GO:0009532	plastid stroma	0.0129042	14	Zm00001d011526,pyrophosphate-energized proton pump1,glutamate-oxaloacetate transaminase2,Zm00001d020771,Zm00001d020827,Zm00001d023833,Zm00001d027309,adenylosuccinate synthetase,Zm00001d031908,Zm00001d031929,hydroxymethylpyrimidine phosphate synthase1,Zm00001d037813,Zm00001d041719,Zm00001d044713	GO:CC
MYB83	GO:0098803	respiratory chain complex	0.0206721	7	Zm00001d011330,Zm00001d033530,Zm00001d033753,Zm00001d035054,Zm00001d037663,Zm00001d044459,Zm00001d048204	GO:CC
MYB83	GO:0016491	oxidoreductase activity	1.33354e-05	50	Zm00001d004136,Zm00001d009779,proline responding1,Zm00001d011330,Zm00001d011581,umc7,Zm00001d013223,Zm00001d014204,4-hydroxyphenylpyruvate dioxygenase 1,Zm00001d015383,brown midrib1,glossy8,Zm00001d018820,Zm00001d020402,glycine decarboxylase1,Zm00001d023580,male sterile10,Zm00001d024967,fatty acid biosynthesis1,Zm00001d025774,IDP1639,glutamic dehydrogenase2,Zm00001d027276,tassel seed2,Zm00001d029…	GO:MF
MYB83	GO:0003824	catalytic activity	0.00183093	178	Zm00001d001999,DNA methyl transferase5,Zm00001d002334,Zm00001d002632,Zm00001d002727,Zm00001d002967,Zm00001d003658,Zm00001d004136,Zm00001d005159,Zm00001d005161,Zm00001d005453,Zm00001d006185,Zm00001d006217,triose phosphate isomerase2,Zm00001d009383,Zm00001d009779,Zm00001d010050,proline responding1,Zm00001d010520,hexokinase3,Zm00001d010828,Zm00001d011330,Zm00001d011526,Zm00001d011581,Zm00001d011642,…	GO:MF
MYB83	GO:0016638	oxidoreductase activity, acting on the CH-NH2 group of donors	0.0413026	4	glycine decarboxylase1,glutamic dehydrogenase2,Zm00001d029723,Zm00001d030533	GO:MF
MYB83	KEGG:01100	Metabolic pathways	0.000604433	58	Zm00001d001999,DNA methyl transferase5,Zm00001d002334,Zm00001d003658,Zm00001d005253,Zm00001d006185,triose phosphate isomerase2,Zm00001d009779,proline responding1,Zm00001d010520,Zm00001d011330,Zm00001d011734,Zm00001d011773,Zm00001d015234,Zm00001d015383,glossy8,endochitinase precursor4,nitrilase1,Zm00001d018902,sterol methyltransferase1,Zm00001d020771,Zm00001d021310,alanine aminotransferase9,Zm0000…	KEGG
MYB83	KEGG:01110	Biosynthesis of secondary metabolites	0.00183813	38	Zm00001d001999,Zm00001d002334,Zm00001d003658,Zm00001d006185,triose phosphate isomerase2,Zm00001d009779,proline responding1,Zm00001d010520,Zm00001d011773,umc7,Zm00001d015234,Zm00001d015383,glossy8,nitrilase1,sterol methyltransferase1,Zm00001d020771,Zm00001d021310,glycine decarboxylase1,Zm00001d023833,Zm00001d024770,Zm00001d024967,fatty acid biosynthesis1,Zm00001d025774,Zm00001d027861,Zm00001d02840…	KEGG
MYB83	KEGG:01200	Carbon metabolism	0.00377909	14	Zm00001d006185,triose phosphate isomerase2,Zm00001d009779,Zm00001d015383,Zm00001d020771,Zm00001d021310,alanine aminotransferase9,glycine decarboxylase1,Zm00001d023779,glutamic dehydrogenase2,Zm00001d040721,Zm00001d046742,Zm00001d048794,phosphogluconate dehydrogenase3	KEGG
MYBR21	GO:0000111	nucleotide-excision repair factor 2 complex	0.0447734	1	Zm00001d032245	GO:CC
MYBR21	GO:0071942	XPC complex	0.0447734	1	Zm00001d032245	GO:CC
MYBR29	GO:0005737	cytoplasm	1.0693e-07	213	Zm00001d002166,Zm00001d002169,Zm00001d002243,Zm00001d002603,Zm00001d003127,Zm00001d003214,ras related protein1,Zm00001d003539,Zm00001d003796,Zm00001d004123,Zm00001d004552,Zm00001d004655,Zm00001d004740,Zm00001d004896,Zm00001d005090,Zm00001d005144,Zm00001d005248,Zm00001d005276,Zm00001d005334,Zm00001d005513,empty pericarp 2,Zm00001d005902,Zm00001d006242,Zm00001d006402,Zm00001d006737,Zm00001d006757,Z…	GO:CC
MYBR29	GO:0005783	endoplasmic reticulum	3.27527e-06	42	Zm00001d003539,Zm00001d004655,Zm00001d005248,Zm00001d005902,Zm00001d006757,Zm00001d007504,Zm00001d007758,Zm00001d009125,Zm00001d009520,Zm00001d009866,Zm00001d010603,Zm00001d012118,Zm00001d012866,Zm00001d013397,protein disulfide isomerase4,sterol methyltransferase1,Zm00001d021306,Zm00001d022595,Zm00001d023309,Zm00001d023625,Zm00001d026575,Zm00001d028201,Zm00001d028257,Zm00001d030690,Zm00001d037163…	GO:CC
MYBR29	GO:0012505	endomembrane system	5.32242e-05	71	ras related protein1,Zm00001d003539,Zm00001d003602,Zm00001d004655,Zm00001d004740,Zm00001d005090,Zm00001d005248,Zm00001d005902,Zm00001d006737,Zm00001d006757,Zm00001d007053,clathrin coat assembly protein AP17,Zm00001d007441,Zm00001d007504,Zm00001d007758,Zm00001d009125,Zm00001d009520,Zm00001d009866,Zm00001d010603,Zm00001d012118,Zm00001d012866,Zm00001d013397,protein disulfide isomerase4,SUN domain pr…	GO:CC
MYBR29	GO:0003723	RNA binding	0.000158559	53	Zm00001d002141,Zm00001d002166,Zm00001d002169,Zm00001d002243,Zm00001d003127,Zm00001d004896,Zm00001d005276,Zm00001d006704,Zm00001d008293,Zm00001d008725,Zm00001d008975,Zm00001d008996,Zm00001d009125,Zm00001d009868,Zm00001d010461,Zm00001d013076,Zm00001d014058,Zm00001d014246,Zm00001d015061,GRMZM2G028366,Zm00001d017150,Zm00001d018957,Zm00001d019215,Zm00001d021188,Zm00001d021633,Zm00001d021999,Zm00001d02…	GO:MF
MYBR29	GO:0031090	organelle membrane	0.000183781	58	Zm00001d003539,Zm00001d004655,Zm00001d004740,Zm00001d005090,Zm00001d005248,Zm00001d005513,Zm00001d005902,Zm00001d007053,Zm00001d007758,Zm00001d009125,Zm00001d009520,Zm00001d009866,Zm00001d010733,Zm00001d012118,Zm00001d012741,Zm00001d012866,Zm00001d013397,Zm00001d014772,Zm00001d016411,Zm00001d021306,Zm00001d022595,Zm00001d023625,Zm00001d025772,glutamic dehydrogenase2,Zm00001d026575,Zm00001d028112,…	GO:CC
MYBR29	GO:0032991	protein-containing complex	0.000334175	108	Zm00001d001966,Zm00001d002141,Zm00001d002166,Zm00001d002169,Zm00001d003127,Zm00001d003539,Zm00001d005090,Zm00001d005248,Zm00001d005276,Zm00001d005513,Zm00001d005902,Zm00001d006402,Zm00001d006548,Zm00001d006704,Zm00001d007261,Zm00001d007567,Zm00001d007758,Zm00001d008293,Zm00001d008725,Zm00001d008975,Zm00001d008996,Zm00001d009339,Zm00001d009866,Zm00001d010461,Zm00001d012118,Zm00001d012276,Zm00001d0…	GO:CC
MYBR29	GO:1990904	ribonucleoprotein complex	0.000411701	39	Zm00001d002141,Zm00001d002166,Zm00001d002169,Zm00001d003127,Zm00001d005276,Zm00001d006704,Zm00001d008293,Zm00001d008725,Zm00001d008996,Zm00001d010461,Zm00001d013076,Zm00001d014058,Zm00001d015061,Zm00001d017150,Zm00001d018957,Zm00001d021633,Zm00001d021999,Zm00001d022065,Zm00001d022466,glycine-rich protein2,Zm00001d023919,Zm00001d025767,Zm00001d027813,Zm00001d028786,Zm00001d029543,Zm00001d033105,Zm…	GO:CC
MYBR29	GO:1901566	organonitrogen compound biosynthetic process	0.00129955	63	Zm00001d002166,Zm00001d002169,Zm00001d003127,Zm00001d003214,Zm00001d004009,Zm00001d005248,Zm00001d005334,Zm00001d006242,Zm00001d006757,cysteine synthase1,Zm00001d008975,Zm00001d008996,Zm00001d009520,Zm00001d009868,Zm00001d011741,Zm00001d011855,Zm00001d012118,Zm00001d013076,Zm00001d014246,protein disulfide isomerase4,Zm00001d015061,Zm00001d016200,GRMZM2G028366,Zm00001d016704,Zm00001d017150,Zm00001…	GO:BP
MYBR29	GO:0015833	peptide transport	0.00258298	38	ras related protein1,Zm00001d004655,Zm00001d005090,Zm00001d005513,Zm00001d005902,Zm00001d006757,Zm00001d007053,clathrin coat assembly protein AP17,Zm00001d007758,Zm00001d008295,Zm00001d010500,Zm00001d010733,Zm00001d012126,Zm00001d012138,Zm00001d012866,Zm00001d021306,Zm00001d028201,Zm00001d028279,Zm00001d029196,Zm00001d031651,Zm00001d033097,Zm00001d034698,Zm00001d037163,Zm00001d037992,Zm00001d0386…	GO:BP
MYBR29	GO:0005622	intracellular anatomical structure	0.00333452	284	Zm00001d001937,Zm00001d001966,Zm00001d002141,Zm00001d002166,Zm00001d002169,Zm00001d002243,Zm00001d002603,Zm00001d003127,Zm00001d003214,ras related protein1,Zm00001d003539,Zm00001d003729,Zm00001d003796,Zm00001d004009,Zm00001d004123,Zm00001d004552,Zm00001d004655,Aux/IAA-transcription factor 6,Zm00001d004740,Zm00001d004896,Zm00001d005090,Zm00001d005144,Zm00001d005174,Zm00001d005231,Zm00001d005248,Zm…	GO:CC
MYBR29	GO:0042886	amide transport	0.00357857	38	ras related protein1,Zm00001d004655,Zm00001d005090,Zm00001d005513,Zm00001d005902,Zm00001d006757,Zm00001d007053,clathrin coat assembly protein AP17,Zm00001d007758,Zm00001d008295,Zm00001d010500,Zm00001d010733,Zm00001d012126,Zm00001d012138,Zm00001d012866,Zm00001d021306,Zm00001d028201,Zm00001d028279,Zm00001d029196,Zm00001d031651,Zm00001d033097,Zm00001d034698,Zm00001d037163,Zm00001d037992,Zm00001d0386…	GO:BP
MYBR29	GO:0005525	GTP binding	0.00370654	17	ras related protein1,Zm00001d005231,Zm00001d008295,Zm00001d009504,Zm00001d009868,Zm00001d010733,protein disulfide isomerase4,alpha tubulin6,Zm00001d024109,Zm00001d028112,Zm00001d031602,Zm00001d034826,SAR homolog1,Zm00001d044054,Zm00001d050716,Zm00001d051336,Rho-related protein from plants2	GO:MF
MYBR29	GO:0032561	guanyl ribonucleotide binding	0.00396182	17	ras related protein1,Zm00001d005231,Zm00001d008295,Zm00001d009504,Zm00001d009868,Zm00001d010733,protein disulfide isomerase4,alpha tubulin6,Zm00001d024109,Zm00001d028112,Zm00001d031602,Zm00001d034826,SAR homolog1,Zm00001d044054,Zm00001d050716,Zm00001d051336,Rho-related protein from plants2	GO:MF
MYBR29	GO:0001883	purine nucleoside binding	0.00396182	17	ras related protein1,Zm00001d005231,Zm00001d008295,Zm00001d009504,Zm00001d009868,Zm00001d010733,protein disulfide isomerase4,alpha tubulin6,Zm00001d024109,Zm00001d028112,Zm00001d031602,Zm00001d034826,SAR homolog1,Zm00001d044054,Zm00001d050716,Zm00001d051336,Rho-related protein from plants2	GO:MF
MYBR29	GO:0032550	purine ribonucleoside binding	0.00396182	17	ras related protein1,Zm00001d005231,Zm00001d008295,Zm00001d009504,Zm00001d009868,Zm00001d010733,protein disulfide isomerase4,alpha tubulin6,Zm00001d024109,Zm00001d028112,Zm00001d031602,Zm00001d034826,SAR homolog1,Zm00001d044054,Zm00001d050716,Zm00001d051336,Rho-related protein from plants2	GO:MF
MYBR29	GO:0051641	cellular localization	0.00404858	41	ras related protein1,Zm00001d004655,Zm00001d004740,Zm00001d005090,Zm00001d005513,Zm00001d005902,Zm00001d006757,clathrin coat assembly protein AP17,Zm00001d007758,Zm00001d008295,Zm00001d010500,Zm00001d010733,Zm00001d012126,Zm00001d012866,Zm00001d021306,Zm00001d022595,Zm00001d023629,Zm00001d027726,Zm00001d028201,Zm00001d029196,Zm00001d030031,Zm00001d033097,Zm00001d034698,Zm00001d034885,Zm00001d0371…	GO:BP
MYBR29	GO:0019001	guanyl nucleotide binding	0.00409525	17	ras related protein1,Zm00001d005231,Zm00001d008295,Zm00001d009504,Zm00001d009868,Zm00001d010733,protein disulfide isomerase4,alpha tubulin6,Zm00001d024109,Zm00001d028112,Zm00001d031602,Zm00001d034826,SAR homolog1,Zm00001d044054,Zm00001d050716,Zm00001d051336,Rho-related protein from plants2	GO:MF
MYBR29	GO:0015031	protein transport	0.00422383	37	ras related protein1,Zm00001d004655,Zm00001d005090,Zm00001d005513,Zm00001d005902,Zm00001d006757,Zm00001d007053,clathrin coat assembly protein AP17,Zm00001d007758,Zm00001d008295,Zm00001d010500,Zm00001d010733,Zm00001d012126,Zm00001d012866,Zm00001d021306,Zm00001d028201,Zm00001d028279,Zm00001d029196,Zm00001d031651,Zm00001d033097,Zm00001d034698,Zm00001d037163,Zm00001d037992,Zm00001d038623,Zm00001d0395…	GO:BP
MYBR29	GO:0005198	structural molecule activity	0.00463473	27	Zm00001d003127,Zm00001d004009,Zm00001d005090,Zm00001d005334,Zm00001d007758,Zm00001d008295,Zm00001d011741,Zm00001d013076,Zm00001d016200,Zm00001d018957,alpha tubulin6,ribosomal proteinS6,Zm00001d027813,Zm00001d028786,Zm00001d029543,Zm00001d031429,Zm00001d033105,Zm00001d038865,Zm00001d039106,60S ribosomal protein L5-1 homolog a,Zm00001d047500,Zm00001d048047,Zm00001d050716,Zm00001d052308,Zm00001d0527…	GO:MF
MYBR29	GO:0045184	establishment of protein localization	0.0053032	37	ras related protein1,Zm00001d004655,Zm00001d005090,Zm00001d005513,Zm00001d005902,Zm00001d006757,Zm00001d007053,clathrin coat assembly protein AP17,Zm00001d007758,Zm00001d008295,Zm00001d010500,Zm00001d010733,Zm00001d012126,Zm00001d012866,Zm00001d021306,Zm00001d028201,Zm00001d028279,Zm00001d029196,Zm00001d031651,Zm00001d033097,Zm00001d034698,Zm00001d037163,Zm00001d037992,Zm00001d038623,Zm00001d0395…	GO:BP
MYBR29	GO:0070727	cellular macromolecule localization	0.00584695	34	ras related protein1,Zm00001d004655,Zm00001d004740,Zm00001d005090,Zm00001d005513,Zm00001d005902,Zm00001d006757,clathrin coat assembly protein AP17,Zm00001d007758,Zm00001d008295,Zm00001d010500,Zm00001d010733,Zm00001d012126,Zm00001d012866,Zm00001d021306,Zm00001d027726,Zm00001d028201,Zm00001d029196,Zm00001d033097,Zm00001d034698,Zm00001d037163,Zm00001d037967,Zm00001d037992,Zm00001d039505,SAR homolog1…	GO:BP
MYBR29	GO:0032549	ribonucleoside binding	0.00603988	17	ras related protein1,Zm00001d005231,Zm00001d008295,Zm00001d009504,Zm00001d009868,Zm00001d010733,protein disulfide isomerase4,alpha tubulin6,Zm00001d024109,Zm00001d028112,Zm00001d031602,Zm00001d034826,SAR homolog1,Zm00001d044054,Zm00001d050716,Zm00001d051336,Rho-related protein from plants2	GO:MF
MYBR29	GO:0001882	nucleoside binding	0.00623412	17	ras related protein1,Zm00001d005231,Zm00001d008295,Zm00001d009504,Zm00001d009868,Zm00001d010733,protein disulfide isomerase4,alpha tubulin6,Zm00001d024109,Zm00001d028112,Zm00001d031602,Zm00001d034826,SAR homolog1,Zm00001d044054,Zm00001d050716,Zm00001d051336,Rho-related protein from plants2	GO:MF
MYBR29	GO:0008104	protein localization	0.00651257	39	ras related protein1,Zm00001d004655,Zm00001d004740,Zm00001d005090,Zm00001d005513,Zm00001d005902,Zm00001d006757,Zm00001d007053,clathrin coat assembly protein AP17,Zm00001d007758,Zm00001d008295,Zm00001d010500,Zm00001d010733,Zm00001d012126,Zm00001d012866,Zm00001d021306,Zm00001d028201,Zm00001d028279,Zm00001d029196,Zm00001d031651,Zm00001d033097,Zm00001d034698,Zm00001d037163,Zm00001d037967,Zm00001d0379…	GO:BP
MYBR29	GO:0043603	cellular amide metabolic process	0.00681535	45	Zm00001d002166,Zm00001d002169,Zm00001d003127,Zm00001d003539,Zm00001d004009,Zm00001d005334,Zm00001d008975,Zm00001d008996,Zm00001d009866,Zm00001d009868,Zm00001d011741,Zm00001d013076,Zm00001d013195,Zm00001d014246,Zm00001d015061,Zm00001d016200,GRMZM2G028366,Zm00001d017150,Zm00001d017985,Zm00001d018957,Zm00001d022134,ribosomal proteinS6,Zm00001d027813,Zm00001d028786,Zm00001d029543,Zm00001d031429,pyruv…	GO:BP
MYBR29	GO:0046907	intracellular transport	0.00892159	35	ras related protein1,Zm00001d004655,Zm00001d005090,Zm00001d005513,Zm00001d005902,Zm00001d006757,clathrin coat assembly protein AP17,Zm00001d007758,Zm00001d008295,Zm00001d010500,Zm00001d010733,Zm00001d012126,Zm00001d012866,Zm00001d022595,Zm00001d028201,Zm00001d029196,Zm00001d030031,Zm00001d033097,Zm00001d034698,Zm00001d034885,Zm00001d037163,Zm00001d037992,Zm00001d039505,SAR homolog1,Zm00001d041603…	GO:BP
MYBR29	GO:0006811	ion transport	0.00906108	63	Zm00001d002603,ras related protein1,Zm00001d004655,Zm00001d005090,Zm00001d005513,Zm00001d005902,Zm00001d006737,Zm00001d006757,Zm00001d007053,clathrin coat assembly protein AP17,Zm00001d007758,Zm00001d008295,Zm00001d009771,Zm00001d010500,Zm00001d010733,Zm00001d012126,Zm00001d012138,Zm00001d012866,Zm00001d013397,Zm00001d014435,sugars will eventually be exported transporter4c,Zm00001d016411,Zm00001d…	GO:BP
MYBR29	GO:0034613	cellular protein localization	0.00958598	33	ras related protein1,Zm00001d004655,Zm00001d004740,Zm00001d005090,Zm00001d005513,Zm00001d005902,Zm00001d006757,clathrin coat assembly protein AP17,Zm00001d007758,Zm00001d008295,Zm00001d010500,Zm00001d010733,Zm00001d012126,Zm00001d012866,Zm00001d021306,Zm00001d028201,Zm00001d029196,Zm00001d033097,Zm00001d034698,Zm00001d037163,Zm00001d037967,Zm00001d037992,Zm00001d039505,SAR homolog1,Zm00001d041603…	GO:BP
MYBR29	GO:0006518	peptide metabolic process	0.00983904	41	Zm00001d002166,Zm00001d002169,Zm00001d003127,Zm00001d003539,Zm00001d004009,Zm00001d005334,Zm00001d008975,Zm00001d008996,Zm00001d009866,Zm00001d009868,Zm00001d011741,Zm00001d013076,Zm00001d013195,Zm00001d014246,Zm00001d015061,Zm00001d016200,GRMZM2G028366,Zm00001d017150,Zm00001d018957,Zm00001d022134,ribosomal proteinS6,Zm00001d027813,Zm00001d028786,Zm00001d029543,Zm00001d031429,bronze2,Zm00001d0331…	GO:BP
MYBR29	GO:0051649	establishment of localization in cell	0.0103462	36	ras related protein1,Zm00001d004655,Zm00001d005090,Zm00001d005513,Zm00001d005902,Zm00001d006757,clathrin coat assembly protein AP17,Zm00001d007758,Zm00001d008295,Zm00001d010500,Zm00001d010733,Zm00001d012126,Zm00001d012866,Zm00001d022595,Zm00001d023629,Zm00001d028201,Zm00001d029196,Zm00001d030031,Zm00001d033097,Zm00001d034698,Zm00001d034885,Zm00001d037163,Zm00001d037992,Zm00001d039505,SAR homolog1…	GO:BP
MYBR29	GO:0004845	uracil phosphoribosyltransferase activity	0.0123582	3	protein disulfide isomerase4,Zm00001d024109,Zm00001d031602	GO:MF
MYBR29	GO:0140534	endoplasmic reticulum protein-containing complex	0.013444	11	Zm00001d003539,Zm00001d005248,Zm00001d009866,Zm00001d012118,Zm00001d028201,Zm00001d040448,Zm00001d040449,Zm00001d044441,Zm00001d046929,Zm00001d047443,Zm00001d051607	GO:CC
MYBR29	GO:0043173	nucleotide salvage	0.0148139	5	protein disulfide isomerase4,Zm00001d024109,Zm00001d030895,Zm00001d031602,Zm00001d041352	GO:BP
MYBR29	GO:0009260	ribonucleotide biosynthetic process	0.0160499	12	Zm00001d011855,protein disulfide isomerase4,Zm00001d017985,Zm00001d024109,Zm00001d025772,Zm00001d029968,Zm00001d030895,Zm00001d031602,pyruvate dehydrogenase2,Zm00001d041352,Zm00001d044441,Zm00001d053572	GO:BP
MYBR29	GO:0033036	macromolecule localization	0.0168303	42	ras related protein1,Zm00001d004655,Zm00001d004740,Zm00001d005090,Zm00001d005513,Zm00001d005902,Zm00001d006757,Zm00001d007053,clathrin coat assembly protein AP17,Zm00001d007758,Zm00001d008295,Zm00001d010500,Zm00001d010733,Zm00001d012126,Zm00001d012866,Zm00001d021306,Zm00001d026176,Zm00001d027726,Zm00001d028201,Zm00001d028279,Zm00001d029196,Zm00001d031651,Zm00001d033097,Zm00001d034698,Zm00001d0371…	GO:BP
MYBR29	GO:0006820	anion transport	0.0173503	50	Zm00001d002603,ras related protein1,Zm00001d004655,Zm00001d005090,Zm00001d005513,Zm00001d005902,Zm00001d006737,Zm00001d006757,Zm00001d007053,clathrin coat assembly protein AP17,Zm00001d007758,Zm00001d008295,Zm00001d010500,Zm00001d010733,Zm00001d012126,Zm00001d012138,Zm00001d012866,Zm00001d014435,sugars will eventually be exported transporter4c,Zm00001d016411,Zm00001d021306,Zm00001d023450,Zm00001d…	GO:BP
MYBR29	GO:0071705	nitrogen compound transport	0.0196405	42	ras related protein1,Zm00001d004655,Zm00001d005090,Zm00001d005513,Zm00001d005902,Zm00001d006737,Zm00001d006757,Zm00001d007053,clathrin coat assembly protein AP17,Zm00001d007758,Zm00001d008295,Zm00001d010500,Zm00001d010733,Zm00001d012126,Zm00001d012138,Zm00001d012866,Zm00001d016411,Zm00001d021306,Zm00001d023450,Zm00001d028201,Zm00001d028279,Zm00001d029196,Zm00001d031651,Zm00001d033097,Zm00001d0346…	GO:BP
MYBR29	GO:0046390	ribose phosphate biosynthetic process	0.0217645	12	Zm00001d011855,protein disulfide isomerase4,Zm00001d017985,Zm00001d024109,Zm00001d025772,Zm00001d029968,Zm00001d030895,Zm00001d031602,pyruvate dehydrogenase2,Zm00001d041352,Zm00001d044441,Zm00001d053572	GO:BP
MYBR29	GO:0005789	endoplasmic reticulum membrane	0.0220888	21	Zm00001d003539,Zm00001d004655,Zm00001d005248,Zm00001d005902,Zm00001d009125,Zm00001d009520,Zm00001d009866,Zm00001d012118,Zm00001d012866,Zm00001d013397,Zm00001d021306,Zm00001d022595,Zm00001d023625,Zm00001d026575,Zm00001d028201,Zm00001d037163,Zm00001d037522,Zm00001d037967,Zm00001d046929,Zm00001d047443,Zm00001d051457	GO:CC
MYBR29	GO:0042175	nuclear outer membrane-endoplasmic reticulum membrane network	0.0226562	21	Zm00001d003539,Zm00001d004655,Zm00001d005248,Zm00001d005902,Zm00001d009125,Zm00001d009520,Zm00001d009866,Zm00001d012118,Zm00001d012866,Zm00001d013397,Zm00001d021306,Zm00001d022595,Zm00001d023625,Zm00001d026575,Zm00001d028201,Zm00001d037163,Zm00001d037522,Zm00001d037967,Zm00001d046929,Zm00001d047443,Zm00001d051457	GO:CC
MYBR29	GO:0005798	Golgi-associated vesicle	0.0226582	10	Zm00001d005090,Zm00001d005902,Zm00001d007758,Zm00001d022595,Zm00001d033097,Zm00001d037163,Zm00001d041785,Zm00001d045195,Zm00001d049208,Zm00001d052308	GO:CC
MYBR29	GO:0009259	ribonucleotide metabolic process	0.0233813	17	Zm00001d011855,phosphoglycerate mutase1,protein disulfide isomerase4,Zm00001d017985,Zm00001d024109,Zm00001d025772,Zm00001d029968,Zm00001d030895,Zm00001d031602,pyruvate dehydrogenase2,phosphohexose isomerase1,hexokinase8,Zm00001d041352,Zm00001d043563,Zm00001d044441,Zm00001d049049,Zm00001d053572	GO:BP
MYBR29	GO:0006412	translation	0.0242687	37	Zm00001d002166,Zm00001d002169,Zm00001d003127,Zm00001d004009,Zm00001d005334,Zm00001d008975,Zm00001d008996,Zm00001d009868,Zm00001d011741,Zm00001d013076,Zm00001d014246,Zm00001d015061,Zm00001d016200,GRMZM2G028366,Zm00001d017150,Zm00001d018957,Zm00001d022134,ribosomal proteinS6,Zm00001d027813,Zm00001d028786,Zm00001d029543,Zm00001d031429,Zm00001d033105,Zm00001d033108,Zm00001d034005,Zm00001d034826,Zm000…	GO:BP
MYBR29	GO:0098827	endoplasmic reticulum subcompartment	0.024437	21	Zm00001d003539,Zm00001d004655,Zm00001d005248,Zm00001d005902,Zm00001d009125,Zm00001d009520,Zm00001d009866,Zm00001d012118,Zm00001d012866,Zm00001d013397,Zm00001d021306,Zm00001d022595,Zm00001d023625,Zm00001d026575,Zm00001d028201,Zm00001d037163,Zm00001d037522,Zm00001d037967,Zm00001d046929,Zm00001d047443,Zm00001d051457	GO:CC
MYBR29	GO:0071702	organic substance transport	0.0248073	47	ras related protein1,Zm00001d004655,Zm00001d005090,Zm00001d005513,Zm00001d005902,Zm00001d006737,Zm00001d006757,Zm00001d007053,clathrin coat assembly protein AP17,Zm00001d007758,Zm00001d008295,Zm00001d010500,Zm00001d010733,Zm00001d012126,Zm00001d012138,Zm00001d012866,Zm00001d014435,sugars will eventually be exported transporter4c,Zm00001d016411,Zm00001d021306,Zm00001d023450,Zm00001d026176,Zm00001d…	GO:BP
MYBR29	GO:0006886	intracellular protein transport	0.0304643	29	ras related protein1,Zm00001d005090,Zm00001d005513,Zm00001d005902,Zm00001d006757,clathrin coat assembly protein AP17,Zm00001d007758,Zm00001d008295,Zm00001d010500,Zm00001d010733,Zm00001d012126,Zm00001d012866,Zm00001d028201,Zm00001d029196,Zm00001d033097,Zm00001d034698,Zm00001d037163,Zm00001d037992,Zm00001d039505,SAR homolog1,Zm00001d041603,Zm00001d044054,Zm00001d045195,Zm00001d046929,Zm00001d048047…	GO:BP
MYBR29	GO:0019693	ribose phosphate metabolic process	0.0314397	17	Zm00001d011855,phosphoglycerate mutase1,protein disulfide isomerase4,Zm00001d017985,Zm00001d024109,Zm00001d025772,Zm00001d029968,Zm00001d030895,Zm00001d031602,pyruvate dehydrogenase2,phosphohexose isomerase1,hexokinase8,Zm00001d041352,Zm00001d043563,Zm00001d044441,Zm00001d049049,Zm00001d053572	GO:BP
MYBR29	GO:0060589	nucleoside-triphosphatase regulator activity	0.0321488	11	Zm00001d005513,Zm00001d005902,Zm00001d011855,Zm00001d012126,Zm00001d014246,Zm00001d022134,Zm00001d030031,Zm00001d034885,Zm00001d035999,Zm00001d047727,Zm00001d050119	GO:MF
MYBR29	GO:0030120	vesicle coat	0.0324676	8	Zm00001d005090,Zm00001d005902,Zm00001d007758,Zm00001d033097,Zm00001d041785,Zm00001d045195,Zm00001d049208,Zm00001d052308	GO:CC
MYBR29	GO:0043043	peptide biosynthetic process	0.0326085	37	Zm00001d002166,Zm00001d002169,Zm00001d003127,Zm00001d004009,Zm00001d005334,Zm00001d008975,Zm00001d008996,Zm00001d009868,Zm00001d011741,Zm00001d013076,Zm00001d014246,Zm00001d015061,Zm00001d016200,GRMZM2G028366,Zm00001d017150,Zm00001d018957,Zm00001d022134,ribosomal proteinS6,Zm00001d027813,Zm00001d028786,Zm00001d029543,Zm00001d031429,Zm00001d033105,Zm00001d033108,Zm00001d034005,Zm00001d034826,Zm000…	GO:BP
MYBR29	GO:0043604	amide biosynthetic process	0.0411342	39	Zm00001d002166,Zm00001d002169,Zm00001d003127,Zm00001d004009,Zm00001d005334,Zm00001d008975,Zm00001d008996,Zm00001d009868,Zm00001d011741,Zm00001d013076,Zm00001d014246,Zm00001d015061,Zm00001d016200,GRMZM2G028366,Zm00001d017150,Zm00001d017985,Zm00001d018957,Zm00001d022134,ribosomal proteinS6,Zm00001d027813,Zm00001d028786,Zm00001d029543,Zm00001d031429,pyruvate dehydrogenase2,Zm00001d033105,Zm00001d033…	GO:BP
MYBR29	GO:0044206	UMP salvage	0.0427965	3	protein disulfide isomerase4,Zm00001d024109,Zm00001d031602	GO:BP
MYBR29	GO:0010138	pyrimidine ribonucleotide salvage	0.0427965	3	protein disulfide isomerase4,Zm00001d024109,Zm00001d031602	GO:BP
MYBR32	GO:0009260	ribonucleotide biosynthetic process	0.023265	5	ATP synthase3,Zm00001d009774,Zm00001d014294,Zm00001d024109,Zm00001d026685	GO:BP
MYBR32	GO:0046390	ribose phosphate biosynthetic process	0.0269413	5	ATP synthase3,Zm00001d009774,Zm00001d014294,Zm00001d024109,Zm00001d026685	GO:BP
MYBR32	GO:0009116	nucleoside metabolic process	0.0282106	4	Zm00001d009774,Zm00001d011526,Zm00001d024109,Zm00001d026685	GO:BP
MYBR32	GO:0050897	cobalt ion binding	0.00233731	3	Zm00001d013911,putative aldehyde dehydrogenase MIS1,glycine1	GO:MF
MYBR33	GO:0052315	phytoalexin biosynthetic process	0.0333034	2	Zm00001d014134,Zm00001d038071	GO:BP
MYBR33	GO:0052314	phytoalexin metabolic process	0.0333034	2	Zm00001d014134,Zm00001d038071	GO:BP
MYBR33	GO:0009404	toxin metabolic process	0.0498784	2	Zm00001d014134,Zm00001d038071	GO:BP
MYBR33	GO:0009403	toxin biosynthetic process	0.0498784	2	Zm00001d014134,Zm00001d038071	GO:BP
MYBR33	KEGG:00520	Amino sugar and nucleotide sugar metabolism	0.000321163	5	Zm00001d001789,Zm00001d009908,phosphohexose isomerase1,hexokinase8,Zm00001d048903	KEGG
MYBR33	KEGG:00051	Fructose and mannose metabolism	0.000329335	4	Zm00001d001789,aldolase2,sorbitol dehydrogenase homolog1,hexokinase8	KEGG
MYBR43	GO:0003723	RNA binding	0.00756369	22	Zm00001d006771,Zm00001d009878,Zm00001d015449,Zm00001d017564,Zm00001d018873,Zm00001d019114,Zm00001d024158,Zm00001d027515,Zm00001d027922,Zm00001d032362,Zm00001d033873,Zm00001d035086,Zm00001d036196,Zm00001d037352,Zm00001d038671,Zm00001d041750,Zm00001d043347,Zm00001d044071,Zm00001d044869,Zm00001d045263,Zm00001d045282,Zm00001d052218	GO:MF
MYBR81	GO:0046914	transition metal ion binding	0.00730426	27	Zm00001d004909,Zm00001d007504,Zm00001d012199,Zm00001d013053,Zm00001d014134,Zm00001d017424,Zm00001d020418,Zm00001d023400,Zm00001d023413,Zm00001d024594,Zm00001d026132,Zm00001d028368,Zm00001d030347,Zm00001d031019,sorbitol dehydrogenase homolog1,Zm00001d032974,Zm00001d037089,Zm00001d037091,Zm00001d037745,Zm00001d042189,Zm00001d043845,Zm00001d044095,Zm00001d046722,Zm00001d048907,alcohol dehydrogenase2…	GO:MF
MYBR81	GO:0005506	iron ion binding	0.044235	13	Zm00001d007504,Zm00001d013053,Zm00001d014134,Zm00001d020418,Zm00001d023400,Zm00001d023413,Zm00001d028368,Zm00001d032974,Zm00001d037089,Zm00001d037091,Zm00001d037745,Zm00001d043845,Zm00001d052475	GO:MF
MYBR86	GO:0010445	nuclear dicing body	0.0499581	1	Zm00001d005065	GO:CC
MYBR86	GO:0035198	miRNA binding	0.0499903	1	Zm00001d005065	GO:MF
NACTF109	GO:0016071	mRNA metabolic process	4.76943e-06	50	Zm00001d003611,Zm00001d004409,Zm00001d005303,Zm00001d005912,Zm00001d006438,Zm00001d010173,Zm00001d012865,Zm00001d013009,Zm00001d014138,Zm00001d014880,Zm00001d015627,Zm00001d016084,Zm00001d019087,Zm00001d019579,Zm00001d020486,Zm00001d021553,Zm00001d022176,Zm00001d024533,Zm00001d025461,Zm00001d025468,Zm00001d025673,Zm00001d026280,Zm00001d026657,Zm00001d027731,Zm00001d028920,Zm00001d029256,Zm00001d0…	GO:BP
NACTF109	GO:0010629	negative regulation of gene expression	0.000104602	39	argonaute2a,Zm00001d002601,Zm00001d003265,Zm00001d003611,Zm00001d004591,Zm00001d006227,Zm00001d006438,PHD-transcription factor 25,Zm00001d013797,Zm00001d014138,Zm00001d014880,brahma1,Zm00001d016640,Zm00001d017660,Zm00001d020486,Zm00001d021553,Zm00001d021707,Zm00001d025461,Zm00001d025673,Zm00001d026657,Zm00001d027731,Zm00001d032362,Zm00001d032562,Zm00001d033935,Zm00001d035139,Zm00001d035947,Zm0000…	GO:BP
NACTF109	GO:0043044	ATP-dependent chromatin remodeling	0.000257344	9	Zm00001d006798,Zm00001d013012,brahma1,Zm00001d017660,Zm00001d026153,Zm00001d032801,splayed ATPase1,Zm00001d040693,Zm00001d051507	GO:BP
NACTF109	GO:0010605	negative regulation of macromolecule metabolic process	0.000352055	45	argonaute2a,Zm00001d002601,Zm00001d003265,Zm00001d003611,Zm00001d004591,Zm00001d006227,Zm00001d006438,Zm00001d007573,Zm00001d008283,Zm00001d010445,PHD-transcription factor 25,Zm00001d013797,Zm00001d014138,Zm00001d014880,brahma1,Zm00001d016640,Zm00001d017660,Zm00001d020486,Zm00001d021553,Zm00001d021707,Zm00001d025461,Zm00001d025673,Zm00001d026657,Zm00001d027731,Zm00001d032362,Zm00001d032562,Zm0000…	GO:BP
NACTF109	GO:0009892	negative regulation of metabolic process	0.000487456	46	argonaute2a,Zm00001d002601,Zm00001d003265,Zm00001d003611,Zm00001d004591,Zm00001d006227,Zm00001d006438,Zm00001d007573,Zm00001d008283,Zm00001d010445,PHD-transcription factor 25,Zm00001d013797,Zm00001d014138,Zm00001d014880,brahma1,Zm00001d016640,Zm00001d017660,Zm00001d020486,Zm00001d021553,Zm00001d021707,Zm00001d025461,Zm00001d025673,Zm00001d026657,Zm00001d027731,Zm00001d032362,Zm00001d032562,Zm0000…	GO:BP
NACTF109	GO:0006396	RNA processing	0.00144668	59	accumulation of photosystem one1,Zm00001d005303,Zm00001d005912,Zm00001d006227,Zm00001d006497,Zm00001d007573,Zm00001d010173,Zm00001d012865,Zm00001d013009,Zm00001d013056,Zm00001d013797,Zm00001d014138,Zm00001d014880,brahma1,Zm00001d015627,Zm00001d016084,Zm00001d018787,Zm00001d019087,Zm00001d019579,Zm00001d020978,Zm00001d022176,Zm00001d022246,Zm00001d024533,Zm00001d025673,Zm00001d025919,Zm00001d02628…	GO:BP
NACTF109	GO:0048519	negative regulation of biological process	0.00152934	52	argonaute2a,Zm00001d002601,Zm00001d003249,Zm00001d003265,Zm00001d003611,Zm00001d004591,Zm00001d006227,Zm00001d006438,Zm00001d007197,Zm00001d007573,Zm00001d008283,Zm00001d010445,PHD-transcription factor 25,Zm00001d013797,Zm00001d014138,Zm00001d014880,brahma1,Zm00001d016640,Zm00001d017660,Zm00001d020486,Zm00001d021524,Zm00001d021553,Zm00001d021707,Zm00001d025461,Zm00001d025673,Zm00001d026657,Zm0000…	GO:BP
NACTF109	GO:0006397	mRNA processing	0.00209019	34	Zm00001d005303,Zm00001d005912,Zm00001d010173,Zm00001d012865,Zm00001d013009,Zm00001d014138,Zm00001d015627,Zm00001d016084,Zm00001d019087,Zm00001d019579,Zm00001d022176,Zm00001d024533,Zm00001d025673,Zm00001d026280,Zm00001d028920,Zm00001d029256,Zm00001d032123,Zm00001d032198,Zm00001d032319,Zm00001d032905,Zm00001d033708,umc106a,Zm00001d034862,Zm00001d034876,Zm00001d038570,crs2 associated factor2,Zm00001…	GO:BP
NACTF109	GO:0006338	chromatin remodeling	0.0121436	11	Zm00001d006798,Zm00001d013012,brahma1,Zm00001d017660,Zm00001d022405,Zm00001d026153,JUMONJI-transcription factor 14,Zm00001d032801,splayed ATPase1,Zm00001d040693,Zm00001d051507	GO:BP
NACTF109	GO:0016458	gene silencing	0.0229626	17	argonaute2a,Zm00001d002601,Zm00001d006227,Zm00001d013797,brahma1,Zm00001d016640,Zm00001d017660,Zm00001d021707,Zm00001d032362,Zm00001d038381,Zm00001d041857,putative transcription factor,Zm00001d044246,Zm00001d045954,histone2A1,Zm00001d048432,Zm00001d051507	GO:BP
NACTF109	GO:0006325	chromatin organization	0.0236276	30	Zm00001d002601,Zm00001d006227,Zm00001d006798,Zm00001d007943,Zm00001d013012,tousled-like protein kinase2,brahma1,Zm00001d017660,JUMONJI-transcription factor 5,Zm00001d021707,Zm00001d022405,PHD-transcription factor 4,Zm00001d024647,Zm00001d025913,Zm00001d026153,JUMONJI-transcription factor 14,Zm00001d032801,splayed ATPase1,Zm00001d038381,Zm00001d038570,Zm00001d040693,transcription associated factor…	GO:BP
NACTF109	GO:0043486	histone exchange	0.0312844	5	Zm00001d017660,Zm00001d026153,Zm00001d032801,Zm00001d040693,Zm00001d051507	GO:BP
NACTF109	GO:0006401	RNA catabolic process	0.0365966	19	Zm00001d003611,Zm00001d006438,Zm00001d013797,Zm00001d014138,Zm00001d014880,Zm00001d016640,Zm00001d020486,Zm00001d021553,Zm00001d025461,Zm00001d025673,Zm00001d026657,Zm00001d027731,Zm00001d032562,Zm00001d033935,Zm00001d035947,Zm00001d036629,Zm00001d043907,Zm00001d052218,Zm00001d052561	GO:BP
NACTF109	GO:0006464	cellular protein modification process	0.0435284	148	Zm00001d001978,Zm00001d002481,Zm00001d002933,Zm00001d003222,Zm00001d003399,Zm00001d003476,protein kinase homolog4,Zm00001d005164,Zm00001d005647,Zm00001d006217,Zm00001d006621,Zm00001d006790,Zm00001d007027,Zm00001d007060,Zm00001d007573,Zm00001d007764,Zm00001d007776,Zm00001d008214,Zm00001d009500,Zm00001d009617,Zm00001d009676,Zm00001d009708,Zm00001d009756,Zm00001d009997,Zm00001d010445,Zm00001d011424,…	GO:BP
NACTF109	GO:0036211	protein modification process	0.0435284	148	Zm00001d001978,Zm00001d002481,Zm00001d002933,Zm00001d003222,Zm00001d003399,Zm00001d003476,protein kinase homolog4,Zm00001d005164,Zm00001d005647,Zm00001d006217,Zm00001d006621,Zm00001d006790,Zm00001d007027,Zm00001d007060,Zm00001d007573,Zm00001d007764,Zm00001d007776,Zm00001d008214,Zm00001d009500,Zm00001d009617,Zm00001d009676,Zm00001d009708,Zm00001d009756,Zm00001d009997,Zm00001d010445,Zm00001d011424,…	GO:BP
NACTF109	GO:0006402	mRNA catabolic process	0.0469102	17	Zm00001d003611,Zm00001d006438,Zm00001d014138,Zm00001d014880,Zm00001d020486,Zm00001d021553,Zm00001d025461,Zm00001d025673,Zm00001d026657,Zm00001d027731,Zm00001d032562,Zm00001d033935,Zm00001d035947,Zm00001d036629,Zm00001d043907,Zm00001d052218,Zm00001d052561	GO:BP
NACTF109	GO:0000785	chromatin	0.002561	20	Zm00001d002601,Zm00001d007943,Zm00001d010997,Zm00001d013012,Zm00001d016723,Zm00001d017660,JUMONJI-transcription factor 5,Zm00001d021707,Zm00001d023434,Zm00001d025913,Zm00001d036213,Zm00001d038381,Zm00001d038570,Zm00001d044246,Zm00001d045475,histone2A1,Zm00001d048089,histone2b2,Zm00001d051507,JUMONJI-transcription factor 12	GO:CC
NACTF109	GO:0140513	nuclear protein-containing complex	0.0266502	56	nuclear RNA polymerase D2/E2,Zm00001d002390,Zm00001d004409,Zm00001d004982,Zm00001d005303,Zm00001d007183,Zm00001d007807,Zm00001d007943,Zm00001d010997,Zm00001d012865,Zm00001d013009,Zm00001d013012,Zm00001d014880,Zm00001d015627,Zm00001d016084,Zm00001d017660,vacuolar protein sorting2,Zm00001d019087,Zm00001d019579,JUMONJI-transcription factor 5,Zm00001d021966,PHD-transcription factor 4,Zm00001d025236,Z…	GO:CC
NACTF109	GO:0005524	ATP binding	1.68157e-05	145	Zm00001d001928,Zm00001d001978,Zm00001d002390,Zm00001d002396,Zm00001d002462,Zm00001d002481,Zm00001d003222,Zm00001d003267,Zm00001d003399,Zm00001d004361,protein kinase homolog4,Zm00001d005164,Zm00001d005647,Zm00001d006160,Zm00001d006217,Zm00001d006438,Zm00001d006497,Zm00001d006621,Zm00001d006790,Zm00001d006798,Zm00001d007139,Zm00001d007776,Zm00001d007807,Zm00001d009617,Zm00001d009708,Zm00001d009756,…	GO:MF
NACTF109	GO:0032559	adenyl ribonucleotide binding	2.15721e-05	147	Zm00001d001928,Zm00001d001978,Zm00001d002390,Zm00001d002396,Zm00001d002462,Zm00001d002481,Zm00001d003222,Zm00001d003267,Zm00001d003399,Zm00001d003516,Zm00001d004361,protein kinase homolog4,Zm00001d005164,Zm00001d005647,Zm00001d006160,Zm00001d006217,Zm00001d006438,Zm00001d006497,Zm00001d006621,Zm00001d006790,Zm00001d006798,Zm00001d007139,Zm00001d007776,Zm00001d007807,Zm00001d009617,Zm00001d009708,…	GO:MF
NACTF109	GO:0097367	carbohydrate derivative binding	2.22876e-05	161	Zm00001d001928,Zm00001d001978,nuclear RNA polymerase D2/E2,Zm00001d002390,Zm00001d002396,Zm00001d002462,Zm00001d002481,Zm00001d002538,Zm00001d003222,Zm00001d003267,Zm00001d003399,Zm00001d003516,Zm00001d004361,protein kinase homolog4,Zm00001d005164,Zm00001d005647,Zm00001d006160,Zm00001d006217,Zm00001d006438,Zm00001d006497,Zm00001d006621,Zm00001d006790,Zm00001d006798,Zm00001d007139,Zm00001d007776,Z…	GO:MF
NACTF109	GO:0043168	anion binding	2.29804e-05	176	Zm00001d001883,Zm00001d001928,Zm00001d001978,Zm00001d002390,Zm00001d002396,Zm00001d002462,Zm00001d002481,Zm00001d002538,1-aminocyclopropane-1-carboxylate synthase2,Zm00001d003222,Zm00001d003267,Zm00001d003399,Zm00001d004361,protein kinase homolog4,Zm00001d005164,Zm00001d005647,Zm00001d006160,Zm00001d006217,Zm00001d006438,Zm00001d006497,Zm00001d006621,Zm00001d006790,Zm00001d006798,Zm00001d007139,Z…	GO:MF
NACTF109	GO:0030554	adenyl nucleotide binding	3.47041e-05	147	Zm00001d001928,Zm00001d001978,Zm00001d002390,Zm00001d002396,Zm00001d002462,Zm00001d002481,Zm00001d003222,Zm00001d003267,Zm00001d003399,Zm00001d003516,Zm00001d004361,protein kinase homolog4,Zm00001d005164,Zm00001d005647,Zm00001d006160,Zm00001d006217,Zm00001d006438,Zm00001d006497,Zm00001d006621,Zm00001d006790,Zm00001d006798,Zm00001d007139,Zm00001d007776,Zm00001d007807,Zm00001d009617,Zm00001d009708,…	GO:MF
NACTF109	GO:0032553	ribonucleotide binding	6.43406e-05	158	Zm00001d001928,Zm00001d001978,Zm00001d002390,Zm00001d002396,Zm00001d002462,Zm00001d002481,Zm00001d002538,Zm00001d003222,Zm00001d003267,Zm00001d003399,Zm00001d003516,Zm00001d004361,protein kinase homolog4,Zm00001d005164,Zm00001d005647,Zm00001d006160,Zm00001d006217,Zm00001d006438,Zm00001d006497,Zm00001d006621,Zm00001d006790,Zm00001d006798,Zm00001d007139,Zm00001d007776,Zm00001d007807,Zm00001d009564,…	GO:MF
NACTF109	GO:0036094	small molecule binding	6.76513e-05	178	Zm00001d001883,Zm00001d001928,Zm00001d001978,nuclear RNA polymerase D2/E2,Zm00001d002390,Zm00001d002396,Zm00001d002462,Zm00001d002481,Zm00001d002538,1-aminocyclopropane-1-carboxylate synthase2,Zm00001d003222,Zm00001d003267,Zm00001d003399,Zm00001d003516,Zm00001d004361,protein kinase homolog4,Zm00001d005164,Zm00001d005647,Zm00001d006160,Zm00001d006217,Zm00001d006438,Zm00001d006497,Zm00001d006621,Zm…	GO:MF
NACTF109	GO:0035639	purine ribonucleoside triphosphate binding	6.9533e-05	154	Zm00001d001928,Zm00001d001978,Zm00001d002390,Zm00001d002396,Zm00001d002462,Zm00001d002481,Zm00001d002538,Zm00001d003222,Zm00001d003267,Zm00001d003399,Zm00001d004361,protein kinase homolog4,Zm00001d005164,Zm00001d005647,Zm00001d006160,Zm00001d006217,Zm00001d006438,Zm00001d006497,Zm00001d006621,Zm00001d006790,Zm00001d006798,Zm00001d007139,Zm00001d007776,Zm00001d007807,Zm00001d009564,Zm00001d009617,…	GO:MF
NACTF109	GO:0032555	purine ribonucleotide binding	8.672e-05	156	Zm00001d001928,Zm00001d001978,Zm00001d002390,Zm00001d002396,Zm00001d002462,Zm00001d002481,Zm00001d002538,Zm00001d003222,Zm00001d003267,Zm00001d003399,Zm00001d003516,Zm00001d004361,protein kinase homolog4,Zm00001d005164,Zm00001d005647,Zm00001d006160,Zm00001d006217,Zm00001d006438,Zm00001d006497,Zm00001d006621,Zm00001d006790,Zm00001d006798,Zm00001d007139,Zm00001d007776,Zm00001d007807,Zm00001d009564,…	GO:MF
NACTF109	GO:0017076	purine nucleotide binding	0.000137786	156	Zm00001d001928,Zm00001d001978,Zm00001d002390,Zm00001d002396,Zm00001d002462,Zm00001d002481,Zm00001d002538,Zm00001d003222,Zm00001d003267,Zm00001d003399,Zm00001d003516,Zm00001d004361,protein kinase homolog4,Zm00001d005164,Zm00001d005647,Zm00001d006160,Zm00001d006217,Zm00001d006438,Zm00001d006497,Zm00001d006621,Zm00001d006790,Zm00001d006798,Zm00001d007139,Zm00001d007776,Zm00001d007807,Zm00001d009564,…	GO:MF
NACTF109	GO:0000166	nucleotide binding	0.000218342	168	Zm00001d001883,Zm00001d001928,Zm00001d001978,Zm00001d002390,Zm00001d002396,Zm00001d002462,Zm00001d002481,Zm00001d002538,Zm00001d003222,Zm00001d003267,Zm00001d003399,Zm00001d003516,Zm00001d004361,protein kinase homolog4,Zm00001d005164,Zm00001d005647,Zm00001d006160,Zm00001d006217,Zm00001d006438,Zm00001d006497,Zm00001d006621,Zm00001d006790,Zm00001d006798,Zm00001d007139,Zm00001d007776,Zm00001d007807,…	GO:MF
NACTF109	GO:1901265	nucleoside phosphate binding	0.000218342	168	Zm00001d001883,Zm00001d001928,Zm00001d001978,Zm00001d002390,Zm00001d002396,Zm00001d002462,Zm00001d002481,Zm00001d002538,Zm00001d003222,Zm00001d003267,Zm00001d003399,Zm00001d003516,Zm00001d004361,protein kinase homolog4,Zm00001d005164,Zm00001d005647,Zm00001d006160,Zm00001d006217,Zm00001d006438,Zm00001d006497,Zm00001d006621,Zm00001d006790,Zm00001d006798,Zm00001d007139,Zm00001d007776,Zm00001d007807,…	GO:MF
NACTF109	GO:0004674	protein serine/threonine kinase activity	0.00177072	58	Zm00001d001978,Zm00001d002481,Zm00001d003222,protein kinase homolog4,Zm00001d005164,Zm00001d005647,Zm00001d006217,Zm00001d006621,Zm00001d006790,Zm00001d007776,Zm00001d009676,Zm00001d009708,Zm00001d009756,Zm00001d011433,Zm00001d011696,Zm00001d012743,tousled-like protein kinase2,Zm00001d013606,Zm00001d013858,somatic embryogenesis receptor-like kinase2,Zm00001d017042,Zm00001d017128,phosphoenolpyruva…	GO:MF
NACTF109	GO:0043167	ion binding	0.00875955	255	Zm00001d001883,Zm00001d001909,Zm00001d001928,Zm00001d001978,Zm00001d002032,nuclear RNA polymerase D2/E2,accumulation of photosystem one1,Zm00001d002390,Zm00001d002396,Zm00001d002462,Zm00001d002481,Zm00001d002538,1-aminocyclopropane-1-carboxylate synthase2,Zm00001d003114,Zm00001d003222,Zm00001d003249,Zm00001d003267,Zm00001d003309,Zm00001d003399,Zm00001d004138,Zm00001d004361,Zm00001d004409,protein …	GO:MF
NACTF109	GO:0140414	phosphopantetheine-dependent carrier activity	0.0157087	5	Zm00001d006080,Zm00001d021046,Zm00001d036137,fatty acyl thioesterase1,Zm00001d048163	GO:MF
NACTF109	GO:0051192	prosthetic group binding	0.0157087	5	Zm00001d006080,Zm00001d021046,Zm00001d036137,fatty acyl thioesterase1,Zm00001d048163	GO:MF
NACTF109	GO:0000036	acyl carrier activity	0.0157087	5	Zm00001d006080,Zm00001d021046,Zm00001d036137,fatty acyl thioesterase1,Zm00001d048163	GO:MF
NACTF109	GO:0044620	ACP phosphopantetheine attachment site binding	0.0157087	5	Zm00001d006080,Zm00001d021046,Zm00001d036137,fatty acyl thioesterase1,Zm00001d048163	GO:MF
NACTF109	GO:0004672	protein kinase activity	0.0267019	72	Zm00001d001978,Zm00001d002481,Zm00001d003222,Zm00001d003399,protein kinase homolog4,Zm00001d005164,Zm00001d005647,Zm00001d006217,Zm00001d006621,Zm00001d006790,Zm00001d007776,Zm00001d009617,Zm00001d009676,Zm00001d009708,Zm00001d009756,Zm00001d011433,Zm00001d011604,Zm00001d011696,Zm00001d012743,tousled-like protein kinase2,Zm00001d013606,Zm00001d013858,somatic embryogenesis receptor-like kinase2,Zm…	GO:MF
NACTF109	GO:0016773	phosphotransferase activity, alcohol group as acceptor	0.0457375	78	Zm00001d001978,Zm00001d002481,Zm00001d003017,Zm00001d003222,Zm00001d003399,protein kinase homolog4,Zm00001d005164,Zm00001d005647,Zm00001d006217,Zm00001d006621,Zm00001d006790,Zm00001d007776,Zm00001d009617,Zm00001d009676,Zm00001d009708,Zm00001d009756,Zm00001d011433,Zm00001d011604,Zm00001d011696,Zm00001d012743,tousled-like protein kinase2,Zm00001d013606,Zm00001d013858,somatic embryogenesis receptor-…	GO:MF
NACTF110	GO:0046513	ceramide biosynthetic process	0.00268654	3	Zm00001d017912,Zm00001d020296,Zm00001d041608	GO:BP
NACTF110	GO:0006672	ceramide metabolic process	0.0122648	3	Zm00001d017912,Zm00001d020296,Zm00001d041608	GO:BP
NACTF110	GO:0030148	sphingolipid biosynthetic process	0.0169	3	Zm00001d017912,Zm00001d020296,Zm00001d041608	GO:BP
NACTF110	GO:0006665	sphingolipid metabolic process	0.0453956	3	Zm00001d017912,Zm00001d020296,Zm00001d041608	GO:BP
NACTF110	GO:0050291	sphingosine N-acyltransferase activity	0.00185304	2	Zm00001d017912,Zm00001d020296	GO:MF
NACTF126	GO:0097437	maintenance of dormancy	0.00501863	2	Zm00001d023664,Zm00001d037110	GO:BP
NACTF126	GO:0010231	maintenance of seed dormancy	0.00501863	2	Zm00001d023664,Zm00001d037110	GO:BP
NACTF126	GO:0016020	membrane	0.0154739	46	alternative oxidase2,Zm00001d002535,Zm00001d007117,Zm00001d007442,Zm00001d008535,Zm00001d008628,Zm00001d009077,Zm00001d009765,Zm00001d009932,Zm00001d011644,Zm00001d012040,Zm00001d012322,Zm00001d012744,Zm00001d014918,sugars will eventually be exported transporter15b,Zm00001d016840,Zm00001d017392,Zm00001d019093,fowlpox viral protein homolog1,Zm00001d024574,Zm00001d025079,Zm00001d025533,Zm00001d0258…	GO:CC
NACTF134	GO:0001128	obsolete RNA polymerase II transcription coactivator activity involved in preinitiation complex assembly	0.0499903	1	Zm00001d044902	GO:MF
NACTF2	GO:0000786	nucleosome	0.0301971	5	Zm00001d012276,Zm00001d012423,histone one (H1),Zm00001d044246,Zm00001d048491	GO:CC
NACTF2	GO:0044815	DNA packaging complex	0.0391444	5	Zm00001d012276,Zm00001d012423,histone one (H1),Zm00001d044246,Zm00001d048491	GO:CC
NACTF23	GO:0098588	bounding membrane of organelle	0.0109835	24	Zm00001d002036,Zm00001d002834,Zm00001d003460,Zm00001d005253,Zm00001d006670,Zm00001d007764,Zm00001d009997,Zm00001d013444,Zm00001d018842,Zm00001d021422,Zm00001d021592,Zm00001d023557,Zm00001d026394,Zm00001d028359,Zm00001d029753,Zm00001d031634,Zm00001d032980,Zm00001d039411,Zm00001d043272,Zm00001d044978,Zm00001d045263,Zm00001d048616,Zm00001d049522,Zm00001d053149	GO:CC
NACTF23	GO:0000786	nucleosome	0.0222504	7	Zm00001d002601,Zm00001d011236,Zm00001d016723,Zm00001d021422,Zm00001d044246,Zm00001d044247,Zm00001d045475	GO:CC
NACTF23	GO:0044815	DNA packaging complex	0.0314966	7	Zm00001d002601,Zm00001d011236,Zm00001d016723,Zm00001d021422,Zm00001d044246,Zm00001d044247,Zm00001d045475	GO:CC
NACTF23	GO:0005737	cytoplasm	0.0374965	118	Zm00001d001765,Zm00001d002036,Zm00001d002755,Zm00001d002834,Zm00001d002966,Zm00001d003460,violaxanthin de-epoxidase1,Zm00001d005253,Zm00001d005539,Zm00001d006124,Zm00001d006670,Zm00001d006725,Zm00001d006834,Zm00001d007307,Zm00001d007661,Zm00001d007764,Zm00001d008389,Zm00001d008851,Zm00001d008863,Zm00001d009997,Zm00001d010808,Zm00001d011325,trehalose-6-phosphate synthase15,Zm00001d013120,Zm00001d0…	GO:CC
NACTF29	GO:0046165	alcohol biosynthetic process	0.0185006	4	Zm00001d003512,aldehyde oxidase2,Zm00001d026064,Zm00001d037110	GO:BP
NACTF38	GO:0016192	vesicle-mediated transport	0.00145006	25	Zm00001d001765,Zm00001d005170,Zm00001d006607,Zm00001d007767,Zm00001d008333,ras-related protein RIC1,Zm00001d011696,Zm00001d012851,Zm00001d014526,Zm00001d014943,ypt homolog4,Zm00001d019091,Zm00001d029408,Zm00001d033734,Zm00001d034406,Zm00001d035889,Zm00001d036968,Zm00001d038380,Zm00001d039196,Zm00001d039411,Zm00001d040278,Zm00001d040503,Zm00001d043700,Zm00001d048338,Zm00001d051546	GO:BP
NACTF38	GO:0008104	protein localization	0.00410342	32	Zm00001d001765,Zm00001d006607,Zm00001d007767,Zm00001d008333,ras-related protein RIC1,autophagy7,Zm00001d012851,Zm00001d013935,Zm00001d014943,ypt homolog4,Zm00001d018494,Zm00001d019091,Zm00001d019423,Zm00001d023576,Zm00001d029408,ras-related protein RHN1,Zm00001d033734,Zm00001d034270,Zm00001d034406,Zm00001d035889,Zm00001d038380,Zm00001d039196,Zm00001d039411,Zm00001d040278,Zm00001d040503,Zm00001d04…	GO:BP
NACTF38	GO:0044281	small molecule metabolic process	0.00792986	43	Zm00001d002742,S-adenosyl methionine decarboxylase2,glucose-6-phosphate dehydrogenase1,Zm00001d003658,Zm00001d004413,Zm00001d005343,cytidine deaminase2,Zm00001d007383,Zm00001d009127,enoyl-CoA hydratase1,Zm00001d011428,Zm00001d012173,formaldehyde dehydrogenase homolog1,thioredoxin h homolog2,Zm00001d021187,Zm00001d021908,Zm00001d023243,Zm00001d024109,Zm00001d024159,glyoxylase1,Zm00001d024936,S-ade…	GO:BP
NACTF38	GO:0007265	Ras protein signal transduction	0.00845429	7	Zm00001d006607,ras-related protein RIC1,ypt homolog4,Rho-related protein from plants 1,Rho-related protein from plants 4,ras-related protein RHN1,Zm00001d038380	GO:BP
NACTF38	GO:0015980	energy derivation by oxidation of organic compounds	0.0100661	11	alternative oxidase2,Zm00001d003947,ADP glucose pyrophosphorylase small subunit embryo 1,NADH dehydrogenase2,Zm00001d013156,starch branching enzyme1,Zm00001d021908,Zm00001d022341,aconitase1,Zm00001d050696,Zm00001d052678	GO:BP
NACTF38	GO:0016050	vesicle organization	0.011777	10	Zm00001d005170,Zm00001d007767,Zm00001d008333,Zm00001d014943,Zm00001d019091,Zm00001d034406,Zm00001d035889,Zm00001d036968,Zm00001d040278,Zm00001d043700	GO:BP
NACTF38	GO:0015031	protein transport	0.0119404	29	Zm00001d001765,Zm00001d006607,Zm00001d007767,Zm00001d008333,ras-related protein RIC1,autophagy7,Zm00001d012851,Zm00001d014943,ypt homolog4,Zm00001d018494,Zm00001d019091,Zm00001d019423,Zm00001d029408,ras-related protein RHN1,Zm00001d033734,Zm00001d034270,Zm00001d034406,Zm00001d035889,Zm00001d038380,Zm00001d039196,Zm00001d039411,Zm00001d040278,Zm00001d040503,Zm00001d043700,Zm00001d048409,Zm00001d05…	GO:BP
NACTF38	GO:0033036	macromolecule localization	0.0129037	34	Zm00001d001765,Zm00001d006607,Zm00001d007767,Zm00001d008333,ras-related protein RIC1,autophagy7,Zm00001d012851,Zm00001d013935,Zm00001d014943,ypt homolog4,Zm00001d018494,Zm00001d019091,Zm00001d019423,Zm00001d023576,Zm00001d029408,ras-related protein RHN1,Zm00001d033734,Zm00001d033837,Zm00001d034270,Zm00001d034406,Zm00001d035889,Zm00001d036968,Zm00001d038380,Zm00001d039196,Zm00001d039411,Zm00001d04…	GO:BP
NACTF38	GO:0006888	endoplasmic reticulum to Golgi vesicle-mediated transport	0.0143017	10	ras-related protein RIC1,Zm00001d014943,ypt homolog4,Zm00001d033734,Zm00001d034406,Zm00001d035889,Zm00001d039411,Zm00001d040278,Zm00001d040503,Zm00001d043700	GO:BP
NACTF38	GO:0045184	establishment of protein localization	0.0143883	29	Zm00001d001765,Zm00001d006607,Zm00001d007767,Zm00001d008333,ras-related protein RIC1,autophagy7,Zm00001d012851,Zm00001d014943,ypt homolog4,Zm00001d018494,Zm00001d019091,Zm00001d019423,Zm00001d029408,ras-related protein RHN1,Zm00001d033734,Zm00001d034270,Zm00001d034406,Zm00001d035889,Zm00001d038380,Zm00001d039196,Zm00001d039411,Zm00001d040278,Zm00001d040503,Zm00001d043700,Zm00001d048409,Zm00001d05…	GO:BP
NACTF38	GO:0015833	peptide transport	0.0167684	29	Zm00001d001765,Zm00001d006607,Zm00001d007767,Zm00001d008333,ras-related protein RIC1,autophagy7,Zm00001d012851,Zm00001d014943,ypt homolog4,Zm00001d018494,Zm00001d019091,Zm00001d019423,Zm00001d029408,ras-related protein RHN1,Zm00001d033734,Zm00001d034270,Zm00001d034406,Zm00001d035889,Zm00001d038380,Zm00001d039196,Zm00001d039411,Zm00001d040278,Zm00001d040503,Zm00001d043700,Zm00001d048409,Zm00001d05…	GO:BP
NACTF38	GO:0042886	amide transport	0.0216495	29	Zm00001d001765,Zm00001d006607,Zm00001d007767,Zm00001d008333,ras-related protein RIC1,autophagy7,Zm00001d012851,Zm00001d014943,ypt homolog4,Zm00001d018494,Zm00001d019091,Zm00001d019423,Zm00001d029408,ras-related protein RHN1,Zm00001d033734,Zm00001d034270,Zm00001d034406,Zm00001d035889,Zm00001d038380,Zm00001d039196,Zm00001d039411,Zm00001d040278,Zm00001d040503,Zm00001d043700,Zm00001d048409,Zm00001d05…	GO:BP
NACTF38	GO:0032465	regulation of cytokinesis	0.0259634	3	Zm00001d005269,Zm00001d034164,Zm00001d034166	GO:BP
NACTF38	GO:0009060	aerobic respiration	0.0421369	8	alternative oxidase2,Zm00001d003947,NADH dehydrogenase2,Zm00001d013156,Zm00001d021908,aconitase1,Zm00001d050696,Zm00001d052678	GO:BP
NACTF38	GO:0005737	cytoplasm	2.22787e-09	166	Zm00001d001765,Zm00001d001883,alternative oxidase2,Zm00001d002499,Zm00001d002742,Zm00001d002889,S-adenosyl methionine decarboxylase2,Zm00001d003166,Zm00001d003658,Zm00001d003941,Zm00001d003947,Zm00001d004413,Zm00001d005108,Zm00001d005164,Zm00001d005170,Zm00001d005343,Zm00001d005346,cytidine deaminase2,ADP glucose pyrophosphorylase small subunit embryo 1,Zm00001d006061,Zm00001d006607,Zm00001d00690…	GO:CC
NACTF38	GO:0031090	organelle membrane	2.38604e-05	48	Zm00001d003166,Zm00001d003941,Zm00001d006061,Zm00001d007383,Zm00001d008569,Zm00001d009978,ras-related protein RIC1,NADH dehydrogenase2,Zm00001d012448,dehydrin7,Zm00001d013156,Zm00001d014943,Zm00001d015427,ypt homolog4,Zm00001d017574,mitochondrial phosphate transporter1,Zm00001d018613,Zm00001d021958,Zm00001d022341,Zm00001d023576,Zm00001d024936,Zm00001d026483,Zm00001d028436,ras-related protein RHN1…	GO:CC
NACTF38	GO:0005622	intracellular anatomical structure	6.62639e-05	215	Zm00001d001765,Zm00001d001883,alternative oxidase2,Zm00001d002499,Zm00001d002742,Zm00001d002889,S-adenosyl methionine decarboxylase2,Zm00001d003166,Zm00001d003658,Zm00001d003941,Zm00001d003947,Zm00001d004413,Zm00001d005108,Zm00001d005164,Zm00001d005170,Zm00001d005269,Zm00001d005343,Zm00001d005346,cytidine deaminase2,Zm00001d005507,ADP glucose pyrophosphorylase small subunit embryo 1,methyl bindin…	GO:CC
NACTF38	GO:0098588	bounding membrane of organelle	0.00224081	29	Zm00001d003941,Zm00001d007383,Zm00001d009978,ras-related protein RIC1,Zm00001d014943,Zm00001d015427,ypt homolog4,Zm00001d018613,Zm00001d023576,Zm00001d024936,Zm00001d028436,ras-related protein RHN1,Zm00001d031447,Zm00001d032188,Zm00001d033734,Zm00001d034406,Zm00001d034659,Zm00001d035889,Zm00001d036968,Zm00001d038600,Zm00001d039411,Zm00001d039711,Zm00001d040278,Zm00001d040503,Zm00001d042851,Zm0000…	GO:CC
NACTF38	GO:0000139	Golgi membrane	0.00246729	17	ras-related protein RIC1,Zm00001d014943,ypt homolog4,Zm00001d023576,ras-related protein RHN1,Zm00001d032188,Zm00001d033734,Zm00001d034406,Zm00001d034659,Zm00001d035889,Zm00001d036968,Zm00001d039411,Zm00001d040503,Zm00001d042851,Zm00001d047977,Zm00001d049326,Zm00001d051014	GO:CC
NACTF38	GO:0030660	Golgi-associated vesicle membrane	0.0131329	8	Zm00001d014943,Zm00001d033734,Zm00001d034406,Zm00001d035889,Zm00001d039411,Zm00001d040278,Zm00001d040503,Zm00001d043700	GO:CC
NACTF38	GO:0030662	coated vesicle membrane	0.017259	8	Zm00001d014943,Zm00001d033734,Zm00001d034406,Zm00001d035889,Zm00001d039411,Zm00001d040278,Zm00001d040503,Zm00001d043700	GO:CC
NACTF38	GO:0005740	mitochondrial envelope	0.0202405	14	Zm00001d003166,Zm00001d006061,Zm00001d009978,NADH dehydrogenase2,Zm00001d013156,mitochondrial phosphate transporter1,Zm00001d021958,Zm00001d022341,enolase2,Zm00001d034270,Zm00001d038600,Zm00001d049362,Zm00001d050637,Zm00001d050696	GO:CC
NACTF38	GO:0030659	cytoplasmic vesicle membrane	0.0365153	8	Zm00001d014943,Zm00001d033734,Zm00001d034406,Zm00001d035889,Zm00001d039411,Zm00001d040278,Zm00001d040503,Zm00001d043700	GO:CC
NACTF38	GO:0012506	vesicle membrane	0.0400658	8	Zm00001d014943,Zm00001d033734,Zm00001d034406,Zm00001d035889,Zm00001d039411,Zm00001d040278,Zm00001d040503,Zm00001d043700	GO:CC
NACTF38	GO:0005798	Golgi-associated vesicle	0.0459179	8	Zm00001d014943,Zm00001d033734,Zm00001d034406,Zm00001d035889,Zm00001d039411,Zm00001d040278,Zm00001d040503,Zm00001d043700	GO:CC
NACTF38	GO:0016651	oxidoreductase activity, acting on NAD(P)H	0.00654422	9	Zm00001d006061,NADH dehydrogenase2,Zm00001d013156,Zm00001d017240,formaldehyde dehydrogenase homolog1,Zm00001d021958,Zm00001d022341,Zm00001d026483,ferric-chelate reductase (NADH)1	GO:MF
NACTF38	GO:0032561	guanyl ribonucleotide binding	0.0317464	14	ras-related protein RIC1,Zm00001d014526,ypt homolog4,Rho-related protein from plants 1,Rho-related protein from plants 4,Zm00001d021908,Zm00001d024109,adenylosuccinate synthetase,Zm00001d029408,ras-related protein RHN1,Zm00001d038380,Zm00001d040278,Zm00001d051546,Zm00001d054088	GO:MF
NACTF38	GO:0001883	purine nucleoside binding	0.0317464	14	ras-related protein RIC1,Zm00001d014526,ypt homolog4,Rho-related protein from plants 1,Rho-related protein from plants 4,Zm00001d021908,Zm00001d024109,adenylosuccinate synthetase,Zm00001d029408,ras-related protein RHN1,Zm00001d038380,Zm00001d040278,Zm00001d051546,Zm00001d054088	GO:MF
NACTF38	GO:0032550	purine ribonucleoside binding	0.0317464	14	ras-related protein RIC1,Zm00001d014526,ypt homolog4,Rho-related protein from plants 1,Rho-related protein from plants 4,Zm00001d021908,Zm00001d024109,adenylosuccinate synthetase,Zm00001d029408,ras-related protein RHN1,Zm00001d038380,Zm00001d040278,Zm00001d051546,Zm00001d054088	GO:MF
NACTF38	GO:0019001	guanyl nucleotide binding	0.0326265	14	ras-related protein RIC1,Zm00001d014526,ypt homolog4,Rho-related protein from plants 1,Rho-related protein from plants 4,Zm00001d021908,Zm00001d024109,adenylosuccinate synthetase,Zm00001d029408,ras-related protein RHN1,Zm00001d038380,Zm00001d040278,Zm00001d051546,Zm00001d054088	GO:MF
NACTF38	GO:0032549	ribonucleoside binding	0.0449694	14	ras-related protein RIC1,Zm00001d014526,ypt homolog4,Rho-related protein from plants 1,Rho-related protein from plants 4,Zm00001d021908,Zm00001d024109,adenylosuccinate synthetase,Zm00001d029408,ras-related protein RHN1,Zm00001d038380,Zm00001d040278,Zm00001d051546,Zm00001d054088	GO:MF
NACTF38	GO:0001882	nucleoside binding	0.0461605	14	ras-related protein RIC1,Zm00001d014526,ypt homolog4,Rho-related protein from plants 1,Rho-related protein from plants 4,Zm00001d021908,Zm00001d024109,adenylosuccinate synthetase,Zm00001d029408,ras-related protein RHN1,Zm00001d038380,Zm00001d040278,Zm00001d051546,Zm00001d054088	GO:MF
NACTF38	KEGG:04145	Phagosome	0.0206798	7	Rho-related protein from plants 1,Rho-related protein from plants 4,Zm00001d028436,ras-related protein RHN1,Zm00001d034406,Zm00001d036961,vacuolar proton pump2	KEGG
NACTF4	GO:0048205	COPI coating of Golgi vesicle	0.0267069	3	Zm00001d012827,Zm00001d030031,Zm00001d047020	GO:BP
NACTF4	GO:0048200	Golgi transport vesicle coating	0.0267069	3	Zm00001d012827,Zm00001d030031,Zm00001d047020	GO:BP
NACTF4	GO:0035964	COPI-coated vesicle budding	0.0267069	3	Zm00001d012827,Zm00001d030031,Zm00001d047020	GO:BP
NACTF4	GO:0005737	cytoplasm	0.0401229	201	Zm00001d001765,Zm00001d001856,Zm00001d002156,Zm00001d002261,accumulation of photosystem one1,alternative oxidase2,Zm00001d002455,Zm00001d002735,Zm00001d002824,S-adenosyl methionine decarboxylase2,Zm00001d003249,Zm00001d003352,acetyl-CoA carboxylase2,Zm00001d004396,Zm00001d005019,Zm00001d005164,Zm00001d005270,Zm00001d005501,Zm00001d005539,Zm00001d006061,Zm00001d006670,Zm00001d006790,Zm00001d007226…	GO:CC
NACTF4	GO:0043167	ion binding	0.0182049	159	Zm00001d001856,Zm00001d002261,accumulation of photosystem one1,alternative oxidase2,Zm00001d002538,1-aminocyclopropane-1-carboxylate synthase2,Zm00001d002937,Zm00001d003249,acetyl-CoA carboxylase2,Zm00001d005036,Zm00001d005164,set domain gene119,Zm00001d006790,Zm00001d006798,Zm00001d007089,Zm00001d007121,Zm00001d007698,Zm00001d007943,pyruvate decarboxylase2,Zm00001d009211,Zm00001d009708,proline r…	GO:MF
NACTF4	GO:0043168	anion binding	0.0344239	102	Zm00001d002261,Zm00001d002538,1-aminocyclopropane-1-carboxylate synthase2,Zm00001d002937,acetyl-CoA carboxylase2,Zm00001d005036,Zm00001d005164,Zm00001d006790,Zm00001d006798,Zm00001d007089,Zm00001d007698,pyruvate decarboxylase2,Zm00001d009211,Zm00001d009708,proline responding1,Zm00001d010919,Zm00001d011152,Zm00001d011563,Zm00001d011604,Zm00001d011845,Zm00001d012590,Zm00001d013439,alanine aminotran…	GO:MF
NACTF4	GO:0036094	small molecule binding	0.0427548	104	Zm00001d002261,Zm00001d002538,1-aminocyclopropane-1-carboxylate synthase2,Zm00001d002937,acetyl-CoA carboxylase2,Zm00001d005036,Zm00001d005164,Zm00001d005489,Zm00001d006790,Zm00001d006798,Zm00001d007089,Zm00001d007698,pyruvate decarboxylase2,Zm00001d009211,Zm00001d009708,proline responding1,Zm00001d010919,Zm00001d011152,Zm00001d011563,Zm00001d011604,Zm00001d011845,Zm00001d012590,Zm00001d013439,al…	GO:MF
NACTF49	GO:0046034	ATP metabolic process	0.00162264	15	Zm00001d003159,Zm00001d008816,Zm00001d011314,Zm00001d013156,Zm00001d015376,Zm00001d025772,Zm00001d028773,triose phosphate isomerase4,Zm00001d041917,hexokinase4,Zm00001d044748,vacuolar proton pump2,glyceraldehyde-3-phosphate dehydrogenase3,Zm00001d051595,Zm00001d053175	GO:BP
NACTF49	GO:0016458	gene silencing	0.0208118	12	Zm00001d002601,Zm00001d016640,Zm00001d017660,Zm00001d021707,argonaute2b,Zm00001d032362,Zm00001d033822,Zm00001d041857,putative transcription factor,Zm00001d044183,Zm00001d044246,Zm00001d045954	GO:BP
NACTF49	GO:0031966	mitochondrial membrane	9.79058e-05	20	Zm00001d003159,voltage-dependent anion channel protein1a,Zm00001d011314,Zm00001d012522,Zm00001d012741,Zm00001d013156,prohibitin3,Zm00001d017060,adenine nucleotide translocator1,Zm00001d020702,Zm00001d025772,Zm00001d028773,Zm00001d031975,Zm00001d033531,Zm00001d034793,Zm00001d041917,uncoupling protein homolog3,Zm00001d049597,Zm00001d051595,Zm00001d053175	GO:CC
NACTF49	GO:0005740	mitochondrial envelope	0.000159345	20	Zm00001d003159,voltage-dependent anion channel protein1a,Zm00001d011314,Zm00001d012522,Zm00001d012741,Zm00001d013156,prohibitin3,Zm00001d017060,adenine nucleotide translocator1,Zm00001d020702,Zm00001d025772,Zm00001d028773,Zm00001d031975,Zm00001d033531,Zm00001d034793,Zm00001d041917,uncoupling protein homolog3,Zm00001d049597,Zm00001d051595,Zm00001d053175	GO:CC
NACTF49	GO:0005743	mitochondrial inner membrane	0.000164045	18	Zm00001d003159,Zm00001d011314,Zm00001d012522,Zm00001d012741,Zm00001d013156,prohibitin3,Zm00001d017060,adenine nucleotide translocator1,Zm00001d020702,Zm00001d025772,Zm00001d028773,Zm00001d031975,Zm00001d033531,Zm00001d034793,Zm00001d041917,Zm00001d049597,Zm00001d051595,Zm00001d053175	GO:CC
NACTF49	GO:0098800	inner mitochondrial membrane protein complex	0.00110892	13	Zm00001d003159,Zm00001d011314,Zm00001d012522,Zm00001d012741,Zm00001d013156,Zm00001d025772,Zm00001d028773,Zm00001d031975,Zm00001d033531,Zm00001d034793,Zm00001d041917,Zm00001d051595,Zm00001d053175	GO:CC
NACTF49	GO:0019866	organelle inner membrane	0.00149939	18	Zm00001d003159,Zm00001d011314,Zm00001d012522,Zm00001d012741,Zm00001d013156,prohibitin3,Zm00001d017060,adenine nucleotide translocator1,Zm00001d020702,Zm00001d025772,Zm00001d028773,Zm00001d031975,Zm00001d033531,Zm00001d034793,Zm00001d041917,Zm00001d049597,Zm00001d051595,Zm00001d053175	GO:CC
NACTF49	GO:0005746	mitochondrial respirasome	0.0323538	8	Zm00001d012741,Zm00001d013156,Zm00001d017060,Zm00001d028773,Zm00001d031975,Zm00001d033531,Zm00001d041917,Zm00001d053175	GO:CC
NACTF49	GO:1990204	oxidoreductase complex	0.039974	10	Zm00001d012741,Zm00001d013156,Zm00001d015378,Zm00001d028773,Zm00001d031975,Zm00001d033531,Zm00001d041917,Zm00001d044748,Zm00001d053175,Zm00001d053800	GO:CC
NACTF49	GO:0031975	envelope	0.0452955	27	Zm00001d002936,Zm00001d003159,voltage-dependent anion channel protein1a,Zm00001d011314,Zm00001d012522,Zm00001d012741,Zm00001d013156,prohibitin3,Zm00001d017060,adenine nucleotide translocator1,Zm00001d020702,Zm00001d025772,Zm00001d028262,Zm00001d028330,Zm00001d028773,Zm00001d031975,Zm00001d033531,Zm00001d034793,Zm00001d041917,Zm00001d046231,Zm00001d048285,uncoupling protein homolog3,Zm00001d049597…	GO:CC
NACTF49	GO:0031967	organelle envelope	0.0452955	27	Zm00001d002936,Zm00001d003159,voltage-dependent anion channel protein1a,Zm00001d011314,Zm00001d012522,Zm00001d012741,Zm00001d013156,prohibitin3,Zm00001d017060,adenine nucleotide translocator1,Zm00001d020702,Zm00001d025772,Zm00001d028262,Zm00001d028330,Zm00001d028773,Zm00001d031975,Zm00001d033531,Zm00001d034793,Zm00001d041917,Zm00001d046231,Zm00001d048285,uncoupling protein homolog3,Zm00001d049597…	GO:CC
NACTF49	GO:0000276	mitochondrial proton-transporting ATP synthase complex, coupling factor F(o)	0.0470386	3	Zm00001d003159,Zm00001d025772,Zm00001d051595	GO:CC
NACTF49	GO:0098798	mitochondrial protein-containing complex	0.0481807	14	Zm00001d003159,Zm00001d011314,Zm00001d012522,Zm00001d012741,Zm00001d013156,Zm00001d025772,Zm00001d028773,Zm00001d031975,Zm00001d033531,Zm00001d034793,Zm00001d041917,Zm00001d044748,Zm00001d051595,Zm00001d053175	GO:CC
NACTF49	KEGG:01200	Carbon metabolism	0.00685141	13	cysteine synthase1,Zm00001d008816,Zm00001d015376,Zm00001d015378,Zm00001d029084,Zm00001d030557,cysteine synthase2,isocitrate dehydrogenase2,triose phosphate isomerase4,hexokinase4,Zm00001d044748,aconitase1,glyceraldehyde-3-phosphate dehydrogenase3	KEGG
NACTF49	KEGG:01100	Metabolic pathways	0.0165525	51	Zm00001d002266,1-aminocyclopropane-1-carboxylate synthase2,Zm00001d005019,Zm00001d005253,cysteine synthase1,Zm00001d008816,Zm00001d009497,Zm00001d011734,trehalose-6-phosphate synthase15,Zm00001d013156,Zm00001d015376,Zm00001d015378,Zm00001d018277,trehalose-6-phosphate phosphatase8,Zm00001d021119,Zm00001d021421,Zm00001d022289,Zm00001d022445,diacylglycerol kinase5,S-adenosylmethionine decarboxylase1…	KEGG
NACTF49	KEGG:00190	Oxidative phosphorylation	0.033775	8	Zm00001d005253,Zm00001d013156,Zm00001d028773,Zm00001d031975,Zm00001d041917,vacuolar proton pump2,Zm00001d048163,Zm00001d051595	KEGG
NACTF49	KEGG:00052	Galactose metabolism	0.0448765	5	Zm00001d008816,Zm00001d021421,Zm00001d022445,Zm00001d029151,hexokinase4	KEGG
NACTF6	KEGG:00480	Glutathione metabolism	0.0333266	2	Zm00001d002426,Zm00001d002704	KEGG
NACTF61	GO:0016514	SWI/SNF complex	0.0133517	2	Zm00001d022322,Zm00001d050928	GO:CC
NACTF66	GO:0033036	macromolecule localization	2.62047e-05	67	Zm00001d002090,Zm00001d002739,RNA recognition water-stress protein1,ras related protein1,Zm00001d004159,Zm00001d004466,Zm00001d004740,Zm00001d005468,Zm00001d006167,Zm00001d006384,Zm00001d006607,Zm00001d006839,Zm00001d006939,Zm00001d007300,Zm00001d007870,Zm00001d009572,Zm00001d010512,Zm00001d010852,Zm00001d011167,Zm00001d011185,ADP-ribosylation factor homolog1,Zm00001d016008,Zm00001d017187,Zm00001…	GO:BP
NACTF66	GO:0015031	protein transport	4.65239e-05	56	RNA recognition water-stress protein1,ras related protein1,Zm00001d004159,Zm00001d004466,Zm00001d005468,Zm00001d006167,Zm00001d006607,Zm00001d006839,Zm00001d006939,Zm00001d007300,Zm00001d007870,Zm00001d009572,Zm00001d010512,Zm00001d010852,Zm00001d011167,Zm00001d011185,ADP-ribosylation factor homolog1,Zm00001d016008,Zm00001d017187,Zm00001d018036,Zm00001d019091,Zm00001d019505,Zm00001d020359,Zm00001…	GO:BP
NACTF66	GO:0042886	amide transport	5.80006e-05	57	RNA recognition water-stress protein1,ras related protein1,Zm00001d004159,Zm00001d004466,Zm00001d005468,Zm00001d006167,Zm00001d006607,Zm00001d006839,Zm00001d006939,Zm00001d007300,Zm00001d007870,Zm00001d009572,Zm00001d010512,Zm00001d010852,Zm00001d011167,Zm00001d011185,ADP-ribosylation factor homolog1,Zm00001d016008,Zm00001d017187,Zm00001d018036,Zm00001d019091,Zm00001d019505,Zm00001d020359,Zm00001…	GO:BP
NACTF66	GO:0045184	establishment of protein localization	6.52267e-05	56	RNA recognition water-stress protein1,ras related protein1,Zm00001d004159,Zm00001d004466,Zm00001d005468,Zm00001d006167,Zm00001d006607,Zm00001d006839,Zm00001d006939,Zm00001d007300,Zm00001d007870,Zm00001d009572,Zm00001d010512,Zm00001d010852,Zm00001d011167,Zm00001d011185,ADP-ribosylation factor homolog1,Zm00001d016008,Zm00001d017187,Zm00001d018036,Zm00001d019091,Zm00001d019505,Zm00001d020359,Zm00001…	GO:BP
NACTF66	GO:0015833	peptide transport	8.60415e-05	56	RNA recognition water-stress protein1,ras related protein1,Zm00001d004159,Zm00001d004466,Zm00001d005468,Zm00001d006167,Zm00001d006607,Zm00001d006839,Zm00001d006939,Zm00001d007300,Zm00001d007870,Zm00001d009572,Zm00001d010512,Zm00001d010852,Zm00001d011167,Zm00001d011185,ADP-ribosylation factor homolog1,Zm00001d016008,Zm00001d017187,Zm00001d018036,Zm00001d019091,Zm00001d019505,Zm00001d020359,Zm00001…	GO:BP
NACTF66	GO:0046907	intracellular transport	0.00031373	52	Zm00001d002615,RNA recognition water-stress protein1,ras related protein1,Zm00001d003460,Zm00001d004159,Zm00001d004466,Zm00001d006167,Zm00001d006839,Zm00001d006939,Zm00001d007300,Zm00001d007870,Zm00001d009572,Zm00001d010512,Zm00001d010852,Zm00001d011167,Zm00001d011185,Zm00001d011713,ADP-ribosylation factor homolog1,vesicular transport protein1,Zm00001d016008,Zm00001d017187,Zm00001d018036,Zm00001d…	GO:BP
NACTF66	GO:0008104	protein localization	0.000480343	57	RNA recognition water-stress protein1,ras related protein1,Zm00001d004159,Zm00001d004466,Zm00001d004740,Zm00001d005468,Zm00001d006167,Zm00001d006607,Zm00001d006839,Zm00001d006939,Zm00001d007300,Zm00001d007870,Zm00001d009572,Zm00001d010512,Zm00001d010852,Zm00001d011167,Zm00001d011185,ADP-ribosylation factor homolog1,Zm00001d016008,Zm00001d017187,Zm00001d018036,Zm00001d019091,Zm00001d019505,Zm00001…	GO:BP
NACTF66	GO:0051649	establishment of localization in cell	0.000596342	53	Zm00001d002615,RNA recognition water-stress protein1,ras related protein1,Zm00001d003460,Zm00001d004159,Zm00001d004466,Zm00001d006167,Zm00001d006839,Zm00001d006939,Zm00001d007300,Zm00001d007870,Zm00001d009572,Zm00001d010512,Zm00001d010852,Zm00001d011167,Zm00001d011185,Zm00001d011713,ADP-ribosylation factor homolog1,vesicular transport protein1,Zm00001d016008,Zm00001d017187,Zm00001d018036,Zm00001d…	GO:BP
NACTF66	GO:0071705	nitrogen compound transport	0.000756099	63	RNA recognition water-stress protein1,ras related protein1,Zm00001d004159,Zm00001d004466,Zm00001d005468,Zm00001d006167,Zm00001d006607,Zm00001d006839,Zm00001d006939,Zm00001d007300,Zm00001d007870,Zm00001d009572,Zm00001d009813,Zm00001d010512,Zm00001d010852,Zm00001d011167,Zm00001d011185,ADP-ribosylation factor homolog1,Zm00001d016008,Zm00001d017144,Zm00001d017187,Zm00001d017472,Zm00001d018036,Zm00001…	GO:BP
NACTF66	GO:0016071	mRNA metabolic process	0.000768458	40	Zm00001d002244,Zm00001d005012,Zm00001d005264,Zm00001d005473,Zm00001d006181,Zm00001d007632,Zm00001d013375,Zm00001d013627,Zm00001d013829,Zm00001d014321,Zm00001d017153,Zm00001d017216,Zm00001d017883,organelle RRM protein1,Ribosomal protein S1-like1,Zm00001d019115,Zm00001d019314,Zm00001d020359,Zm00001d021553,Zm00001d024823,Zm00001d025673,Zm00001d026346,Zm00001d027278,Zm00001d027671,Zm00001d032313,Zm00…	GO:BP
NACTF66	GO:0071702	organic substance transport	0.000831501	71	Zm00001d002090,Zm00001d002739,RNA recognition water-stress protein1,ras related protein1,Zm00001d004159,Zm00001d004466,Zm00001d005468,Zm00001d006167,Zm00001d006384,Zm00001d006607,Zm00001d006839,Zm00001d006939,Zm00001d007300,Zm00001d007870,Zm00001d009572,Zm00001d009813,Zm00001d010512,Zm00001d010852,Zm00001d011167,Zm00001d011185,ADP-ribosylation factor homolog1,sugars will eventually be exported tr…	GO:BP
NACTF66	GO:0016579	protein deubiquitination	0.000845525	14	Zm00001d003472,Zm00001d006079,Zm00001d009324,Zm00001d011512,Zm00001d017686,Zm00001d020157,Zm00001d026553,Zm00001d027266,Zm00001d028540,csu3,Zm00001d031587,Zm00001d036707,Zm00001d040760,Zm00001d044514	GO:BP
NACTF66	GO:0051641	cellular localization	0.0025218	57	Zm00001d002615,RNA recognition water-stress protein1,ras related protein1,Zm00001d003460,Zm00001d004159,Zm00001d004466,Zm00001d004740,Zm00001d006167,Zm00001d006839,Zm00001d006939,Zm00001d007300,Zm00001d007870,Zm00001d009572,Zm00001d010512,Zm00001d010852,Zm00001d011167,Zm00001d011185,Zm00001d011713,ADP-ribosylation factor homolog1,vesicular transport protein1,Zm00001d016008,Zm00001d017187,Zm00001d…	GO:BP
NACTF66	GO:0006886	intracellular protein transport	0.00898096	41	RNA recognition water-stress protein1,ras related protein1,Zm00001d004159,Zm00001d004466,Zm00001d006167,Zm00001d006839,Zm00001d006939,Zm00001d007300,Zm00001d007870,Zm00001d009572,Zm00001d010512,Zm00001d010852,Zm00001d011185,ADP-ribosylation factor homolog1,Zm00001d016008,Zm00001d017187,Zm00001d018036,Zm00001d020359,Ras-related protein2,Zm00001d028262,Zm00001d029044,Zm00001d029196,Zm00001d030340,r…	GO:BP
NACTF66	GO:0070646	protein modification by small protein removal	0.00955879	15	Zm00001d003472,Zm00001d006079,Zm00001d009324,Zm00001d011512,Zm00001d017686,Zm00001d020157,Zm00001d026553,Zm00001d027266,Zm00001d028143,Zm00001d028540,csu3,Zm00001d031587,Zm00001d036707,Zm00001d040760,Zm00001d044514	GO:BP
NACTF66	GO:0006820	anion transport	0.0100527	71	Zm00001d002090,Zm00001d002739,RNA recognition water-stress protein1,ras related protein1,Zm00001d004159,Zm00001d004466,Zm00001d005468,Zm00001d006167,Zm00001d006384,Zm00001d006607,Zm00001d006839,Zm00001d006939,Zm00001d007300,Zm00001d007870,Zm00001d009572,Zm00001d009813,Zm00001d010512,Zm00001d010852,Zm00001d011167,Zm00001d011185,ADP-ribosylation factor homolog1,sugars will eventually be exported tr…	GO:BP
NACTF66	GO:0007219	Notch signaling pathway	0.0124801	4	Zm00001d008239,Zm00001d011825,Zm00001d016002,Zm00001d020706	GO:BP
NACTF66	GO:0070727	cellular macromolecule localization	0.0155717	45	RNA recognition water-stress protein1,ras related protein1,Zm00001d004159,Zm00001d004466,Zm00001d004740,Zm00001d006167,Zm00001d006839,Zm00001d006939,Zm00001d007300,Zm00001d007870,Zm00001d009572,Zm00001d010512,Zm00001d010852,Zm00001d011185,ADP-ribosylation factor homolog1,Zm00001d016008,Zm00001d017187,Zm00001d018036,Zm00001d020359,Ras-related protein2,Zm00001d028262,Zm00001d029044,Zm00001d029196,Z…	GO:BP
NACTF66	GO:0006403	RNA localization	0.0350562	12	RNA recognition water-stress protein1,Zm00001d011167,Zm00001d020359,Zm00001d028262,Zm00001d029044,Zm00001d030340,Zm00001d038803,Zm00001d043439,Zm00001d043975,Zm00001d043981,Zm00001d047534,Zm00001d052282	GO:BP
NACTF66	GO:0006396	RNA processing	0.039886	48	Zm00001d002244,Zm00001d005012,Zm00001d005023,Zm00001d006181,Zm00001d007117,Zm00001d007632,Zm00001d009690,Zm00001d010714,Zm00001d011199,Zm00001d013375,Zm00001d013627,Zm00001d013829,Zm00001d014321,Zm00001d017153,Zm00001d017216,Zm00001d018613,Zm00001d019075,Ribosomal protein S1-like1,Zm00001d019115,Zm00001d020472,Zm00001d020476,Zm00001d020706,Zm00001d022386,Zm00001d024823,Zm00001d025673,Zm00001d0263…	GO:BP
NACTF66	GO:0005737	cytoplasm	1.33429e-07	309	Zm00001d001900,Zm00001d001939,Zm00001d002003,Zm00001d002090,Zm00001d002128,Zm00001d002135,Zm00001d002371,Zm00001d002755,RNA recognition water-stress protein1,Zm00001d002824,Zm00001d003198,ras related protein1,Zm00001d003460,Zm00001d003472,Zm00001d003590,Zm00001d003947,Zm00001d004012,Zm00001d004159,Zm00001d004339,Zm00001d004466,Zm00001d004552,Zm00001d004676,Zm00001d004740,Zm00001d005023,Zm00001d00…	GO:CC
NACTF66	GO:0005622	intracellular anatomical structure	2.81517e-07	443	Zm00001d001900,Zm00001d001939,Zm00001d002003,Zm00001d002090,Zm00001d002128,Zm00001d002135,Zm00001d002244,Zm00001d002371,Zm00001d002615,Zm00001d002739,Zm00001d002755,RNA recognition water-stress protein1,Zm00001d002824,Zm00001d003198,ras related protein1,Zm00001d003372,Zm00001d003460,Zm00001d003472,Zm00001d003590,Zm00001d003729,Zm00001d003929,Zm00001d003947,Zm00001d004012,Zm00001d004159,Zm00001d00…	GO:CC
NACTF66	GO:0032991	protein-containing complex	1.45008e-05	160	Zm00001d002244,RNA recognition water-stress protein1,Zm00001d003372,Zm00001d003929,Zm00001d003947,Zm00001d004466,Zm00001d005012,Zm00001d005023,Zm00001d005264,Zm00001d005468,Zm00001d006167,Zm00001d006410,ATP synthase3,Zm00001d006939,Zm00001d007632,Zm00001d007650,Zm00001d007870,Zm00001d009339,Zm00001d009496,gamma-tubulin1,Zm00001d009847,Zm00001d010892,Zm00001d010997,Zm00001d011155,Zm00001d011185,Zm…	GO:CC
NACTF66	GO:0012505	endomembrane system	0.000390918	95	Zm00001d002090,ras related protein1,Zm00001d003460,Zm00001d004159,Zm00001d004466,Zm00001d004740,Zm00001d005170,Zm00001d005478,Zm00001d006167,Zm00001d006384,ATP synthase3,Zm00001d006607,Zm00001d006836,Zm00001d006939,Zm00001d008239,Zm00001d009324,Zm00001d009496,Zm00001d009572,Zm00001d009813,Zm00001d009908,Zm00001d009997,Zm00001d010512,Zm00001d011185,Zm00001d011314,Zm00001d011512,Zm00001d012118,Zm00…	GO:CC
NACTF66	GO:0031090	organelle membrane	0.0010323	77	Zm00001d003460,Zm00001d004466,Zm00001d004740,Zm00001d005848,Zm00001d006384,ATP synthase3,Zm00001d006836,Zm00001d006839,Zm00001d006939,Zm00001d007117,Zm00001d007870,Zm00001d008239,Zm00001d009496,Zm00001d009997,Zm00001d010109,Zm00001d010512,Zm00001d010852,Zm00001d011185,Zm00001d011314,Zm00001d012118,Zm00001d012741,Zm00001d013842,Zm00001d014039,Zm00001d015376,Zm00001d017144,Zm00001d017187,Zm00001d01…	GO:CC
NACTF66	GO:0140513	nuclear protein-containing complex	0.00589964	52	Zm00001d003372,Zm00001d003929,Zm00001d005012,Zm00001d006410,Zm00001d007632,Zm00001d009847,Zm00001d010997,Zm00001d012755,Zm00001d015765,Zm00001d017153,Zm00001d020359,cyclin12,Zm00001d021966,Zm00001d022322,Zm00001d022429,Zm00001d023801,Zm00001d024567,fertilization independent endosperm2,Zm00001d024858,Zm00001d025251,Zm00001d028143,Zm00001d028262,Zm00001d030340,Zm00001d030366,Zm00001d032313,TATA-bin…	GO:CC
NACTF66	GO:1902494	catalytic complex	0.0341698	58	Zm00001d003372,Zm00001d003929,Zm00001d003947,Zm00001d005012,Zm00001d010892,Zm00001d010997,Zm00001d012118,Zm00001d012741,Zm00001d012755,Zm00001d013544,Zm00001d013933,Zm00001d014500,Zm00001d015765,Zm00001d017574,Zm00001d018111,cyclin12,Zm00001d021908,Zm00001d021966,Zm00001d022322,Zm00001d023801,Zm00001d024567,fertilization independent endosperm2,Zm00001d024858,Zm00001d025251,Zm00001d025258,Zm00001d…	GO:CC
NACTF66	GO:0098588	bounding membrane of organelle	0.0394194	45	Zm00001d003460,Zm00001d004466,Zm00001d004740,Zm00001d006839,Zm00001d006939,Zm00001d007870,Zm00001d008239,Zm00001d009997,Zm00001d010852,Zm00001d011185,Zm00001d012118,Zm00001d013842,Zm00001d014039,Zm00001d015376,Zm00001d017144,Zm00001d017472,Zm00001d018613,Zm00001d020931,Zm00001d021422,Zm00001d023635,Zm00001d025079,Ras-related protein2,Zm00001d028279,Zm00001d029129,Zm00001d030665,ras-related protei…	GO:CC
NACTF66	GO:0140535	intracellular protein-containing complex	0.0423959	38	Zm00001d005012,Zm00001d005264,Zm00001d007650,Zm00001d010892,Zm00001d012755,Zm00001d013544,Zm00001d013933,Zm00001d015765,Zm00001d018111,Zm00001d023801,Zm00001d024567,Zm00001d024858,Zm00001d027278,GTP binding protein2,TATA-binding protein1,Zm00001d033955,derlin4,protein phosphatase homolog17,Zm00001d037807,Zm00001d039729,Zm00001d039856,Zm00001d041456,Zm00001d041632,Zm00001d042713,Zm00001d043434,Zm0…	GO:CC
NACTF66	GO:0003723	RNA binding	0.000140827	77	Zm00001d002244,RNA recognition water-stress protein1,Zm00001d003198,Zm00001d004339,Zm00001d004410,Zm00001d004676,Zm00001d005023,Zm00001d005473,Zm00001d006181,Zm00001d007117,Zm00001d007632,Zm00001d009517,Zm00001d009690,Zm00001d009740,Zm00001d009776,Zm00001d009868,Zm00001d009870,Zm00001d010213,Zm00001d010714,Zm00001d011155,Zm00001d011167,Zm00001d013419,Zm00001d014890,Zm00001d017153,Zm00001d017216,o…	GO:MF
NACTF66	GO:0101005	ubiquitinyl hydrolase activity	0.000165073	14	Zm00001d003472,Zm00001d006079,Zm00001d009324,Zm00001d011512,Zm00001d017686,Zm00001d020157,Zm00001d026553,Zm00001d027266,Zm00001d028540,csu3,Zm00001d031587,Zm00001d036707,Zm00001d040760,Zm00001d044514	GO:MF
NACTF66	GO:0001882	nucleoside binding	0.00021683	26	Zm00001d001939,ras related protein1,Zm00001d004012,Zm00001d005231,Zm00001d005306,Zm00001d007117,Zm00001d009572,gamma-tubulin1,Zm00001d009868,Zm00001d009870,Zm00001d010852,Zm00001d012027,ADP-ribosylation factor homolog1,Rho-related protein from plants 4,Zm00001d021908,Ras-related protein2,adenylosuccinate synthetase,ras-related protein RHN1,Zm00001d031602,Zm00001d032944,Zm00001d033505,Zm00001d0344…	GO:MF
NACTF66	GO:0032561	guanyl ribonucleotide binding	0.000381882	25	Zm00001d001939,ras related protein1,Zm00001d004012,Zm00001d005231,Zm00001d005306,Zm00001d007117,Zm00001d009572,gamma-tubulin1,Zm00001d009868,Zm00001d009870,Zm00001d010852,Zm00001d012027,ADP-ribosylation factor homolog1,Rho-related protein from plants 4,Zm00001d021908,Ras-related protein2,adenylosuccinate synthetase,ras-related protein RHN1,Zm00001d031602,Zm00001d032944,Zm00001d033505,Zm00001d0344…	GO:MF
NACTF66	GO:0001883	purine nucleoside binding	0.000381882	25	Zm00001d001939,ras related protein1,Zm00001d004012,Zm00001d005231,Zm00001d005306,Zm00001d007117,Zm00001d009572,gamma-tubulin1,Zm00001d009868,Zm00001d009870,Zm00001d010852,Zm00001d012027,ADP-ribosylation factor homolog1,Rho-related protein from plants 4,Zm00001d021908,Ras-related protein2,adenylosuccinate synthetase,ras-related protein RHN1,Zm00001d031602,Zm00001d032944,Zm00001d033505,Zm00001d0344…	GO:MF
NACTF66	GO:0032550	purine ribonucleoside binding	0.000381882	25	Zm00001d001939,ras related protein1,Zm00001d004012,Zm00001d005231,Zm00001d005306,Zm00001d007117,Zm00001d009572,gamma-tubulin1,Zm00001d009868,Zm00001d009870,Zm00001d010852,Zm00001d012027,ADP-ribosylation factor homolog1,Rho-related protein from plants 4,Zm00001d021908,Ras-related protein2,adenylosuccinate synthetase,ras-related protein RHN1,Zm00001d031602,Zm00001d032944,Zm00001d033505,Zm00001d0344…	GO:MF
NACTF66	GO:0019001	guanyl nucleotide binding	0.000400153	25	Zm00001d001939,ras related protein1,Zm00001d004012,Zm00001d005231,Zm00001d005306,Zm00001d007117,Zm00001d009572,gamma-tubulin1,Zm00001d009868,Zm00001d009870,Zm00001d010852,Zm00001d012027,ADP-ribosylation factor homolog1,Rho-related protein from plants 4,Zm00001d021908,Ras-related protein2,adenylosuccinate synthetase,ras-related protein RHN1,Zm00001d031602,Zm00001d032944,Zm00001d033505,Zm00001d0344…	GO:MF
NACTF66	GO:0032549	ribonucleoside binding	0.000691748	25	Zm00001d001939,ras related protein1,Zm00001d004012,Zm00001d005231,Zm00001d005306,Zm00001d007117,Zm00001d009572,gamma-tubulin1,Zm00001d009868,Zm00001d009870,Zm00001d010852,Zm00001d012027,ADP-ribosylation factor homolog1,Rho-related protein from plants 4,Zm00001d021908,Ras-related protein2,adenylosuccinate synthetase,ras-related protein RHN1,Zm00001d031602,Zm00001d032944,Zm00001d033505,Zm00001d0344…	GO:MF
NACTF66	GO:0005525	GTP binding	0.00116025	24	Zm00001d001939,ras related protein1,Zm00001d004012,Zm00001d005231,Zm00001d005306,Zm00001d007117,Zm00001d009572,gamma-tubulin1,Zm00001d009868,Zm00001d009870,Zm00001d010852,Zm00001d012027,ADP-ribosylation factor homolog1,Rho-related protein from plants 4,Ras-related protein2,adenylosuccinate synthetase,ras-related protein RHN1,Zm00001d031602,Zm00001d032944,Zm00001d033505,Zm00001d034446,Zm00001d0348…	GO:MF
NACTF66	GO:0008242	omega peptidase activity	0.00128391	13	Zm00001d003472,Zm00001d006079,Zm00001d009324,Zm00001d011512,Zm00001d017686,Zm00001d020157,Zm00001d026553,Zm00001d028540,Zm00001d029272,Zm00001d031587,Zm00001d036707,Zm00001d040760,Zm00001d044514	GO:MF
NACTF66	GO:0003924	GTPase activity	0.00154451	19	Zm00001d001939,ras related protein1,Zm00001d004012,Zm00001d005306,Zm00001d007117,Zm00001d009572,gamma-tubulin1,Zm00001d009868,Zm00001d009870,Zm00001d012027,Rho-related protein from plants 4,Ras-related protein2,ras-related protein RHN1,Zm00001d032944,Zm00001d033505,Zm00001d034446,Zm00001d034826,Zm00001d038380,Zm00001d044271	GO:MF
NACTF66	GO:0004843	thiol-dependent ubiquitin-specific protease activity	0.00209078	12	Zm00001d003472,Zm00001d006079,Zm00001d009324,Zm00001d011512,Zm00001d017686,Zm00001d020157,Zm00001d026553,Zm00001d028540,Zm00001d031587,Zm00001d036707,Zm00001d040760,Zm00001d044514	GO:MF
NACTF66	GO:0004197	cysteine-type endopeptidase activity	0.0234429	11	Zm00001d001900,Zm00001d002824,Zm00001d003472,Zm00001d006079,Zm00001d017686,Zm00001d020157,Zm00001d026577,Zm00001d029980,Zm00001d031587,Zm00001d036707,Zm00001d047211	GO:MF
NACTF66	GO:0016874	ligase activity	0.0398924	28	Zm00001d002003,Zm00001d002755,Zm00001d003198,Zm00001d004898,ATP synthase3,Zm00001d007661,Zm00001d007905,Zm00001d011314,Zm00001d012969,Zm00001d018111,Zm00001d019075,Zm00001d021032,Zm00001d021908,Zm00001d021966,Zm00001d023846,adenylosuccinate synthetase,Zm00001d028207,Zm00001d032815,Zm00001d033467,Zm00001d033503,Zm00001d036741,Zm00001d037536,Zm00001d037557,Zm00001d039274,Glutamine--tRNA ligase cyto…	GO:MF
NACTF66	KEGG:03018	RNA degradation	0.000401761	12	Zm00001d005264,Zm00001d005473,Zm00001d005756,Zm00001d013842,Zm00001d017883,Zm00001d022429,Zm00001d043975,Zm00001d044600,Zm00001d045590,Zm00001d047790,Zm00001d048546,Zm00001d052098	KEGG
NACTF77	GO:0000398	mRNA splicing, via spliceosome	0.00246943	20	Zm00001d001951,Zm00001d006181,Zm00001d013812,Zm00001d014094,Zm00001d017131,Zm00001d019115,GRMZM2G106903,Zm00001d023807,Zm00001d023919,Zm00001d028994,Zm00001d029133,Zm00001d029256,Zm00001d031269,Zm00001d037925,Zm00001d047498,male sterile45,Zm00001d048119,Zm00001d048133,Zm00001d050401,Zm00001d053197	GO:BP
NACTF77	GO:0016071	mRNA metabolic process	0.00257259	32	Zm00001d001951,Zm00001d003611,Zm00001d005502,Zm00001d006181,Zm00001d011272,Zm00001d012052,Zm00001d013599,Zm00001d013812,Zm00001d013829,Zm00001d014094,Zm00001d017131,Zm00001d019115,GRMZM2G106903,Zm00001d023807,Zm00001d023919,Zm00001d028994,Zm00001d029133,Zm00001d029256,Zm00001d031269,Zm00001d031643,Zm00001d031981,Zm00001d032319,Zm00001d033727,Zm00001d037925,Zm00001d043981,Zm00001d047449,Zm00001d04…	GO:BP
NACTF77	GO:0006397	mRNA processing	0.00419633	25	Zm00001d001951,Zm00001d006181,Zm00001d011272,Zm00001d013599,Zm00001d013812,Zm00001d013829,Zm00001d014094,Zm00001d017131,Zm00001d019115,GRMZM2G106903,Zm00001d023807,Zm00001d023919,Zm00001d028994,Zm00001d029133,Zm00001d029256,Zm00001d031269,Zm00001d032319,Zm00001d037925,Zm00001d047449,Zm00001d047498,male sterile45,Zm00001d048119,Zm00001d048133,Zm00001d050401,Zm00001d053197	GO:BP
NACTF77	GO:0008380	RNA splicing	0.00481182	22	Zm00001d001951,Zm00001d006181,Zm00001d011272,Zm00001d013812,Zm00001d013829,Zm00001d014094,Zm00001d017131,Zm00001d019115,GRMZM2G106903,Zm00001d023807,Zm00001d023919,Zm00001d028994,Zm00001d029133,Zm00001d029256,Zm00001d031269,Zm00001d037925,Zm00001d047498,male sterile45,Zm00001d048119,Zm00001d048133,Zm00001d050401,Zm00001d053197	GO:BP
NACTF77	GO:0000375	RNA splicing, via transesterification reactions	0.00550535	20	Zm00001d001951,Zm00001d006181,Zm00001d013812,Zm00001d014094,Zm00001d017131,Zm00001d019115,GRMZM2G106903,Zm00001d023807,Zm00001d023919,Zm00001d028994,Zm00001d029133,Zm00001d029256,Zm00001d031269,Zm00001d037925,Zm00001d047498,male sterile45,Zm00001d048119,Zm00001d048133,Zm00001d050401,Zm00001d053197	GO:BP
NACTF77	GO:0000377	RNA splicing, via transesterification reactions with bulged adenosine as nucleophile	0.00550535	20	Zm00001d001951,Zm00001d006181,Zm00001d013812,Zm00001d014094,Zm00001d017131,Zm00001d019115,GRMZM2G106903,Zm00001d023807,Zm00001d023919,Zm00001d028994,Zm00001d029133,Zm00001d029256,Zm00001d031269,Zm00001d037925,Zm00001d047498,male sterile45,Zm00001d048119,Zm00001d048133,Zm00001d050401,Zm00001d053197	GO:BP
NACTF77	GO:0006396	RNA processing	0.0075953	41	Zm00001d001808,Zm00001d001951,Zm00001d006181,Zm00001d007279,Zm00001d011199,Zm00001d011272,Zm00001d013599,Zm00001d013796,Zm00001d013812,Zm00001d013829,Zm00001d014094,Zm00001d016595,Zm00001d017131,Zm00001d019115,GRMZM2G106903,Zm00001d022240,Zm00001d023564,Zm00001d023807,Zm00001d023919,Zm00001d025160,Zm00001d025433,Zm00001d028902,Zm00001d028994,Zm00001d029133,Zm00001d029256,Zm00001d031269,Zm00001d03…	GO:BP
NACTF77	GO:0033036	macromolecule localization	0.0380154	46	Zm00001d001765,autophagy13c,Zm00001d002925,ras related protein1,Zm00001d004115,Zm00001d004466,Zm00001d004740,Zm00001d006939,Zm00001d011272,Zm00001d016060,Zm00001d017956,Zm00001d018494,Zm00001d019091,Zm00001d020695,Zm00001d022343,Zm00001d024158,Zm00001d024416,Zm00001d024425,Zm00001d025153,Zm00001d027845,Zm00001d028606,Zm00001d029133,Zm00001d030342,Zm00001d031058,Zm00001d031643,Zm00001d031988,Zm000…	GO:BP
NACTF77	GO:0032991	protein-containing complex	0.00665797	123	Zm00001d001765,Zm00001d001808,Zm00001d001929,Zm00001d001951,nuclear RNA polymerase D2/E2,autophagy13c,Zm00001d002925,Zm00001d003106,Zm00001d003242,leunig-related6,Zm00001d004466,Zm00001d005502,Zm00001d006118,Zm00001d006235,ATP synthase3,Zm00001d006939,Zm00001d007279,Zm00001d007357,Zm00001d008564,Zm00001d008725,Zm00001d009847,derlin1,Zm00001d010892,Zm00001d011152,Zm00001d011534,Zm00001d011825,Zm00…	GO:CC
NACTF77	GO:0140513	nuclear protein-containing complex	0.00774088	44	Zm00001d001951,nuclear RNA polymerase D2/E2,Zm00001d003242,leunig-related6,Zm00001d005502,Zm00001d008564,Zm00001d009847,JUMONJI-transcription factor 11,Zm00001d013780,Zm00001d013940,Zm00001d014094,Zm00001d017131,Zm00001d017660,Zm00001d017946,Zm00001d020695,Zm00001d022322,Zm00001d022343,Zm00001d023807,Zm00001d023919,Zm00001d024158,Zm00001d024858,Zm00001d025407,Zm00001d028994,Zm00001d030342,Zm00001…	GO:CC
NACTF77	GO:0003723	RNA binding	1.06591e-07	71	Zm00001d001808,Zm00001d003106,Zm00001d003611,Zm00001d004676,Zm00001d005502,Zm00001d006181,Zm00001d007279,Zm00001d008725,Zm00001d009868,Zm00001d009870,Zm00001d011152,Zm00001d011272,Zm00001d011885,Zm00001d012052,Zm00001d012601,Zm00001d013599,Zm00001d013796,Zm00001d013812,Zm00001d014094,Zm00001d014344,Zm00001d014488,Zm00001d014575,Zm00001d015319,GRMZM2G028366,Zm00001d016595,Zm00001d018514,Zm00001d01…	GO:MF
NACTF77	GO:0003729	mRNA binding	0.00139587	22	Zm00001d003106,Zm00001d003611,Zm00001d006181,Zm00001d011885,Zm00001d014488,Zm00001d018514,Zm00001d018730,Zm00001d021999,Zm00001d025160,Zm00001d029133,Zm00001d029328,Zm00001d031981,Zm00001d034828,Zm00001d035679,Zm00001d037480,Zm00001d041246,Zm00001d044086,Zm00001d045744,Zm00001d047581,Zm00001d050401,Zm00001d053197,Zm00001d053564	GO:MF
NACTF77	GO:0005488	binding	0.0260915	304	Zm00001d001808,nuclear RNA polymerase D2/E2,argonaute2a,adenosylmethionine aminotransferase1,Zm00001d002755,autophagy13c,Zm00001d002875,Zm00001d003106,Zm00001d003242,ras related protein1,Zm00001d003611,Zm00001d003879,Zm00001d003925,Zm00001d004033,Zm00001d004115,Zm00001d004138,leunig-related6,Zm00001d004466,Zm00001d004676,Zm00001d004956,Zm00001d005269,Zm00001d005450,Zm00001d005502,set domain gene1…	GO:MF
NACTF77	GO:0003950	NAD+ ADP-ribosyltransferase activity	0.02801	4	Zm00001d012821,Zm00001d028307,Zm00001d047993,Zm00001d052295	GO:MF
NKD1	GO:0034964	box H/ACA RNA processing	0.0167634	2	Zm00001d022265,Zm00001d040293	GO:BP
NKD1	GO:0000495	box H/ACA RNA 3'-end processing	0.0167634	2	Zm00001d022265,Zm00001d040293	GO:BP
NKD1	GO:0033979	box H/ACA RNA metabolic process	0.0167634	2	Zm00001d022265,Zm00001d040293	GO:BP
NKD1	GO:0005730	nucleolus	0.00469306	8	Zm00001d006455,Zm00001d015662,Zm00001d019449,Zm00001d022265,Zm00001d040293,Zm00001d041495,Zm00001d041900,Zm00001d050368	GO:CC
NKD1	GO:0043229	intracellular organelle	0.0453011	57	Zm00001d001939,Zm00001d002024,Zm00001d002141,Zm00001d002937,Zm00001d003014,Zm00001d003846,Zm00001d005228,Zm00001d006455,Zm00001d006680,Zm00001d007065,Zm00001d008260,Zm00001d009517,Zm00001d010852,DNA methyl transferase4,Zm00001d011336,Zm00001d011474,Zm00001d013332,Zm00001d013667,Zm00001d013757,Zm00001d015229,Zm00001d015662,Zm00001d016736,Zm00001d017769,sterol methyltransferase1,Zm00001d019306,Zm00…	GO:CC
NKD1	GO:0031429	box H/ACA snoRNP complex	0.046572	2	Zm00001d022265,Zm00001d040293	GO:CC
NKD1	GO:0072588	box H/ACA RNP complex	0.046572	2	Zm00001d022265,Zm00001d040293	GO:CC
NKD2	GO:1905784	regulation of anaphase-promoting complex-dependent catabolic process	0.0499386	2	Zm00001d041957,Zm00001d048472	GO:BP
NKD2	GO:1905786	positive regulation of anaphase-promoting complex-dependent catabolic process	0.0499386	2	Zm00001d041957,Zm00001d048472	GO:BP
NKD2	GO:1990757	ubiquitin ligase activator activity	0.0191455	2	Zm00001d041957,Zm00001d048472	GO:MF
NKD2	GO:0097027	ubiquitin-protein transferase activator activity	0.0327425	2	Zm00001d041957,Zm00001d048472	GO:MF
NKD2	GO:0055106	ubiquitin-protein transferase regulator activity	0.0408792	2	Zm00001d041957,Zm00001d048472	GO:MF
NKD2	GO:0010997	anaphase-promoting complex binding	0.0499037	2	Zm00001d041957,Zm00001d048472	GO:MF
NRP1	GO:0043043	peptide biosynthetic process	1.90723e-05	6	Zm00001d010530,Zm00001d015917,Zm00001d017882,Zm00001d040159,Zm00001d043465,Zm00001d046810	GO:BP
NRP1	GO:0009059	macromolecule biosynthetic process	2.23246e-09	18	Zm00001d010530,Zm00001d012831,starch branching enzyme1,Zm00001d015014,Zm00001d015917,Zm00001d017882,tie-dyed2,Zm00001d019920,Zm00001d024350,Zm00001d026460,Zm00001d033337,Zm00001d040159,Zm00001d043441,Zm00001d043465,Zm00001d046810,Zm00001d048085,sugary1,Zm00001d050174	GO:BP
O11	GO:0034637	cellular carbohydrate biosynthetic process	3.85416e-06	14	starch branching enzyme3,Zm00001d012224,amylose extender1,cellulose synthase7,low phytic acid1,trehalose-6-phosphate synthase2,cellulose synthase6,sugary2,ADP glucose pyrophosphorylase2,Zm00001d043428,starch synthase I,Zm00001d049510,sugary1,Zm00001d053856	GO:BP
O11	GO:0044042	glucan metabolic process	1.26503e-05	13	starch branching enzyme3,amylose extender1,cellulose synthase7,Zm00001d022206,exoglucanase1,starch phosphorylase1,cellulose synthase6,sugary2,ADP glucose pyrophosphorylase2,Zm00001d043428,starch synthase I,Zm00001d049510,sugary1	GO:BP
O11	GO:0005982	starch metabolic process	2.1818e-05	7	starch branching enzyme3,amylose extender1,Zm00001d022206,sugary2,ADP glucose pyrophosphorylase2,starch synthase I,sugary1	GO:BP
O11	GO:0033692	cellular polysaccharide biosynthetic process	2.65577e-05	12	starch branching enzyme3,Zm00001d012224,amylose extender1,cellulose synthase7,cellulose synthase6,sugary2,ADP glucose pyrophosphorylase2,Zm00001d043428,starch synthase I,Zm00001d049510,sugary1,Zm00001d053856	GO:BP
O11	GO:0044264	cellular polysaccharide metabolic process	2.94584e-05	14	starch branching enzyme3,Zm00001d012224,amylose extender1,cellulose synthase7,Zm00001d022206,starch phosphorylase1,cellulose synthase6,sugary2,ADP glucose pyrophosphorylase2,Zm00001d043428,starch synthase I,Zm00001d049510,sugary1,Zm00001d053856	GO:BP
O11	GO:0044262	cellular carbohydrate metabolic process	3.97151e-05	17	starch branching enzyme3,Zm00001d012224,amylose extender1,cellulose synthase7,Zm00001d022206,low phytic acid1,trehalose-6-phosphate synthase2,starch phosphorylase1,cellulose synthase6,sugary2,ADP glucose pyrophosphorylase2,Zm00001d043428,hexokinase5,starch synthase I,Zm00001d049510,sugary1,Zm00001d053856	GO:BP
O11	GO:0005975	carbohydrate metabolic process	6.10543e-05	26	Zm00001d003784,starch branching enzyme3,Zm00001d012224,amylose extender1,cellulose synthase7,Zm00001d022206,low phytic acid1,Zm00001d028243,trehalose-6-phosphate synthase2,Zm00001d028410,Zm00001d033649,exoglucanase1,starch phosphorylase1,cellulose synthase6,sugary2,ADP glucose pyrophosphorylase2,Zm00001d042555,Zm00001d043428,hexokinase5,Zm00001d043524,Zm00001d043986,starch synthase I,Zm00001d0480…	GO:BP
O11	GO:0000271	polysaccharide biosynthetic process	7.0544e-05	12	starch branching enzyme3,Zm00001d012224,amylose extender1,cellulose synthase7,cellulose synthase6,sugary2,ADP glucose pyrophosphorylase2,Zm00001d043428,starch synthase I,Zm00001d049510,sugary1,Zm00001d053856	GO:BP
O11	GO:0006073	cellular glucan metabolic process	8.17458e-05	12	starch branching enzyme3,amylose extender1,cellulose synthase7,Zm00001d022206,starch phosphorylase1,cellulose synthase6,sugary2,ADP glucose pyrophosphorylase2,Zm00001d043428,starch synthase I,Zm00001d049510,sugary1	GO:BP
O11	GO:0009250	glucan biosynthetic process	8.33969e-05	10	starch branching enzyme3,amylose extender1,cellulose synthase7,cellulose synthase6,sugary2,ADP glucose pyrophosphorylase2,Zm00001d043428,starch synthase I,Zm00001d049510,sugary1	GO:BP
O11	GO:0016051	carbohydrate biosynthetic process	0.000162242	14	starch branching enzyme3,Zm00001d012224,amylose extender1,cellulose synthase7,low phytic acid1,trehalose-6-phosphate synthase2,cellulose synthase6,sugary2,ADP glucose pyrophosphorylase2,Zm00001d043428,starch synthase I,Zm00001d049510,sugary1,Zm00001d053856	GO:BP
O11	GO:0019252	starch biosynthetic process	0.00017209	6	starch branching enzyme3,amylose extender1,sugary2,ADP glucose pyrophosphorylase2,starch synthase I,sugary1	GO:BP
O11	GO:0005976	polysaccharide metabolic process	0.000517667	15	starch branching enzyme3,Zm00001d012224,amylose extender1,cellulose synthase7,Zm00001d022206,exoglucanase1,starch phosphorylase1,cellulose synthase6,sugary2,ADP glucose pyrophosphorylase2,Zm00001d043428,starch synthase I,Zm00001d049510,sugary1,Zm00001d053856	GO:BP
O11	GO:0006112	energy reserve metabolic process	0.00200469	5	starch branching enzyme3,amylose extender1,Zm00001d022206,starch phosphorylase1,ADP glucose pyrophosphorylase2	GO:BP
O11	GO:0005977	glycogen metabolic process	0.00200469	5	starch branching enzyme3,amylose extender1,Zm00001d022206,starch phosphorylase1,ADP glucose pyrophosphorylase2	GO:BP
O11	GO:0009501	amyloplast	6.98335e-07	6	starch branching enzyme3,brittle endosperm1,amylose extender1,sugary2,ADP glucose pyrophosphorylase2,starch synthase I	GO:CC
O11	GO:0031225	anchored component of membrane	0.000772787	9	Zm00001d002607,Zm00001d003784,Zm00001d009415,Zm00001d027346,Zm00001d028243,Zm00001d028410,umc1147,Zm00001d043524,Zm00001d048055	GO:CC
O11	GO:0046658	anchored component of plasma membrane	0.00443804	8	Zm00001d002607,Zm00001d003784,Zm00001d027346,Zm00001d028243,Zm00001d028410,umc1147,Zm00001d043524,Zm00001d048055	GO:CC
O11	GO:0005886	plasma membrane	0.0296545	29	Zm00001d002607,Zm00001d003784,Zm00001d004198,Rho-related protein from plants 7,Zm00001d010982,Zm00001d011217,Zm00001d015446,Zm00001d016765,Zm00001d018752,cellulose synthase7,Zm00001d020101,Zm00001d025665,Zm00001d027346,Zm00001d027446,Zm00001d028243,Zm00001d028410,Zm00001d029047,umc1147,cellulose synthase6,Zm00001d038931,Zm00001d039180,Zm00001d039252,Zm00001d042256,Zm00001d043428,Zm00001d043524,Zm…	GO:CC
O11	GO:0030291	protein serine/threonine kinase inhibitor activity	0.0112672	3	general regulatory factor1,general regulatory factor2,cyclin-dependent kinase inhibitor6	GO:MF
O11	GO:0008426	protein kinase C inhibitor activity	0.012327	2	general regulatory factor1,general regulatory factor2	GO:MF
O11	GO:0016758	transferase activity, transferring hexosyl groups	0.0175698	14	starch branching enzyme3,amylose extender1,Zm00001d016891,cytokinin N-glucosyl transferase1,cellulose synthase7,Zm00001d022206,indol-3-ylacetyl glucosyl transferase1,starch phosphorylase1,cellulose synthase6,sugary2,Zm00001d043428,starch synthase I,Zm00001d049510,Zm00001d053825	GO:MF
O11	GO:0004860	protein kinase inhibitor activity	0.0245399	3	general regulatory factor1,general regulatory factor2,cyclin-dependent kinase inhibitor6	GO:MF
O11	GO:0035251	UDP-glucosyltransferase activity	0.0250947	8	cytokinin N-glucosyl transferase1,cellulose synthase7,indol-3-ylacetyl glucosyl transferase1,cellulose synthase6,sugary2,Zm00001d043428,starch synthase I,Zm00001d049510	GO:MF
O11	GO:0008422	beta-glucosidase activity	0.0301615	5	Zm00001d028243,Zm00001d033649,exoglucanase1,Zm00001d043524,Zm00001d048055	GO:MF
O11	GO:0004553	hydrolase activity, hydrolyzing O-glycosyl compounds	0.0386917	11	Zm00001d003784,starch branching enzyme3,amylose extender1,Zm00001d028243,Zm00001d028410,Zm00001d033649,exoglucanase1,Zm00001d042555,Zm00001d043524,Zm00001d048055,sugary1	GO:MF
O11	KEGG:00500	Starch and sucrose metabolism	3.93956e-06	10	starch branching enzyme3,Zm00001d022206,Zm00001d028243,trehalose-6-phosphate synthase2,Zm00001d033649,exoglucanase1,starch phosphorylase1,ADP glucose pyrophosphorylase2,hexokinase5,Zm00001d048055	KEGG
O11	KEGG:04145	Phagosome	0.0264107	5	alpha tubulin5,Rho-related protein from plants 7,alpha tubulin3,beta tubulin6b,GRMZM2G153722	KEGG
OCL1	GO:0044281	small molecule metabolic process	7.13952e-08	91	Zm00001d001959,Zm00001d002034,Zm00001d002104,Zm00001d002511,Zm00001d002602,Zm00001d003059,tassel seed1,Zm00001d003879,Zm00001d003923,Zm00001d004960,pyruvate dehydrogenase3,Zm00001d007318,Zm00001d008310,Zm00001d008320,proline responding1,hexokinase3,Zm00001d011192,Zm00001d011835,Zm00001d012681,malic enzyme4,Zm00001d013427,Zm00001d013911,Zm00001d014689,Zm00001d015088,Zm00001d015378,Zm00001d015816,d…	GO:BP
OCL1	GO:0019752	carboxylic acid metabolic process	2.87743e-06	58	Zm00001d002104,Zm00001d002602,Zm00001d003059,tassel seed1,Zm00001d003879,Zm00001d003923,Zm00001d004960,pyruvate dehydrogenase3,Zm00001d008310,proline responding1,hexokinase3,Zm00001d011192,malic enzyme4,Zm00001d013427,Zm00001d013911,Zm00001d015088,Zm00001d015378,Zm00001d015816,dihydrolipoamide S-acetyltransferase1,Zm00001d016720,Zm00001d017830,Zm00001d018061,glutamate-oxaloacetate transaminase2,Z…	GO:BP
OCL1	GO:0043436	oxoacid metabolic process	7.44658e-06	58	Zm00001d002104,Zm00001d002602,Zm00001d003059,tassel seed1,Zm00001d003879,Zm00001d003923,Zm00001d004960,pyruvate dehydrogenase3,Zm00001d008310,proline responding1,hexokinase3,Zm00001d011192,malic enzyme4,Zm00001d013427,Zm00001d013911,Zm00001d015088,Zm00001d015378,Zm00001d015816,dihydrolipoamide S-acetyltransferase1,Zm00001d016720,Zm00001d017830,Zm00001d018061,glutamate-oxaloacetate transaminase2,Z…	GO:BP
OCL1	GO:0006082	organic acid metabolic process	2.01366e-05	58	Zm00001d002104,Zm00001d002602,Zm00001d003059,tassel seed1,Zm00001d003879,Zm00001d003923,Zm00001d004960,pyruvate dehydrogenase3,Zm00001d008310,proline responding1,hexokinase3,Zm00001d011192,malic enzyme4,Zm00001d013427,Zm00001d013911,Zm00001d015088,Zm00001d015378,Zm00001d015816,dihydrolipoamide S-acetyltransferase1,Zm00001d016720,Zm00001d017830,Zm00001d018061,glutamate-oxaloacetate transaminase2,Z…	GO:BP
OCL1	GO:1901564	organonitrogen compound metabolic process	5.33701e-05	235	Zm00001d001809,Zm00001d001959,Zm00001d002034,Zm00001d002104,Zm00001d002511,calcium dependent protein kinase5,Zm00001d002602,Zm00001d002639,cyclin8,Zm00001d003059,Zm00001d003309,Zm00001d003879,Zm00001d003923,Zm00001d004659,Zm00001d004960,Zm00001d005228,Zm00001d005450,Zm00001d005497,pyruvate dehydrogenase3,set domain gene116,Zm00001d006710,Zm00001d006836,Zm00001d007133,Zm00001d007215,Zm00001d007318…	GO:BP
[truncated: 172 more rows]
