# Supplementary material for: Decoding the gene regulatory network of endosperm differentiation in maize
Source: Nat Commun. 2024 Jan 2;15:34. doi: 10.1038/s41467-023-44369-7 (PMC10762121; doi:10.1038/s41467-023-44369-7)
Supplement: Supplementary file 18 — Supplementary Data 15 [file 41467_2023_44369_MOESM18_ESM.xlsx]

## Sheet: Sheet1
Supplementary Data 15: Target genes of O11, BZIP22, and MRP1 used for network evaluation.
Symbol	TF	target	source	Reference
O11	Zm00001d003677	Zm00001d050865	ChIP-seq	Feng et al., 2018
O11	Zm00001d003677	Zm00001d009210	ChIP-seq	Feng et al., 2018
O11	Zm00001d003677	Zm00001d046891	ChIP-seq	Feng et al., 2018
O11	Zm00001d003677	Zm00001d025247	ChIP-seq	Feng et al., 2018
O11	Zm00001d003677	Zm00001d000256	ChIP-seq	Feng et al., 2018
O11	Zm00001d003677	Zm00001d012958	ChIP-seq	Feng et al., 2018
O11	Zm00001d003677	Zm00001d043986	ChIP-seq	Feng et al., 2018
O11	Zm00001d003677	Zm00001d014520	ChIP-seq	Feng et al., 2018
O11	Zm00001d003677	Zm00001d039913	ChIP-seq	Feng et al., 2018
O11	Zm00001d003677	Zm00001d026638	ChIP-seq	Feng et al., 2018
O11	Zm00001d003677	Zm00001d012543	ChIP-seq	Feng et al., 2018
O11	Zm00001d003677	Zm00001d032056	ChIP-seq	Feng et al., 2018
O11	Zm00001d003677	Zm00001d025847	ChIP-seq	Feng et al., 2018
O11	Zm00001d003677	Zm00001d025872	ChIP-seq	Feng et al., 2018
O11	Zm00001d003677	Zm00001d037209	ChIP-seq	Feng et al., 2018
O11	Zm00001d003677	Zm00001d045565	ChIP-seq	Feng et al., 2018
O11	Zm00001d003677	Zm00001d035664	ChIP-seq	Feng et al., 2018
O11	Zm00001d003677	Zm00001d051404	ChIP-seq	Feng et al., 2018
O11	Zm00001d003677	Zm00001d051976	ChIP-seq	Feng et al., 2018
O11	Zm00001d003677	Zm00001d037988	ChIP-seq	Feng et al., 2018
O11	Zm00001d003677	Zm00001d002859	ChIP-seq	Feng et al., 2018
O11	Zm00001d003677	Zm00001d022125	ChIP-seq	Feng et al., 2018
O11	Zm00001d003677	Zm00001d043059	ChIP-seq	Feng et al., 2018
O11	Zm00001d003677	Zm00001d040056	ChIP-seq	Feng et al., 2018
O11	Zm00001d003677	Zm00001d004357	ChIP-seq	Feng et al., 2018
O11	Zm00001d003677	Zm00001d034366	ChIP-seq	Feng et al., 2018
O11	Zm00001d003677	Zm00001d020867	ChIP-seq	Feng et al., 2018
O11	Zm00001d003677	Zm00001d009940	ChIP-seq	Feng et al., 2018
O11	Zm00001d003677	Zm00001d013107	ChIP-seq	Feng et al., 2018
O11	Zm00001d003677	Zm00001d017926	ChIP-seq	Feng et al., 2018
O11	Zm00001d003677	Zm00001d012419	ChIP-seq	Feng et al., 2018
O11	Zm00001d003677	Zm00001d014569	ChIP-seq	Feng et al., 2018
O11	Zm00001d003677	Zm00001d034650	ChIP-seq	Feng et al., 2018
O11	Zm00001d003677	Zm00001d039039	ChIP-seq	Feng et al., 2018
O11	Zm00001d003677	Zm00001d053960	ChIP-seq	Feng et al., 2018
O11	Zm00001d003677	Zm00001d031026	ChIP-seq	Feng et al., 2018
O11	Zm00001d003677	Zm00001d052044	ChIP-seq	Feng et al., 2018
O11	Zm00001d003677	Zm00001d008957	ChIP-seq	Feng et al., 2018
O11	Zm00001d003677	Zm00001d027500	ChIP-seq	Feng et al., 2018
O11	Zm00001d003677	Zm00001d019277	ChIP-seq	Feng et al., 2018
O11	Zm00001d003677	Zm00001d046569	ChIP-seq	Feng et al., 2018
O11	Zm00001d003677	Zm00001d013112	ChIP-seq	Feng et al., 2018
O11	Zm00001d003677	Zm00001d033580	ChIP-seq	Feng et al., 2018
O11	Zm00001d003677	Zm00001d011504	ChIP-seq	Feng et al., 2018
O11	Zm00001d003677	Zm00001d027329	ChIP-seq	Feng et al., 2018
O11	Zm00001d003677	Zm00001d021943	ChIP-seq	Feng et al., 2018
O11	Zm00001d003677	Zm00001d017560	ChIP-seq	Feng et al., 2018
O11	Zm00001d003677	Zm00001d017168	ChIP-seq	Feng et al., 2018
O11	Zm00001d003677	Zm00001d026635	ChIP-seq	Feng et al., 2018
O11	Zm00001d003677	Zm00001d029512	ChIP-seq	Feng et al., 2018
O11	Zm00001d003677	Zm00001d036425	ChIP-seq	Feng et al., 2018
O11	Zm00001d003677	Zm00001d042973	ChIP-seq	Feng et al., 2018
O11	Zm00001d003677	Zm00001d048307	ChIP-seq	Feng et al., 2018
O11	Zm00001d003677	Zm00001d008846	ChIP-seq	Feng et al., 2018
O11	Zm00001d003677	Zm00001d006864	ChIP-seq	Feng et al., 2018
O11	Zm00001d003677	Zm00001d044243	ChIP-seq	Feng et al., 2018
O11	Zm00001d003677	Zm00001d015844	ChIP-seq	Feng et al., 2018
O11	Zm00001d003677	Zm00001d029879	ChIP-seq	Feng et al., 2018
O11	Zm00001d003677	Zm00001d018199	ChIP-seq	Feng et al., 2018
O11	Zm00001d003677	Zm00001d034662	ChIP-seq	Feng et al., 2018
O11	Zm00001d003677	Zm00001d004139	ChIP-seq	Feng et al., 2018
O11	Zm00001d003677	Zm00001d040314	ChIP-seq	Feng et al., 2018
O11	Zm00001d003677	Zm00001d029448	ChIP-seq	Feng et al., 2018
O11	Zm00001d003677	Zm00001d003395	ChIP-seq	Feng et al., 2018
O11	Zm00001d003677	Zm00001d041685	ChIP-seq	Feng et al., 2018
O11	Zm00001d003677	Zm00001d002824	ChIP-seq	Feng et al., 2018
O11	Zm00001d003677	Zm00001d005636	ChIP-seq	Feng et al., 2018
O11	Zm00001d003677	Zm00001d038745	ChIP-seq	Feng et al., 2018
O11	Zm00001d003677	Zm00001d009660	ChIP-seq	Feng et al., 2018
O11	Zm00001d003677	Zm00001d049764	ChIP-seq	Feng et al., 2018
O11	Zm00001d003677	Zm00001d024339	ChIP-seq	Feng et al., 2018
O11	Zm00001d003677	Zm00001d016063	ChIP-seq	Feng et al., 2018
O11	Zm00001d003677	Zm00001d033750	ChIP-seq	Feng et al., 2018
O11	Zm00001d003677	Zm00001d022434	ChIP-seq	Feng et al., 2018
O11	Zm00001d003677	Zm00001d034480	ChIP-seq	Feng et al., 2018
O11	Zm00001d003677	Zm00001d032605	ChIP-seq	Feng et al., 2018
O11	Zm00001d003677	Zm00001d012684	ChIP-seq	Feng et al., 2018
O11	Zm00001d003677	Zm00001d000021	ChIP-seq	Feng et al., 2018
O11	Zm00001d003677	Zm00001d028071	ChIP-seq	Feng et al., 2018
O11	Zm00001d003677	Zm00001d027851	ChIP-seq	Feng et al., 2018
O11	Zm00001d003677	Zm00001d037307	ChIP-seq	Feng et al., 2018
O11	Zm00001d003677	Zm00001d034760	ChIP-seq	Feng et al., 2018
O11	Zm00001d003677	Zm00001d002128	ChIP-seq	Feng et al., 2018
O11	Zm00001d003677	Zm00001d046792	ChIP-seq	Feng et al., 2018
O11	Zm00001d003677	Zm00001d046683	ChIP-seq	Feng et al., 2018
O11	Zm00001d003677	Zm00001d039001	ChIP-seq	Feng et al., 2018
O11	Zm00001d003677	Zm00001d034597	ChIP-seq	Feng et al., 2018
O11	Zm00001d003677	Zm00001d020170	ChIP-seq	Feng et al., 2018
O11	Zm00001d003677	Zm00001d035964	ChIP-seq	Feng et al., 2018
O11	Zm00001d003677	Zm00001d006750	ChIP-seq	Feng et al., 2018
O11	Zm00001d003677	Zm00001d035029	ChIP-seq	Feng et al., 2018
O11	Zm00001d003677	Zm00001d044225	ChIP-seq	Feng et al., 2018
O11	Zm00001d003677	Zm00001d028201	ChIP-seq	Feng et al., 2018
O11	Zm00001d003677	Zm00001d038597	ChIP-seq	Feng et al., 2018
O11	Zm00001d003677	Zm00001d005100	ChIP-seq	Feng et al., 2018
O11	Zm00001d003677	Zm00001d030690	ChIP-seq	Feng et al., 2018
O11	Zm00001d003677	Zm00001d025617	ChIP-seq	Feng et al., 2018
O11	Zm00001d003677	Zm00001d026439	ChIP-seq	Feng et al., 2018
O11	Zm00001d003677	Zm00001d030968	ChIP-seq	Feng et al., 2018
O11	Zm00001d003677	Zm00001d012518	ChIP-seq	Feng et al., 2018
O11	Zm00001d003677	Zm00001d039011	ChIP-seq	Feng et al., 2018
O11	Zm00001d003677	Zm00001d036951	ChIP-seq	Feng et al., 2018
O11	Zm00001d003677	Zm00001d031732	ChIP-seq	Feng et al., 2018
O11	Zm00001d003677	Zm00001d045391	ChIP-seq	Feng et al., 2018
O11	Zm00001d003677	Zm00001d021596	ChIP-seq	Feng et al., 2018
O11	Zm00001d003677	Zm00001d007765	ChIP-seq	Feng et al., 2018
O11	Zm00001d003677	Zm00001d015213	ChIP-seq	Feng et al., 2018
O11	Zm00001d003677	Zm00001d022111	ChIP-seq	Feng et al., 2018
O11	Zm00001d003677	Zm00001d038717	ChIP-seq	Feng et al., 2018
O11	Zm00001d003677	Zm00001d027756	ChIP-seq	Feng et al., 2018
O11	Zm00001d003677	Zm00001d001862	ChIP-seq	Feng et al., 2018
O11	Zm00001d003677	Zm00001d038288	ChIP-seq	Feng et al., 2018
O11	Zm00001d003677	Zm00001d007892	ChIP-seq	Feng et al., 2018
O11	Zm00001d003677	Zm00001d043128	ChIP-seq	Feng et al., 2018
O11	Zm00001d003677	Zm00001d034713	ChIP-seq	Feng et al., 2018
O11	Zm00001d003677	Zm00001d016811	ChIP-seq	Feng et al., 2018
O11	Zm00001d003677	Zm00001d027613	ChIP-seq	Feng et al., 2018
O11	Zm00001d003677	Zm00001d038351	ChIP-seq	Feng et al., 2018
O11	Zm00001d003677	Zm00001d032229	ChIP-seq	Feng et al., 2018
O11	Zm00001d003677	Zm00001d049641	ChIP-seq	Feng et al., 2018
O11	Zm00001d003677	Zm00001d016182	ChIP-seq	Feng et al., 2018
O11	Zm00001d003677	Zm00001d028759	ChIP-seq	Feng et al., 2018
O11	Zm00001d003677	Zm00001d013746	ChIP-seq	Feng et al., 2018
O11	Zm00001d003677	Zm00001d049766	ChIP-seq	Feng et al., 2018
O11	Zm00001d003677	Zm00001d036829	ChIP-seq	Feng et al., 2018
O11	Zm00001d003677	Zm00001d007274	ChIP-seq	Feng et al., 2018
O11	Zm00001d003677	Zm00001d030915	ChIP-seq	Feng et al., 2018
O11	Zm00001d003677	Zm00001d015746	ChIP-seq	Feng et al., 2018
O11	Zm00001d003677	Zm00001d044533	ChIP-seq	Feng et al., 2018
O11	Zm00001d003677	Zm00001d033931	ChIP-seq	Feng et al., 2018
O11	Zm00001d003677	Zm00001d007657	ChIP-seq	Feng et al., 2018
O11	Zm00001d003677	Zm00001d029594	ChIP-seq	Feng et al., 2018
O11	Zm00001d003677	Zm00001d013532	ChIP-seq	Feng et al., 2018
O11	Zm00001d003677	Zm00001d049954	ChIP-seq	Feng et al., 2018
O11	Zm00001d003677	Zm00001d016588	ChIP-seq	Feng et al., 2018
O11	Zm00001d003677	Zm00001d039010	ChIP-seq	Feng et al., 2018
O11	Zm00001d003677	Zm00001d008620	ChIP-seq	Feng et al., 2018
O11	Zm00001d003677	Zm00001d023437	ChIP-seq	Feng et al., 2018
O11	Zm00001d003677	Zm00001d014491	ChIP-seq	Feng et al., 2018
O11	Zm00001d003677	Zm00001d024778	ChIP-seq	Feng et al., 2018
O11	Zm00001d003677	Zm00001d049510	ChIP-seq	Feng et al., 2018
O11	Zm00001d003677	Zm00001d045206	ChIP-seq	Feng et al., 2018
O11	Zm00001d003677	Zm00001d045370	ChIP-seq	Feng et al., 2018
O11	Zm00001d003677	Zm00001d007709	ChIP-seq	Feng et al., 2018
O11	Zm00001d003677	Zm00001d042011	ChIP-seq	Feng et al., 2018
O11	Zm00001d003677	Zm00001d028252	ChIP-seq	Feng et al., 2018
O11	Zm00001d003677	Zm00001d028998	ChIP-seq	Feng et al., 2018
O11	Zm00001d003677	Zm00001d009700	ChIP-seq	Feng et al., 2018
O11	Zm00001d003677	Zm00001d050380	ChIP-seq	Feng et al., 2018
O11	Zm00001d003677	Zm00001d009797	ChIP-seq	Feng et al., 2018
O11	Zm00001d003677	Zm00001d042367	ChIP-seq	Feng et al., 2018
O11	Zm00001d003677	Zm00001d039065	ChIP-seq	Feng et al., 2018
O11	Zm00001d003677	Zm00001d018971	ChIP-seq	Feng et al., 2018
O11	Zm00001d003677	Zm00001d052458	ChIP-seq	Feng et al., 2018
O11	Zm00001d003677	Zm00001d022597	ChIP-seq	Feng et al., 2018
O11	Zm00001d003677	Zm00001d036401	ChIP-seq	Feng et al., 2018
O11	Zm00001d003677	Zm00001d002521	ChIP-seq	Feng et al., 2018
O11	Zm00001d003677	Zm00001d029628	ChIP-seq	Feng et al., 2018
O11	Zm00001d003677	Zm00001d051681	ChIP-seq	Feng et al., 2018
O11	Zm00001d003677	Zm00001d026113	ChIP-seq	Feng et al., 2018
O11	Zm00001d003677	Zm00001d019265	ChIP-seq	Feng et al., 2018
O11	Zm00001d003677	Zm00001d022277	ChIP-seq	Feng et al., 2018
O11	Zm00001d003677	Zm00001d039066	ChIP-seq	Feng et al., 2018
O11	Zm00001d003677	Zm00001d045336	ChIP-seq	Feng et al., 2018
O11	Zm00001d003677	Zm00001d029231	ChIP-seq	Feng et al., 2018
O11	Zm00001d003677	Zm00001d049768	ChIP-seq	Feng et al., 2018
O11	Zm00001d003677	Zm00001d030750	ChIP-seq	Feng et al., 2018
O11	Zm00001d003677	Zm00001d017622	ChIP-seq	Feng et al., 2018
O11	Zm00001d003677	Zm00001d039524	ChIP-seq	Feng et al., 2018
O11	Zm00001d003677	Zm00001d046649	ChIP-seq	Feng et al., 2018
O11	Zm00001d003677	Zm00001d014249	ChIP-seq	Feng et al., 2018
O11	Zm00001d003677	Zm00001d034373	ChIP-seq	Feng et al., 2018
O11	Zm00001d003677	Zm00001d011369	ChIP-seq	Feng et al., 2018
O11	Zm00001d003677	Zm00001d006611	ChIP-seq	Feng et al., 2018
O11	Zm00001d003677	Zm00001d031423	ChIP-seq	Feng et al., 2018
O11	Zm00001d003677	Zm00001d005818	ChIP-seq	Feng et al., 2018
O11	Zm00001d003677	Zm00001d017984	ChIP-seq	Feng et al., 2018
O11	Zm00001d003677	Zm00001d029618	ChIP-seq	Feng et al., 2018
O11	Zm00001d003677	Zm00001d042646	ChIP-seq	Feng et al., 2018
O11	Zm00001d003677	Zm00001d008843	ChIP-seq	Feng et al., 2018
O11	Zm00001d003677	Zm00001d014608	ChIP-seq	Feng et al., 2018
O11	Zm00001d003677	Zm00001d021611	ChIP-seq	Feng et al., 2018
O11	Zm00001d003677	Zm00001d053212	ChIP-seq	Feng et al., 2018
O11	Zm00001d003677	Zm00001d017952	ChIP-seq	Feng et al., 2018
O11	Zm00001d003677	Zm00001d048736	ChIP-seq	Feng et al., 2018
O11	Zm00001d003677	Zm00001d033633	ChIP-seq	Feng et al., 2018
O11	Zm00001d003677	Zm00001d027630	ChIP-seq	Feng et al., 2018
O11	Zm00001d003677	Zm00001d042935	ChIP-seq	Feng et al., 2018
O11	Zm00001d003677	Zm00001d014532	ChIP-seq	Feng et al., 2018
O11	Zm00001d003677	Zm00001d034017	ChIP-seq	Feng et al., 2018
O11	Zm00001d003677	Zm00001d028733	ChIP-seq	Feng et al., 2018
O11	Zm00001d003677	Zm00001d044181	ChIP-seq	Feng et al., 2018
O11	Zm00001d003677	Zm00001d010855	ChIP-seq	Feng et al., 2018
O11	Zm00001d003677	Zm00001d009567	ChIP-seq	Feng et al., 2018
O11	Zm00001d003677	Zm00001d033924	ChIP-seq	Feng et al., 2018
O11	Zm00001d003677	Zm00001d042114	ChIP-seq	Feng et al., 2018
O11	Zm00001d003677	Zm00001d046937	ChIP-seq	Feng et al., 2018
O11	Zm00001d003677	Zm00001d030557	ChIP-seq	Feng et al., 2018
O11	Zm00001d003677	Zm00001d034035	ChIP-seq	Feng et al., 2018
O11	Zm00001d003677	Zm00001d033539	ChIP-seq	Feng et al., 2018
O11	Zm00001d003677	Zm00001d012234	ChIP-seq	Feng et al., 2018
O11	Zm00001d003677	Zm00001d003781	ChIP-seq	Feng et al., 2018
O11	Zm00001d003677	Zm00001d039088	ChIP-seq	Feng et al., 2018
O11	Zm00001d003677	Zm00001d012662	ChIP-seq	Feng et al., 2018
O11	Zm00001d003677	Zm00001d045298	ChIP-seq	Feng et al., 2018
O11	Zm00001d003677	Zm00001d026308	ChIP-seq	Feng et al., 2018
O11	Zm00001d003677	Zm00001d013326	ChIP-seq	Feng et al., 2018
O11	Zm00001d003677	Zm00001d022104	ChIP-seq	Feng et al., 2018
O11	Zm00001d003677	Zm00001d043190	ChIP-seq	Feng et al., 2018
O11	Zm00001d003677	Zm00001d043674	ChIP-seq	Feng et al., 2018
O11	Zm00001d003677	Zm00001d028968	ChIP-seq	Feng et al., 2018
O11	Zm00001d003677	Zm00001d051945	ChIP-seq	Feng et al., 2018
O11	Zm00001d003677	Zm00001d028693	ChIP-seq	Feng et al., 2018
O11	Zm00001d003677	Zm00001d012591	ChIP-seq	Feng et al., 2018
O11	Zm00001d003677	Zm00001d018142	ChIP-seq	Feng et al., 2018
O11	Zm00001d003677	Zm00001d020910	ChIP-seq	Feng et al., 2018
O11	Zm00001d003677	Zm00001d053828	ChIP-seq	Feng et al., 2018
O11	Zm00001d003677	Zm00001d018857	ChIP-seq	Feng et al., 2018
O11	Zm00001d003677	Zm00001d023694	ChIP-seq	Feng et al., 2018
O11	Zm00001d003677	Zm00001d005654	ChIP-seq	Feng et al., 2018
O11	Zm00001d003677	Zm00001d028428	ChIP-seq	Feng et al., 2018
O11	Zm00001d003677	Zm00001d049860	ChIP-seq	Feng et al., 2018
O11	Zm00001d003677	Zm00001d042684	ChIP-seq	Feng et al., 2018
O11	Zm00001d003677	Zm00001d000128	ChIP-seq	Feng et al., 2018
O11	Zm00001d003677	Zm00001d012485	ChIP-seq	Feng et al., 2018
O11	Zm00001d003677	Zm00001d000294	ChIP-seq	Feng et al., 2018
O11	Zm00001d003677	Zm00001d023294	ChIP-seq	Feng et al., 2018
O11	Zm00001d003677	Zm00001d002088	ChIP-seq	Feng et al., 2018
O11	Zm00001d003677	Zm00001d043574	ChIP-seq	Feng et al., 2018
O11	Zm00001d003677	Zm00001d052981	ChIP-seq	Feng et al., 2018
O11	Zm00001d003677	Zm00001d023248	ChIP-seq	Feng et al., 2018
O11	Zm00001d003677	Zm00001d004413	ChIP-seq	Feng et al., 2018
O11	Zm00001d003677	Zm00001d012259	ChIP-seq	Feng et al., 2018
O11	Zm00001d003677	Zm00001d043234	ChIP-seq	Feng et al., 2018
O11	Zm00001d003677	Zm00001d025901	ChIP-seq	Feng et al., 2018
O11	Zm00001d003677	Zm00001d020042	ChIP-seq	Feng et al., 2018
O11	Zm00001d003677	Zm00001d000126	ChIP-seq	Feng et al., 2018
O11	Zm00001d003677	Zm00001d043789	ChIP-seq	Feng et al., 2018
O11	Zm00001d003677	Zm00001d031209	ChIP-seq	Feng et al., 2018
O11	Zm00001d003677	Zm00001d050577	ChIP-seq	Feng et al., 2018
O11	Zm00001d003677	Zm00001d039615	ChIP-seq	Feng et al., 2018
O11	Zm00001d003677	Zm00001d038170	ChIP-seq	Feng et al., 2018
O11	Zm00001d003677	Zm00001d037042	ChIP-seq	Feng et al., 2018
O11	Zm00001d003677	Zm00001d020949	ChIP-seq	Feng et al., 2018
O11	Zm00001d003677	Zm00001d042933	ChIP-seq	Feng et al., 2018
O11	Zm00001d003677	Zm00001d012427	ChIP-seq	Feng et al., 2018
O11	Zm00001d003677	Zm00001d003505	ChIP-seq	Feng et al., 2018
O11	Zm00001d003677	Zm00001d020492	ChIP-seq	Feng et al., 2018
O11	Zm00001d003677	Zm00001d049688	ChIP-seq	Feng et al., 2018
O11	Zm00001d003677	Zm00001d035597	ChIP-seq	Feng et al., 2018
O11	Zm00001d003677	Zm00001d036933	ChIP-seq	Feng et al., 2018
O11	Zm00001d003677	Zm00001d032972	ChIP-seq	Feng et al., 2018
O11	Zm00001d003677	Zm00001d044376	ChIP-seq	Feng et al., 2018
BZIP22	Zm00001d021191	Zm00001d020592	ChIP-seq	Li et al., 2015
BZIP22	Zm00001d021191	Zm00001d031168	ChIP-seq	Li et al., 2015
BZIP22	Zm00001d021191	Zm00001d021306	ChIP-seq	Li et al., 2015
BZIP22	Zm00001d021191	Zm00001d020963	ChIP-seq	Li et al., 2015
BZIP22	Zm00001d021191	Zm00001d032220	ChIP-seq	Li et al., 2015
BZIP22	Zm00001d021191	Zm00001d027330	ChIP-seq	Li et al., 2015
BZIP22	Zm00001d021191	Zm00001d004407	ChIP-seq	Li et al., 2015
BZIP22	Zm00001d021191	Zm00001d025752	ChIP-seq	Li et al., 2015
BZIP22	Zm00001d021191	Zm00001d022041	ChIP-seq	Li et al., 2015
BZIP22	Zm00001d021191	Zm00001d033850	ChIP-seq	Li et al., 2015
BZIP22	Zm00001d021191	Zm00001d019477	ChIP-seq	Li et al., 2015
BZIP22	Zm00001d021191	Zm00001d028287	ChIP-seq	Li et al., 2015
BZIP22	Zm00001d021191	Zm00001d021629	ChIP-seq	Li et al., 2015
BZIP22	Zm00001d021191	Zm00001d032223	ChIP-seq	Li et al., 2015
BZIP22	Zm00001d021191	Zm00001d044655	ChIP-seq	Li et al., 2015
BZIP22	Zm00001d021191	Zm00001d029893	ChIP-seq	Li et al., 2015
BZIP22	Zm00001d021191	Zm00001d018894	ChIP-seq	Li et al., 2015
BZIP22	Zm00001d021191	Zm00001d035552	ChIP-seq	Li et al., 2015
BZIP22	Zm00001d021191	Zm00001d027803	ChIP-seq	Li et al., 2015
BZIP22	Zm00001d021191	Zm00001d042504	ChIP-seq	Li et al., 2015
BZIP22	Zm00001d021191	Zm00001d029476	ChIP-seq	Li et al., 2015
BZIP22	Zm00001d021191	Zm00001d003203	ChIP-seq	Li et al., 2015
BZIP22	Zm00001d021191	Zm00001d019093	ChIP-seq	Li et al., 2015
BZIP22	Zm00001d021191	Zm00001d021642	ChIP-seq	Li et al., 2015
BZIP22	Zm00001d021191	Zm00001d046336	ChIP-seq	Li et al., 2015
BZIP22	Zm00001d021191	Zm00001d028714	ChIP-seq	Li et al., 2015
MRP1	Zm00001d010889	Zm00001d049034	Y1H	Zhan et al., 2015
MRP1	Zm00001d010889	Zm00001d050200	Y1H	Zhan et al., 2015
MRP1	Zm00001d010889	Zm00001d024619	Y1H	Zhan et al., 2015
MRP1	Zm00001d010889	Zm00001d024611	Y1H	Zhan et al., 2015
MRP1	Zm00001d010889	Zm00001d024610	Y1H	Zhan et al., 2015
MRP1	Zm00001d010889	Zm00001d045546	Y1H	Zhan et al., 2015
MRP1	Zm00001d010889	Zm00001d025037	Y1H	Zhan et al., 2015
MRP1	Zm00001d010889	Zm00001d041822	Y1H	Zhan et al., 2015
MRP1	Zm00001d010889	Zm00001d042231	Y1H	Zhan et al., 2015
MRP1	Zm00001d010889	Zm00001d048630	Y1H	Zhan et al., 2015
MRP1	Zm00001d010889	Zm00001d024620	Y1H	Zhan et al., 2015
MRP1	Zm00001d010889	Zm00001d024617	Y1H	Zhan et al., 2015
MRP1	Zm00001d010889	Zm00001d024615	Y1H	Zhan et al., 2015
MRP1	Zm00001d010889	Zm00001d053114	Y1H	Zhan et al., 2015
MRP1	Zm00001d010889	Zm00001d053113	Y1H	Zhan et al., 2015
MRP1	Zm00001d010889	Zm00001d049576	Y1H	Zhan et al., 2015
MRP1	Zm00001d010889	Zm00001d042229	Y1H	Zhan et al., 2015
MRP1	Zm00001d010889	Zm00001d019019	Y1H	Zhan et al., 2015
MRP1	Zm00001d010889	Zm00001d019030	Y1H	Zhan et al., 2015
MRP1	Zm00001d010889	Zm00001d024810	Y1H	Zhan et al., 2015
MRP1	Zm00001d010889	Zm00001d007470	Y1H	Zhan et al., 2015
MRP1	Zm00001d010889	Zm00001d007447	Y1H	Zhan et al., 2015
MRP1	Zm00001d010889	Zm00001d018459	Y1H	Zhan et al., 2015
