# Supplementary material for: Decoding the gene regulatory network of endosperm differentiation in maize
Source: Nat Commun. 2024 Jan 2;15:34. doi: 10.1038/s41467-023-44369-7 (PMC10762121; doi:10.1038/s41467-023-44369-7)
Supplement: Supplementary file 19 — Supplementary Data 16 [file 41467_2023_44369_MOESM19_ESM.xlsx]

## Sheet: Sheet1
Supplementary Data 16: Regulon specificity score (RSS) for each regulon across 12 cell clusters.
Regulon \ Clusters	0	1	2	3	4	5	6	7	8	9	11	15
NKD1	0.25615	0.21794	0.0682799	0.225693	0.184209	0.20352	0.114555	0.159124	0.119855	0.0700062	0.0559431	0.0267055
WRKY72	0.264256	0.144665	0.128955	0.133168	0.133194	0.074328	0.15302	0.18599	0.0688384	0.140576	0.0616709	0.0259565
WRKY105	0.406354	0.305425	0.154016	0.160035	0.233618	0.136995	0.20731	0.246629	0.118761	0.153647	0.0845439	0.0486183
BZIP23	0.122549	0.231062	0.0428327	0.0339632	0.107344	0.0961362	0.22885	0.276301	0.0886416	0.096668	0.0803996	0.0644801
NACTF126	0.332148	0.189373	0.234525	0.12164	0.235635	0.0688139	0.228622	0.218602	0.0687544	0.228424	0.0981505	0.0479376
EREB211	0.0826156	0.28847	0.0465505	0.0253129	0.0760081	0.0745664	0.240338	0.195057	0.120955	0.0908789	0.0905593	0.0182052
WRKY71	0.459668	0.285378	0.148183	0.0870718	0.171908	0.0771339	0.18454	0.202331	0.076576	0.154321	0.0717189	0.0520384
THX47	0.436387	0.303256	0.0355488	0.094495	0.169177	0.0945575	0.154646	0.163005	0.108724	0.0757674	0.0559449	0.0336795
HSFTF16	0.158654	0.217475	0.0757464	0.0878524	0.18039	0.0631249	0.262232	0.219019	0.11542	0.136202	0.100486	0.0393345
SMH1	0.20215	0.188021	0.0388754	0.0491022	0.0656622	0.113306	0.109037	0.0949205	0.0773408	0.050319	0.0525578	0.0293319
WRKY47	0.189555	0.141581	0.137281	0.117645	0.144882	0.0655711	0.230588	0.282161	0.0671313	0.152874	0.0806795	0.0305171
ARFTF25	0.334751	0.171995	0.121101	0.24222	0.239665	0.172039	0.159613	0.126497	0.0987551	0.0853222	0.0701955	0.034348
BZIP75	0.432411	0.30692	0.0925479	0.129446	0.211482	0.111411	0.200245	0.242938	0.086045	0.134206	0.064802	0.0371523
1d012427	0.394309	0.291218	0.176517	0.16457	0.229731	0.0957225	0.250056	0.242626	0.110503	0.180259	0.0805095	0.039369
NACTF23	0.384548	0.307635	0.226282	0.195548	0.230021	0.127676	0.22286	0.213065	0.13138	0.185763	0.0863751	0.0446184
1d012968	0.261716	0.215463	0.212647	0.182953	0.214852	0.101336	0.188155	0.199881	0.0965902	0.190329	0.0713613	0.0370493
NACTF6	0.404729	0.232963	0.185391	0.273434	0.280303	0.0963094	0.208378	0.217725	0.0931965	0.136702	0.0622125	0.0263604
ZIM10	0.256482	0.213527	0.147397	0.131666	0.147197	0.081599	0.180828	0.218559	0.0944258	0.158968	0.0714419	0.0347045
BZIP104	0.302658	0.426808	0.114096	0.056612	0.154034	0.117559	0.252265	0.201528	0.190423	0.15595	0.103772	0.041972
WRKY48	0.405413	0.355791	0.188139	0.172151	0.219064	0.133729	0.231355	0.221605	0.122481	0.149532	0.0738695	0.0375896
MYB50	0.194897	0.404669	0.0953476	0.0952455	0.13829	0.144633	0.306091	0.247389	0.220546	0.139018	0.11815	0.0333431
WRKY2	0.20319	0.0591085	0.384563	0.0840424	0.104949	0.0648167	0.0474487	0.121871	0.0197154	0.0664131	0.0139273	0.0242328
ARFTF36	0.342362	0.177415	0.135961	0.315992	0.334324	0.175123	0.170028	0.189069	0.123415	0.0844824	0.0814873	0.0319587
GATA24	0.339689	0.389698	0.200301	0.146026	0.157937	0.194826	0.192586	0.161885	0.176326	0.136957	0.0749502	0.0336667
NACTF4	0.389407	0.353659	0.194298	0.171567	0.215293	0.151071	0.220624	0.209967	0.147698	0.161556	0.0872146	0.0394584
WRKY37	0.153629	0.342885	0.0233498	0.0248288	0.065737	0.104449	0.172992	0.168752	0.166872	0.0612959	0.0932804	0.0468202
WRKY79	0.283774	0.102674	0.260174	0.342719	0.304041	0.12349	0.167632	0.146	0.0710518	0.119503	0.0527546	0.0242769
WRKY53	0.449337	0.288945	0.182216	0.14118	0.243657	0.0794135	0.228995	0.23508	0.0981037	0.168532	0.0769143	0.0451723
EREB102	0.201232	0.376106	0.060078	0.0640118	0.119191	0.0844064	0.186672	0.215491	0.156298	0.121306	0.0999251	0.0523583
HSFTF21	0.339615	0.252791	0.0301731	0.0697768	0.225671	0.0654073	0.170924	0.246996	0.0478359	0.0702956	0.0479749	0.0286418
BZIP22	0.188448	0.274594	0.289137	0.156217	0.0939428	0.271682	0.164366	0.133244	0.161916	0.164052	0.0681488	0.0426536
WRKY1	0.184677	0.147557	0.128919	0.219148	0.156958	0.284602	0.0797913	0.113392	0.0922559	0.0740529	0.0644989	0.0331534
NACTF2	0.311717	0.233635	0.267203	0.120355	0.202981	0.0829423	0.213282	0.227214	0.0928257	0.215202	0.0873535	0.0469157
BZIP54	0.432201	0.2763	0.182748	0.237232	0.269744	0.138782	0.205782	0.192179	0.132385	0.132461	0.0767556	0.0359688
BZIP10	0.099644	0.149013	0.0904511	0.0792465	0.0392904	0.236424	0.0666933	0.0699362	0.120416	0.077708	0.0506317	0.0448428
WRKY67	0.310182	0.0414576	0.435361	0.258908	0.190851	0.0331795	0.0739155	0.122857	0.0121989	0.2794	0.0133665	0.0142241
MYB155	0.0939174	0.0728488	0.403304	0.0442804	0.0510537	0.0398965	0.103614	0.0278885	0.0898761	0.168978	0.14417	0.0573445
NACTF61	0.271166	0.189406	0.227661	0.197383	0.145872	0.178816	0.110862	0.0938067	0.0930452	0.141722	0.0579522	0.117297
MYBR26	0.227221	0.21874	0.158276	0.129484	0.13812	0.111032	0.158436	0.147768	0.103315	0.150203	0.0808243	0.0605562
HSFTF20	0.197009	0.248003	0.0715695	0.0769906	0.18278	0.0810348	0.252116	0.289901	0.122484	0.123946	0.0908839	0.0348461
NKD2	0.112663	0.281061	0.0409656	0.0682192	0.11609	0.15831	0.109327	0.102651	0.232251	0.0486925	0.13063	0.0263064
EREB205	0.304311	0.344634	0.132024	0.100257	0.159177	0.125164	0.306641	0.255729	0.136962	0.13095	0.0802409	0.0361395
HB91	0.406742	0.213001	0.187058	0.348297	0.315374	0.175055	0.174493	0.198809	0.107904	0.110667	0.0562612	0.0262224
ZIM34	0.285477	0.271485	0.247317	0.290887	0.227071	0.144003	0.209456	0.148118	0.164666	0.143505	0.0682402	0.0225003
EREB190	0.0985266	0.0791103	0.423932	0.00511561	0.0189437	0.0261346	0.0417802	0.0419363	0.0308531	0.275379	0.0368473	0.0239866
BZIP52	0.527004	0.356274	0.0665747	0.103874	0.200833	0.0884467	0.152207	0.166079	0.0659989	0.104951	0.0466475	0.0360216
WRKY32	0.374992	0.341451	0.0667436	0.0723945	0.197032	0.0770967	0.21273	0.241771	0.0792247	0.123061	0.0642135	0.0375929
NACTF11	0.199459	0.252259	0.0457439	0.0415376	0.101727	0.108392	0.172936	0.160538	0.0657696	0.0842934	0.0740778	0.0427779
DOF36	0.292393	0.312297	0.333485	0.212534	0.189144	0.168684	0.204646	0.158848	0.188474	0.204058	0.0909256	0.0417226
BZIP78	0.447073	0.263052	0.156645	0.191765	0.250736	0.108303	0.205911	0.243996	0.0735844	0.122051	0.0530674	0.0357832
MYBR43	0.256421	0.221701	0.179702	0.130305	0.195869	0.137365	0.206444	0.168448	0.125282	0.205597	0.102773	0.0579686
MYBR32	0.241494	0.129669	0.0704759	0.283565	0.277139	0.185123	0.179174	0.176589	0.0955827	0.0645548	0.0771893	0.0305471
1d030858	0.0414964	0.0577762	0.0504778	0.0202834	0.0476275	0.0398066	0.0697535	0.0654797	0.0407196	0.0994032	0.0684524	0.0306078
EREB79	0.366145	0.386312	0.137862	0.102104	0.168036	0.11197	0.262234	0.244905	0.146082	0.166109	0.0912939	0.0410096
MYB73	0.351262	0.245876	0.348772	0.283181	0.24859	0.149632	0.172305	0.15861	0.129467	0.187633	0.0711335	0.036803
WRKY102	0.317012	0.334938	0.289442	0.239322	0.192767	0.183426	0.210613	0.150027	0.179011	0.16402	0.0727225	0.034257
HSFTF17	0.10644	0.194668	0.0298187	0.0151956	0.0759138	0.0616721	0.184936	0.231962	0.0877687	0.0931644	0.0767853	0.0384848
GLK44	0.313296	0.286284	0.245808	0.230705	0.251554	0.123177	0.209498	0.204026	0.12718	0.171959	0.0728658	0.0300393
HSFTF5	0.354338	0.311465	0.251237	0.250186	0.23453	0.142956	0.226142	0.195387	0.145673	0.172532	0.0808587	0.0358633
EREB72	0.0899452	0.106502	0.0986921	0.0501662	0.0392955	0.0732501	0.0990924	0.131272	0.0627608	0.151002	0.0560969	0.0179709
MYBR98	0.109007	0.232567	0.171186	0.11226	0.0648924	0.203668	0.124427	0.0945038	0.133618	0.0879259	0.0391737	0.018845
MYBR13	0.319093	0.208078	0.315046	0.23341	0.222113	0.152558	0.233995	0.170069	0.141405	0.205025	0.0969896	0.0318807
EREB196	0.200288	0.244182	0.0873029	0.0925764	0.130168	0.111632	0.344744	0.401944	0.111738	0.128204	0.0796624	0.0291635
GATA25	0.386568	0.281107	0.138461	0.303883	0.253439	0.184642	0.193479	0.193815	0.121151	0.0908956	0.044418	0.0160294
GBF1	0.34935	0.418588	0.0535658	0.0689846	0.130466	0.106041	0.160399	0.225423	0.10442	0.0820987	0.05631	0.0356456
WRKY93	0.441726	0.25248	0.162282	0.171666	0.27419	0.0887999	0.229545	0.256522	0.0777626	0.144723	0.0709501	0.0412709
NRP1	0.208015	0.193513	0.558639	0.131001	0.1128	0.109593	0.117072	0.0780796	0.126304	0.349006	0.0936252	0.0557071
BZIP3	0.122772	0.192562	0.0985114	0.0907369	0.0440389	0.223058	0.0898641	0.068858	0.113867	0.0839963	0.0614936	0.0455909
BZIP48	0.46619	0.334943	0.191821	0.132287	0.149843	0.119739	0.147833	0.196712	0.10232	0.133934	0.0503991	0.029253
BZIP8	0.422269	0.379538	0.137223	0.145092	0.19673	0.148014	0.228629	0.210719	0.13885	0.133457	0.0800622	0.0397559
ARFTF10	0.322321	0.316154	0.17984	0.134465	0.193153	0.155744	0.241069	0.241562	0.141664	0.178353	0.0991107	0.0481223
MADS53	0.151312	0.221229	0.0318665	0.0517366	0.0394764	0.179366	0.10852	0.124952	0.0917096	0.0512875	0.0460058	0.0261294
WOX13A	0.332366	0.216286	0.0309297	0.0720721	0.107166	0.0889425	0.144804	0.207823	0.037488	0.0495951	0.0328882	0.0349223
HB118	0.322929	0.245189	0.406757	0.250077	0.224272	0.149944	0.174365	0.155358	0.124123	0.215803	0.0625134	0.0326016
BZR1	0.300612	0.142315	0.294528	0.301535	0.293449	0.144624	0.148669	0.124312	0.0936011	0.116795	0.0767082	0.0403011
BZIP60	0.333509	0.26046	0.393687	0.176342	0.183185	0.117863	0.194006	0.167782	0.125167	0.254476	0.0863076	0.0479453
AY110782	0.224856	0.29702	0.0864921	0.0853401	0.192857	0.109776	0.305989	0.327606	0.111925	0.136357	0.106057	0.0485188
NACTF29	0.0818137	0.196807	0.0564159	0.027374	0.0929824	0.0815978	0.274064	0.239541	0.0947692	0.114405	0.0774766	0.0457269
EREB71	0.0703855	0.21351	0.0303083	0.0310215	0.0788362	0.114087	0.213046	0.310196	0.151932	0.0539902	0.0861406	0.0198766
C3H11	0.452353	0.332449	0.197763	0.201461	0.237235	0.123509	0.140381	0.161728	0.101166	0.0965778	0.0435041	0.054069
ARFTF13	0.243057	0.253945	0.150075	0.249652	0.236156	0.19036	0.144101	0.114552	0.163648	0.0764706	0.0836355	0.029375
EREB209	0.333142	0.289207	0.20581	0.195264	0.223993	0.12957	0.27478	0.281145	0.136867	0.17111	0.0896869	0.03597
OCL5A	0.280194	0.038143	0.0313273	0.247236	0.397569	0.0504835	0.0718669	0.215729	0.0147766	0.0275422	0.0213363	0.0159765
NACTF77	0.347808	0.290258	0.26595	0.234687	0.219351	0.174274	0.225662	0.204314	0.150262	0.179821	0.088852	0.0425231
WRKY94	0.276183	0.318653	0.0606133	0.136566	0.200836	0.119503	0.236463	0.258733	0.131077	0.109577	0.0913608	0.0451785
TU1	0.304931	0.106369	0.0344541	0.312931	0.370072	0.0949522	0.103264	0.158162	0.0708214	0.0272429	0.0337852	0.0217071
BZIP43	0.393774	0.426229	0.108125	0.100028	0.137706	0.175138	0.202825	0.175142	0.150898	0.116812	0.071314	0.0356488
EREB111	0.470689	0.320239	0.136117	0.185186	0.248018	0.109244	0.216631	0.238875	0.103764	0.131097	0.0683125	0.0372719
WRKY8	0.478004	0.228182	0.101818	0.164432	0.280551	0.0777398	0.146404	0.223245	0.0675774	0.110543	0.0498252	0.0273508
THX35	0.214677	0.214405	0.191595	0.18367	0.203904	0.123268	0.192488	0.133982	0.162517	0.117258	0.189022	0.121745
EREB24	0.37981	0.199736	0.0797944	0.219999	0.2309	0.0913133	0.215896	0.178781	0.0890733	0.0856239	0.0604803	0.0291142
BZIP121	0.28362	0.323409	0.211644	0.186515	0.165414	0.216754	0.205864	0.191321	0.179805	0.153544	0.0876679	0.0448463
HB96	0.265707	0.252391	0.452954	0.223181	0.163841	0.171173	0.173407	0.134614	0.152384	0.250544	0.0761685	0.0349969
NACTF5	0.348752	0.299592	0.238522	0.212523	0.231817	0.14418	0.241675	0.247922	0.143979	0.174975	0.0800635	0.0386716
BZIP72	0.390946	0.285971	0.182742	0.20928	0.174347	0.182108	0.166519	0.165295	0.135843	0.129618	0.0596037	0.0392421
EREB118	0.320546	0.351874	0.240298	0.210884	0.195242	0.172209	0.23765	0.202549	0.177806	0.163777	0.0853336	0.0400264
MYBR21	0.0862366	0.0962753	0.684233	0.0506895	0.0459769	0.0665033	0.0557546	0.0434556	0.0613394	0.412661	0.0349978	0.0266788
MRP1	0.270974	0.224757	0.486674	0.219058	0.183805	0.136334	0.168111	0.134594	0.129303	0.272558	0.0731656	0.0369424
NACTF134	0.303086	0.318615	0.143873	0.0985937	0.152465	0.113172	0.222769	0.204598	0.12065	0.155238	0.0884101	0.0516414
EREB29	0.278732	0.306649	0.166463	0.161562	0.186265	0.181208	0.241788	0.252843	0.148666	0.150366	0.084676	0.0447568
EREB83	0.247908	0.301261	0.136182	0.12263	0.151898	0.161008	0.304946	0.265969	0.142112	0.150282	0.0842115	0.0454823
SBP6	0.204192	0.287652	0.103575	0.0980038	0.107805	0.139079	0.144599	0.112558	0.11323	0.101827	0.0636711	0.045609
ARFTF35	0.219567	0.291817	0.115578	0.152743	0.189763	0.153152	0.20958	0.17249	0.137714	0.118688	0.0785679	0.0408453
BHLH156	0.294229	0.252876	0.168746	0.160254	0.160549	0.150308	0.153977	0.14618	0.125975	0.16248	0.0878167	0.0393921
EREB18	0.189494	0.334513	0.159088	0.116748	0.14922	0.130355	0.232262	0.173856	0.148694	0.0818182	0.0513903	0.0209746
EREB109	0.194124	0.195998	0.0955453	0.099736	0.213108	0.0997388	0.313576	0.300454	0.117594	0.113298	0.0838085	0.0406084
BHLH164	0.322221	0.222928	0.140776	0.245761	0.266458	0.156814	0.193498	0.238155	0.14853	0.112653	0.0677295	0.0367212
BZIP58	0.26454	0.265103	0.219301	0.196971	0.169799	0.207414	0.198148	0.174413	0.15524	0.152597	0.0818714	0.0455835
BZIP92	0.283773	0.286357	0.191021	0.171553	0.166246	0.200337	0.198212	0.157525	0.148023	0.150617	0.0817744	0.0428257
NACTF110	0.318214	0.299333	0.153306	0.154896	0.176999	0.145129	0.190585	0.169606	0.117328	0.132685	0.0722341	0.0401668
TCPTF40	0.204432	0.124324	0.269877	0.252259	0.275435	0.0839931	0.169289	0.195023	0.137466	0.196896	0.113338	0.0364021
EREB2	0.199816	0.297509	0.129516	0.0832276	0.19802	0.111985	0.354807	0.295597	0.158227	0.170112	0.117101	0.0539239
WRKY14	0.369574	0.298656	0.161796	0.128055	0.198479	0.119436	0.198444	0.227767	0.10891	0.158509	0.0689852	0.0359283
ARFTF29	0.271224	0.263033	0.231689	0.184775	0.155745	0.110199	0.159091	0.170902	0.128773	0.182022	0.0651401	0.0233224
HB45	0.263433	0.266116	0.152352	0.144681	0.187431	0.119298	0.227251	0.279848	0.115506	0.145991	0.0749222	0.0465155
ARFTF34	0.287349	0.319989	0.196054	0.184688	0.169338	0.204822	0.209484	0.181037	0.184148	0.140553	0.0927309	0.04129
MYB83	0.371039	0.235226	0.242889	0.318574	0.277945	0.170197	0.20136	0.215899	0.125538	0.141316	0.063603	0.0283294
DBF1	0.215237	0.261525	0.136456	0.109071	0.189824	0.123712	0.319481	0.325277	0.135079	0.159549	0.103278	0.0476945
MYB121	0.313666	0.222999	0.0726605	0.202808	0.162991	0.161739	0.181836	0.17478	0.110524	0.0663708	0.0460327	0.0269943
OHP1	0.159523	0.219284	0.574668	0.0850447	0.0867534	0.084291	0.108377	0.0739778	0.106885	0.231372	0.0666423	0.0344512
MYBR77	0.209375	0.257855	0.151274	0.0977547	0.100682	0.151394	0.13232	0.109422	0.13178	0.12264	0.0790783	0.0415125
ZAG2	0.262759	0.165382	0.30158	0.209339	0.230721	0.0838366	0.143483	0.121563	0.107978	0.185323	0.0876297	0.0551792
MYB32	0.246324	0.234025	0.188382	0.174925	0.159753	0.192198	0.188261	0.168888	0.139313	0.163005	0.0874634	0.0419774
1d042933	0.345637	0.301517	0.201203	0.232431	0.225771	0.159526	0.249546	0.24199	0.145507	0.166906	0.0786388	0.0346186
ARFTF27	0.246241	0.299533	0.18079	0.153548	0.153041	0.187077	0.210542	0.194709	0.161731	0.161331	0.0977159	0.0788507
MYBR86	0.374572	0.277681	0.119507	0.139229	0.140965	0.124652	0.210078	0.217361	0.0903031	0.122865	0.0495587	0.0419281
WRKY122	0.296066	0.267717	0.259309	0.21168	0.216943	0.148227	0.162339	0.18089	0.130319	0.147414	0.0729405	0.0512587
UB3	0.187044	0.312279	0.119062	0.11624	0.177035	0.147489	0.258168	0.226852	0.184487	0.132829	0.101149	0.0296364
ARFTF16	0.286168	0.365022	0.172742	0.124521	0.122792	0.152078	0.180627	0.15994	0.159551	0.167912	0.0785786	0.0434831
WRKY50	0.435043	0.270392	0.197062	0.200274	0.257492	0.121757	0.207972	0.25364	0.100468	0.147925	0.0599474	0.039283
NACTF32	0.324996	0.252267	0.175098	0.134973	0.154218	0.10878	0.191213	0.176935	0.112121	0.165263	0.0758953	0.0435931
ABI17	0.27491	0.307234	0.275333	0.189954	0.172961	0.167499	0.203647	0.146455	0.170509	0.194802	0.0970796	0.0605134
O11	0.303005	0.350238	0.258697	0.219801	0.202472	0.167834	0.235005	0.173376	0.20753	0.176918	0.1013	0.0434662
ABI33	0.280352	0.247669	0.187662	0.18556	0.213755	0.142954	0.241491	0.184443	0.133851	0.153123	0.0691078	0.0443596
ZmOrphan110	0.265186	0.329568	0.22675	0.200248	0.175016	0.17616	0.198714	0.153373	0.16321	0.142402	0.0760552	0.0465328
DOF47	0.268152	0.251061	0.205546	0.162761	0.153781	0.177476	0.159686	0.157501	0.143769	0.151907	0.0709944	0.0439311
NACTF67	0.3851	0.232888	0.134041	0.243078	0.266388	0.129033	0.119081	0.177982	0.0960924	0.111825	0.0497893	0.0365313
NACTF65	0.145675	0.376355	0.172418	0.0961674	0.100911	0.129251	0.155236	0.0751253	0.266936	0.183093	0.159793	0.208612
MYBR111	0.237284	0.254517	0.188361	0.166109	0.141183	0.178275	0.162821	0.168256	0.130884	0.137215	0.0640658	0.0438242
LBD5	0.308406	0.324403	0.175532	0.146593	0.169113	0.144236	0.204547	0.180573	0.150109	0.140259	0.0711725	0.0396711
EREB150	0.269156	0.203318	0.491611	0.200217	0.176614	0.131584	0.155303	0.146246	0.1152	0.281939	0.0716486	0.0310455
EREB84	0.291746	0.212399	0.176531	0.147826	0.183542	0.10029	0.179427	0.248389	0.107322	0.155287	0.0547249	0.0337798
BZIP102	0.299996	0.268901	0.223597	0.213121	0.194738	0.180088	0.173595	0.173106	0.139929	0.148413	0.0736797	0.0430348
WRKY123	0.28299	0.182058	0.217831	0.186097	0.214548	0.131387	0.226831	0.265267	0.102868	0.190483	0.0763761	0.0364367
ARFTF14	0.285633	0.235856	0.357368	0.257224	0.221469	0.149214	0.175297	0.139188	0.15584	0.197293	0.101175	0.0617263
BZIP71	0.334863	0.296657	0.156727	0.163042	0.17207	0.151028	0.19543	0.210326	0.153756	0.126697	0.0650774	0.0423614
PBF1	0.331139	0.281454	0.195284	0.186257	0.211627	0.149376	0.204152	0.144075	0.122154	0.15305	0.0718673	0.0469569
MYB35	0.275892	0.254216	0.210726	0.234988	0.208136	0.171915	0.192731	0.160417	0.146747	0.151344	0.0703545	0.038524
MYBR29	0.328124	0.281703	0.323059	0.265205	0.226413	0.159695	0.212191	0.17727	0.151763	0.182969	0.0769789	0.0377899
ARFTF18	0.250691	0.357002	0.190344	0.161599	0.149534	0.172087	0.200932	0.156612	0.225595	0.154481	0.0852784	0.038011
BZIP14	0.327103	0.298244	0.211996	0.190873	0.192872	0.159282	0.206531	0.167404	0.135838	0.162756	0.0696469	0.0375185
MYBR81	0.279395	0.2409	0.456747	0.209099	0.188532	0.142529	0.180951	0.153284	0.13383	0.264366	0.0773766	0.041372
MYBR33	0.257835	0.212179	0.517593	0.184993	0.164555	0.12953	0.157595	0.133522	0.121405	0.300298	0.0732692	0.0409026
BZIP114	0.361702	0.298889	0.278583	0.253075	0.233598	0.153816	0.218325	0.186971	0.147043	0.172406	0.0778936	0.0385591
BZIP111	0.273903	0.239571	0.212944	0.199896	0.187625	0.152421	0.180339	0.158868	0.146334	0.146596	0.0749921	0.0412045
UB2	0.252034	0.223937	0.22916	0.21995	0.194983	0.145337	0.17442	0.172292	0.140342	0.156914	0.0774965	0.0464983
EREB108	0.316738	0.280998	0.348857	0.240629	0.215753	0.153339	0.214946	0.178851	0.150273	0.20479	0.0812241	0.040405
HB49	0.240667	0.212876	0.377788	0.169498	0.155704	0.178708	0.163659	0.149995	0.128522	0.237683	0.0764828	0.0407809
NACTF49	0.34536	0.298407	0.267823	0.243243	0.236515	0.149766	0.237181	0.210819	0.14632	0.176423	0.0800355	0.0378289
ARFTF7	0.253506	0.272325	0.219633	0.180735	0.17441	0.175072	0.17449	0.140588	0.176536	0.166037	0.104612	0.11103
ARFTF4	0.269785	0.219096	0.196749	0.181072	0.160743	0.146665	0.143783	0.136428	0.119895	0.139152	0.0595716	0.0426532
EREB97	0.305678	0.314668	0.246928	0.21174	0.222264	0.154771	0.277714	0.234548	0.162346	0.175433	0.0899679	0.0397903
EREB148	0.375044	0.308779	0.267904	0.238535	0.230426	0.152942	0.218618	0.193492	0.142885	0.172636	0.0758861	0.0390966
NACTF38	0.353574	0.2863	0.281262	0.267506	0.2421	0.159612	0.214669	0.183437	0.146978	0.168275	0.0777446	0.0394728
WRKY92	0.344549	0.325607	0.261496	0.23073	0.223929	0.158414	0.235519	0.199039	0.154222	0.173559	0.081779	0.0416468
BZIP96	0.236073	0.215461	0.168705	0.163699	0.146975	0.144696	0.16353	0.157588	0.114116	0.128568	0.0652201	0.0354634
EREB138	0.231835	0.237531	0.223564	0.166118	0.151111	0.164776	0.15858	0.135394	0.141297	0.148716	0.0708728	0.0399004
EREB195	0.212252	0.204258	0.220078	0.161811	0.146176	0.139317	0.153475	0.140322	0.114888	0.15055	0.0705239	0.0343718
EREB200	0.333439	0.305963	0.282126	0.224561	0.225132	0.151694	0.240353	0.207122	0.150941	0.188478	0.0834354	0.0400151
EREB54	0.321903	0.301235	0.264594	0.227589	0.227671	0.150975	0.257376	0.226408	0.154239	0.179807	0.0850348	0.0392479
SFB1	0.326414	0.296865	0.302089	0.258713	0.222972	0.169581	0.217664	0.181452	0.158435	0.180636	0.0801782	0.0399845
MYC7	0.255631	0.229431	0.279141	0.200333	0.169362	0.149184	0.184602	0.122921	0.138594	0.158414	0.084609	0.0617652
BZIP49	0.188043	0.192996	0.182498	0.147521	0.128184	0.117943	0.135836	0.12352	0.109269	0.116061	0.0545006	0.0403528
OCL1	0.356156	0.281275	0.275004	0.276002	0.244746	0.161641	0.214587	0.193607	0.14462	0.161522	0.0735069	0.0352244
NACTF66	0.33882	0.294594	0.297676	0.253322	0.228709	0.158536	0.220633	0.184439	0.151575	0.180126	0.0803331	0.0401732
CPP10	0.335441	0.278609	0.28412	0.286303	0.242462	0.168607	0.214894	0.181708	0.152255	0.161803	0.0759911	0.0360073
MYB127	0.257439	0.253541	0.196739	0.180139	0.152417	0.180629	0.170838	0.139348	0.138546	0.13938	0.0704675	0.0452855
NACTF109	0.348289	0.317562	0.263693	0.224188	0.225751	0.155365	0.236189	0.207644	0.151048	0.17893	0.081589	0.0411445
EREB147	0.3316	0.310399	0.240143	0.215457	0.224824	0.145913	0.267842	0.247562	0.150214	0.170295	0.0806505	0.0376172
MYBR19	0.211668	0.173567	0.571121	0.178259	0.143863	0.128374	0.135943	0.111429	0.113498	0.334129	0.0679493	0.036364
YY1	0.183434	0.16393	0.159225	0.153696	0.125206	0.135745	0.135326	0.111378	0.10898	0.116904	0.0556233	0.0306706
