# Supplementary material for: Decoding the gene regulatory network of endosperm differentiation in maize
Source: Nat Commun. 2024 Jan 2;15:34. doi: 10.1038/s41467-023-44369-7 (PMC10762121; doi:10.1038/s41467-023-44369-7)
Supplement: Supplementary file 20 — Supplementary Data 17 [file 41467_2023_44369_MOESM20_ESM.xlsx]

## Sheet: Sheet1
Supplementary Data 17: Average regulon activity score (RAS) for each regulon in 12 cell clusters.
	0	1	2	3	4	5	6	7	8	9	11	15
THX35	0.0169981	0.0195922	0.0171545	0.0189872	0.0249226	0.0184927	0.0239285	0.018206	0.0287838	0.0164547	0.0807383	0.0927541
EREB24	0.0515748	0.028206	0.00989236	0.0343007	0.0425847	0.0197787	0.0403993	0.0376362	0.0211401	0.0179776	0.028063	0.0258556
EREB97	0.125279	0.155377	0.115473	0.111506	0.142041	0.119593	0.196124	0.190438	0.148371	0.138777	0.162078	0.13705
WRKY50	0.10226	0.0610376	0.0414494	0.0501944	0.0837989	0.0428699	0.0636914	0.102772	0.0388929	0.0537489	0.0470556	0.0648079
NKD1	0.00269289	0.00254037	0.000744365	0.00314938	0.00280197	0.00407118	0.00166333	0.0028153	0.00239879	0.00119998	0.00213303	0.00192556
BZIP121	0.0113392	0.0156843	0.00956345	0.00955048	0.00945316	0.0180461	0.0126559	0.0138288	0.0161406	0.0112173	0.0148302	0.0145743
WRKY72	0.00571584	0.00322302	0.00288809	0.00351508	0.00391101	0.00260343	0.00466721	0.00648748	0.00254067	0.00491433	0.00440819	0.00339423
NACTF32	0.058051	0.0484657	0.0322125	0.0273052	0.0366983	0.0318089	0.0469967	0.0512054	0.0373819	0.0495327	0.04848	0.0542042
ABI17	0.0334366	0.045115	0.0406414	0.0295144	0.0306909	0.0398298	0.0380588	0.0308666	0.0462812	0.0469425	0.051141	0.0643201
O11	0.0964019	0.142369	0.0959417	0.0914863	0.0971626	0.104487	0.120737	0.0978672	0.161731	0.108978	0.147518	0.119491
WRKY105	0.0192436	0.0149367	0.00652616	0.00818002	0.0153082	0.0106517	0.0134093	0.0205036	0.00991772	0.0118034	0.0147447	0.0169007
HB96	0.0450839	0.0497948	0.122724	0.0525633	0.0412179	0.0601793	0.0450612	0.0398032	0.0598061	0.0987357	0.0576227	0.0513595
BZIP23	0.00163799	0.00373494	0.000574548	0.000520365	0.00204593	0.00226866	0.00536743	0.00714725	0.00219946	0.0023097	0.00387466	0.00576874
NACTF126	0.0123027	0.0072293	0.00951228	0.00500793	0.0131322	0.00404207	0.0135913	0.0150322	0.00469875	0.0172047	0.014663	0.0142121
PBF1	0.0699706	0.0656923	0.0431842	0.046562	0.0630192	0.0556422	0.0622299	0.0486118	0.0498778	0.0549934	0.0565731	0.0732615
NACTF5	0.0405894	0.038649	0.0293773	0.0298542	0.0399574	0.0291991	0.0433988	0.0550928	0.0337164	0.0371149	0.0372299	0.035254
MYB35	0.0520685	0.0543331	0.044485	0.058757	0.0587415	0.0617048	0.0540175	0.0513725	0.0573381	0.0522177	0.0515034	0.0564954
EREB211	0.00115163	0.00502429	0.000683618	0.000432005	0.0014556	0.00180058	0.00598373	0.00518831	0.00349005	0.00252053	0.00485588	0.00162779
WRKY71	0.0137946	0.00847409	0.00389288	0.00258585	0.00620767	0.00337701	0.00697875	0.00950858	0.00360106	0.00693745	0.00698309	0.0102061
MYBR29	0.185675	0.176727	0.226698	0.204175	0.194383	0.167151	0.179339	0.172987	0.181222	0.195595	0.177919	0.171943
BZIP72	0.0311294	0.0240563	0.0141319	0.0192128	0.0178867	0.0253741	0.0173222	0.0205533	0.0200119	0.0162963	0.0165314	0.0221975
EREB118	0.0369052	0.0495913	0.0303116	0.0303036	0.0323973	0.0378886	0.0428902	0.0422502	0.0454088	0.0342965	0.0410974	0.0373799
MYBR21	0.00880239	0.0109169	0.141289	0.00653559	0.00690252	0.0132038	0.00835763	0.00764268	0.0138203	0.121742	0.0158175	0.025428
EREB148	0.188246	0.167677	0.143451	0.145793	0.165523	0.130649	0.155101	0.161988	0.13875	0.150227	0.144978	0.148855
THX47	0.0122936	0.00903296	0.00084362	0.00271461	0.00607954	0.00411322	0.00564818	0.00699848	0.00529442	0.0031081	0.00512448	0.00576663
NACTF38	0.214064	0.186371	0.191143	0.213305	0.220305	0.171893	0.187817	0.186637	0.178913	0.179956	0.18557	0.186887
WRKY92	0.155831	0.170968	0.13032	0.13087	0.149689	0.128895	0.161919	0.158248	0.14469	0.142251	0.150024	0.151425
HSFTF16	0.00481788	0.00751096	0.0023946	0.00319774	0.00817203	0.00338859	0.0147777	0.0136632	0.00697633	0.00803545	0.012212	0.00875883
MRP1	0.0533477	0.0486821	0.161341	0.0591617	0.0552738	0.0514227	0.0495926	0.0454361	0.0559318	0.129276	0.0634382	0.0636138
SMH1	0.00191744	0.00197554	0.000372168	0.00056456	0.000830533	0.00177094	0.00142911	0.00136469	0.00126834	0.000725019	0.00152918	0.0014923
WRKY47	0.00691964	0.00510507	0.00549456	0.00559026	0.00760645	0.00399249	0.0129243	0.0191199	0.0044128	0.00983269	0.0108341	0.00704952
NACTF134	0.0304533	0.0375744	0.0148767	0.0110552	0.021122	0.0194167	0.033917	0.0366333	0.0232857	0.0279442	0.0341889	0.03874
ABI33	0.0451844	0.0445959	0.0332553	0.0378094	0.0519608	0.0424573	0.0601525	0.0524842	0.0441527	0.0446667	0.0431572	0.0560591
ARFTF25	0.0046647	0.00259436	0.0017707	0.00427896	0.0047176	0.00435578	0.00310729	0.00281774	0.00268594	0.00197215	0.00365068	0.0033932
BZIP75	0.0146473	0.0110013	0.00258691	0.00431137	0.00923491	0.00561697	0.00914993	0.0143007	0.00483739	0.00726395	0.00738564	0.00835828
1d012427	0.0439745	0.0331081	0.0191923	0.0200001	0.0361319	0.0163195	0.0416539	0.0492237	0.0216657	0.0358775	0.0338899	0.0322268
NACTF23	0.0435911	0.0371359	0.0257673	0.0249796	0.0370571	0.0233959	0.0362388	0.0421621	0.027774	0.037932	0.03796	0.0386985
EREB29	0.0079172	0.0102991	0.00503218	0.00561041	0.0078232	0.0100706	0.0110322	0.0139589	0.00891936	0.0078209	0.00993091	0.0101899
EREB83	0.00703644	0.0104098	0.00427645	0.00437152	0.0063572	0.00899829	0.0155267	0.0156342	0.00874081	0.00814133	0.0100704	0.0105043
SBP6	0.00873654	0.0152125	0.00485876	0.00506309	0.00632129	0.0109418	0.00875125	0.00761091	0.00919945	0.00733607	0.00940666	0.0130214
1d012968	0.0125911	0.0112851	0.0117075	0.0108859	0.015162	0.0086149	0.0140708	0.0174745	0.00911111	0.0179112	0.0135125	0.0131568
NACTF6	0.0327059	0.018824	0.0142736	0.0280849	0.033713	0.0128388	0.0239504	0.030453	0.0134798	0.0180072	0.018227	0.0151549
ZmOrphan110	0.0476059	0.0728393	0.0465988	0.0465521	0.0458404	0.0625333	0.0543052	0.0476256	0.0633338	0.0466663	0.0557434	0.0678432
ARFTF18	0.0415474	0.0758929	0.0355197	0.0338708	0.0355619	0.0563512	0.0518372	0.0453081	0.0885719	0.0480509	0.0596584	0.0500779
ARFTF35	0.0089776	0.0144	0.00507328	0.00772739	0.0113992	0.0117468	0.0131748	0.0122809	0.0113711	0.00844951	0.0123223	0.0121447
BZIP14	0.0567349	0.0580293	0.0391055	0.0400852	0.0469009	0.04896	0.0518903	0.0474502	0.046503	0.0499739	0.0457058	0.0486081
BZIP104	0.00818033	0.0166167	0.00325681	0.00173637	0.00598393	0.00607354	0.0116519	0.010384	0.0121933	0.00808841	0.0125569	0.00940775
WRKY48	0.0338244	0.0333942	0.0140892	0.0149003	0.0246605	0.0178556	0.0276323	0.0318782	0.0183369	0.0199346	0.0225418	0.0226647
MYB50	0.00646827	0.0193231	0.00339147	0.00390631	0.00712609	0.00985913	0.0208111	0.0189332	0.0185655	0.00957445	0.0192515	0.00945766
WRKY2	0.00240422	0.000715777	0.00572824	0.00116493	0.00160244	0.00122551	0.000747636	0.00232328	0.000399208	0.00128783	0.000483035	0.00166145
ARFTF36	0.0167594	0.00854151	0.00627766	0.0214198	0.0268281	0.0160769	0.0117031	0.0162083	0.0116501	0.00643641	0.0164209	0.0113581
BHLH156	0.0099708	0.00955992	0.00604566	0.00653056	0.00755538	0.00916917	0.00746964	0.00801395	0.00845009	0.00979033	0.0113556	0.00956084
GATA24	0.0113855	0.0163656	0.00719247	0.00578291	0.00713475	0.0129429	0.00945333	0.00911541	0.0127514	0.00804914	0.00997462	0.0085869
NACTF4	0.0366316	0.0381112	0.0170561	0.0171841	0.0277838	0.0239883	0.0294697	0.0334804	0.0267615	0.0254485	0.0318557	0.0275272
WRKY37	0.00168242	0.00485031	0.000233894	0.000310749	0.000947684	0.00204345	0.00298168	0.00326002	0.00359594	0.00106876	0.00367729	0.00321395
WRKY79	0.0100945	0.00361386	0.0103347	0.0174265	0.0172743	0.00795769	0.00901518	0.00884659	0.00470734	0.00737131	0.00712756	0.0061929
EREB109	0.00607514	0.00682299	0.00326351	0.00376267	0.0100797	0.00547708	0.016448	0.0182934	0.00753318	0.0063158	0.0101447	0.00937821
WRKY53	0.0451651	0.0282718	0.0159693	0.01389	0.0333428	0.011069	0.0316786	0.0401786	0.0160157	0.0271272	0.0271897	0.0323809
EREB102	0.00661288	0.0145358	0.00202131	0.00251287	0.00541096	0.0049353	0.00925255	0.012301	0.0102984	0.00700745	0.0124706	0.0121771
HSFTF21	0.00641886	0.00512832	0.000494268	0.00134911	0.00577648	0.0018191	0.00473235	0.00841895	0.0014885	0.00206149	0.00311427	0.00351564
BZIP22	0.00279831	0.0049519	0.0056601	0.0031751	0.00196689	0.00910229	0.00374698	0.00347857	0.00532753	0.00473578	0.00412915	0.00520189
BHLH164	0.0208119	0.0148392	0.00899264	0.0205244	0.0264175	0.0181998	0.017801	0.0276458	0.0192328	0.0120981	0.0167535	0.0175472
WRKY1	0.00137197	0.00126297	0.00112894	0.00225475	0.00171325	0.00443582	0.000823431	0.00141056	0.00134696	0.000932764	0.00177366	0.00168419
BZIP58	0.00764174	0.00882866	0.00742146	0.00740608	0.00715532	0.0120237	0.00856441	0.00895639	0.00954736	0.00817567	0.00973354	0.0103813
EREB200	0.163838	0.171599	0.160903	0.13915	0.166584	0.134174	0.183692	0.184491	0.154972	0.176287	0.169931	0.159082
NACTF2	0.0123799	0.00944747	0.0117779	0.00551585	0.0118449	0.00528189	0.0134405	0.0174341	0.00670146	0.0173779	0.0137901	0.0143111
DOF47	0.0183149	0.0193986	0.0158141	0.0137645	0.0146201	0.0224207	0.0156968	0.0180431	0.020039	0.0186776	0.0185956	0.022192
BZIP54	0.0330529	0.0203421	0.0120024	0.020503	0.0290164	0.0164988	0.0204679	0.0229972	0.0176983	0.0151579	0.02094	0.0188354
BZIP92	0.0137287	0.016035	0.0100944	0.0103032	0.0116412	0.0190795	0.0142762	0.0128827	0.0147159	0.012993	0.0156285	0.0155704
BZIP10	0.000379723	0.000648655	0.000380596	0.000355207	0.000177215	0.00159615	0.000325756	0.000377439	0.000794388	0.000473885	0.000591053	0.000896808
NACTF67	0.057793	0.0355309	0.0194618	0.0446441	0.056867	0.0320632	0.022879	0.0422278	0.0258705	0.0266179	0.0251879	0.0378868
NACTF110	0.0167218	0.0178285	0.00849474	0.00974068	0.0127682	0.0135254	0.0144082	0.0147606	0.0120758	0.0118171	0.0143709	0.015197
EREB54	0.181799	0.196197	0.171198	0.165792	0.197392	0.155896	0.236496	0.243956	0.186338	0.192775	0.203322	0.18148
WRKY67	0.0145487	0.00186663	0.0256077	0.0158197	0.0129388	0.00259636	0.00479523	0.00934092	0.00108197	0.0247175	0.00220744	0.00461597
MYB155	0.00184437	0.00153225	0.010028	0.00105953	0.00136971	0.00132911	0.00297894	0.000786501	0.0035639	0.00583913	0.0102658	0.00706073
NACTF61	0.00536147	0.00419	0.00510944	0.00496145	0.00392095	0.00669461	0.00302548	0.00293195	0.00343553	0.00483849	0.00409522	0.018537
MYBR26	0.00290669	0.00290213	0.00212091	0.001917	0.0024601	0.00233145	0.00292739	0.00320264	0.0023645	0.00322802	0.00373438	0.00512157
MYBR81	0.083933	0.0807956	0.220644	0.0836617	0.0863297	0.0820402	0.0824735	0.0812327	0.0880687	0.18666	0.102611	0.109717
MYBR33	0.0731437	0.0661606	0.261273	0.069245	0.0701486	0.0706959	0.06714	0.0661156	0.0762003	0.21765	0.0938192	0.105316
SFB1	0.144237	0.149144	0.160738	0.154338	0.149039	0.141653	0.145387	0.139738	0.150254	0.150281	0.146649	0.14432
NACTF65	0.0231419	0.0809683	0.0321551	0.0190282	0.024077	0.0406991	0.0390838	0.0201486	0.104237	0.057789	0.122062	0.38932
MYBR111	0.0190753	0.0236572	0.0172413	0.0166984	0.0159111	0.0268005	0.018997	0.0234394	0.0215357	0.0196572	0.01916	0.0258955
HSFTF20	0.00525602	0.00774292	0.0019195	0.00228474	0.00734816	0.00369046	0.0127211	0.0174356	0.00655836	0.00637911	0.0100725	0.00713956
NKD2	0.000911217	0.00278404	0.000347381	0.000683308	0.00129348	0.00241313	0.00127908	0.00138799	0.00390145	0.000642865	0.00411792	0.00137322
EREB2	0.013114	0.026687	0.0100195	0.00673391	0.0224326	0.0145779	0.0515049	0.0474571	0.0259975	0.025569	0.0392509	0.0341348
WRKY14	0.0307421	0.0268332	0.0134519	0.0116882	0.0225963	0.0164568	0.0233638	0.0334199	0.0167756	0.0228883	0.0209024	0.0215015
EREB205	0.00653131	0.00950771	0.00287605	0.00251766	0.00492594	0.0050841	0.0126379	0.0118638	0.00648788	0.00512948	0.00730927	0.00621043
HB91	0.108657	0.0508249	0.0451265	0.128428	0.131502	0.0811899	0.0594647	0.0863741	0.0491757	0.0436073	0.0513378	0.0472613
EREB190	0.00076736	0.000729086	0.00485549	4.7217e-05	0.000199756	0.000322011	0.000481974	0.000520095	0.000523825	0.00449854	0.00100139	0.00120165
ARFTF29	0.0351389	0.0371844	0.0336356	0.0306322	0.0287709	0.0254466	0.0298387	0.0374511	0.0327818	0.0417982	0.0313469	0.0213618
BZIP114	0.215765	0.193413	0.183782	0.191975	0.204217	0.159531	0.187431	0.186942	0.174592	0.181651	0.181466	0.177277
HB45	0.0148228	0.0173058	0.00920967	0.0101153	0.0155949	0.0121195	0.0200488	0.0316238	0.0129932	0.0149366	0.0163735	0.0201939
BZIP52	0.0190023	0.0136483	0.00187061	0.0034872	0.00860088	0.00444713	0.00652376	0.00860141	0.00363481	0.00535389	0.00521395	0.00804452
WRKY32	0.011008	0.0117303	0.00190558	0.00235936	0.00811489	0.00369226	0.01018	0.0140618	0.00435655	0.00640001	0.00703277	0.00800845
NACTF11	0.00258258	0.00370497	0.000600453	0.000576823	0.00182461	0.00233282	0.00314812	0.00337041	0.00148549	0.0017289	0.00326495	0.00332116
LBD5	0.0399887	0.0493243	0.0243373	0.022646	0.0306948	0.0332339	0.0389402	0.0397002	0.0400222	0.0317637	0.0352463	0.0377486
DOF36	0.0210441	0.027436	0.0313368	0.0200209	0.020331	0.0240486	0.0228669	0.019974	0.0320469	0.0299661	0.029222	0.0256062
BZIP78	0.0189167	0.0108297	0.00573966	0.00866041	0.0144541	0.00675144	0.0118959	0.0177584	0.00488558	0.00797847	0.00756484	0.0102782
MYBR43	0.00366301	0.00346249	0.00282824	0.00224299	0.0041519	0.00359833	0.00472749	0.00445131	0.00361217	0.00580249	0.00604293	0.0066036
MYBR32	0.00390312	0.00214866	0.00119833	0.00639562	0.00694144	0.00583701	0.00438758	0.00494474	0.00306693	0.00169097	0.00473925	0.00350718
1d030858	0.000267802	0.000449764	0.000344728	0.000175882	0.000371809	0.000351088	0.000653749	0.000633595	0.000435836	0.00101784	0.00117918	0.000785098
BZIP111	0.0593668	0.0577212	0.0513293	0.0556396	0.0584833	0.061273	0.0562152	0.0581675	0.0653548	0.0561104	0.0620523	0.0661045
ARFTF34	0.0113988	0.0153405	0.008606	0.00931686	0.00959719	0.0163499	0.0128381	0.0127601	0.0163685	0.0100031	0.0155283	0.0131079
UB2	0.0472981	0.0466624	0.04919	0.0542199	0.0543571	0.0509179	0.047696	0.056487	0.0546749	0.0537343	0.0577436	0.0674202
EREB108	0.141032	0.140863	0.203807	0.142429	0.145553	0.126679	0.146021	0.140024	0.143147	0.18295	0.152579	0.149521
EREB150	0.042549	0.0343333	0.136382	0.041872	0.0420364	0.0395397	0.0361693	0.040709	0.0388268	0.109625	0.0494656	0.0414802
EREB79	0.0178637	0.0226266	0.00634014	0.00498349	0.0109563	0.00892032	0.0200537	0.0225651	0.0138695	0.0146378	0.0176488	0.0153421
MYB83	0.0840417	0.0518403	0.0568685	0.100025	0.0976485	0.0690115	0.0632112	0.0854124	0.0532205	0.0522796	0.0528634	0.0461574
DBF1	0.0118964	0.017708	0.0085832	0.00755134	0.016783	0.0133915	0.0354102	0.0424886	0.0170258	0.0186301	0.0264576	0.0230903
MYB121	0.0301729	0.0228239	0.00669853	0.0234489	0.0208072	0.0270947	0.0241196	0.0267013	0.0193051	0.00979817	0.014878	0.0170417
HB49	0.0247317	0.0249847	0.0569602	0.0229948	0.0237475	0.0370156	0.0259789	0.027611	0.0286073	0.0539775	0.0329738	0.0344293
MYB73	0.0674445	0.0478235	0.0830108	0.0733539	0.0724785	0.0503246	0.0447583	0.0492136	0.0481013	0.0661639	0.0530128	0.0544612
WRKY102	0.0287625	0.0365357	0.0307376	0.028301	0.0252382	0.03253	0.0289716	0.0228791	0.0359865	0.027246	0.0266095	0.0244828
HSFTF17	0.00177374	0.00413464	0.000514651	0.000270638	0.00186706	0.00168112	0.00548622	0.00729046	0.00274696	0.00280655	0.00470182	0.00403606
GLK44	0.0108864	0.0117101	0.00956874	0.0102297	0.0135366	0.00757517	0.0112184	0.0128814	0.00887261	0.0111481	0.0100924	0.00801748
OHP1	0.0108543	0.0178009	0.0627672	0.00747839	0.0085251	0.0108884	0.0110527	0.00854219	0.0156918	0.0338296	0.018505	0.0187846
NACTF49	0.174624	0.167647	0.150832	0.157439	0.180205	0.133696	0.182548	0.19135	0.150603	0.162766	0.163092	0.150505
HSFTF5	0.0545921	0.0540435	0.0430381	0.0499955	0.0535959	0.0403512	0.0518137	0.0522105	0.0465696	0.0483088	0.0505037	0.0437172
EREB72	0.00033222	0.000468697	0.000427829	0.000227632	0.000193935	0.00046669	0.0005594	0.000795182	0.000443872	0.00103172	0.00063703	0.00036237
MYBR98	0.00628862	0.015139	0.0109351	0.00791786	0.00492886	0.021817	0.0098065	0.00847539	0.0143323	0.00832147	0.00735984	0.00647407
MYBR77	0.00947173	0.0136653	0.00765785	0.00528447	0.00610115	0.0123131	0.00848743	0.00772652	0.0116359	0.00920112	0.0127285	0.0127648
MYBR13	0.0270856	0.0183052	0.0315574	0.0256827	0.0279735	0.0237728	0.0311188	0.0249259	0.024958	0.0328893	0.0345396	0.021056
EREB196	0.0054233	0.00791402	0.00240578	0.00300602	0.00555296	0.00569037	0.0221954	0.0318919	0.00650598	0.00778957	0.00996276	0.00670095
GATA25	0.0426132	0.0320483	0.0154403	0.0455142	0.0418945	0.0379225	0.029312	0.0366817	0.0254747	0.0161522	0.0177126	0.012443
GBF1	0.00535574	0.00883285	0.000788496	0.00115848	0.00257734	0.0028073	0.00365779	0.00612089	0.00315844	0.00202363	0.00311377	0.00386194
WRKY93	0.0328211	0.0176688	0.0102878	0.013022	0.0287305	0.00929644	0.0236637	0.0338864	0.00899008	0.0167735	0.0184156	0.0214918
ARFTF7	0.0343427	0.0431638	0.034435	0.0315624	0.0343262	0.0455371	0.0350438	0.0323251	0.0524555	0.0418545	0.0601925	0.1443
OCL1	0.20517	0.172341	0.175461	0.211424	0.212001	0.165942	0.178079	0.190607	0.166062	0.161493	0.163921	0.154289
NRP1	0.00712478	0.00777208	0.0376534	0.00596567	0.0058088	0.0076684	0.00629896	0.00464106	0.0105374	0.0341776	0.0161469	0.0191998
NACTF66	0.191935	0.18573	0.198344	0.188574	0.194346	0.162872	0.186397	0.179795	0.178215	0.188779	0.185046	0.18265
BZIP3	0.000553054	0.00107182	0.000523532	0.000524944	0.000255124	0.00183169	0.000569173	0.000470122	0.00100653	0.000630489	0.000913745	0.00120594
CPP10	0.232848	0.210968	0.228259	0.275917	0.259221	0.217678	0.221726	0.217175	0.220484	0.200869	0.211864	0.196194
BZIP48	0.0184084	0.013779	0.00680767	0.00552851	0.00708754	0.00733329	0.00703595	0.0117841	0.00680429	0.00780925	0.00638152	0.00761715
ZAG2	0.0517216	0.0350521	0.0694404	0.0523704	0.0672725	0.0291013	0.0399532	0.0391946	0.0422732	0.065823	0.0664752	0.0819789
BZIP8	0.0390701	0.0398522	0.0106422	0.0135161	0.023397	0.0229331	0.0298779	0.0328029	0.0237049	0.0191237	0.0274971	0.0264092
MYB127	0.0509948	0.0577731	0.0441368	0.0456107	0.0426979	0.0678676	0.0494899	0.0454017	0.0555785	0.0490129	0.0529912	0.0689458
ARFTF10	0.0149653	0.0168084	0.00887617	0.00736823	0.0130262	0.0134406	0.0182655	0.0218068	0.0133619	0.0157816	0.0194359	0.017946
MADS53	0.000887417	0.00143013	0.000180703	0.000355699	0.000284531	0.00182096	0.000871642	0.00109165	0.00091769	0.000421503	0.00079275	0.000803703
NACTF109	0.153559	0.159381	0.128073	0.12199	0.146785	0.121793	0.15763	0.162899	0.136406	0.143949	0.145065	0.144679
MYB32	0.00781989	0.00833417	0.00680022	0.00708464	0.007284	0.0118574	0.00909444	0.00937081	0.00919785	0.00947211	0.0111246	0.00997652
1d042933	0.0711254	0.0690797	0.0434811	0.0591808	0.0683055	0.0588598	0.0803837	0.094904	0.0603932	0.0627497	0.0643838	0.0560606
WOX13A	0.00329547	0.00229257	0.000276978	0.000763852	0.00128434	0.00132022	0.00192012	0.00320156	0.000577687	0.00071307	0.000985733	0.00197624
BZIP102	0.0252947	0.0257046	0.0210918	0.0229435	0.0238575	0.0288633	0.0209929	0.0247438	0.0241281	0.0220914	0.0239633	0.0281371
EREB147	0.169141	0.182396	0.132915	0.136736	0.172525	0.132391	0.222796	0.246316	0.160015	0.159448	0.168876	0.153147
HB118	0.0467974	0.0376004	0.0828478	0.048337	0.049365	0.0396874	0.0355732	0.0375175	0.035899	0.0636145	0.0354597	0.0371719
WRKY123	0.0379469	0.0251786	0.0324104	0.0308737	0.0429295	0.0313793	0.0468998	0.0685983	0.0265798	0.0487183	0.0403536	0.0367495
ARFTF27	0.0077482	0.0114502	0.00637143	0.00609783	0.00695543	0.0116947	0.0108845	0.0113497	0.011024	0.00942704	0.0129523	0.0216206
MYBR19	0.0722161	0.0653128	0.391969	0.0845316	0.0756601	0.089538	0.0714653	0.0676911	0.0910494	0.326276	0.110868	0.117798
BZR1	0.0134924	0.00636086	0.0150042	0.0182151	0.0205842	0.0118646	0.00946973	0.0090333	0.0079687	0.0089546	0.013492	0.0133331
BZIP60	0.028049	0.0233646	0.0444739	0.017096	0.0215378	0.0165964	0.0237585	0.0242685	0.020685	0.0451553	0.0300743	0.0335347
MYBR86	0.0427447	0.0343082	0.0134638	0.0178728	0.0207627	0.0240222	0.033576	0.0410367	0.0184598	0.0228324	0.0192304	0.0329991
AY110782	0.00549659	0.00969631	0.00219343	0.00247258	0.00734123	0.00526695	0.0157682	0.0196045	0.00611995	0.00667845	0.0120146	0.0102419
NACTF29	0.000631642	0.00192152	0.000479515	0.000263746	0.00106846	0.0011126	0.00366379	0.00348605	0.00152134	0.00165125	0.00228376	0.00234586
EREB71	0.000557584	0.00216812	0.000252416	0.000303521	0.000941449	0.00172452	0.00296281	0.00507293	0.00264638	0.000752091	0.00290703	0.00107026
ARFTF13	0.0083026	0.00986084	0.00551803	0.0116374	0.0123743	0.0127335	0.00726636	0.0066831	0.0117012	0.00438458	0.0119243	0.00760578
EREB209	0.0764857	0.0742914	0.0485818	0.053586	0.0773361	0.0512694	0.109099	0.13745	0.0636802	0.0738451	0.0869432	0.0652292
OCL5A	0.00492548	0.000630627	0.000511109	0.00586284	0.0114363	0.00137143	0.00163153	0.00628131	0.00041011	0.000687251	0.00119236	0.00161205
NACTF77	0.0479955	0.0438741	0.0405656	0.0407893	0.0441082	0.0445784	0.0463917	0.0499287	0.0424362	0.0453651	0.0505123	0.0468967
WRKY122	0.0320822	0.0322328	0.0315096	0.0297765	0.0350539	0.029941	0.0249657	0.0342331	0.0284435	0.027969	0.0304995	0.0434969
WRKY94	0.00632767	0.00813829	0.00132264	0.00369543	0.00660282	0.00474441	0.00830092	0.0109771	0.00590253	0.00425582	0.00812439	0.00758402
ARFTF14	0.0495048	0.0454179	0.0818706	0.0618358	0.0597087	0.0499628	0.0450361	0.0406982	0.0602207	0.0681747	0.0796229	0.0972836
TU1	0.00926216	0.00306438	0.000994459	0.0126216	0.0176096	0.00471477	0.00409613	0.00770151	0.00379121	0.00119807	0.00333584	0.00408401
BZIP43	0.0123672	0.016399	0.0031268	0.00343958	0.00568613	0.0102521	0.00915624	0.00927445	0.00936058	0.00590883	0.00846097	0.00819699
UB3	0.00900137	0.0192082	0.00642086	0.00703155	0.012987	0.014092	0.0212139	0.0212795	0.0205861	0.0120469	0.0213306	0.0109515
EREB111	0.129608	0.0869552	0.0284444	0.0500247	0.0887424	0.0414181	0.0768334	0.108005	0.0444521	0.0521252	0.0621483	0.0683172
WRKY8	0.0184156	0.00802602	0.00345209	0.00677284	0.0150308	0.00438286	0.00682898	0.0134189	0.00412747	0.00629323	0.00617624	0.00663904
ARFTF16	0.0147473	0.0232797	0.0096928	0.00778639	0.00859787	0.0145107	0.0137427	0.0138864	0.0173202	0.0157567	0.0155932	0.0167815
BZIP71	0.0365614	0.0360813	0.0176062	0.0209305	0.0256774	0.0292963	0.0307393	0.0396297	0.0338212	0.0232721	0.0260018	0.0342786
