# Supplementary material for: Decoding the gene regulatory network of endosperm differentiation in maize
Source: Nat Commun. 2024 Jan 2;15:34. doi: 10.1038/s41467-023-44369-7 (PMC10762121; doi:10.1038/s41467-023-44369-7)
Supplement: Supplementary file 21 — Supplementary Data 18 [file 41467_2023_44369_MOESM21_ESM.xlsx]

## Sheet: Sheet1
Supplementary Data 18: Connection specificity index (CSI) for 168 retained regulons.
	THX35	EREB24	EREB97	WRKY50	NKD1	BZIP121	WRKY72	NACTF32	ABI17	O11	WRKY105	HB96	BZIP23	NACTF126	PBF1	NACTF5	MYB35	EREB211	WRKY71	MYBR29	BZIP72	EREB118	MYBR21	EREB148	THX47	NACTF38	WRKY92	HSFTF16	MRP1	SMH1	WRKY47	NACTF134	ABI33	ARFTF25	BZIP75	1d012427	NACTF23	EREB29	EREB83	SBP6	1d012968	NACTF6	ZmOrphan110	ARFTF18	ARFTF35	BZIP14	BZIP104	WRKY48	MYB50
THX35	1	0.566265	0.638554	0.165663	0.292169	0.328313	0.162651	0.310241	0.731928	0.930723	0.53012	0.331325	0.662651	0.680723	0.427711	0.376506	0.26506	0.524096	0.322289	0.388554	0.183735	0.283133	0.319277	0.262048	0.436747	0.635542	0.60241	0.762048	0.385542	0.346386	0.262048	0.611446	0.451807	0.740964	0.331325	0.337349	0.524096	0.406627	0.475904	0.391566	0.256024	0.283133	0.548193	0.5	0.490964	0.246988	0.650602	0.433735	0.64759
EREB24	0.566265	1	0.521084	0.831325	0.292169	0.159639	0.686747	0.674699	0.126506	0.168675	0.578313	0.0933735	0.310241	0.668675	0.596386	0.689759	0.518072	0.195783	0.822289	0.454819	0.762048	0.25	0.0542169	0.879518	0.792169	0.834337	0.611446	0.563253	0.156627	0.460843	0.614458	0.581325	0.614458	0.78012	0.674699	0.777108	0.728916	0.346386	0.376506	0.28012	0.436747	0.915663	0.150602	0.210843	0.376506	0.60241	0.355422	0.76506	0.243976
EREB97	0.638554	0.521084	1	0.674699	0.201807	0.415663	0.768072	0.593373	0.322289	0.939759	0.60241	0.0993976	0.813253	0.722892	0.277108	0.906627	0.23494	0.86747	0.590361	0.445783	0.0813253	0.849398	0.0813253	0.683735	0.427711	0.418675	0.954819	0.819277	0.0722892	0.243976	0.88253	0.71988	0.78012	0.0692771	0.551205	0.858434	0.725904	0.671687	0.915663	0.325301	0.78012	0.487952	0.496988	0.60241	0.593373	0.292169	0.78012	0.638554	0.951807
WRKY50	0.165663	0.831325	0.674699	1	0.331325	0.253012	0.743976	0.753012	0.153614	0.0542169	0.921687	0.0331325	0.566265	0.837349	0.689759	0.885542	0.253012	0.448795	0.933735	0.289157	0.71988	0.506024	0.0572289	0.945783	0.885542	0.686747	0.858434	0.650602	0.060241	0.587349	0.71988	0.728916	0.608434	0.551205	0.927711	0.888554	0.885542	0.53012	0.593373	0.361446	0.689759	0.88253	0.21988	0.195783	0.361446	0.668675	0.590361	0.915663	0.475904
NKD1	0.292169	0.292169	0.201807	0.331325	1	0.89759	0.0963855	0.243976	0.394578	0.403614	0.566265	0.322289	0.454819	0.11747	0.427711	0.307229	0.771084	0.545181	0.237952	0.198795	0.728916	0.51506	0.207831	0.138554	0.457831	0.25	0.192771	0.21988	0.135542	0.566265	0.120482	0.334337	0.316265	0.900602	0.457831	0.0783133	0.144578	0.728916	0.545181	0.650602	0.150602	0.231928	0.692771	0.60241	0.662651	0.445783	0.490964	0.463855	0.551205
BZIP121	0.328313	0.159639	0.415663	0.253012	0.89759	1	0.162651	0.298193	0.819277	0.73494	0.575301	0.39759	0.756024	0.153614	0.496988	0.439759	0.713855	0.795181	0.310241	0.0180723	0.698795	0.891566	0.385542	0.0331325	0.509036	0.0060241	0.225904	0.376506	0.222892	0.665663	0.283133	0.527108	0.39759	0.545181	0.578313	0.222892	0.262048	0.945783	0.85241	0.849398	0.36747	0.0843373	0.792169	0.85241	0.822289	0.596386	0.813253	0.563253	0.843373
WRKY72	0.162651	0.686747	0.768072	0.743976	0.0963855	0.162651	1	0.587349	0.231928	0.141566	0.728916	0.298193	0.403614	0.644578	0.301205	0.707831	0.210843	0.334337	0.855422	0.683735	0.292169	0.310241	0.391566	0.771084	0.463855	0.650602	0.644578	0.551205	0.412651	0.36747	0.987952	0.524096	0.376506	0.144578	0.731928	0.978916	0.933735	0.298193	0.454819	0.262048	0.963855	0.710843	0.213855	0.192771	0.277108	0.298193	0.373494	0.575301	0.310241
NACTF32	0.310241	0.674699	0.593373	0.753012	0.243976	0.298193	0.587349	1	0.38253	0.316265	0.73494	0.295181	0.460843	0.728916	0.572289	0.753012	0.39759	0.424699	0.828313	0.313253	0.73494	0.563253	0.418675	0.807229	0.807229	0.391566	0.683735	0.596386	0.400602	0.536145	0.560241	0.671687	0.46988	0.361446	0.722892	0.759036	0.737952	0.481928	0.512048	0.39759	0.472892	0.611446	0.28012	0.400602	0.370482	0.569277	0.590361	0.786145	0.490964
ABI17	0.731928	0.126506	0.322289	0.153614	0.394578	0.819277	0.231928	0.38253	1	0.894578	0.542169	0.656627	0.671687	0.629518	0.430723	0.36747	0.400602	0.725904	0.355422	0.292169	0.334337	0.563253	0.792169	0.162651	0.36747	0.150602	0.370482	0.51506	0.665663	0.439759	0.325301	0.605422	0.35241	0.325301	0.496988	0.334337	0.457831	0.626506	0.60241	0.668675	0.460843	0.111446	0.689759	0.740964	0.509036	0.5	0.78012	0.545181	0.75
O11	0.930723	0.168675	0.939759	0.0542169	0.403614	0.73494	0.141566	0.316265	0.894578	1	0.198795	0.5	0.548193	0.105422	0.298193	0.403614	0.472892	0.795181	0.165663	0.638554	0.207831	0.951807	0.23494	0.454819	0.400602	0.445783	0.891566	0.466867	0.262048	0.322289	0.192771	0.521084	0.400602	0.177711	0.183735	0.228916	0.274096	0.448795	0.545181	0.575301	0.207831	0.0301205	0.927711	0.98494	0.599398	0.355422	0.879518	0.391566	0.951807
WRKY105	0.53012	0.578313	0.60241	0.921687	0.566265	0.575301	0.728916	0.73494	0.542169	0.198795	1	0.0301205	0.810241	0.861446	0.731928	0.909639	0.28012	0.677711	0.963855	0.0331325	0.716867	0.759036	0.11747	0.774096	0.86747	0.328313	0.76506	0.759036	0.0481928	0.78012	0.762048	0.858434	0.635542	0.545181	0.978916	0.89759	0.966867	0.810241	0.756024	0.674699	0.737952	0.659639	0.394578	0.466867	0.701807	0.683735	0.849398	0.954819	0.689759
HB96	0.331325	0.0933735	0.0993976	0.0331325	0.322289	0.39759	0.298193	0.295181	0.656627	0.5	0.0301205	1	0.207831	0.295181	0.268072	0.0481928	0.430723	0.256024	0.144578	0.942771	0.28012	0.253012	0.96988	0.135542	0.0873494	0.605422	0.063253	0.171687	0.978916	0.316265	0.256024	0.192771	0.256024	0.26506	0.0331325	0.060241	0.0813253	0.186747	0.180723	0.334337	0.358434	0.060241	0.524096	0.400602	0.262048	0.301205	0.144578	0.00903614	0.141566
BZIP23	0.662651	0.310241	0.813253	0.566265	0.454819	0.756024	0.403614	0.460843	0.671687	0.548193	0.810241	0.207831	1	0.740964	0.536145	0.834337	0.361446	0.89759	0.518072	0.0662651	0.343373	0.71988	0.316265	0.28012	0.584337	0.11747	0.659639	0.879518	0.228916	0.551205	0.743976	0.807229	0.680723	0.349398	0.846386	0.665663	0.698795	0.885542	0.912651	0.774096	0.665663	0.433735	0.527108	0.611446	0.692771	0.524096	0.939759	0.837349	0.957831
NACTF126	0.680723	0.668675	0.722892	0.837349	0.11747	0.153614	0.644578	0.728916	0.629518	0.105422	0.861446	0.295181	0.740964	1	0.746988	0.879518	0.204819	0.539157	0.819277	0.349398	0.301205	0.231928	0.599398	0.822289	0.692771	0.575301	0.746988	0.912651	0.605422	0.481928	0.771084	0.861446	0.771084	0.228916	0.840361	0.918675	0.942771	0.542169	0.61747	0.319277	0.76506	0.771084	0.0813253	0.186747	0.322289	0.692771	0.753012	0.864458	0.620482
PBF1	0.427711	0.596386	0.277108	0.689759	0.427711	0.496988	0.301205	0.572289	0.430723	0.298193	0.731928	0.268072	0.536145	0.746988	1	0.581325	0.506024	0.475904	0.707831	0.26506	0.551205	0.421687	0.316265	0.701807	0.71988	0.415663	0.716867	0.605422	0.310241	0.63253	0.334337	0.671687	0.493976	0.506024	0.743976	0.653614	0.701807	0.566265	0.521084	0.674699	0.328313	0.533133	0.861446	0.448795	0.521084	0.695783	0.710843	0.774096	0.460843
NACTF5	0.376506	0.689759	0.906627	0.885542	0.307229	0.439759	0.707831	0.753012	0.36747	0.403614	0.909639	0.0481928	0.834337	0.879518	0.581325	1	0.237952	0.725904	0.825301	0.111446	0.554217	0.668675	0.156627	0.701807	0.713855	0.277108	0.774096	0.870482	0.111446	0.560241	0.849398	0.831325	0.753012	0.295181	0.88253	0.930723	0.894578	0.789157	0.85241	0.487952	0.756024	0.740964	0.262048	0.493976	0.641566	0.629518	0.819277	0.927711	0.834337
MYB35	0.26506	0.518072	0.23494	0.253012	0.771084	0.713855	0.210843	0.39759	0.400602	0.472892	0.28012	0.430723	0.361446	0.204819	0.506024	0.237952	1	0.503012	0.14759	0.343373	0.503012	0.463855	0.388554	0.129518	0.274096	0.286145	0.177711	0.355422	0.370482	0.385542	0.207831	0.304217	0.454819	0.716867	0.259036	0.180723	0.156627	0.641566	0.542169	0.527108	0.216867	0.445783	0.533133	0.64759	0.48494	0.442771	0.400602	0.262048	0.361446
EREB211	0.524096	0.195783	0.86747	0.448795	0.545181	0.795181	0.334337	0.424699	0.725904	0.795181	0.677711	0.256024	0.89759	0.539157	0.475904	0.725904	0.503012	1	0.424699	0.14759	0.246988	0.753012	0.337349	0.253012	0.674699	0.13253	0.737952	0.861446	0.283133	0.48494	0.626506	0.677711	0.623494	0.253012	0.759036	0.590361	0.608434	0.846386	0.894578	0.73494	0.668675	0.373494	0.665663	0.743976	0.777108	0.430723	0.89759	0.737952	0.963855
WRKY71	0.322289	0.822289	0.590361	0.933735	0.237952	0.310241	0.855422	0.828313	0.355422	0.165663	0.963855	0.144578	0.518072	0.819277	0.707831	0.825301	0.14759	0.424699	1	0.304217	0.798193	0.626506	0.253012	0.924699	0.912651	0.60241	0.822289	0.665663	0.243976	0.731928	0.807229	0.768072	0.545181	0.424699	0.939759	0.948795	0.975904	0.478916	0.533133	0.454819	0.786145	0.768072	0.283133	0.313253	0.388554	0.725904	0.644578	0.918675	0.448795
MYBR29	0.388554	0.454819	0.445783	0.289157	0.198795	0.0180723	0.683735	0.313253	0.292169	0.638554	0.0331325	0.942771	0.0662651	0.349398	0.26506	0.111446	0.343373	0.14759	0.304217	1	0.216867	0.153614	0.88253	0.837349	0.237952	0.972892	0.581325	0.225904	0.939759	0.225904	0.376506	0.138554	0.295181	0.340361	0.0481928	0.340361	0.28012	0	0.0120482	0.156627	0.391566	0.611446	0.343373	0.168675	0.141566	0.253012	0.0210843	0.0451807	0.0572289
BZIP72	0.183735	0.762048	0.0813253	0.71988	0.728916	0.698795	0.292169	0.73494	0.334337	0.207831	0.716867	0.28012	0.343373	0.301205	0.551205	0.554217	0.503012	0.246988	0.798193	0.216867	1	0.611446	0.228916	0.608434	0.855422	0.292169	0.259036	0.337349	0.21988	0.837349	0.192771	0.472892	0.424699	0.894578	0.713855	0.415663	0.496988	0.614458	0.433735	0.560241	0.153614	0.569277	0.406627	0.566265	0.689759	0.762048	0.448795	0.76506	0.231928
EREB118	0.283133	0.25	0.849398	0.506024	0.51506	0.891566	0.310241	0.563253	0.563253	0.951807	0.759036	0.253012	0.71988	0.231928	0.421687	0.668675	0.463855	0.753012	0.626506	0.153614	0.611446	1	0.177711	0.412651	0.75	0.123494	0.816265	0.614458	0.0843373	0.644578	0.415663	0.677711	0.430723	0.192771	0.689759	0.457831	0.509036	0.786145	0.807229	0.704819	0.316265	0.222892	0.786145	0.900602	0.659639	0.551205	0.879518	0.786145	0.918675
MYBR21	0.319277	0.0542169	0.0813253	0.0572289	0.207831	0.385542	0.391566	0.418675	0.792169	0.23494	0.11747	0.96988	0.316265	0.599398	0.316265	0.156627	0.388554	0.337349	0.253012	0.88253	0.228916	0.177711	1	0.0933735	0.0843373	0.298193	0.0421687	0.322289	0.987952	0.346386	0.409639	0.310241	0.304217	0.177711	0.129518	0.174699	0.213855	0.292169	0.289157	0.406627	0.563253	0.0512048	0.406627	0.376506	0.271084	0.379518	0.228916	0.0753012	0.150602
EREB148	0.262048	0.879518	0.683735	0.945783	0.138554	0.0331325	0.771084	0.807229	0.162651	0.454819	0.774096	0.135542	0.28012	0.822289	0.701807	0.701807	0.129518	0.253012	0.924699	0.837349	0.608434	0.412651	0.0933735	1	0.88253	0.972892	0.98494	0.493976	0.289157	0.379518	0.542169	0.641566	0.512048	0.512048	0.801205	0.858434	0.873494	0.111446	0.174699	0.25	0.527108	0.912651	0.292169	0.141566	0.183735	0.653614	0.512048	0.849398	0.274096
THX47	0.436747	0.792169	0.427711	0.885542	0.457831	0.509036	0.463855	0.807229	0.36747	0.400602	0.86747	0.0873494	0.584337	0.692771	0.71988	0.713855	0.274096	0.674699	0.912651	0.237952	0.855422	0.75	0.0843373	0.88253	1	0.545181	0.795181	0.566265	0.0843373	0.786145	0.388554	0.704819	0.475904	0.641566	0.89759	0.73494	0.792169	0.569277	0.596386	0.557229	0.412651	0.722892	0.436747	0.539157	0.593373	0.774096	0.76506	0.912651	0.638554
NACTF38	0.635542	0.834337	0.418675	0.686747	0.25	0.0060241	0.650602	0.391566	0.150602	0.445783	0.328313	0.605422	0.11747	0.575301	0.415663	0.277108	0.286145	0.13253	0.60241	0.972892	0.292169	0.123494	0.298193	0.972892	0.545181	1	0.858434	0.289157	0.707831	0.198795	0.334337	0.207831	0.373494	0.786145	0.346386	0.566265	0.560241	0.0180723	0.0240964	0.13253	0.358434	0.906627	0.313253	0.0542169	0.141566	0.246988	0.105422	0.412651	0.0512048
WRKY92	0.60241	0.611446	0.954819	0.858434	0.192771	0.225904	0.644578	0.683735	0.370482	0.891566	0.76506	0.063253	0.659639	0.746988	0.716867	0.774096	0.177711	0.737952	0.822289	0.581325	0.259036	0.816265	0.0421687	0.98494	0.795181	0.858434	1	0.665663	0.060241	0.292169	0.596386	0.801205	0.61747	0.156627	0.810241	0.828313	0.843373	0.376506	0.551205	0.524096	0.560241	0.656627	0.771084	0.51506	0.373494	0.575301	0.915663	0.888554	0.804217
HSFTF16	0.762048	0.563253	0.819277	0.650602	0.21988	0.376506	0.551205	0.596386	0.51506	0.466867	0.759036	0.171687	0.879518	0.912651	0.605422	0.870482	0.355422	0.861446	0.665663	0.225904	0.337349	0.614458	0.322289	0.493976	0.566265	0.289157	0.665663	1	0.307229	0.463855	0.792169	0.771084	0.759036	0.237952	0.73494	0.810241	0.789157	0.746988	0.834337	0.457831	0.798193	0.804217	0.289157	0.466867	0.61747	0.48494	0.792169	0.810241	0.924699
MRP1	0.385542	0.156627	0.0722892	0.060241	0.135542	0.222892	0.412651	0.400602	0.665663	0.262048	0.0481928	0.978916	0.228916	0.605422	0.310241	0.111446	0.370482	0.283133	0.243976	0.939759	0.21988	0.0843373	0.987952	0.289157	0.0843373	0.707831	0.060241	0.307229	1	0.307229	0.38253	0.259036	0.313253	0.228916	0.0542169	0.180723	0.222892	0.126506	0.141566	0.319277	0.487952	0.183735	0.337349	0.310241	0.225904	0.331325	0.10241	0.0301205	0.0512048
SMH1	0.346386	0.460843	0.243976	0.587349	0.566265	0.665663	0.36747	0.536145	0.439759	0.322289	0.78012	0.316265	0.551205	0.481928	0.63253	0.560241	0.385542	0.48494	0.731928	0.225904	0.837349	0.644578	0.346386	0.379518	0.786145	0.198795	0.292169	0.463855	0.307229	1	0.355422	0.539157	0.337349	0.584337	0.762048	0.566265	0.61747	0.73494	0.596386	0.713855	0.262048	0.412651	0.463855	0.575301	0.436747	0.524096	0.698795	0.777108	0.51506
WRKY47	0.262048	0.614458	0.88253	0.71988	0.120482	0.283133	0.987952	0.560241	0.325301	0.192771	0.762048	0.256024	0.743976	0.771084	0.334337	0.849398	0.207831	0.626506	0.807229	0.376506	0.192771	0.415663	0.409639	0.542169	0.388554	0.334337	0.596386	0.792169	0.38253	0.355422	1	0.677711	0.629518	0.13253	0.783133	0.987952	0.930723	0.572289	0.737952	0.328313	0.96988	0.707831	0.210843	0.26506	0.424699	0.277108	0.545181	0.626506	0.692771
NACTF134	0.611446	0.581325	0.71988	0.728916	0.334337	0.527108	0.524096	0.671687	0.605422	0.521084	0.858434	0.192771	0.807229	0.861446	0.671687	0.831325	0.304217	0.677711	0.768072	0.138554	0.472892	0.677711	0.310241	0.641566	0.704819	0.207831	0.801205	0.771084	0.259036	0.539157	0.677711	1	0.662651	0.295181	0.88253	0.801205	0.828313	0.774096	0.783133	0.695783	0.638554	0.445783	0.403614	0.683735	0.572289	0.76506	0.948795	0.903614	0.786145
ABI33	0.451807	0.614458	0.78012	0.608434	0.316265	0.39759	0.376506	0.46988	0.35241	0.400602	0.635542	0.256024	0.680723	0.771084	0.493976	0.753012	0.454819	0.623494	0.545181	0.295181	0.424699	0.430723	0.304217	0.512048	0.475904	0.373494	0.61747	0.759036	0.313253	0.337349	0.629518	0.662651	1	0.560241	0.689759	0.689759	0.64759	0.572289	0.683735	0.512048	0.53012	0.566265	0.361446	0.391566	0.575301	0.460843	0.650602	0.737952	0.668675
ARFTF25	0.740964	0.78012	0.0692771	0.551205	0.900602	0.545181	0.144578	0.361446	0.325301	0.177711	0.545181	0.26506	0.349398	0.228916	0.506024	0.295181	0.716867	0.253012	0.424699	0.340361	0.894578	0.192771	0.177711	0.512048	0.641566	0.786145	0.156627	0.237952	0.228916	0.584337	0.13253	0.295181	0.560241	1	0.478916	0.198795	0.328313	0.439759	0.304217	0.490964	0.144578	0.716867	0.364458	0.391566	0.496988	0.490964	0.271084	0.533133	0.165663
BZIP75	0.331325	0.674699	0.551205	0.927711	0.457831	0.578313	0.731928	0.722892	0.496988	0.183735	0.978916	0.0331325	0.846386	0.840361	0.743976	0.88253	0.259036	0.759036	0.939759	0.0481928	0.713855	0.689759	0.129518	0.801205	0.89759	0.346386	0.810241	0.73494	0.0542169	0.762048	0.783133	0.88253	0.689759	0.478916	1	0.894578	0.942771	0.786145	0.78012	0.743976	0.76506	0.698795	0.427711	0.463855	0.653614	0.756024	0.903614	0.975904	0.722892
1d012427	0.337349	0.777108	0.858434	0.888554	0.0783133	0.222892	0.978916	0.759036	0.334337	0.228916	0.89759	0.060241	0.665663	0.918675	0.653614	0.930723	0.180723	0.590361	0.948795	0.340361	0.415663	0.457831	0.174699	0.858434	0.73494	0.566265	0.828313	0.810241	0.180723	0.566265	0.987952	0.801205	0.689759	0.198795	0.894578	1	1	0.551205	0.710843	0.376506	0.951807	0.816265	0.159639	0.295181	0.427711	0.605422	0.713855	0.864458	0.656627
NACTF23	0.524096	0.728916	0.725904	0.885542	0.144578	0.262048	0.933735	0.737952	0.457831	0.274096	0.966867	0.0813253	0.698795	0.942771	0.701807	0.894578	0.156627	0.608434	0.975904	0.28012	0.496988	0.509036	0.213855	0.873494	0.792169	0.560241	0.843373	0.789157	0.222892	0.61747	0.930723	0.828313	0.64759	0.328313	0.942771	1	1	0.557229	0.644578	0.463855	0.957831	0.777108	0.243976	0.322289	0.463855	0.680723	0.786145	0.909639	0.629518
EREB29	0.406627	0.346386	0.671687	0.53012	0.728916	0.945783	0.298193	0.481928	0.626506	0.448795	0.810241	0.186747	0.885542	0.542169	0.566265	0.789157	0.641566	0.846386	0.478916	0	0.614458	0.786145	0.292169	0.111446	0.569277	0.0180723	0.376506	0.746988	0.126506	0.73494	0.572289	0.774096	0.572289	0.439759	0.786145	0.551205	0.557229	1	0.96988	0.807229	0.5	0.313253	0.557229	0.777108	0.828313	0.61747	0.89759	0.795181	0.906627
EREB83	0.475904	0.376506	0.915663	0.593373	0.545181	0.85241	0.454819	0.512048	0.60241	0.545181	0.756024	0.180723	0.912651	0.61747	0.521084	0.85241	0.542169	0.894578	0.533133	0.0120482	0.433735	0.807229	0.289157	0.174699	0.596386	0.0240964	0.551205	0.834337	0.141566	0.596386	0.737952	0.783133	0.683735	0.304217	0.78012	0.710843	0.644578	0.96988	1	0.725904	0.653614	0.349398	0.569277	0.737952	0.783133	0.629518	0.879518	0.78012	0.951807
SBP6	0.391566	0.28012	0.325301	0.361446	0.650602	0.849398	0.262048	0.39759	0.668675	0.575301	0.674699	0.334337	0.774096	0.319277	0.674699	0.487952	0.527108	0.73494	0.454819	0.156627	0.560241	0.704819	0.406627	0.25	0.557229	0.13253	0.524096	0.457831	0.319277	0.713855	0.328313	0.695783	0.512048	0.490964	0.743976	0.376506	0.463855	0.807229	0.725904	1	0.349398	0.189759	0.783133	0.789157	0.656627	0.64759	0.834337	0.756024	0.710843
1d012968	0.256024	0.436747	0.78012	0.689759	0.150602	0.36747	0.963855	0.472892	0.460843	0.207831	0.737952	0.358434	0.665663	0.76506	0.328313	0.756024	0.216867	0.668675	0.786145	0.391566	0.153614	0.316265	0.563253	0.527108	0.412651	0.358434	0.560241	0.798193	0.487952	0.262048	0.96988	0.638554	0.53012	0.144578	0.76506	0.951807	0.957831	0.5	0.653614	0.349398	1	0.593373	0.262048	0.243976	0.391566	0.304217	0.557229	0.548193	0.695783
NACTF6	0.283133	0.915663	0.487952	0.88253	0.231928	0.0843373	0.710843	0.611446	0.111446	0.0301205	0.659639	0.060241	0.433735	0.771084	0.533133	0.740964	0.445783	0.373494	0.768072	0.611446	0.569277	0.222892	0.0512048	0.912651	0.722892	0.906627	0.656627	0.804217	0.183735	0.412651	0.707831	0.445783	0.566265	0.716867	0.698795	0.816265	0.777108	0.313253	0.349398	0.189759	0.593373	1	0.0753012	0.126506	0.262048	0.36747	0.268072	0.768072	0.331325
ZmOrphan110	0.548193	0.150602	0.496988	0.21988	0.692771	0.792169	0.213855	0.28012	0.689759	0.927711	0.394578	0.524096	0.527108	0.0813253	0.861446	0.262048	0.533133	0.665663	0.283133	0.343373	0.406627	0.786145	0.406627	0.292169	0.436747	0.313253	0.771084	0.289157	0.337349	0.463855	0.210843	0.403614	0.361446	0.364458	0.427711	0.159639	0.243976	0.557229	0.569277	0.783133	0.262048	0.0753012	1	0.743976	0.638554	0.481928	0.683735	0.463855	0.713855
ARFTF18	0.5	0.210843	0.60241	0.195783	0.60241	0.85241	0.192771	0.400602	0.740964	0.98494	0.466867	0.400602	0.611446	0.186747	0.448795	0.493976	0.64759	0.743976	0.313253	0.168675	0.566265	0.900602	0.376506	0.141566	0.539157	0.0542169	0.51506	0.466867	0.310241	0.575301	0.26506	0.683735	0.391566	0.391566	0.463855	0.295181	0.322289	0.777108	0.737952	0.789157	0.243976	0.126506	0.743976	1	0.792169	0.509036	0.819277	0.626506	0.846386
ARFTF35	0.490964	0.376506	0.593373	0.361446	0.662651	0.822289	0.277108	0.370482	0.509036	0.599398	0.701807	0.262048	0.692771	0.322289	0.521084	0.641566	0.48494	0.777108	0.388554	0.141566	0.689759	0.659639	0.271084	0.183735	0.593373	0.141566	0.373494	0.61747	0.225904	0.436747	0.424699	0.572289	0.575301	0.496988	0.653614	0.427711	0.463855	0.828313	0.783133	0.656627	0.391566	0.262048	0.638554	0.792169	1	0.487952	0.753012	0.680723	0.801205
BZIP14	0.246988	0.60241	0.292169	0.668675	0.445783	0.596386	0.298193	0.569277	0.5	0.355422	0.683735	0.301205	0.524096	0.692771	0.695783	0.629518	0.442771	0.430723	0.725904	0.253012	0.762048	0.551205	0.379518	0.653614	0.774096	0.246988	0.575301	0.48494	0.331325	0.524096	0.277108	0.76506	0.460843	0.490964	0.756024	0.605422	0.680723	0.61747	0.629518	0.64759	0.304217	0.36747	0.481928	0.509036	0.487952	1	0.683735	0.753012	0.551205
BZIP104	0.650602	0.355422	0.78012	0.590361	0.490964	0.813253	0.373494	0.590361	0.78012	0.879518	0.849398	0.144578	0.939759	0.753012	0.710843	0.819277	0.400602	0.89759	0.644578	0.0210843	0.448795	0.879518	0.228916	0.512048	0.76506	0.105422	0.915663	0.792169	0.10241	0.698795	0.545181	0.948795	0.650602	0.271084	0.903614	0.713855	0.786145	0.89759	0.879518	0.834337	0.557229	0.268072	0.683735	0.819277	0.753012	0.683735	1	0.945783	0.948795
WRKY48	0.433735	0.76506	0.638554	0.915663	0.463855	0.563253	0.575301	0.786145	0.545181	0.391566	0.954819	0.00903614	0.837349	0.864458	0.774096	0.927711	0.262048	0.737952	0.918675	0.0451807	0.76506	0.786145	0.0753012	0.849398	0.912651	0.412651	0.888554	0.810241	0.0301205	0.777108	0.626506	0.903614	0.737952	0.533133	0.975904	0.864458	0.909639	0.795181	0.78012	0.756024	0.548193	0.768072	0.463855	0.626506	0.680723	0.753012	0.945783	1	0.762048
MYB50	0.64759	0.243976	0.951807	0.475904	0.551205	0.843373	0.310241	0.490964	0.75	0.951807	0.689759	0.141566	0.957831	0.620482	0.460843	0.834337	0.361446	0.963855	0.448795	0.0572289	0.231928	0.918675	0.150602	0.274096	0.638554	0.0512048	0.804217	0.924699	0.0512048	0.51506	0.692771	0.786145	0.668675	0.165663	0.722892	0.656627	0.629518	0.906627	0.951807	0.710843	0.695783	0.331325	0.713855	0.846386	0.801205	0.551205	0.948795	0.762048	1
WRKY2	0.195783	0.201807	0.10241	0.608434	0.268072	0.289157	0.189759	0.424699	0.490964	0.0391566	0.626506	0.903614	0.478916	0.683735	0.313253	0.51506	0.213855	0.319277	0.683735	0.716867	0.457831	0.11747	0.933735	0.358434	0.364458	0.35241	0.108434	0.448795	0.936747	0.512048	0.334337	0.337349	0.26506	0.337349	0.581325	0.289157	0.478916	0.427711	0.328313	0.400602	0.35241	0.271084	0.246988	0.198795	0.262048	0.391566	0.240964	0.572289	0.129518
ARFTF36	0.894578	0.798193	0.135542	0.638554	0.942771	0.478916	0.105422	0.13253	0.177711	0.162651	0.493976	0.138554	0.36747	0.156627	0.406627	0.394578	0.837349	0.319277	0.177711	0.503012	0.575301	0.114458	0.0301205	0.545181	0.466867	0.891566	0.240964	0.243976	0.0753012	0.325301	0.0963855	0.201807	0.563253	0.966867	0.563253	0.123494	0.201807	0.391566	0.243976	0.406627	0.240964	0.771084	0.454819	0.216867	0.611446	0.445783	0.174699	0.292169	0.183735
BHLH156	0.412651	0.340361	0.259036	0.48494	0.623494	0.86747	0.301205	0.460843	0.698795	0.388554	0.743976	0.355422	0.680723	0.439759	0.545181	0.689759	0.533133	0.671687	0.557229	0.120482	0.64759	0.539157	0.427711	0.186747	0.707831	0.0993976	0.228916	0.509036	0.361446	0.677711	0.433735	0.51506	0.379518	0.542169	0.731928	0.439759	0.53012	0.837349	0.75	0.671687	0.442771	0.340361	0.46988	0.849398	0.689759	0.644578	0.756024	0.713855	0.689759
GATA24	0.274096	0.171687	0.328313	0.448795	0.801205	0.981928	0.105422	0.427711	0.804217	0.798193	0.831325	0.388554	0.795181	0.328313	0.704819	0.439759	0.551205	0.795181	0.521084	0.0240964	0.75	0.951807	0.319277	0.349398	0.828313	0.0421687	0.596386	0.358434	0.159639	0.786145	0.13253	0.677711	0.364458	0.572289	0.837349	0.262048	0.496988	0.840361	0.753012	0.888554	0.23494	0.10241	0.813253	0.864458	0.786145	0.716867	0.942771	0.840361	0.837349
NACTF4	0.566265	0.60241	0.578313	0.855422	0.581325	0.759036	0.496988	0.689759	0.692771	0.542169	0.978916	0.0271084	0.85241	0.837349	0.786145	0.885542	0.394578	0.804217	0.924699	0.00903614	0.722892	0.789157	0.114458	0.743976	0.909639	0.26506	0.861446	0.777108	0.0361446	0.789157	0.578313	0.89759	0.689759	0.551205	0.978916	0.834337	0.927711	0.861446	0.813253	0.801205	0.575301	0.605422	0.596386	0.710843	0.768072	0.756024	0.978916	0.990964	0.825301
WRKY37	0.680723	0.370482	0.635542	0.5	0.533133	0.825301	0.364458	0.51506	0.656627	0.777108	0.771084	0.228916	0.86747	0.503012	0.590361	0.777108	0.481928	0.876506	0.590361	0.0873494	0.5	0.855422	0.262048	0.340361	0.855422	0.141566	0.662651	0.722892	0.168675	0.677711	0.53012	0.813253	0.527108	0.388554	0.834337	0.593373	0.626506	0.88253	0.86747	0.825301	0.448795	0.259036	0.644578	0.798193	0.75	0.596386	0.957831	0.885542	0.900602
WRKY79	0.728916	0.825301	0.0662651	0.451807	0.46988	0.120482	0.246988	0.256024	0.162651	0.0120482	0.183735	0.442771	0.337349	0.551205	0.364458	0.388554	0.731928	0.331325	0.177711	0.861446	0.373494	0.0361446	0.548193	0.51506	0.177711	0.915663	0.135542	0.674699	0.819277	0.277108	0.454819	0.141566	0.539157	0.921687	0.243976	0.343373	0.228916	0.213855	0.156627	0.21988	0.506024	0.954819	0.126506	0.0993976	0.379518	0.26506	0.0843373	0.283133	0.114458
EREB109	0.554217	0.545181	0.945783	0.644578	0.301205	0.593373	0.60241	0.53012	0.301205	0.451807	0.659639	0.162651	0.858434	0.704819	0.418675	0.840361	0.560241	0.825301	0.506024	0.174699	0.256024	0.629518	0.23494	0.23494	0.436747	0.144578	0.620482	0.894578	0.201807	0.391566	0.807229	0.662651	0.710843	0.253012	0.659639	0.774096	0.644578	0.834337	0.927711	0.460843	0.707831	0.680723	0.337349	0.478916	0.686747	0.370482	0.698795	0.674699	0.879518
WRKY53	0.569277	0.840361	0.680723	0.954819	0.189759	0.246988	0.704819	0.822289	0.328313	0.150602	0.96988	0.0361446	0.728916	0.963855	0.768072	0.927711	0.204819	0.575301	0.933735	0.216867	0.722892	0.551205	0.14759	0.921687	0.879518	0.620482	0.864458	0.837349	0.156627	0.695783	0.716867	0.894578	0.746988	0.493976	0.945783	0.966867	0.975904	0.644578	0.671687	0.48494	0.677711	0.885542	0.153614	0.295181	0.475904	0.746988	0.855422	0.98494	0.614458
EREB102	0.656627	0.198795	0.858434	0.671687	0.379518	0.548193	0.509036	0.61747	0.587349	0.870482	0.912651	0.246988	0.737952	0.572289	0.481928	0.762048	0.298193	0.716867	0.650602	0.262048	0.391566	0.993976	0.253012	0.63253	0.680723	0.271084	0.906627	0.686747	0.183735	0.46988	0.584337	0.728916	0.415663	0.13253	0.756024	0.668675	0.725904	0.635542	0.695783	0.575301	0.572289	0.307229	0.692771	0.71988	0.578313	0.545181	0.858434	0.759036	0.864458
HSFTF21	0.442771	0.743976	0.563253	0.888554	0.364458	0.490964	0.48494	0.689759	0.388554	0.168675	0.900602	0.0753012	0.804217	0.843373	0.756024	0.849398	0.433735	0.78012	0.86747	0.0963855	0.677711	0.653614	0.180723	0.71988	0.846386	0.370482	0.716867	0.85241	0.120482	0.746988	0.659639	0.828313	0.695783	0.472892	0.951807	0.789157	0.831325	0.783133	0.743976	0.659639	0.557229	0.743976	0.370482	0.475904	0.638554	0.665663	0.831325	0.963855	0.713855
BZIP22	0.246988	0.0873494	0.177711	0.141566	0.948795	0.981928	0.0903614	0.186747	0.825301	0.605422	0.295181	0.906627	0.427711	0.114458	0.364458	0.165663	0.783133	0.539157	0.114458	0.201807	0.680723	0.599398	0.840361	0.0120482	0.253012	0.0271084	0.0753012	0.171687	0.683735	0.605422	0.120482	0.307229	0.286145	0.605422	0.253012	0.0331325	0.0843373	0.716867	0.596386	0.783133	0.168675	0.0150602	0.849398	0.825301	0.629518	0.439759	0.518072	0.207831	0.509036
BHLH164	0.683735	0.855422	0.421687	0.686747	0.668675	0.496988	0.334337	0.364458	0.201807	0.259036	0.707831	0.0963855	0.581325	0.460843	0.310241	0.771084	0.71988	0.427711	0.436747	0.268072	0.644578	0.210843	0.111446	0.328313	0.572289	0.436747	0.268072	0.638554	0.108434	0.301205	0.46988	0.463855	0.629518	0.891566	0.638554	0.566265	0.487952	0.64759	0.626506	0.409639	0.370482	0.85241	0.256024	0.418675	0.731928	0.406627	0.457831	0.689759	0.445783
WRKY1	0.527108	0.189759	0.0753012	0.240964	0.987952	0.960843	0.0933735	0.228916	0.605422	0.126506	0.581325	0.493976	0.557229	0.156627	0.466867	0.26506	0.78012	0.442771	0.186747	0.0993976	0.798193	0.385542	0.433735	0.0391566	0.325301	0.138554	0.0783133	0.292169	0.340361	0.692771	0.150602	0.334337	0.355422	0.927711	0.472892	0.0843373	0.126506	0.789157	0.563253	0.825301	0.216867	0.126506	0.614458	0.60241	0.740964	0.457831	0.46988	0.361446	0.361446
BZIP58	0.48494	0.213855	0.168675	0.253012	0.88253	0.975904	0.123494	0.310241	0.689759	0.316265	0.563253	0.451807	0.75	0.289157	0.557229	0.445783	0.671687	0.629518	0.28012	0.0542169	0.725904	0.626506	0.478916	0.0391566	0.39759	0.0301205	0.0993976	0.51506	0.358434	0.740964	0.310241	0.503012	0.533133	0.623494	0.554217	0.21988	0.262048	0.88253	0.816265	0.822289	0.268072	0.171687	0.548193	0.759036	0.810241	0.490964	0.704819	0.542169	0.653614
EREB200	0.415663	0.503012	0.981928	0.786145	0.0361446	0.0512048	0.840361	0.662651	0.268072	0.873494	0.590361	0.5	0.563253	0.894578	0.286145	0.825301	0.108434	0.629518	0.771084	0.891566	0.0421687	0.5	0.587349	0.951807	0.518072	0.909639	0.975904	0.638554	0.644578	0.144578	0.864458	0.668675	0.581325	0.0331325	0.605422	0.900602	0.86747	0.228916	0.463855	0.192771	0.846386	0.557229	0.316265	0.216867	0.23494	0.289157	0.653614	0.63253	0.795181
NACTF2	0.403614	0.490964	0.801205	0.807229	0.0903614	0.259036	0.966867	0.650602	0.554217	0.165663	0.86747	0.355422	0.756024	0.975904	0.572289	0.861446	0.138554	0.701807	0.876506	0.349398	0.195783	0.319277	0.605422	0.704819	0.644578	0.39759	0.695783	0.86747	0.572289	0.391566	0.978916	0.798193	0.638554	0.114458	0.885542	0.996988	0.993976	0.533133	0.704819	0.35241	0.990964	0.653614	0.186747	0.259036	0.39759	0.509036	0.674699	0.774096	0.707831
DOF47	0.319277	0.271084	0.162651	0.295181	0.75	0.912651	0.21988	0.409639	0.671687	0.304217	0.635542	0.445783	0.641566	0.289157	0.466867	0.433735	0.683735	0.569277	0.418675	0.123494	0.704819	0.542169	0.554217	0.0933735	0.5	0.0542169	0.14759	0.433735	0.427711	0.614458	0.298193	0.524096	0.388554	0.575301	0.629518	0.292169	0.373494	0.813253	0.71988	0.786145	0.358434	0.195783	0.463855	0.759036	0.686747	0.64759	0.701807	0.60241	0.599398
BZIP54	0.698795	0.936747	0.192771	0.939759	0.370482	0.195783	0.569277	0.762048	0.180723	0.10241	0.888554	0.00301205	0.439759	0.861446	0.792169	0.777108	0.337349	0.246988	0.915663	0.328313	0.855422	0.313253	0.0210843	0.930723	0.933735	0.846386	0.695783	0.731928	0.0331325	0.73494	0.475904	0.677711	0.695783	0.846386	0.885542	0.810241	0.834337	0.442771	0.364458	0.412651	0.343373	0.954819	0.162651	0.256024	0.466867	0.737952	0.521084	0.924699	0.201807
BZIP92	0.334337	0.343373	0.286145	0.38253	0.641566	0.89759	0.686747	0.394578	0.626506	0.427711	0.743976	0.370482	0.61747	0.268072	0.542169	0.439759	0.659639	0.563253	0.518072	0.0993976	0.653614	0.596386	0.36747	0.11747	0.478916	0.060241	0.225904	0.460843	0.301205	0.674699	0.728916	0.51506	0.436747	0.560241	0.695783	0.620482	0.650602	0.798193	0.737952	0.768072	0.659639	0.213855	0.557229	0.716867	0.731928	0.478916	0.695783	0.671687	0.61747
BZIP10	0.418675	0.135542	0.144578	0.180723	0.921687	0.918675	0.156627	0.292169	0.593373	0.409639	0.503012	0.605422	0.614458	0.177711	0.457831	0.237952	0.674699	0.51506	0.231928	0.192771	0.746988	0.593373	0.572289	0.060241	0.403614	0.0903614	0.114458	0.313253	0.418675	0.695783	0.174699	0.409639	0.292169	0.737952	0.466867	0.129518	0.186747	0.756024	0.63253	0.73494	0.228916	0.135542	0.701807	0.656627	0.771084	0.524096	0.584337	0.424699	0.536145
NACTF67	0.201807	0.78012	0.111446	0.822289	0.846386	0.466867	0.358434	0.439759	0.168675	0.10241	0.689759	0.189759	0.340361	0.262048	0.620482	0.629518	0.683735	0.237952	0.71988	0.35241	0.828313	0.243976	0.165663	0.807229	0.774096	0.789157	0.527108	0.292169	0.192771	0.490964	0.21988	0.358434	0.521084	0.864458	0.704819	0.487952	0.584337	0.427711	0.243976	0.509036	0.334337	0.807229	0.373494	0.304217	0.493976	0.563253	0.322289	0.677711	0.189759
NACTF110	0.539157	0.575301	0.322289	0.626506	0.569277	0.710843	0.222892	0.572289	0.533133	0.340361	0.801205	0.228916	0.746988	0.692771	0.743976	0.692771	0.503012	0.638554	0.710843	0.0813253	0.707831	0.590361	0.304217	0.394578	0.753012	0.174699	0.509036	0.662651	0.253012	0.710843	0.38253	0.78012	0.590361	0.60241	0.828313	0.575301	0.665663	0.846386	0.716867	0.798193	0.346386	0.388554	0.578313	0.608434	0.725904	0.698795	0.822289	0.828313	0.644578
EREB54	0.490964	0.63253	0.996988	0.768072	0.060241	0.0993976	0.900602	0.61747	0.195783	0.870482	0.48494	0.189759	0.623494	0.756024	0.231928	0.876506	0.207831	0.665663	0.683735	0.798193	0.0391566	0.641566	0.201807	0.864458	0.364458	0.78012	0.963855	0.722892	0.316265	0.180723	0.930723	0.614458	0.662651	0.0301205	0.475904	0.918675	0.828313	0.355422	0.686747	0.174699	0.870482	0.683735	0.292169	0.304217	0.316265	0.243976	0.509036	0.518072	0.843373
WRKY67	0.198795	0.463855	0.0271084	0.53012	0.114458	0.0963855	0.475904	0.454819	0.412651	0.0060241	0.298193	0.930723	0.231928	0.710843	0.430723	0.301205	0.424699	0.216867	0.433735	0.879518	0.262048	0.0271084	0.945783	0.635542	0.304217	0.777108	0.0722892	0.349398	0.966867	0.240964	0.5	0.210843	0.298193	0.430723	0.307229	0.493976	0.409639	0.174699	0.135542	0.253012	0.554217	0.725904	0.0903614	0.0783133	0.192771	0.358434	0.0662651	0.216867	0.0542169
MYB155	0.88253	0.376506	0.340361	0.0783133	0.141566	0.310241	0.457831	0.611446	0.671687	0.746988	0.135542	0.912651	0.298193	0.635542	0.26506	0.271084	0.328313	0.325301	0.325301	0.846386	0.192771	0.165663	0.936747	0.222892	0.192771	0.331325	0.105422	0.391566	0.945783	0.346386	0.472892	0.457831	0.418675	0.325301	0.129518	0.391566	0.370482	0.283133	0.334337	0.385542	0.451807	0.135542	0.259036	0.490964	0.310241	0.481928	0.349398	0.141566	0.271084
NACTF61	0.677711	0.262048	0.0481928	0.35241	0.599398	0.656627	0.906627	0.201807	0.716867	0.10241	0.692771	0.563253	0.39759	0.539157	0.680723	0.201807	0.490964	0.25	0.674699	0.313253	0.581325	0.192771	0.623494	0.204819	0.340361	0.343373	0.144578	0.283133	0.533133	0.578313	0.813253	0.433735	0.310241	0.819277	0.674699	0.71988	0.783133	0.478916	0.304217	0.581325	0.888554	0.168675	0.503012	0.385542	0.493976	0.533133	0.424699	0.481928	0.141566
MYBR26	0.325301	0.496988	0.728916	0.629518	0.171687	0.337349	0.993976	0.548193	0.451807	0.289157	0.725904	0.343373	0.5	0.587349	0.358434	0.683735	0.198795	0.424699	0.834337	0.403614	0.301205	0.355422	0.415663	0.566265	0.430723	0.325301	0.566265	0.572289	0.400602	0.400602	0.98494	0.605422	0.48494	0.177711	0.731928	0.954819	0.891566	0.457831	0.572289	0.445783	0.963855	0.48494	0.304217	0.394578	0.39759	0.331325	0.545181	0.578313	0.433735
MYBR81	0.409639	0.0813253	0.153614	0.0692771	0.0993976	0.213855	0.518072	0.445783	0.762048	0.277108	0.0873494	0.96988	0.307229	0.716867	0.295181	0.192771	0.322289	0.346386	0.289157	0.924699	0.135542	0.0843373	0.978916	0.289157	0.063253	0.638554	0.0993976	0.373494	0.993976	0.292169	0.512048	0.322289	0.337349	0.114458	0.0963855	0.268072	0.337349	0.171687	0.207831	0.325301	0.659639	0.0993976	0.331325	0.28012	0.213855	0.349398	0.189759	0.0542169	0.111446
MYBR33	0.364458	0.0813253	0.0753012	0.0783133	0.114458	0.271084	0.503012	0.445783	0.777108	0.201807	0.111446	0.975904	0.307229	0.689759	0.313253	0.177711	0.340361	0.334337	0.322289	0.918675	0.186747	0.108434	0.98494	0.222892	0.0903614	0.527108	0.0512048	0.364458	0.987952	0.337349	0.493976	0.316265	0.319277	0.129518	0.11747	0.274096	0.325301	0.201807	0.21988	0.361446	0.64759	0.0933735	0.343373	0.295181	0.228916	0.364458	0.189759	0.060241	0.0813253
SFB1	0.433735	0.328313	0.596386	0.26506	0.298193	0.0512048	0.644578	0.298193	0.337349	0.849398	0.0421687	0.933735	0.108434	0.253012	0.292169	0.0451807	0.379518	0.256024	0.292169	0.996988	0.168675	0.388554	0.861446	0.861446	0.292169	0.972892	0.753012	0.189759	0.903614	0.231928	0.35241	0.126506	0.301205	0.313253	0.0542169	0.26506	0.277108	0.0060241	0.0150602	0.225904	0.35241	0.433735	0.680723	0.237952	0.183735	0.246988	0.063253	0.0301205	0.183735
NACTF65	0.993976	0.120482	0.557229	0.0963855	0.36747	0.740964	0.159639	0.427711	0.975904	0.996988	0.421687	0.527108	0.695783	0.521084	0.496988	0.316265	0.536145	0.650602	0.271084	0.28012	0.316265	0.792169	0.569277	0.162651	0.307229	0.159639	0.662651	0.674699	0.496988	0.46988	0.228916	0.689759	0.376506	0.240964	0.325301	0.268072	0.466867	0.596386	0.575301	0.743976	0.243976	0.0662651	0.855422	0.957831	0.51506	0.433735	0.819277	0.478916	0.822289
MYBR111	0.424699	0.240964	0.225904	0.289157	0.710843	0.873494	0.246988	0.421687	0.629518	0.355422	0.593373	0.439759	0.704819	0.262048	0.509036	0.463855	0.521084	0.620482	0.358434	0.162651	0.626506	0.671687	0.5	0.114458	0.403614	0.0753012	0.256024	0.421687	0.376506	0.656627	0.325301	0.563253	0.379518	0.593373	0.614458	0.26506	0.35241	0.783133	0.695783	0.768072	0.331325	0.201807	0.581325	0.762048	0.641566	0.48494	0.716867	0.60241	0.61747
HSFTF20	0.596386	0.466867	0.822289	0.759036	0.283133	0.560241	0.518072	0.60241	0.581325	0.445783	0.831325	0.153614	0.939759	0.85241	0.653614	0.888554	0.346386	0.930723	0.707831	0.126506	0.355422	0.73494	0.268072	0.539157	0.71988	0.253012	0.753012	0.996988	0.210843	0.572289	0.76506	0.819277	0.740964	0.231928	0.86747	0.789157	0.804217	0.795181	0.855422	0.599398	0.71988	0.677711	0.418675	0.560241	0.638554	0.518072	0.870482	0.870482	0.933735
NKD2	0.870482	0.189759	0.548193	0.198795	0.89759	0.903614	0.159639	0.301205	0.638554	0.972892	0.466867	0.403614	0.623494	0.153614	0.472892	0.355422	0.680723	0.743976	0.228916	0.210843	0.509036	0.825301	0.304217	0.108434	0.536145	0.138554	0.39759	0.373494	0.240964	0.629518	0.183735	0.448795	0.304217	0.472892	0.379518	0.171687	0.225904	0.753012	0.674699	0.698795	0.213855	0.10241	0.828313	0.933735	0.73494	0.421687	0.771084	0.460843	0.831325
EREB2	0.707831	0.370482	0.975904	0.61747	0.328313	0.686747	0.587349	0.566265	0.692771	0.771084	0.75	0.13253	0.957831	0.813253	0.506024	0.909639	0.36747	0.954819	0.545181	0.0662651	0.162651	0.756024	0.262048	0.295181	0.572289	0.063253	0.825301	0.930723	0.168675	0.424699	0.858434	0.804217	0.804217	0.171687	0.75	0.819277	0.75	0.909639	0.975904	0.64759	0.822289	0.475904	0.527108	0.725904	0.783133	0.512048	0.915663	0.762048	0.987952
WRKY14	0.35241	0.626506	0.638554	0.909639	0.39759	0.487952	0.53012	0.662651	0.490964	0.310241	0.876506	0.180723	0.731928	0.825301	0.641566	0.834337	0.295181	0.692771	0.861446	0.135542	0.71988	0.64759	0.316265	0.731928	0.846386	0.25	0.75	0.722892	0.246988	0.635542	0.623494	0.804217	0.599398	0.36747	0.89759	0.789157	0.834337	0.737952	0.771084	0.650602	0.629518	0.61747	0.36747	0.518072	0.53012	0.668675	0.816265	0.906627	0.722892
EREB205	0.521084	0.415663	0.876506	0.701807	0.48494	0.76506	0.415663	0.575301	0.671687	0.665663	0.813253	0.11747	0.96988	0.71988	0.581325	0.88253	0.316265	0.936747	0.635542	0.0301205	0.451807	0.849398	0.213855	0.442771	0.707831	0.0963855	0.743976	0.906627	0.0933735	0.64759	0.725904	0.807229	0.683735	0.331325	0.846386	0.756024	0.716867	0.921687	0.939759	0.725904	0.653614	0.527108	0.551205	0.716867	0.786145	0.60241	0.957831	0.903614	0.98494
HB91	0.385542	0.927711	0.0481928	0.76506	0.915663	0.237952	0.216867	0.337349	0.108434	0.0240964	0.46988	0.0240964	0.171687	0.307229	0.490964	0.424699	0.885542	0.13253	0.388554	0.737952	0.789157	0.0692771	0.0060241	0.762048	0.578313	0.930723	0.213855	0.25	0.0451807	0.406627	0.153614	0.189759	0.490964	0.963855	0.439759	0.289157	0.292169	0.283133	0.159639	0.295181	0.189759	0.963855	0.189759	0.150602	0.424699	0.424699	0.0722892	0.406627	0.0542169
EREB190	0.23494	0.105422	0.301205	0.253012	0.204819	0.394578	0.379518	0.490964	0.858434	0.201807	0.388554	0.918675	0.53012	0.786145	0.271084	0.433735	0.231928	0.620482	0.512048	0.653614	0.207831	0.174699	0.945783	0.286145	0.262048	0.210843	0.23494	0.53012	0.942771	0.316265	0.466867	0.512048	0.442771	0.162651	0.472892	0.370482	0.64759	0.451807	0.463855	0.421687	0.777108	0.120482	0.346386	0.337349	0.277108	0.503012	0.524096	0.334337	0.349398
ARFTF29	0.114458	0.466867	0.771084	0.590361	0.0963855	0.180723	0.98494	0.496988	0.304217	0.626506	0.572289	0.620482	0.385542	0.493976	0.225904	0.611446	0.195783	0.307229	0.771084	0.819277	0.138554	0.388554	0.716867	0.722892	0.277108	0.686747	0.629518	0.394578	0.692771	0.26506	0.963855	0.509036	0.310241	0.120482	0.60241	0.918675	0.870482	0.186747	0.361446	0.253012	0.957831	0.53012	0.325301	0.328313	0.23494	0.292169	0.412651	0.433735	0.355422
BZIP114	0.373494	0.849398	0.686747	0.840361	0.126506	0.0120482	0.768072	0.599398	0.156627	0.671687	0.418675	0.442771	0.144578	0.753012	0.451807	0.481928	0.204819	0.153614	0.786145	0.963855	0.298193	0.231928	0.21988	0.993976	0.704819	0.996988	0.948795	0.331325	0.61747	0.210843	0.424699	0.36747	0.355422	0.506024	0.451807	0.740964	0.746988	0.0301205	0.0481928	0.13253	0.394578	0.921687	0.26506	0.0722892	0.0873494	0.325301	0.271084	0.593373	0.153614
HB45	0.521084	0.460843	0.879518	0.716867	0.364458	0.536145	0.551205	0.861446	0.36747	0.385542	0.768072	0.189759	0.825301	0.756024	0.457831	0.870482	0.412651	0.753012	0.635542	0.177711	0.421687	0.626506	0.307229	0.451807	0.578313	0.171687	0.668675	0.801205	0.283133	0.475904	0.725904	0.728916	0.659639	0.262048	0.737952	0.768072	0.701807	0.786145	0.849398	0.53012	0.641566	0.61747	0.35241	0.496988	0.581325	0.524096	0.753012	0.795181	0.834337
BZIP52	0.216867	0.831325	0.237952	0.912651	0.475904	0.521084	0.478916	0.789157	0.454819	0.189759	0.930723	0.0421687	0.677711	0.822289	0.86747	0.768072	0.319277	0.599398	0.942771	0.11747	0.879518	0.638554	0.0662651	0.924699	0.942771	0.60241	0.885542	0.61747	0.0512048	0.831325	0.412651	0.876506	0.599398	0.71988	0.966867	0.801205	0.870482	0.665663	0.575301	0.798193	0.418675	0.807229	0.51506	0.481928	0.605422	0.804217	0.888554	0.981928	0.496988
WRKY32	0.46988	0.596386	0.686747	0.873494	0.385542	0.563253	0.542169	0.671687	0.599398	0.334337	0.939759	0.060241	0.873494	0.903614	0.777108	0.909639	0.298193	0.813253	0.840361	0.060241	0.623494	0.746988	0.153614	0.737952	0.816265	0.35241	0.858434	0.879518	0.0813253	0.731928	0.725904	0.900602	0.737952	0.36747	0.975904	0.85241	0.900602	0.798193	0.807229	0.731928	0.671687	0.695783	0.51506	0.569277	0.686747	0.713855	0.942771	0.978916	0.837349
NACTF11	0.566265	0.430723	0.472892	0.626506	0.542169	0.713855	0.38253	0.61747	0.569277	0.361446	0.85241	0.240964	0.861446	0.716867	0.695783	0.701807	0.442771	0.753012	0.677711	0.105422	0.641566	0.61747	0.328313	0.394578	0.716867	0.183735	0.524096	0.683735	0.283133	0.840361	0.569277	0.756024	0.581325	0.48494	0.855422	0.620482	0.701807	0.834337	0.768072	0.737952	0.496988	0.358434	0.554217	0.551205	0.716867	0.635542	0.864458	0.873494	0.722892
LBD5	0.283133	0.427711	0.686747	0.596386	0.442771	0.71988	0.400602	0.487952	0.533133	0.795181	0.665663	0.292169	0.545181	0.364458	0.460843	0.671687	0.563253	0.605422	0.64759	0.237952	0.581325	0.819277	0.316265	0.521084	0.704819	0.180723	0.756024	0.415663	0.289157	0.575301	0.421687	0.656627	0.391566	0.406627	0.710843	0.644578	0.638554	0.650602	0.701807	0.590361	0.406627	0.253012	0.512048	0.704819	0.656627	0.496988	0.756024	0.740964	0.753012
DOF36	0.442771	0.0993976	0.611446	0.0391566	0.271084	0.64759	0.608434	0.337349	0.716867	0.966867	0.105422	0.957831	0.271084	0.144578	0.253012	0.141566	0.424699	0.433735	0.177711	0.825301	0.195783	0.614458	0.918675	0.0963855	0.180723	0.183735	0.379518	0.135542	0.924699	0.286145	0.391566	0.346386	0.26506	0.0572289	0.123494	0.228916	0.222892	0.334337	0.355422	0.472892	0.822289	0.0120482	0.777108	0.771084	0.355422	0.331325	0.448795	0.0873494	0.665663
BZIP78	0.370482	0.828313	0.487952	0.960843	0.418675	0.283133	0.51506	0.786145	0.292169	0.0451807	0.939759	0.0512048	0.71988	0.939759	0.762048	0.870482	0.295181	0.487952	0.912651	0.189759	0.810241	0.463855	0.0843373	0.903614	0.918675	0.61747	0.722892	0.783133	0.10241	0.713855	0.608434	0.810241	0.680723	0.698795	0.948795	0.846386	0.894578	0.650602	0.63253	0.457831	0.569277	0.879518	0.192771	0.228916	0.509036	0.753012	0.695783	0.948795	0.527108
MYBR43	0.777108	0.451807	0.451807	0.629518	0.271084	0.454819	0.460843	0.674699	0.75	0.222892	0.849398	0.286145	0.771084	0.963855	0.777108	0.771084	0.370482	0.614458	0.722892	0.204819	0.442771	0.548193	0.496988	0.506024	0.560241	0.283133	0.584337	0.990964	0.433735	0.689759	0.677711	0.819277	0.728916	0.364458	0.789157	0.786145	0.828313	0.707831	0.683735	0.554217	0.64759	0.629518	0.289157	0.409639	0.506024	0.638554	0.786145	0.807229	0.638554
MYBR32	0.828313	0.641566	0.262048	0.506024	0.948795	0.695783	0.0873494	0.180723	0.283133	0.213855	0.524096	0.231928	0.403614	0.174699	0.346386	0.331325	0.798193	0.445783	0.135542	0.319277	0.478916	0.216867	0.11747	0.183735	0.400602	0.614458	0.237952	0.228916	0.135542	0.406627	0.138554	0.268072	0.644578	0.948795	0.659639	0.108434	0.171687	0.605422	0.518072	0.475904	0.225904	0.385542	0.457831	0.328313	0.731928	0.466867	0.246988	0.23494	0.304217
1d030858	0.439759	0.307229	0.421687	0.364458	0.481928	0.623494	0.337349	0.28012	0.527108	0.26506	0.677711	0.442771	0.783133	0.644578	0.415663	0.605422	0.448795	0.71988	0.418675	0.274096	0.313253	0.403614	0.590361	0.177711	0.481928	0.204819	0.262048	0.656627	0.478916	0.487952	0.662651	0.545181	0.466867	0.319277	0.629518	0.472892	0.569277	0.662651	0.683735	0.524096	0.542169	0.268072	0.328313	0.427711	0.51506	0.391566	0.710843	0.608434	0.704819
BZIP111	0.319277	0.310241	0.192771	0.259036	0.680723	0.701807	0.231928	0.355422	0.448795	0.445783	0.533133	0.436747	0.572289	0.313253	0.379518	0.442771	0.566265	0.322289	0.373494	0.322289	0.737952	0.533133	0.400602	0.228916	0.445783	0.316265	0.259036	0.506024	0.400602	0.551205	0.253012	0.409639	0.322289	0.64759	0.5	0.26506	0.322289	0.623494	0.563253	0.668675	0.198795	0.394578	0.385542	0.457831	0.442771	0.48494	0.587349	0.623494	0.421687
ARFTF34	0.460843	0.198795	0.400602	0.268072	0.840361	1	0.186747	0.301205	0.771084	0.756024	0.599398	0.322289	0.713855	0.162651	0.481928	0.46988	0.662651	0.831325	0.370482	0.0271084	0.710843	0.843373	0.328313	0.0451807	0.578313	0.0120482	0.23494	0.39759	0.180723	0.716867	0.289157	0.542169	0.400602	0.599398	0.61747	0.243976	0.289157	0.906627	0.837349	0.86747	0.298193	0.126506	0.759036	0.948795	0.924699	0.596386	0.819277	0.61747	0.837349
UB2	0.635542	0.319277	0.259036	0.38253	0.451807	0.587349	0.48494	0.388554	0.503012	0.231928	0.626506	0.439759	0.620482	0.593373	0.388554	0.563253	0.418675	0.394578	0.373494	0.343373	0.39759	0.307229	0.481928	0.174699	0.240964	0.256024	0.177711	0.596386	0.481928	0.509036	0.650602	0.503012	0.418675	0.38253	0.563253	0.487952	0.575301	0.665663	0.653614	0.421687	0.487952	0.403614	0.292169	0.36747	0.439759	0.310241	0.51506	0.46988	0.355422
EREB108	0.400602	0.301205	0.64759	0.26506	0.0451807	0.0301205	0.713855	0.394578	0.454819	0.713855	0.0512048	0.957831	0.210843	0.644578	0.26506	0.274096	0.307229	0.295181	0.38253	0.981928	0.063253	0.156627	0.951807	0.73494	0.141566	0.89759	0.557229	0.322289	0.972892	0.198795	0.599398	0.292169	0.340361	0.10241	0.0662651	0.51506	0.436747	0.0271084	0.0903614	0.165663	0.671687	0.373494	0.316265	0.207831	0.11747	0.28012	0.111446	0.0481928	0.186747
EREB150	0.346386	0.0783133	0.114458	0.13253	0.144578	0.274096	0.578313	0.448795	0.792169	0.129518	0.162651	0.957831	0.349398	0.740964	0.310241	0.23494	0.322289	0.370482	0.343373	0.89759	0.144578	0.0722892	0.972892	0.277108	0.0993976	0.421687	0.060241	0.340361	0.978916	0.316265	0.566265	0.349398	0.340361	0.171687	0.156627	0.316265	0.439759	0.231928	0.268072	0.36747	0.707831	0.0692771	0.286145	0.295181	0.23494	0.403614	0.192771	0.0843373	0.11747
EREB79	0.454819	0.569277	0.864458	0.834337	0.295181	0.599398	0.716867	0.743976	0.668675	0.698795	0.912651	0.0542169	0.864458	0.88253	0.659639	0.954819	0.231928	0.798193	0.870482	0.0481928	0.554217	0.813253	0.144578	0.737952	0.804217	0.207831	0.89759	0.819277	0.060241	0.698795	0.828313	0.894578	0.686747	0.222892	0.966867	0.939759	0.933735	0.810241	0.86747	0.713855	0.762048	0.566265	0.542169	0.689759	0.695783	0.689759	0.972892	0.98494	0.948795
MYB83	0.301205	0.906627	0.243976	0.756024	0.822289	0.135542	0.539157	0.289157	0.0692771	0.0060241	0.36747	0.114458	0.159639	0.262048	0.370482	0.421687	0.798193	0.126506	0.325301	0.88253	0.53012	0.0512048	0.0180723	0.76506	0.427711	0.957831	0.259036	0.207831	0.0993976	0.268072	0.376506	0.126506	0.454819	0.921687	0.358434	0.412651	0.28012	0.177711	0.141566	0.198795	0.364458	0.951807	0.198795	0.0813253	0.346386	0.295181	0.0060241	0.225904	0.0481928
DBF1	0.605422	0.346386	0.96988	0.662651	0.403614	0.659639	0.614458	0.551205	0.521084	0.63253	0.756024	0.168675	0.948795	0.737952	0.39759	0.900602	0.349398	0.924699	0.563253	0.0753012	0.237952	0.75	0.292169	0.25	0.527108	0.0692771	0.759036	0.915663	0.183735	0.409639	0.864458	0.716867	0.740964	0.228916	0.716867	0.777108	0.728916	0.912651	0.957831	0.584337	0.792169	0.548193	0.457831	0.656627	0.759036	0.406627	0.834337	0.722892	0.966867
MYB121	0.195783	0.771084	0.28012	0.635542	0.792169	0.641566	0.322289	0.460843	0.274096	0.243976	0.659639	0.21988	0.325301	0.177711	0.518072	0.596386	0.536145	0.38253	0.656627	0.246988	0.88253	0.539157	0.156627	0.358434	0.75	0.337349	0.228916	0.361446	0.135542	0.659639	0.325301	0.316265	0.436747	0.939759	0.63253	0.376506	0.361446	0.662651	0.60241	0.490964	0.201807	0.590361	0.403614	0.493976	0.578313	0.975904	0.36747	0.686747	0.388554
HB49	0.301205	0.11747	0.150602	0.162651	0.39759	0.680723	0.295181	0.442771	0.903614	0.126506	0.403614	0.909639	0.554217	0.792169	0.391566	0.436747	0.445783	0.53012	0.274096	0.310241	0.358434	0.228916	0.948795	0.0451807	0.195783	0.0271084	0.0662651	0.572289	0.936747	0.545181	0.433735	0.518072	0.334337	0.246988	0.364458	0.343373	0.430723	0.662651	0.623494	0.545181	0.680723	0.111446	0.268072	0.518072	0.412651	0.581325	0.509036	0.289157	0.38253
MYB73	0.539157	0.584337	0.00301205	0.355422	0.481928	0.105422	0.177711	0.322289	0.349398	0.0783133	0.141566	0.921687	0.063253	0.463855	0.385542	0.129518	0.554217	0.114458	0.222892	0.960843	0.415663	0.0180723	0.924699	0.680723	0.28012	0.924699	0.144578	0.162651	0.960843	0.256024	0.114458	0.14759	0.307229	0.831325	0.105422	0.11747	0.165663	0.0753012	0.0512048	0.225904	0.21988	0.716867	0.21988	0.162651	0.213855	0.35241	0.0421687	0.114458	0
WRKY102	0.262048	0.231928	0.48494	0.144578	0.626506	0.518072	0.177711	0.259036	0.475904	0.972892	0.0542169	0.915663	0.0963855	0.0120482	0.355422	0.0451807	0.626506	0.228916	0.162651	0.912651	0.554217	0.677711	0.722892	0.653614	0.343373	0.828313	0.60241	0.0572289	0.816265	0.409639	0.0451807	0.153614	0.195783	0.409639	0.0331325	0.0120482	0.0331325	0.186747	0.162651	0.409639	0.0903614	0.135542	0.888554	0.683735	0.358434	0.35241	0.246988	0.114458	0.403614
HSFTF17	0.490964	0.358434	0.71988	0.662651	0.376506	0.635542	0.403614	0.487952	0.578313	0.472892	0.771084	0.240964	0.909639	0.743976	0.638554	0.777108	0.355422	0.966867	0.608434	0.168675	0.328313	0.695783	0.361446	0.38253	0.710843	0.201807	0.683735	0.864458	0.310241	0.575301	0.683735	0.801205	0.611446	0.253012	0.85241	0.659639	0.707831	0.831325	0.819277	0.644578	0.593373	0.487952	0.503012	0.605422	0.620482	0.463855	0.909639	0.834337	0.873494
GLK44	0.246988	0.587349	0.701807	0.686747	0.174699	0.355422	0.921687	0.518072	0.436747	0.28012	0.783133	0.192771	0.774096	0.807229	0.503012	0.795181	0.25	0.843373	0.746988	0.337349	0.135542	0.283133	0.361446	0.61747	0.53012	0.460843	0.722892	0.71988	0.364458	0.325301	0.951807	0.707831	0.644578	0.26506	0.873494	0.954819	0.933735	0.536145	0.599398	0.560241	0.957831	0.716867	0.313253	0.325301	0.539157	0.448795	0.795181	0.792169	0.656627
OHP1	0.340361	0.0753012	0.0993976	0.10241	0.144578	0.361446	0.418675	0.509036	0.798193	0.337349	0.186747	0.954819	0.406627	0.662651	0.313253	0.277108	0.262048	0.385542	0.373494	0.861446	0.222892	0.201807	0.960843	0.207831	0.177711	0.274096	0.138554	0.35241	0.96988	0.361446	0.448795	0.442771	0.225904	0.108434	0.228916	0.292169	0.394578	0.268072	0.262048	0.5	0.626506	0.0783133	0.38253	0.388554	0.237952	0.430723	0.442771	0.213855	0.201807
NACTF49	0.421687	0.825301	0.960843	0.879518	0.0542169	0.0271084	0.85241	0.713855	0.13253	0.659639	0.635542	0.120482	0.454819	0.873494	0.337349	0.86747	0.162651	0.442771	0.816265	0.89759	0.141566	0.355422	0.0903614	0.978916	0.569277	0.951807	0.978916	0.668675	0.331325	0.165663	0.843373	0.623494	0.629518	0.204819	0.668675	0.909639	0.88253	0.177711	0.343373	0.144578	0.774096	0.912651	0.213855	0.135542	0.204819	0.304217	0.466867	0.701807	0.551205
HSFTF5	0.28012	0.819277	0.695783	0.804217	0.204819	0.13253	0.656627	0.614458	0.192771	0.587349	0.722892	0.135542	0.412651	0.731928	0.542169	0.740964	0.295181	0.439759	0.76506	0.551205	0.415663	0.578313	0.111446	0.903614	0.71988	0.837349	0.819277	0.668675	0.201807	0.442771	0.554217	0.593373	0.512048	0.430723	0.668675	0.807229	0.78012	0.349398	0.364458	0.259036	0.39759	0.918675	0.201807	0.325301	0.322289	0.439759	0.584337	0.846386	0.5
EREB72	0.262048	0.216867	0.445783	0.319277	0.48494	0.762048	0.310241	0.427711	0.53012	0.340361	0.560241	0.518072	0.783133	0.421687	0.343373	0.560241	0.475904	0.819277	0.364458	0.26506	0.391566	0.626506	0.73494	0.141566	0.460843	0.153614	0.25	0.674699	0.572289	0.563253	0.478916	0.460843	0.445783	0.379518	0.60241	0.36747	0.409639	0.76506	0.728916	0.61747	0.572289	0.271084	0.394578	0.548193	0.409639	0.424699	0.662651	0.572289	0.743976
MYBR98	0.256024	0.0903614	0.472892	0.153614	0.915663	0.837349	0.135542	0.240964	0.596386	0.879518	0.253012	0.915663	0.391566	0.063253	0.340361	0.156627	0.774096	0.503012	0.0933735	0.433735	0.554217	0.644578	0.644578	0.0692771	0.292169	0.198795	0.222892	0.11747	0.548193	0.487952	0.114458	0.292169	0.313253	0.557229	0.225904	0.0331325	0.0783133	0.524096	0.521084	0.536145	0.256024	0.00903614	0.879518	0.704819	0.536145	0.427711	0.46988	0.141566	0.608434
MYBR77	0.51506	0.295181	0.204819	0.322289	0.611446	0.840361	0.213855	0.445783	0.746988	0.506024	0.650602	0.454819	0.63253	0.403614	0.635542	0.418675	0.623494	0.536145	0.460843	0.192771	0.650602	0.689759	0.472892	0.186747	0.578313	0.14759	0.328313	0.472892	0.39759	0.695783	0.243976	0.64759	0.415663	0.466867	0.671687	0.310241	0.409639	0.783133	0.626506	0.746988	0.262048	0.171687	0.599398	0.753012	0.641566	0.61747	0.753012	0.689759	0.623494
MYBR13	0.596386	0.777108	0.463855	0.274096	0.28012	0.189759	0.439759	0.475904	0.316265	0.364458	0.0692771	0.876506	0.11747	0.337349	0.289157	0.268072	0.60241	0.14759	0.207831	0.894578	0.527108	0.0963855	0.894578	0.496988	0.14759	0.816265	0.0843373	0.168675	0.918675	0.355422	0.343373	0.162651	0.460843	0.996988	0.060241	0.361446	0.13253	0.189759	0.213855	0.192771	0.165663	0.653614	0.114458	0.253012	0.292169	0.385542	0.063253	0.0993976	0.0903614
EREB196	0.334337	0.355422	0.954819	0.731928	0.364458	0.641566	0.662651	0.596386	0.427711	0.454819	0.783133	0.156627	0.948795	0.737952	0.364458	0.930723	0.361446	0.945783	0.60241	0.0813253	0.283133	0.78012	0.25	0.304217	0.557229	0.0783133	0.665663	0.960843	0.14759	0.490964	0.89759	0.710843	0.725904	0.207831	0.786145	0.816265	0.737952	0.924699	0.972892	0.509036	0.843373	0.710843	0.39759	0.557229	0.698795	0.409639	0.810241	0.762048	0.981928
GATA25	0.135542	0.710843	0.168675	0.716867	0.990964	0.509036	0.138554	0.283133	0.11747	0.174699	0.53012	0.150602	0.213855	0.0993976	0.496988	0.421687	0.834337	0.243976	0.364458	0.460843	0.786145	0.313253	0.0180723	0.73494	0.656627	0.894578	0.388554	0.123494	0.0150602	0.481928	0.0813253	0.243976	0.388554	0.966867	0.506024	0.159639	0.328313	0.373494	0.237952	0.403614	0.114458	0.701807	0.445783	0.325301	0.460843	0.388554	0.23494	0.472892	0.216867
GBF1	0.340361	0.430723	0.496988	0.73494	0.611446	0.792169	0.385542	0.659639	0.683735	0.590361	0.89759	0.120482	0.885542	0.572289	0.713855	0.743976	0.406627	0.840361	0.792169	0.0572289	0.722892	0.864458	0.204819	0.671687	0.88253	0.222892	0.89759	0.623494	0.0843373	0.762048	0.448795	0.819277	0.512048	0.439759	0.936747	0.620482	0.798193	0.861446	0.78012	0.864458	0.436747	0.439759	0.722892	0.737952	0.753012	0.707831	0.978916	0.963855	0.825301
WRKY93	0.524096	0.861446	0.668675	0.96988	0.177711	0.216867	0.885542	0.789157	0.21988	0.0451807	0.957831	0.0120482	0.662651	0.936747	0.728916	0.945783	0.213855	0.496988	0.954819	0.231928	0.701807	0.427711	0.0753012	0.891566	0.840361	0.629518	0.762048	0.855422	0.0963855	0.668675	0.888554	0.849398	0.753012	0.554217	0.960843	0.987952	0.98494	0.611446	0.650602	0.38253	0.861446	0.906627	0.11747	0.216867	0.518072	0.677711	0.64759	0.963855	0.518072
ARFTF7	0.945783	0.189759	0.189759	0.192771	0.641566	0.89759	0.168675	0.301205	0.861446	0.686747	0.551205	0.481928	0.677711	0.313253	0.51506	0.334337	0.698795	0.599398	0.298193	0.162651	0.61747	0.593373	0.509036	0.0722892	0.412651	0.0692771	0.174699	0.481928	0.442771	0.599398	0.295181	0.560241	0.439759	0.563253	0.5	0.231928	0.313253	0.798193	0.662651	0.740964	0.268072	0.129518	0.707831	0.801205	0.677711	0.48494	0.710843	0.478916	0.650602
OCL1	0.355422	0.843373	0.563253	0.671687	0.400602	0.0180723	0.704819	0.343373	0.0813253	0.36747	0.268072	0.53012	0.0813253	0.325301	0.316265	0.313253	0.376506	0.108434	0.509036	0.975904	0.337349	0.144578	0.129518	0.954819	0.448795	0.996988	0.768072	0.21988	0.566265	0.237952	0.376506	0.165663	0.346386	0.78012	0.286145	0.5	0.430723	0.0180723	0.0180723	0.13253	0.337349	0.924699	0.310241	0.060241	0.171687	0.259036	0.0331325	0.298193	0.0421687
NRP1	0.539157	0.0512048	0.063253	0.0421687	0.171687	0.310241	0.301205	0.436747	0.88253	0.433735	0.120482	0.966867	0.340361	0.701807	0.355422	0.13253	0.337349	0.346386	0.240964	0.891566	0.210843	0.120482	0.975904	0.198795	0.0963855	0.430723	0.0813253	0.379518	0.987952	0.343373	0.36747	0.337349	0.325301	0.228916	0.108434	0.171687	0.304217	0.237952	0.225904	0.409639	0.563253	0.0481928	0.394578	0.385542	0.25	0.38253	0.313253	0.0933735	0.174699
NACTF66	0.481928	0.608434	0.722892	0.557229	0.0753012	0.00301205	0.828313	0.427711	0.210843	0.740964	0.231928	0.858434	0.135542	0.665663	0.295181	0.304217	0.216867	0.168675	0.596386	0.996988	0.141566	0.231928	0.774096	0.963855	0.358434	0.987952	0.915663	0.340361	0.885542	0.168675	0.569277	0.28012	0.331325	0.262048	0.256024	0.662651	0.635542	0.0120482	0.0361446	0.0993976	0.521084	0.801205	0.343373	0.0813253	0.0753012	0.216867	0.171687	0.301205	0.138554
BZIP3	0.518072	0.159639	0.135542	0.222892	0.894578	0.960843	0.156627	0.376506	0.78012	0.400602	0.587349	0.487952	0.737952	0.210843	0.605422	0.307229	0.64759	0.629518	0.277108	0.0903614	0.677711	0.611446	0.53012	0.0662651	0.509036	0.0542169	0.144578	0.349398	0.38253	0.725904	0.207831	0.524096	0.325301	0.713855	0.581325	0.141566	0.222892	0.804217	0.689759	0.88253	0.222892	0.126506	0.674699	0.698795	0.740964	0.572289	0.75	0.548193	0.578313
CPP10	0.448795	0.665663	0.46988	0.370482	0.466867	0.0451807	0.512048	0.286145	0.204819	0.677711	0.0572289	0.816265	0.0813253	0.189759	0.298193	0.0993976	0.451807	0.14759	0.243976	0.987952	0.286145	0.141566	0.403614	0.86747	0.295181	0.987952	0.63253	0.177711	0.768072	0.228916	0.310241	0.0843373	0.349398	0.75	0.0722892	0.23494	0.198795	0.00301205	0.0120482	0.165663	0.301205	0.762048	0.445783	0.14759	0.213855	0.26506	0.00903614	0.0542169	0.0662651
BZIP48	0.0813253	0.599398	0.171687	0.870482	0.692771	0.509036	0.433735	0.78012	0.403614	0.237952	0.861446	0.274096	0.394578	0.584337	0.740964	0.665663	0.277108	0.379518	0.906627	0.25	0.918675	0.728916	0.243976	0.903614	0.948795	0.475904	0.731928	0.225904	0.225904	0.786145	0.180723	0.659639	0.298193	0.746988	0.846386	0.638554	0.774096	0.524096	0.430723	0.710843	0.240964	0.554217	0.46988	0.472892	0.51506	0.771084	0.704819	0.885542	0.337349
ZAG2	0.789157	0.674699	0.436747	0.451807	0.0873494	0.0481928	0.725904	0.496988	0.322289	0.445783	0.216867	0.837349	0.174699	0.599398	0.307229	0.331325	0.490964	0.150602	0.509036	0.939759	0.246988	0.126506	0.861446	0.762048	0.376506	0.930723	0.5	0.421687	0.921687	0.222892	0.557229	0.28012	0.349398	0.35241	0.195783	0.599398	0.481928	0.0512048	0.0813253	0.156627	0.472892	0.725904	0.256024	0.141566	0.195783	0.301205	0.10241	0.256024	0.0933735
BZIP8	0.5	0.695783	0.503012	0.86747	0.587349	0.731928	0.433735	0.771084	0.644578	0.487952	0.960843	0.0150602	0.86747	0.768072	0.777108	0.888554	0.364458	0.713855	0.918675	0.0060241	0.819277	0.849398	0.0542169	0.801205	0.909639	0.25	0.822289	0.759036	0.0120482	0.819277	0.496988	0.906627	0.680723	0.629518	0.972892	0.78012	0.876506	0.86747	0.783133	0.801205	0.421687	0.650602	0.584337	0.71988	0.728916	0.777108	0.966867	0.996988	0.783133
MYB127	0.391566	0.268072	0.153614	0.253012	0.713855	0.876506	0.177711	0.394578	0.650602	0.370482	0.548193	0.430723	0.548193	0.231928	0.569277	0.364458	0.677711	0.551205	0.298193	0.192771	0.704819	0.557229	0.503012	0.0993976	0.454819	0.11747	0.150602	0.487952	0.406627	0.662651	0.21988	0.518072	0.337349	0.569277	0.563253	0.231928	0.292169	0.746988	0.650602	0.641566	0.26506	0.204819	0.644578	0.753012	0.692771	0.596386	0.638554	0.557229	0.509036
ARFTF10	0.554217	0.39759	0.807229	0.740964	0.355422	0.71988	0.879518	0.584337	0.728916	0.493976	0.960843	0.159639	0.900602	0.825301	0.584337	0.903614	0.253012	0.801205	0.88253	0.0421687	0.391566	0.662651	0.295181	0.46988	0.701807	0.105422	0.668675	0.900602	0.156627	0.653614	0.960843	0.810241	0.686747	0.298193	0.924699	0.978916	0.987952	0.840361	0.86747	0.701807	0.948795	0.412651	0.439759	0.620482	0.704819	0.587349	0.939759	0.870482	0.879518
MADS53	0.316265	0.26506	0.295181	0.460843	0.810241	0.88253	0.283133	0.436747	0.596386	0.439759	0.804217	0.36747	0.728916	0.304217	0.48494	0.53012	0.51506	0.677711	0.542169	0.129518	0.683735	0.849398	0.36747	0.225904	0.674699	0.123494	0.325301	0.481928	0.289157	0.777108	0.355422	0.554217	0.325301	0.481928	0.786145	0.391566	0.448795	0.819277	0.71988	0.695783	0.277108	0.231928	0.584337	0.665663	0.768072	0.506024	0.774096	0.75	0.725904
NACTF109	0.506024	0.668675	0.96988	0.915663	0.135542	0.177711	0.786145	0.75	0.35241	0.756024	0.855422	0.0662651	0.692771	0.88253	0.656627	0.927711	0.13253	0.695783	0.894578	0.557229	0.289157	0.753012	0.10241	0.98494	0.792169	0.798193	1	0.73494	0.120482	0.376506	0.795181	0.834337	0.677711	0.135542	0.864458	0.951807	0.942771	0.412651	0.61747	0.433735	0.762048	0.707831	0.548193	0.400602	0.364458	0.611446	0.861446	0.912651	0.792169
MYB32	0.5	0.204819	0.289157	0.304217	0.75	0.939759	0.177711	0.295181	0.713855	0.313253	0.686747	0.39759	0.771084	0.490964	0.566265	0.557229	0.60241	0.73494	0.301205	0.0692771	0.521084	0.463855	0.481928	0.0662651	0.406627	0.0481928	0.183735	0.614458	0.36747	0.569277	0.418675	0.593373	0.524096	0.635542	0.629518	0.337349	0.39759	0.879518	0.828313	0.753012	0.487952	0.216867	0.545181	0.731928	0.746988	0.587349	0.743976	0.605422	0.771084
1d042933	0.391566	0.716867	0.912651	0.831325	0.343373	0.39759	0.689759	0.674699	0.177711	0.39759	0.792169	0.0180723	0.692771	0.789157	0.563253	0.915663	0.46988	0.677711	0.731928	0.237952	0.475904	0.656627	0.0361446	0.701807	0.656627	0.394578	0.783133	0.789157	0.0120482	0.5	0.777108	0.76506	0.659639	0.349398	0.798193	0.885542	0.804217	0.707831	0.816265	0.38253	0.653614	0.783133	0.292169	0.421687	0.5	0.518072	0.698795	0.843373	0.798193
WOX13A	0.231928	0.737952	0.481928	0.861446	0.39759	0.560241	0.620482	0.804217	0.310241	0.177711	0.873494	0.168675	0.650602	0.623494	0.509036	0.774096	0.189759	0.439759	0.89759	0.222892	0.861446	0.686747	0.213855	0.804217	0.858434	0.391566	0.659639	0.575301	0.180723	0.795181	0.608434	0.737952	0.51506	0.650602	0.873494	0.75	0.762048	0.671687	0.635542	0.512048	0.433735	0.659639	0.361446	0.439759	0.475904	0.653614	0.707831	0.891566	0.512048
BZIP102	0.373494	0.319277	0.11747	0.361446	0.774096	0.88253	0.21988	0.334337	0.563253	0.25	0.635542	0.403614	0.593373	0.228916	0.51506	0.358434	0.623494	0.433735	0.340361	0.180723	0.834337	0.460843	0.454819	0.108434	0.475904	0.13253	0.138554	0.337349	0.373494	0.695783	0.283133	0.475904	0.343373	0.731928	0.608434	0.25	0.289157	0.768072	0.635542	0.731928	0.325301	0.259036	0.539157	0.677711	0.728916	0.533133	0.611446	0.578313	0.445783
EREB147	0.307229	0.683735	0.993976	0.86747	0.141566	0.198795	0.888554	0.710843	0.165663	0.756024	0.722892	0.0421687	0.692771	0.746988	0.289157	0.960843	0.198795	0.692771	0.807229	0.581325	0.177711	0.783133	0.0421687	0.876506	0.557229	0.641566	0.966867	0.768072	0.0331325	0.28012	0.936747	0.701807	0.692771	0.0963855	0.683735	0.948795	0.870482	0.503012	0.825301	0.259036	0.843373	0.713855	0.322289	0.400602	0.379518	0.355422	0.656627	0.740964	0.885542
HB118	0.307229	0.304217	0.0060241	0.225904	0.472892	0.171687	0.183735	0.349398	0.5	0.105422	0.0903614	0.951807	0.11747	0.527108	0.328313	0.129518	0.487952	0.129518	0.183735	0.927711	0.343373	0.0240964	0.96988	0.472892	0.156627	0.810241	0.063253	0.189759	0.978916	0.310241	0.126506	0.174699	0.307229	0.608434	0.0753012	0.0722892	0.120482	0.129518	0.105422	0.271084	0.231928	0.487952	0.277108	0.225904	0.231928	0.379518	0.0512048	0.0662651	0.0060241
WRKY123	0.277108	0.593373	0.846386	0.753012	0.228916	0.349398	0.677711	0.620482	0.237952	0.0963855	0.662651	0.322289	0.716867	0.873494	0.421687	0.822289	0.430723	0.596386	0.566265	0.289157	0.310241	0.301205	0.487952	0.388554	0.39759	0.228916	0.406627	0.774096	0.442771	0.331325	0.822289	0.61747	0.620482	0.253012	0.641566	0.798193	0.698795	0.656627	0.75	0.307229	0.71988	0.677711	0.129518	0.225904	0.439759	0.370482	0.5	0.626506	0.629518
ARFTF27	0.668675	0.225904	0.460843	0.340361	0.707831	0.948795	0.231928	0.445783	0.804217	0.578313	0.73494	0.295181	0.903614	0.481928	0.614458	0.63253	0.575301	0.85241	0.406627	0.0150602	0.563253	0.707831	0.424699	0.060241	0.509036	0.0210843	0.331325	0.73494	0.307229	0.704819	0.518072	0.753012	0.542169	0.436747	0.743976	0.433735	0.503012	0.945783	0.900602	0.894578	0.533133	0.204819	0.650602	0.864458	0.813253	0.695783	0.903614	0.722892	0.86747
MYBR19	0.340361	0.0843373	0.0692771	0.0481928	0.174699	0.325301	0.433735	0.379518	0.75	0.207831	0.0753012	0.981928	0.313253	0.61747	0.292169	0.144578	0.364458	0.328313	0.23494	0.915663	0.201807	0.11747	0.990964	0.108434	0.060241	0.46988	0.0271084	0.328313	0.990964	0.334337	0.448795	0.286145	0.304217	0.177711	0.0903614	0.189759	0.231928	0.228916	0.243976	0.361446	0.623494	0.0873494	0.36747	0.334337	0.259036	0.340361	0.165663	0.0451807	0.108434
BZR1	0.85241	0.840361	0.0271084	0.39759	0.506024	0.129518	0.283133	0.343373	0.298193	0.0783133	0.162651	0.722892	0.150602	0.418675	0.385542	0.222892	0.64759	0.111446	0.301205	0.89759	0.481928	0.0240964	0.716867	0.653614	0.240964	0.939759	0.14759	0.394578	0.846386	0.358434	0.210843	0.180723	0.421687	0.927711	0.156627	0.231928	0.198795	0.150602	0.0783133	0.231928	0.243976	0.85241	0.23494	0.165663	0.331325	0.373494	0.0481928	0.207831	0.0271084
BZIP60	0.421687	0.204819	0.268072	0.575301	0.0512048	0.156627	0.762048	0.686747	0.804217	0.10241	0.698795	0.924699	0.521084	0.978916	0.587349	0.623494	0.11747	0.364458	0.813253	0.677711	0.195783	0.168675	0.951807	0.71988	0.454819	0.442771	0.5	0.713855	0.957831	0.385542	0.76506	0.701807	0.436747	0.0933735	0.701807	0.822289	0.864458	0.277108	0.325301	0.328313	0.861446	0.349398	0.153614	0.186747	0.174699	0.548193	0.61747	0.662651	0.25
MYBR86	0.204819	0.759036	0.581325	0.855422	0.445783	0.46988	0.710843	0.762048	0.268072	0.25	0.822289	0.177711	0.560241	0.671687	0.53012	0.786145	0.21988	0.343373	0.879518	0.231928	0.840361	0.677711	0.207831	0.801205	0.834337	0.346386	0.659639	0.569277	0.153614	0.728916	0.61747	0.71988	0.493976	0.512048	0.801205	0.783133	0.774096	0.64759	0.662651	0.503012	0.533133	0.63253	0.346386	0.48494	0.409639	0.653614	0.644578	0.870482	0.51506
AY110782	0.659639	0.361446	0.894578	0.695783	0.433735	0.737952	0.466867	0.536145	0.695783	0.557229	0.855422	0.0873494	0.98494	0.756024	0.599398	0.906627	0.343373	0.960843	0.596386	0.0361446	0.286145	0.786145	0.228916	0.361446	0.683735	0.123494	0.822289	0.924699	0.111446	0.620482	0.795181	0.816265	0.743976	0.28012	0.88253	0.740964	0.762048	0.918675	0.948795	0.771084	0.743976	0.60241	0.61747	0.656627	0.783133	0.539157	0.957831	0.870482	0.972892
NACTF29	0.563253	0.25	0.88253	0.475904	0.475904	0.743976	0.442771	0.451807	0.665663	0.626506	0.716867	0.26506	0.951807	0.701807	0.385542	0.78012	0.394578	0.933735	0.403614	0.11747	0.231928	0.680723	0.373494	0.186747	0.512048	0.105422	0.635542	0.858434	0.313253	0.433735	0.78012	0.704819	0.683735	0.277108	0.753012	0.677711	0.656627	0.876506	0.921687	0.71988	0.759036	0.427711	0.503012	0.650602	0.740964	0.466867	0.894578	0.725904	0.942771
EREB71	0.539157	0.207831	0.864458	0.430723	0.722892	0.873494	0.35241	0.298193	0.524096	0.822289	0.60241	0.26506	0.89759	0.364458	0.292169	0.746988	0.551205	0.948795	0.289157	0.150602	0.298193	0.813253	0.301205	0.144578	0.496988	0.0933735	0.53012	0.774096	0.213855	0.542169	0.668675	0.572289	0.503012	0.295181	0.629518	0.512048	0.403614	0.900602	0.900602	0.623494	0.563253	0.325301	0.611446	0.792169	0.704819	0.373494	0.810241	0.644578	0.951807
ARFTF13	0.873494	0.412651	0.11747	0.246988	0.945783	0.710843	0.0512048	0.138554	0.460843	0.831325	0.355422	0.418675	0.304217	0.0963855	0.361446	0.180723	0.75	0.71988	0.0993976	0.463855	0.557229	0.286145	0.192771	0.301205	0.463855	0.810241	0.277108	0.165663	0.253012	0.460843	0.0361446	0.228916	0.412651	0.972892	0.328313	0.0361446	0.144578	0.418675	0.319277	0.506024	0.153614	0.222892	0.698795	0.560241	0.668675	0.421687	0.406627	0.271084	0.394578
EREB209	0.551205	0.614458	0.930723	0.801205	0.231928	0.481928	0.816265	0.680723	0.439759	0.445783	0.855422	0.0301205	0.939759	0.858434	0.566265	0.96988	0.213855	0.88253	0.777108	0.11747	0.286145	0.665663	0.138554	0.623494	0.677711	0.246988	0.777108	0.942771	0.0993976	0.48494	0.972892	0.819277	0.777108	0.216867	0.879518	0.981928	0.936747	0.825301	0.903614	0.521084	0.894578	0.786145	0.310241	0.487952	0.686747	0.536145	0.834337	0.864458	0.951807
OCL5A	0.48494	0.864458	0.189759	0.810241	0.837349	0.259036	0.391566	0.298193	0.144578	0.0331325	0.704819	0.153614	0.394578	0.590361	0.427711	0.713855	0.605422	0.237952	0.581325	0.412651	0.587349	0.129518	0.153614	0.656627	0.490964	0.843373	0.322289	0.61747	0.228916	0.343373	0.478916	0.412651	0.653614	0.900602	0.653614	0.560241	0.578313	0.457831	0.343373	0.259036	0.548193	0.891566	0.231928	0.165663	0.5	0.337349	0.189759	0.629518	0.159639
NACTF77	0.608434	0.590361	0.51506	0.792169	0.319277	0.442771	0.783133	0.674699	0.493976	0.237952	0.912651	0.210843	0.786145	0.972892	0.683735	0.837349	0.21988	0.566265	0.819277	0.198795	0.533133	0.36747	0.243976	0.689759	0.671687	0.409639	0.626506	0.76506	0.256024	0.629518	0.834337	0.828313	0.641566	0.677711	0.861446	0.879518	0.918675	0.689759	0.692771	0.506024	0.792169	0.575301	0.307229	0.337349	0.463855	0.63253	0.822289	0.870482	0.704819
WRKY122	0.590361	0.301205	0.10241	0.572289	0.689759	0.533133	0.138554	0.361446	0.439759	0.277108	0.704819	0.46988	0.46988	0.283133	0.439759	0.445783	0.349398	0.307229	0.460843	0.38253	0.668675	0.39759	0.527108	0.424699	0.442771	0.518072	0.316265	0.301205	0.481928	0.590361	0.177711	0.379518	0.355422	0.777108	0.61747	0.177711	0.36747	0.581325	0.23494	0.39759	0.183735	0.268072	0.46988	0.385542	0.451807	0.406627	0.548193	0.638554	0.274096
WRKY94	0.64759	0.412651	0.798193	0.792169	0.629518	0.596386	0.412651	0.566265	0.433735	0.563253	0.945783	0.0873494	0.825301	0.650602	0.572289	0.813253	0.310241	0.76506	0.704819	0.153614	0.391566	0.921687	0.108434	0.620482	0.740964	0.304217	0.864458	0.73494	0.0512048	0.644578	0.575301	0.756024	0.584337	0.256024	0.924699	0.641566	0.740964	0.746988	0.774096	0.60241	0.572289	0.418675	0.596386	0.566265	0.662651	0.635542	0.834337	0.831325	0.855422
ARFTF14	0.936747	0.430723	0.0813253	0.0873494	0.240964	0.162651	0.358434	0.361446	0.542169	0.551205	0.063253	0.927711	0.192771	0.39759	0.313253	0.0753012	0.548193	0.210843	0.21988	0.936747	0.28012	0.150602	0.924699	0.373494	0.174699	0.846386	0.165663	0.418675	0.948795	0.304217	0.26506	0.198795	0.349398	0.388554	0.060241	0.123494	0.120482	0.10241	0.105422	0.286145	0.325301	0.527108	0.506024	0.298193	0.289157	0.322289	0.0662651	0.0421687	0.108434
TU1	0.650602	0.912651	0.11747	0.671687	0.849398	0.286145	0.246988	0.361446	0.153614	0.105422	0.496988	0.126506	0.23494	0.370482	0.418675	0.599398	0.828313	0.189759	0.340361	0.578313	0.623494	0.114458	0.0692771	0.668675	0.46988	0.888554	0.222892	0.418675	0.195783	0.337349	0.228916	0.28012	0.665663	0.951807	0.5	0.415663	0.472892	0.38253	0.225904	0.337349	0.415663	0.912651	0.201807	0.231928	0.536145	0.466867	0.150602	0.472892	0.13253
BZIP43	0.313253	0.340361	0.400602	0.713855	0.728916	0.906627	0.183735	0.572289	0.73494	0.63253	0.924699	0.135542	0.864458	0.490964	0.746988	0.674699	0.466867	0.816265	0.801205	0.00301205	0.777108	0.906627	0.135542	0.551205	0.89759	0.111446	0.75	0.545181	0.0240964	0.831325	0.319277	0.846386	0.506024	0.560241	0.945783	0.509036	0.716867	0.912651	0.816265	0.88253	0.364458	0.246988	0.710843	0.810241	0.810241	0.740964	0.98494	0.951807	0.864458
UB3	0.801205	0.240964	0.933735	0.334337	0.716867	0.918675	0.340361	0.349398	0.638554	0.915663	0.584337	0.246988	0.801205	0.331325	0.313253	0.722892	0.509036	0.888554	0.361446	0.138554	0.256024	0.831325	0.256024	0.14759	0.545181	0.0813253	0.608434	0.668675	0.183735	0.403614	0.605422	0.623494	0.587349	0.325301	0.587349	0.533133	0.463855	0.858434	0.86747	0.653614	0.536145	0.180723	0.728916	0.825301	0.990964	0.38253	0.822289	0.614458	0.936747
EREB111	0.364458	0.870482	0.548193	0.963855	0.319277	0.334337	0.680723	0.825301	0.262048	0.120482	0.972892	0	0.704819	0.89759	0.798193	0.930723	0.259036	0.569277	0.96988	0.0933735	0.843373	0.64759	0.0240964	0.933735	0.936747	0.608434	0.876506	0.798193	0.0060241	0.783133	0.689759	0.858434	0.722892	0.650602	0.98494	0.921687	0.942771	0.713855	0.683735	0.61747	0.623494	0.912651	0.26506	0.364458	0.587349	0.76506	0.816265	0.993976	0.572289
WRKY8	0.192771	0.816265	0.325301	0.975904	0.436747	0.301205	0.596386	0.725904	0.253012	0.0662651	0.957831	0.0692771	0.524096	0.861446	0.771084	0.822289	0.358434	0.406627	0.909639	0.243976	0.822289	0.364458	0.114458	0.900602	0.903614	0.689759	0.746988	0.611446	0.114458	0.695783	0.518072	0.753012	0.575301	0.713855	0.912651	0.840361	0.873494	0.53012	0.490964	0.442771	0.551205	0.876506	0.201807	0.237952	0.451807	0.759036	0.61747	0.942771	0.346386
ARFTF16	0.28012	0.292169	0.400602	0.403614	0.584337	0.843373	0.298193	0.626506	0.695783	0.716867	0.737952	0.349398	0.701807	0.376506	0.524096	0.63253	0.539157	0.76506	0.569277	0.0783133	0.692771	0.933735	0.418675	0.310241	0.665663	0.0451807	0.490964	0.5	0.340361	0.695783	0.343373	0.722892	0.418675	0.36747	0.753012	0.460843	0.548193	0.840361	0.762048	0.837349	0.334337	0.243976	0.641566	0.903614	0.75	0.653614	0.861446	0.795181	0.813253
BZIP71	0.343373	0.551205	0.472892	0.725904	0.593373	0.759036	0.373494	0.587349	0.403614	0.466867	0.786145	0.207831	0.698795	0.454819	0.60241	0.740964	0.542169	0.629518	0.710843	0.111446	0.762048	0.722892	0.240964	0.409639	0.759036	0.159639	0.521084	0.608434	0.183735	0.650602	0.454819	0.680723	0.48494	0.478916	0.777108	0.593373	0.650602	0.816265	0.768072	0.677711	0.385542	0.409639	0.478916	0.722892	0.533133	0.650602	0.783133	0.804217	0.737952
[truncated: 119 more columns]
