# Supplementary material for: Decoding the gene regulatory network of endosperm differentiation in maize
Source: Nat Commun. 2024 Jan 2;15:34. doi: 10.1038/s41467-023-44369-7 (PMC10762121; doi:10.1038/s41467-023-44369-7)
Supplement: Supplementary file 22 — Supplementary Data 19 [file 41467_2023_44369_MOESM22_ESM.xlsx]

## Sheet: Sheet1
Supplementary Data 19: Regulon activity score (RAS) of 10 regulon modules in 12 cell clusters.
	M1	M2	M3	M4	M5	M6	M7	M8	M9	M10
Cluster0	0.0536687	0.0365813	0.059445	0.025796	0.0147581	0.113625	0.0135192	0.0622131	0.109704	0.0136515
Cluster1	0.0782668	0.0264711	0.0618014	0.0226274	0.0218709	0.110432	0.0169707	0.0584365	0.085673	0.0126956
Cluster2	0.0532317	0.0142284	0.0471513	0.0162821	0.0137888	0.0990944	0.00690732	0.126003	0.090399	0.0208862
Cluster3	0.0523419	0.019266	0.0477196	0.0253846	0.0123577	0.0984677	0.00689532	0.0648778	0.12217	0.012611
Cluster4	0.0559752	0.0287061	0.0611554	0.0260482	0.0127529	0.111407	0.0115064	0.0641773	0.122018	0.0132414
Cluster5	0.0618377	0.0179335	0.0476838	0.026035	0.0206532	0.0871866	0.0108507	0.0580402	0.0912815	0.0141987
Cluster6	0.0663235	0.0256347	0.0737591	0.02128	0.0159376	0.114946	0.0172144	0.058673	0.09161	0.0128627
Cluster7	0.0545663	0.0319322	0.0811432	0.0237435	0.0146669	0.118675	0.0193415	0.0563131	0.0989734	0.0144463
Cluster8	0.0846162	0.0179785	0.0545205	0.0224937	0.0230429	0.0988347	0.012823	0.063041	0.0855403	0.0136507
Cluster9	0.0573662	0.0210074	0.0591404	0.0176571	0.0172575	0.106884	0.0117657	0.107273	0.081966	0.0206927
Cluster11	0.0946664	0.0218744	0.0617201	0.021095	0.0226405	0.105865	0.0154847	0.0694501	0.086189	0.0160234
Cluster15	0.0933629	0.0255076	0.0576234	0.0223244	0.038607	0.0989771	0.0143641	0.0706749	0.0817998	0.0197415
