# Supplementary material for: Decoding the gene regulatory network of endosperm differentiation in maize
Source: Nat Commun. 2024 Jan 2;15:34. doi: 10.1038/s41467-023-44369-7 (PMC10762121; doi:10.1038/s41467-023-44369-7)
Supplement: Supplementary file 23 — Supplementary Data 20 [file 41467_2023_44369_MOESM23_ESM.xlsx]

## Sheet: Sheet1
Supplementary Data 20: Module assignment details for each regulon.
Regulon Name	Module name
NACTF4	M7
BZIP8	M7
GBF1	M7
WRKY105	M7
BZIP75	M7
WRKY48	M7
WRKY32	M7
HSFTF21	M7
WRKY94	M7
NACTF77	M7
WRKY14	M7
NACTF134	M7
HSFTF20	M7
HSFTF17	M7
HSFTF16	M7
MYBR43	M7
ARFTF10	M7
EREB79	M7
AY110782	M7
BZIP23	M7
EREB205	M7
EREB83	M7
EREB2	M7
DBF1	M7
EREB196	M7
BZIP104	M7
WRKY37	M7
NACTF29	M7
EREB211	M7
MYB50	M7
EREB102	M7
EREB118	M7
LBD5	M7
BZIP43	M7
GATA24	M7
EREB29	M7
ARFTF27	M7
EREB71	M7
UB3	M7
ARFTF35	M7
ARFTF16	M5
MADS53	M5
BHLH156	M5
SBP6	M5
MYBR77	M5
MYB32	M5
BZIP92	M5
ARFTF34	M5
BZIP121	M5
ARFTF18	M5
NKD2	M5
BZIP58	M5
BZIP3	M5
DOF47	M5
MYBR111	M5
MYB127	M5
ARFTF7	M5
BZIP10	M5
ABI17	M5
NACTF65	M5
BZIP102	M5
WRKY1	M5
BZIP22	M5
MYBR98	M5
THX35	M1
ZmOrphan110	M1
O11	M1
BZIP72	M4
MYB121	M4
WRKY122	M4
BZIP111	M4
NKD1	M4
MYB35	M4
ARFTF13	M4
ARFTF25	M4
GATA25	M4
MYBR32	M4
ARFTF36	M4
NACTF126	M3
GLK44	M3
NACTF2	M3
WRKY47	M3
1d012968	M3
NACTF5	M3
EREB209	M3
1d042933	M3
HB45	M3
EREB109	M3
ABI33	M3
WRKY123	M3
NACTF109	M3
WRKY92	M3
EREB147	M3
EREB97	M3
EREB111	M2
WRKY53	M2
WRKY93	M2
BZIP78	M2
WRKY8	M2
WRKY50	M2
NACTF23	M2
1d012427	M2
WRKY71	M2
WOX13A	M2
MYBR86	M2
NACTF32	M2
BZIP52	M2
THX47	M2
BZIP48	M2
NACTF11	M2
NACTF110	M2
BZIP71	M2
SMH1	M2
BZIP14	M2
PBF1	M2
BZIP54	M2
NACTF6	M2
EREB24	M2
BHLH164	M2
OCL5A	M2
NACTF67	M2
EREB200	M6
EREB54	M6
MYBR26	M6
WRKY72	M6
ARFTF29	M6
EREB148	M6
HSFTF5	M6
NACTF49	M6
BZIP114	M6
BZIP60	M10
NACTF61	M10
EREB72	M10
1d030858	M10
UB2	M10
HB49	M10
EREB190	M10
WRKY2	M10
ZAG2	M8
NACTF66	M8
EREB108	M8
SFB1	M8
MYBR29	M8
WRKY67	M8
MYBR13	M8
MYB73	M8
HB118	M8
ARFTF14	M8
MRP1	M8
HB96	M8
MYB155	M8
OHP1	M8
EREB150	M8
MYBR33	M8
MYBR81	M8
NRP1	M8
MYBR21	M8
MYBR19	M8
DOF36	M8
WRKY102	M8
WRKY79	M9
BZR1	M9
TU1	M9
HB91	M9
MYB83	M9
NACTF38	M9
OCL1	M9
CPP10	M9
