# Supplementary material for: Decoding the gene regulatory network of endosperm differentiation in maize
Source: Nat Commun. 2024 Jan 2;15:34. doi: 10.1038/s41467-023-44369-7 (PMC10762121; doi:10.1038/s41467-023-44369-7)
Supplement: Supplementary file 24 — Supplementary Data 21 [file 41467_2023_44369_MOESM24_ESM.xlsx]

## Sheet: Sheet1
Supplementary Data 21: Target number and threshold parameters utilized in AUCell for each regulon.
Transcription Factors	Gene ID	Number of Target Genes	aucMaxRank*	AUCell_exploreThresholds**
THX35	Zm00001d001894	16	0.05	0.2
ARFTF4	Zm00001d001945	3	0.2	0.075
EREB24	Zm00001d002025	9	0.05	0.033
EREB97	Zm00001d002364	626	0.2	0.22
WRKY50	Zm00001d002405	40	0.1	0.15
NKD1	Zm00001d002654	108	0.01	0.0053
BZIP121	Zm00001d003180	97	0.05	0.031
WRKY72	Zm00001d003331	41	0.01	0.0091
NACTF32	Zm00001d003414	7	0.1	0.048
ABI17	Zm00001d003601	24	0.1	0.099
O11	Zm00001d003677	234	0.1	0.17
WRKY105	Zm00001d004086	520	0.01	0.037
HB96	Zm00001d004230	86	0.05	0.11
BZIP23	Zm00001d004857	64	0.01	0.0083
NACTF126	Zm00001d005028	126	0.01	0.024
PBF1	Zm00001d005100	9	0.15	0.039
NACTF5	Zm00001d005208	168	0.05	0.081
MYB35	Zm00001d005760	9	0.15	0.034
EREB211	Zm00001d005892	49	0.01	0.0099
WRKY71	Zm00001d006001	86	0.01	0.0057
MYBR29	Zm00001d006791	520	0.15	0.23
BZIP72	Zm00001d008225	32	0.05	0.044
EREB118	Zm00001d008546	94	0.05	0.08
MYBR21	Zm00001d008602	18	0.05	0.079
EREB148	Zm00001d009103	693	0.2	0.22
THX47	Zm00001d009160	54	0.01	0.013
NACTF38	Zm00001d010227	377	0.2	0.27
WRKY92	Zm00001d010399	527	0.2	0.21
BZIP96	Zm00001d010638	2	0.2	0.12
HSFTF16	Zm00001d010812	30	0.01	0.017
MRP1	Zm00001d010889	380	0.05	0.1
SMH1	Zm00001d011252	41	0.01	0.0047
WRKY47	Zm00001d011403	36	0.01	0.017
NACTF134	Zm00001d011589	16	0.05	0.047
ABI33	Zm00001d011639	10	0.1	0.031
ARFTF25	Zm00001d011953	90	0.01	0.0041
BZIP75	Zm00001d012296	334	0.01	0.02
1d012427	Zm00001d012427	265	0.01	0.079
NACTF23	Zm00001d012527	366	0.01	0.076
EREB29	Zm00001d012584	116	0.05	0.019
EREB83	Zm00001d012585	82	0.05	0.015
SBP6	Zm00001d012916	15	0.05	0.02
1d012968	Zm00001d012968	32	0.01	0.012
NACTF6	Zm00001d013003	39	0.01	0.078
ZIM10	Zm00001d014253	26	0.01	0.015
ZmOrphan110	Zm00001d014286	11	0.1	0.029
ARFTF18	Zm00001d014377	12	0.15	0.082
ARFTF35	Zm00001d014690	28	0.05	0.04
BZIP14	Zm00001d015118	13	0.15	0.025
BZIP104	Zm00001d015421	197	0.01	0.004
WRKY48	Zm00001d015515	490	0.01	0.046
MYB50	Zm00001d015614	136	0.01	0.03
EREB138	Zm00001d015639	4	0.2	0.098
WRKY2	Zm00001d016052	45	0.01	0.0054
ARFTF36	Zm00001d016838	71	0.01	0.029
EREB195	Zm00001d017462	2	0.2	0.088
BHLH156	Zm00001d017908	36	0.05	0.016
EREB18	Zm00001d018081	2	0.05	0.097
GATA24	Zm00001d018421	338	0.01	0.026
NACTF4	Zm00001d019207	591	0.01	0.058
WRKY37	Zm00001d020136	68	0.01	0.0073
WRKY79	Zm00001d020137	48	0.01	0.0077
EREB109	Zm00001d020267	36	0.05	0.013
WRKY53	Zm00001d020492	125	0.01	0.057
EREB102	Zm00001d020595	30	0.01	0.021
HSFTF21	Zm00001d020714	70	0.01	0.0096
BZIP22	Zm00001d021191	199	0.01	0.008
BHLH164	Zm00001d021701	39	0.05	0.012
WRKY1	Zm00001d021947	147	0.01	0.0039
BZIP58	Zm00001d022442	71	0.05	0.014
EREB200	Zm00001d022461	801	0.2	0.23
NACTF2	Zm00001d022517	214	0.01	0.021
DOF47	Zm00001d022525	18	0.1	0.033
BZIP54	Zm00001d022542	245	0.01	0.05
BZIP92	Zm00001d022550	36	0.05	0.025
BZIP10	Zm00001d023507	123	0.01	0.0037
NACTF67	Zm00001d023669	11	0.1	0.032
NACTF110	Zm00001d024268	29	0.05	0.024
EREB54	Zm00001d024324	1505	0.2	0.28
WRKY67	Zm00001d024376	30	0.01	0.013
MYB155	Zm00001d024488	24	0.01	0.0089
NACTF61	Zm00001d024543	62	0.01	0.0092
MYBR26	Zm00001d024644	114	0.01	0.0058
MYBR81	Zm00001d024809	403	0.15	0.14
MYBR33	Zm00001d024810	123	0.15	0.16
TCPTF40	Zm00001d025033	1	0.05	0.16
SFB1	Zm00001d025339	469	0.2	0.2
NACTF65	Zm00001d025861	10	0.1	0.048
MYBR111	Zm00001d026017	13	0.1	0.039
HSFTF20	Zm00001d026094	60	0.01	0.027
NKD2	Zm00001d026113	75	0.01	0.0048
EREB2	Zm00001d026191	73	0.05	0.059
WRKY14	Zm00001d026252	28	0.05	0.038
EREB205	Zm00001d026271	328	0.01	0.0032
HB91	Zm00001d026351	657	0.01	0.12
ZIM34	Zm00001d026477	20	0.01	0.0012
EREB190	Zm00001d026486	73	0.01	0.008
ARFTF29	Zm00001d026540	10	0.05	0.031
BZIP114	Zm00001d027461	1162	0.15	0.22
HB45	Zm00001d028304	28	0.05	0.035
BZIP52	Zm00001d028936	218	0.01	0.15
WRKY32	Zm00001d028962	81	0.01	0.0072
NACTF11	Zm00001d028995	51	0.01	0.0066
LBD5	Zm00001d029506	13	0.1	0.027
DOF36	Zm00001d029512	148	0.01	0.005
BZIP78	Zm00001d029711	245	0.01	0.03
MYBR43	Zm00001d029875	167	0.01	0.0071
MYBR32	Zm00001d029963	85	0.01	0.0081
MYC7	Zm00001d030028	4	0.2	0.067
1d030858	Zm00001d030858	30	0.01	0.043
BZIP111	Zm00001d030995	6	0.15	0.051
ARFTF34	Zm00001d031064	77	0.05	0.029
UB2	Zm00001d031451	7	0.15	0.044
EREB108	Zm00001d031499	703	0.15	0.044
EREB150	Zm00001d031501	71	0.1	0.11
EREB79	Zm00001d031728	270	0.01	0.037
BZIP49	Zm00001d031790	1	0.2	0.15
MYB83	Zm00001d032178	362	0.05	0.11
DBF1	Zm00001d032295	48	0.05	0.047
MYB121	Zm00001d032694	10	0.05	0.044
HB49	Zm00001d033005	24	0.15	0.058
MYB73	Zm00001d033265	301	0.01	0.11
WRKY102	Zm00001d033291	73	0.01	0.038
HSFTF17	Zm00001d033987	32	0.01	0.022
GLK44	Zm00001d034160	154	0.01	0.0024
OHP1	Zm00001d034457	20	0.05	0.072
NACTF49	Zm00001d034601	547	0.15	0.2
HSFTF5	Zm00001d034886	18	0.01	0.04
EREB72	Zm00001d035835	106	0.01	0.0025
MYBR98	Zm00001d036356	9	0.01	0.0028
MYBR77	Zm00001d036632	15	0.05	0.022
EREB84	Zm00001d038216	4	0.1	0.073
MYBR13	Zm00001d038288	66	0.01	0.07
EREB196	Zm00001d038585	312	0.01	0.022
GATA25	Zm00001d038801	23	0.01	0.012
GBF1	Zm00001d039065	257	0.01	0.01
WRKY93	Zm00001d039245	266	0.01	0.049
ARFTF7	Zm00001d039267	13	0.15	0.067
OCL1	Zm00001d040090	755	0.2	0.23
NRP1	Zm00001d040189	176	0.01	0.35
NACTF66	Zm00001d040318	792	0.2	0.23
BZIP3	Zm00001d041142	137	0.01	0.034
CPP10	Zm00001d041445	305	0.2	0.32
BZIP48	Zm00001d041604	82	0.01	0.0057
ZAG2	Zm00001d041781	5	0.05	0.045
BZIP8	Zm00001d041920	786	0.01	0.068
MYB127	Zm00001d041935	5	0.2	0.094
ARFTF10	Zm00001d042267	437	0.01	0.034
MADS53	Zm00001d042550	88	0.01	0.0034
NACTF109	Zm00001d042609	1035	0.2	0.2
MYB32	Zm00001d042665	44	0.05	0.016
1d042933	Zm00001d042933	18	0.05	0.013
WOX13A	Zm00001d043076	87	0.01	0.0043
BZIP102	Zm00001d043117	24	0.1	0.04
EREB147	Zm00001d043205	791	0.2	0.28
HB118	Zm00001d043231	256	0.01	0.1
WRKY123	Zm00001d044171	15	0.1	0.066
ARFTF27	Zm00001d045026	70	0.05	0.029
MYBR19	Zm00001d045162	84	0.2	0.2
BZR1	Zm00001d046305	40	0.01	0.0083
BZIP60	Zm00001d046718	387	0.01	0.053
MYBR86	Zm00001d046974	12	0.05	0.032
AY110782	Zm00001d047209	217	0.01	0.016
NACTF29	Zm00001d047554	90	0.01	0.0052
EREB71	Zm00001d048208	90	0.01	0.0078
C3H11	Zm00001d049223	97	0.01	0.0054
ARFTF13	Zm00001d049295	41	0.01	0.017
EREB209	Zm00001d049364	1090	0.01	0.17
OCL5A	Zm00001d049443	53	0.01	0.0085
NACTF77	Zm00001d049540	627	0.01	0.08
WRKY122	Zm00001d050023	16	0.05	0.017
WRKY94	Zm00001d050195	92	0.01	0.0059
YY1	Zm00001d050730	1	0.2	0.13
ARFTF14	Zm00001d050781	23	0.1	0.051
TU1	Zm00001d052180	42	0.01	0.0092
BZIP43	Zm00001d052725	501	0.01	0.016
UB3	Zm00001d052890	31	0.05	0.033
EREB111	Zm00001d053195	993	0.01	0.16
WRKY8	Zm00001d053369	67	0.01	0.0078
ARFTF16	Zm00001d053819	32	0.05	0.025
BZIP71	Zm00001d053967	17	0.1	0.05
* : In a simplified way, the AUC value represents the fraction of genes, within the top X genes in the ranking, that are included in the signature. The parameter 'aucMaxRank' allows to modify the number of genes (maximum ranking) that is used to perform this computation. Common values may range from 0.01 to 0.2.
** : To ease the selection of an assignment theshold, this function adjusts the AUCs of each gene-set to several distributions and calculates possible thresholds, the highest threshold is used to select cells.
