# Supplementary material for: Decoding the gene regulatory network of endosperm differentiation in maize
Source: Nat Commun. 2024 Jan 2;15:34. doi: 10.1038/s41467-023-44369-7 (PMC10762121; doi:10.1038/s41467-023-44369-7)
Supplement: Supplementary file 25 — Supplementary Data 22 [file 41467_2023_44369_MOESM25_ESM.xlsx]

## Sheet: Sheet1
Supplementary Data 22: Pearson correlation coefficient (PCC) analysis between cell clusters based on regulon activity score (RAS).
	0	1	2	3	4	5	6	7	8	9	11	15
0	1	0.969838	0.780909	0.971336	0.989991	0.965759	0.963542	0.965774	0.943807	0.844454	0.941286	0.803104
1	0.969838	1	0.779415	0.944951	0.963604	0.975246	0.983596	0.964378	0.986137	0.854041	0.976776	0.862318
2	0.780909	0.779415	1	0.818551	0.793701	0.835743	0.773783	0.744375	0.82113	0.985276	0.834105	0.728196
3	0.971336	0.944951	0.818551	1	0.98875	0.981846	0.941531	0.930574	0.950063	0.857098	0.938376	0.797839
4	0.989991	0.963604	0.793701	0.98875	1	0.975517	0.968271	0.966524	0.952573	0.850914	0.950739	0.808186
5	0.965759	0.975246	0.835743	0.981846	0.975517	1	0.962902	0.94155	0.982661	0.884928	0.967186	0.840417
6	0.963542	0.983596	0.773783	0.941531	0.968271	0.962902	1	0.989934	0.968177	0.852377	0.969399	0.822145
7	0.965774	0.964378	0.744375	0.930574	0.966524	0.94155	0.989934	1	0.937037	0.827851	0.942184	0.786143
8	0.943807	0.986137	0.82113	0.950063	0.952573	0.982661	0.968177	0.937037	1	0.88193	0.988526	0.889704
9	0.844454	0.854041	0.985276	0.857098	0.850914	0.884928	0.852377	0.827851	0.88193	1	0.89752	0.791401
11	0.941286	0.976776	0.834105	0.938376	0.950739	0.967186	0.969399	0.942184	0.988526	0.89752	1	0.911286
15	0.803104	0.862318	0.728196	0.797839	0.808186	0.840417	0.822145	0.786143	0.889704	0.791401	0.911286	1
