# Supplementary material for: Decoding the gene regulatory network of endosperm differentiation in maize
Source: Nat Commun. 2024 Jan 2;15:34. doi: 10.1038/s41467-023-44369-7 (PMC10762121; doi:10.1038/s41467-023-44369-7)
Supplement: Supplementary file 26 — Supplementary Data 23 [file 41467_2023_44369_MOESM26_ESM.xlsx]

## Sheet: Sheet1
Supplementary Data 23: Differentially expressed genes (DEGs) identified in the ereb108 mutant.
GeneID	logFC	qvalue	logCPM
Zm00001d027188	-4.0475	2.64555e-06	1.33736
Zm00001d000705	-3.78622	0.00113006	0.0885667
Zm00001d000704	-3.7862	0.00112935	0.0885667
ENSRNA049478282	-3.16413	0.00472976	4.84571
Zm00001d034041	-2.99007	0.0205769	-0.206948
Zm00001d015140	-2.71282	0.038834	-0.293138
Zm00001d035408	-2.71174	0.024591	0.0174284
Zm00001d017465	-2.70544	0.0388688	-0.291907
ENSRNA049459041	-2.70544	0.0388686	-0.291907
Zm00001d044857	-2.70539	0.0384993	-0.293582
Zm00001d031499	-2.55671	9.40151e-06	1.38178
Zm00001d032502	-2.53864	0.0341445	0.210302
Zm00001d021450	-2.527	0.0247339	0.218858
Zm00001d028830	-2.50967	0.0452817	-0.0574282
Zm00001d028816	-2.50206	0.0131536	0.394485
Zm00001d021273	-2.50202	0.044356	-0.0544864
Zm00001d003555	-2.49809	0.00216276	0.38279
Zm00001d018361	-2.48313	0.0326515	-0.0605204
Zm00001d006646	-2.47752	0.00108606	0.683867
Zm00001d040705	-2.46027	0.0275875	0.274974
Zm00001d011638	-2.41412	0.0140284	0.151228
Zm00001d051380	-2.40105	0.0452706	0.142731
Zm00001d041756	-2.39044	0.0452554	0.146374
Zm00001d003829	-2.38783	0.0463821	0.146459
Zm00001d003852	-2.37583	0.0481651	0.147207
Zm00001d018010	-2.24163	0.00104099	2.36038
Zm00001d021069	-2.20427	0.00748439	0.436019
Zm00001d035741	-2.1996	0.0451589	0.265037
Zm00001d002960	-2.18123	0.00305821	1.37239
Zm00001d026625	-2.08084	0.0162098	0.37997
ENSRNA049477560	-2.07369	0.0143412	0.383259
ENSRNA049470983	-2.03413	0.0486353	0.202959
ENSRNA049471037	-2.03412	0.0486391	0.202959
Zm00001d030741	-2.02767	0.0457117	0.0137918
Zm00001d050479	-1.97463	1.08606e-10	3.88623
Zm00001d048673	-1.94645	0.0185994	0.951923
Zm00001d036136	-1.90699	3.23683e-11	4.37175
Zm00001d028815	-1.88482	0.0168392	0.8099
Zm00001d040297	-1.87146	0.000920879	1.09746
Zm00001d023074	-1.8193	0.0486228	0.799815
Zm00001d020871	-1.81834	0.00654033	0.876294
Zm00001d035562	-1.76692	0.00125298	1.1224
Zm00001d049242	-1.76513	0.000190601	1.84568
Zm00001d046530	-1.76212	0.010513	0.758812
Zm00001d031728	-1.7478	0.00121032	1.564
Zm00001d048818	-1.72444	1.14968e-05	2.13464
Zm00001d019117	-1.70124	0.0345064	1.01778
Zm00001d037681	-1.69097	1.85101e-07	2.60258
Zm00001d007431	-1.67537	0.0139835	1.5958
Zm00001d012719	-1.57793	0.0107196	1.13186
Zm00001d028355	-1.56931	0.00102403	1.44457
Zm00001d053329	-1.52822	4.41066e-15	4.93733
Zm00001d013229	-1.50625	0.0373474	0.760128
Zm00001d027014	-1.49652	0.0316016	0.761266
Zm00001d031501	-1.48645	0.0499668	1.69119
Zm00001d032298	-1.48173	0.0387914	0.804211
Zm00001d046723	-1.47747	0.0304729	0.52698
Zm00001d001384	-1.45527	0.0417079	0.52839
Zm00001d008455	-1.43873	0.0148304	1.39115
Zm00001d002806	-1.43079	0.00134382	2.05184
Zm00001d028916	-1.41975	0.0331003	0.625117
ENSRNA049474911	-1.41763	0.0351149	0.628597
Zm00001d005792	-1.40975	0.0232814	0.709488
Zm00001d008086	-1.39687	0.0470234	0.715608
Zm00001d039061	-1.37166	0.0265359	0.672023
Zm00001d003567	-1.35694	0.0312302	3.14207
Zm00001d009936	-1.35518	0.00275562	2.4346
Zm00001d003757	-1.33979	0.0461963	0.957576
Zm00001d042228	-1.3326	0.0307131	0.756098
Zm00001d030812	-1.32238	0.0120845	1.21029
Zm00001d037771	-1.29808	0.0415011	0.664556
Zm00001d041822	-1.29054	4.6499e-06	11.4307
Zm00001d008750	-1.28837	3.64245e-07	3.91719
Zm00001d003048	-1.26678	0.0165784	1.59745
Zm00001d006551	-1.25088	0.0141731	1.30491
Zm00001d000545	-1.24433	0.0059323	2.08822
Zm00001d052357	-1.23407	0.0237064	1.30244
Zm00001d017899	-1.22567	3.95158e-05	3.49816
Zm00001d053144	-1.2253	0.0375694	1.25155
Zm00001d038066	-1.22079	0.0189638	1.46437
Zm00001d014416	-1.22022	0.0254882	1.46875
Zm00001d022618	-1.20888	0.000600331	2.40661
Zm00001d038598	-1.20739	0.00402169	1.94314
Zm00001d028252	-1.20646	2.28601e-06	3.2865
Zm00001d040952	-1.19553	0.000150524	2.62237
Zm00001d053114	-1.19415	0.00276664	2.77344
Zm00001d002677	-1.18876	0.00270256	2.44742
Zm00001d032718	-1.18757	0.000563233	2.94919
ZeamMp005	-1.18602	0.015315	1.53967
Zm00001d013594	-1.17717	0.000167939	2.92014
Zm00001d028785	-1.16989	0.0389293	1.08163
Zm00001d048914	-1.16193	0.000660154	2.70647
Zm00001d031093	-1.15592	0.0243022	1.49458
Zm00001d030851	-1.15583	0.0287476	2.27259
Zm00001d030952	-1.15353	0.0378348	0.946701
Zm00001d014751	-1.13984	0.0164471	2.00464
Zm00001d049578	-1.13097	0.0483113	3.17753
Zm00001d020977	-1.12109	0.00413864	2.21693
Zm00001d041818	-1.11859	0.000241922	3.10466
Zm00001d004805	-1.11685	0.00125761	7.71695
Zm00001d041531	-1.1133	0.042959	0.909958
Zm00001d013184	-1.11261	0.02882	1.56235
Zm00001d019493	-1.09299	0.00956424	2.02511
Zm00001d044533	-1.07697	1.11082e-05	4.4786
Zm00001d044267	-1.07451	0.000394437	2.61769
Zm00001d029457	-1.07215	5.25293e-08	4.24174
Zm00001d024549	-1.06146	0.00399575	8.02653
Zm00001d007424	-1.05087	0.00461119	2.65296
Zm00001d005793	-1.04275	0.000837755	10.3573
Zm00001d040625	-1.03129	0.0329183	1.93273
Zm00001d002991	-1.0221	3.16576e-06	3.89619
Zm00001d032458	-1.01444	0.0211769	2.32283
Zm00001d044909	-1.00922	0.0351349	2.02195
Zm00001d050265	-1.00678	0.000902011	3.03027
Zm00001d013733	-0.998495	0.0142536	1.95278
Zm00001d015927	-0.994024	0.0434127	1.60705
Zm00001d016738	-0.993738	0.000710137	3.0382
Zm00001d046381	-0.989169	0.0093311	2.91109
Zm00001d007471	-0.984643	3.0844e-06	7.40251
Zm00001d035542	-0.980154	0.0248942	2.10511
Zm00001d038480	-0.977688	0.00353488	2.72866
Zm00001d017583	-0.97716	0.0289512	1.49673
Zm00001d046471	-0.970269	0.00044214	3.71268
Zm00001d039944	-0.936748	0.0224632	1.95106
Zm00001d013364	-0.93294	0.044341	1.82096
Zm00001d042231	-0.931695	0.000606608	10.7254
ZeamMp057	-0.929157	0.000536555	4.0351
Zm00001d019035	-0.922235	0.00130797	3.00193
Zm00001d016915	-0.919102	0.0331097	1.91962
Zm00001d040695	-0.913959	0.0281333	2.11901
Zm00001d028615	-0.905167	0.000147921	4.26308
Zm00001d002592	-0.898915	0.00287855	2.73078
Zm00001d020492	-0.896349	0.0052631	2.62974
Zm00001d052040	-0.892102	0.000827871	3.30169
Zm00001d049490	-0.890289	0.0175697	2.34684
Zm00001d048813	-0.886783	0.00150127	5.65329
Zm00001d044171	-0.885249	0.0233676	2.22798
Zm00001d007632	-0.877769	0.00831432	3.14714
Zm00001d000128	-0.876434	0.00457656	3.16485
Zm00001d053331	-0.871483	0.0170754	2.90142
Zm00001d053113	-0.866327	0.00200017	9.39113
Zm00001d012259	-0.862287	0.029169	2.10229
Zm00001d021226	-0.860026	0.0148101	2.17992
Zm00001d006861	-0.8568	0.00129671	3.37935
Zm00001d012909	-0.84775	0.000123166	4.54992
Zm00001d053600	-0.844383	0.00125593	7.47862
Zm00001d035760	-0.843838	0.00136764	11.0618
Zm00001d042229	-0.841349	0.00138475	11.2043
Zm00001d049243	-0.840371	0.000423341	6.20422
Zm00001d041588	-0.83896	0.0391288	1.63462
Zm00001d039264	-0.834065	0.017127	2.59658
Zm00001d019276	-0.831336	0.00682028	2.83235
Zm00001d004703	-0.83082	0.0418184	2.07602
Zm00001d019273	-0.826522	0.00945266	2.8118
Zm00001d019275	-0.826521	0.0094501	2.8118
Zm00001d007293	-0.822488	0.0165709	2.63053
Zm00001d031599	-0.819902	0.00517776	3.07216
Zm00001d040505	-0.81824	0.0115958	5.14388
Zm00001d052079	-0.816862	1.04408e-05	4.40606
Zm00001d006335	-0.815181	0.0322554	2.35513
Zm00001d002054	-0.813772	0.0220853	2.15877
Zm00001d033858	-0.81078	0.00438518	3.19893
Zm00001d020736	-0.809633	0.0414289	2.23293
Zm00001d014642	-0.807596	0.00360446	3.42139
Zm00001d021961	-0.80641	0.000377878	4.26402
Zm00001d019775	-0.806254	0.040774	1.91365
Zm00001d036875	-0.806104	0.017829	2.57248
Zm00001d048520	-0.799325	0.00131981	9.1231
Zm00001d024194	-0.795541	0.00793735	3.14366
Zm00001d019274	-0.795416	0.00972589	2.84932
Zm00001d043221	-0.791899	0.0285662	2.17929
Zm00001d044442	-0.78918	0.000633973	3.77006
Zm00001d011519	-0.786079	0.0202121	2.55672
Zm00001d042449	-0.782392	0.0444791	3.17169
Zm00001d047124	-0.776604	0.0010671	4.13705
Zm00001d049576	-0.775461	0.000170966	11.9286
Zm00001d031928	-0.775376	0.00127665	3.58801
Zm00001d033552	-0.769742	0.0311936	2.22482
Zm00001d007299	-0.768903	0.00115439	3.92651
Zm00001d026064	-0.764654	0.0107005	3.21797
Zm00001d010632	-0.762187	0.000605946	5.48778
Zm00001d044050	-0.761977	0.0457955	3.03967
Zm00001d044358	-0.760045	0.00840501	2.82281
Zm00001d026643	-0.756386	0.0208586	2.66192
Zm00001d003228	-0.751806	0.0157049	2.97169
Zm00001d026551	-0.749473	0.0342973	2.79272
Zm00001d035558	-0.748136	0.000645145	5.6456
Zm00001d010048	-0.745084	0.000696368	4.01894
Zm00001d004650	-0.745055	0.0101684	3.11706
Zm00001d033180	-0.742816	0.007056	3.13606
Zm00001d048809	-0.74245	0.00326001	6.86033
Zm00001d045812	-0.737943	0.00320232	3.81533
Zm00001d014166	-0.736547	0.0368522	2.24024
Zm00001d038597	-0.734314	0.00322264	6.84698
Zm00001d005654	-0.733641	0.0303319	2.52936
Zm00001d052759	-0.733085	0.00121909	11.5278
Zm00001d036797	-0.732811	0.000167801	4.22733
Zm00001d049197	-0.732615	0.0332167	2.31659
Zm00001d012527	-0.729103	0.0379079	3.07585
Zm00001d048817	-0.724456	0.00543707	5.73516
Zm00001d048816	-0.722269	0.00693481	5.90283
Zm00001d009797	-0.720051	0.00242694	4.44581
Zm00001d003800	-0.713825	0.00738981	3.33913
Zm00001d005848	-0.710851	0.0303584	3.39284
Zm00001d015292	-0.707025	0.000882671	4.91424
Zm00001d011477	-0.703482	0.000587855	5.10135
Zm00001d011035	-0.702507	0.000309659	5.69482
Zm00001d018970	-0.699192	0.0105411	3.11873
Zm00001d037436	-0.697615	0.00240775	9.52379
Zm00001d046595	-0.69653	0.0162379	2.80519
Zm00001d034130	-0.693209	0.0229161	4.23982
Zm00001d045162	-0.693106	0.00149509	5.29243
Zm00001d007470	-0.69304	0.00382403	10.3718
Zm00001d033714	-0.690802	0.00469409	3.98148
Zm00001d005795	-0.689829	0.048666	2.85004
Zm00001d032548	-0.688991	0.0438007	2.19166
Zm00001d034868	-0.686754	0.0234289	3.54443
Zm00001d040468	-0.681392	0.0493752	3.76892
Zm00001d020591	-0.679782	0.0109357	6.08545
Zm00001d026633	-0.678903	0.0268019	3.22758
Zm00001d028642	-0.67818	0.0336353	2.62328
Zm00001d036425	-0.676968	0.0488455	2.25808
Zm00001d019019	-0.674109	0.00483624	9.1722
Zm00001d035681	-0.671595	0.0127961	4.88372
Zm00001d045384	-0.671169	0.00582521	3.6398
Zm00001d034655	-0.669835	0.0170725	2.91685
Zm00001d045385	-0.667315	0.00700826	3.55751
Zm00001d021648	-0.667189	0.0402125	2.92531
Zm00001d047242	-0.665487	0.00423097	3.59799
Zm00001d032448	-0.660776	0.00289713	5.51583
Zm00001d041671	-0.660441	0.010327	9.61077
Zm00001d003155	-0.659365	0.0363921	2.67213
Zm00001d045546	-0.658442	0.0223683	7.33795
Zm00001d051139	-0.658037	0.00675939	3.59573
Zm00001d043096	-0.656615	0.0140229	3.78731
Zm00001d048633	-0.654273	0.019991	7.01238
Zm00001d048630	-0.651576	0.0229139	8.35061
Zm00001d019576	-0.650158	0.00608387	3.96515
Zm00001d048920	-0.649548	0.00855338	10.3291
Zm00001d053108	-0.647112	0.00765807	10.4165
Zm00001d000161	-0.644428	0.0122947	9.29962
Zm00001d034501	-0.64176	0.0130223	3.79741
Zm00001d048812	-0.635982	0.0220894	5.7936
Zm00001d010639	-0.633282	0.0244213	3.78211
Zm00001d011208	-0.632292	0.0459497	3.61453
Zm00001d039530	-0.630215	0.041141	2.77319
Zm00001d023368	-0.627769	0.0373434	2.95502
Zm00001d043835	-0.625241	0.0135021	3.41405
Zm00001d043574	-0.624784	0.0324113	3.50376
ZeamMp092	-0.621647	0.00564316	5.39152
Zm00001d026297	-0.620192	0.00175124	4.21682
ZeamMp043	-0.619496	0.0109205	6.24356
Zm00001d019029	-0.618734	0.036986	3.25591
Zm00001d049911	-0.613918	0.0138651	3.30897
Zm00001d008674	-0.613284	0.0369898	5.13285
Zm00001d022059	-0.612627	0.0424314	2.85001
Zm00001d025765	-0.611082	0.0145216	3.98667
ZeamMp044	-0.610806	0.0110994	6.26617
Zm00001d025401	-0.609115	0.00558793	3.66549
Zm00001d004917	-0.608454	0.0264725	3.95907
Zm00001d050382	-0.60822	0.014349	3.50934
Zm00001d019155	-0.607279	0.00540923	7.8399
Zm00001d053785	-0.606571	0.0021291	10.7533
Zm00001d040290	-0.602289	0.0221593	3.3047
Zm00001d039900	-0.60103	0.0348138	3.21887
Zm00001d022435	-0.600645	0.0293472	3.57982
Zm00001d033987	-0.599881	0.00312524	4.92922
Zm00001d030837	-0.598877	0.00677036	3.82023
Zm00001d031700	-0.597777	0.0126559	3.63744
Zm00001d045919	-0.595328	0.00169781	6.07398
Zm00001d039582	-0.593573	0.00787543	3.9811
Zm00001d010725	-0.591457	0.0243303	3.29834
Zm00001d043357	-0.588833	0.0271342	4.71577
Zm00001d022639	-0.588744	0.0468182	2.93656
Zm00001d021978	-0.588448	0.021237	3.74713
Zm00001d048397	-0.588192	0.0280166	3.82156
Zm00001d024620	-0.587307	0.0113564	9.60211
Zm00001d041300	-0.586945	0.00307831	4.41354
Zm00001d027469	-0.586753	0.0445167	3.08799
Zm00001d013652	-0.586548	0.0147477	3.47285
Zm00001d006254	-0.585854	0.0255504	3.73265
Zm00001d036608	-0.584212	0.0247358	5.36028
Zm00001d014888	-0.584151	0.00225319	5.641
ENSRNA049478426	-0.58409	0.0210205	3.16909
Zm00001d031777	-0.583698	0.0462874	3.08572
Zm00001d044500	-0.579086	0.0467534	2.97284
Zm00001d016299	-0.578926	0.0124796	3.55207
Zm00001d001267	-0.578062	0.00979237	4.0843
Zm00001d006931	-0.575054	0.048496	3.24922
Zm00001d024610	-0.574982	0.0138513	9.76362
Zm00001d033156	-0.574961	0.0242823	3.45407
Zm00001d019453	-0.574732	0.0101183	9.31658
Zm00001d045937	-0.573978	0.00649789	11.0872
Zm00001d050960	-0.573914	0.0475281	2.58761
Zm00001d032363	-0.573617	0.0183052	3.65263
Zm00001d025753	-0.573241	0.0135452	5.99215
Zm00001d046937	-0.57315	0.0498262	2.7849
Zm00001d044099	-0.572026	0.0274462	3.44946
Zm00001d046729	-0.571387	0.00345129	4.16583
Zm00001d023664	-0.571063	0.00403772	4.90427
Zm00001d025938	-0.569789	0.0245331	3.28763
Zm00001d002810	-0.568957	0.0111277	3.73395
Zm00001d005441	-0.564662	0.0496651	3.03233
Zm00001d003776	-0.564559	0.0481871	10.038
Zm00001d019030	-0.557256	0.0166425	9.88121
Zm00001d044186	-0.552278	0.0154811	3.71891
Zm00001d032381	-0.549924	0.0149291	6.32687
Zm00001d037006	-0.546194	0.0158689	3.83927
Zm00001d009776	-0.546179	0.00605364	4.31089
Zm00001d033948	-0.545248	0.00382697	4.84766
Zm00001d020592	-0.544823	0.00924659	12.7525
Zm00001d039363	-0.544156	0.027804	3.88947
Zm00001d033966	-0.542112	0.0471169	3.10209
Zm00001d019727	-0.541914	0.0217426	3.68717
Zm00001d020910	-0.539841	0.00444345	4.5521
Zm00001d044691	-0.534993	0.0353241	3.45
Zm00001d006942	-0.529227	0.0378562	3.53862
Zm00001d008239	-0.528084	0.0361115	3.53684
Zm00001d015004	-0.525829	0.032961	3.65085
Zm00001d010814	-0.525278	0.0166962	3.73937
Zm00001d051130	-0.525264	0.00518866	4.98425
Zm00001d036965	-0.524832	0.0220826	5.52158
Zm00001d002713	-0.522836	0.0143711	3.98478
Zm00001d032057	-0.520449	0.0251435	3.98046
Zm00001d008176	-0.519886	0.0116759	4.06356
Zm00001d020659	-0.518243	0.0345525	4.20464
Zm00001d049824	-0.518006	0.014108	3.80703
Zm00001d036530	-0.516289	0.0149594	3.73613
Zm00001d013359	-0.513947	0.0169275	4.00696
Zm00001d048849	-0.513885	0.0166072	6.60011
Zm00001d021247	-0.513844	0.0277068	3.47004
Zm00001d019192	-0.511427	0.0118457	4.5336
ZeamMr003	-0.508291	0.0298621	4.5847
Zm00001d026713	-0.507825	0.0308823	8.871
Zm00001d036044	-0.505508	0.013248	3.89086
Zm00001d037720	-0.503848	0.0296362	3.81731
Zm00001d048622	-0.503534	0.0344762	8.8901
Zm00001d019156	-0.499248	0.0162631	9.41698
Zm00001d034633	-0.498739	0.021165	4.124
Zm00001d020984	-0.497747	0.033413	5.73994
Zm00001d051288	-0.496675	0.0272611	3.63617
Zm00001d024958	-0.495396	0.00635797	5.18651
Zm00001d012863	-0.494525	0.0115809	4.13733
Zm00001d045133	-0.493499	0.015866	4.52263
Zm00001d005632	-0.493305	0.0219071	3.71684
Zm00001d042137	-0.491648	0.0298152	3.63378
Zm00001d008531	-0.489431	0.0108229	4.86072
Zm00001d012205	-0.487357	0.0429783	3.90165
Zm00001d045938	-0.485472	0.00924028	4.71514
Zm00001d012277	-0.484292	0.0135832	4.80001
Zm00001d018229	-0.480906	0.0123739	5.46174
Zm00001d021417	-0.477041	0.0206311	4.26979
Zm00001d005983	-0.475969	0.0293597	3.84184
Zm00001d016063	-0.471343	0.0181555	4.45496
Zm00001d032120	-0.46997	0.049024	3.6291
Zm00001d041397	-0.468846	0.0440035	3.43946
Zm00001d040731	-0.468742	0.0392216	3.5732
Zm00001d023593	-0.468424	0.0201026	5.00113
Zm00001d010431	-0.460651	0.0171586	5.48875
Zm00001d037084	-0.459305	0.0162785	4.32819
Zm00001d047439	-0.459085	0.042149	4.70284
Zm00001d049630	-0.457005	0.0198319	4.44849
Zm00001d028018	-0.456985	0.00964889	4.58177
Zm00001d011401	-0.456684	0.0311928	3.80957
Zm00001d042500	-0.456169	0.0266765	4.20348
Zm00001d018971	-0.455547	0.0300745	6.70622
Zm00001d002537	-0.454408	0.0146817	4.26679
Zm00001d051756	-0.453783	0.0439449	4.24325
Zm00001d028995	-0.452801	0.0197609	4.60612
Zm00001d045764	-0.452776	0.0170388	5.25615
Zm00001d003493	-0.450717	0.00957049	5.64775
Zm00001d007764	-0.450486	0.0141631	6.226
Zm00001d046852	-0.450045	0.0206236	4.52562
Zm00001d015025	-0.448283	0.0162997	5.69168
Zm00001d022307	-0.448088	0.0273304	7.54001
Zm00001d027758	-0.440614	0.0470011	3.93696
Zm00001d007032	-0.438926	0.030031	5.38723
Zm00001d042929	-0.437339	0.0165252	5.86632
Zm00001d026381	-0.437253	0.0190866	5.16523
Zm00001d006605	-0.437221	0.0126141	5.33168
Zm00001d028838	-0.436332	0.0200488	6.09357
Zm00001d048848	-0.433684	0.0363141	6.44188
Zm00001d009771	-0.431704	0.029196	4.51617
Zm00001d033337	-0.43163	0.0207931	4.55716
Zm00001d026015	-0.430481	0.0245834	7.33748
Zm00001d034257	-0.429308	0.0497308	3.66751
Zm00001d028909	-0.428366	0.0438214	4.01771
Zm00001d021298	-0.428033	0.0170491	5.73191
Zm00001d037674	-0.426919	0.0372451	7.25831
Zm00001d048193	-0.423264	0.0178313	5.50261
Zm00001d038552	-0.423228	0.040471	5.48647
Zm00001d047898	-0.423079	0.0288842	4.85992
Zm00001d013053	-0.420087	0.0286213	6.12872
Zm00001d015010	-0.41925	0.0453469	4.68692
Zm00001d023272	-0.418415	0.0274038	4.82524
Zm00001d007455	-0.417401	0.0313704	4.56256
Zm00001d029853	-0.417078	0.032625	4.23751
Zm00001d039387	-0.416323	0.0173858	8.56686
Zm00001d048616	-0.413727	0.0220985	4.58293
Zm00001d032362	-0.412279	0.0347894	4.99468
Zm00001d022031	-0.412027	0.0306728	4.41971
Zm00001d028593	-0.411361	0.0474492	3.70092
Zm00001d045320	-0.41088	0.0191434	4.77509
Zm00001d037277	-0.409494	0.0250228	6.44991
Zm00001d037536	-0.406025	0.0406597	4.73483
Zm00001d038829	-0.403367	0.0250865	4.63207
Zm00001d004120	-0.401479	0.0474621	4.3807
Zm00001d028960	-0.400775	0.0310477	4.79748
Zm00001d009950	-0.400087	0.0347425	5.83247
Zm00001d008288	-0.399139	0.0478518	4.28058
Zm00001d021289	-0.397039	0.0355698	7.16811
Zm00001d001898	-0.396939	0.0171254	5.26244
Zm00001d044446	-0.395786	0.0354144	5.56839
Zm00001d020609	-0.394548	0.0279387	5.04192
Zm00001d010855	-0.393845	0.0202237	8.54572
Zm00001d013304	-0.393796	0.0373628	4.23106
Zm00001d021123	-0.392646	0.0312701	5.75908
Zm00001d048893	-0.392429	0.0375066	4.80817
Zm00001d024659	-0.391571	0.0466938	8.87956
Zm00001d040766	-0.390481	0.030661	6.71153
Zm00001d009132	-0.385384	0.0218387	5.35254
Zm00001d022081	-0.384292	0.0409027	5.20306
Zm00001d019881	-0.383779	0.0369807	6.43638
Zm00001d034161	-0.382005	0.0432468	4.10198
Zm00001d023825	-0.381324	0.041028	4.5145
Zm00001d017030	-0.38067	0.0294612	5.0291
Zm00001d007193	-0.376808	0.0282667	5.16319
Zm00001d003796	-0.373638	0.0396799	5.54922
Zm00001d009292	-0.371801	0.0414855	11.6125
Zm00001d018452	-0.370088	0.0394228	5.24976
Zm00001d007407	-0.363215	0.0332857	4.83656
Zm00001d052756	-0.362085	0.0368443	5.65151
Zm00001d049320	-0.361664	0.036586	7.56215
Zm00001d008259	-0.359819	0.0468175	7.89497
Zm00001d044054	-0.357714	0.04077	7.22808
Zm00001d027385	-0.348026	0.0439522	4.97716
Zm00001d045784	-0.330295	0.0457229	5.28665
Zm00001d003058	0.323046	0.0472577	4.878
Zm00001d045321	0.328319	0.0439512	5.0212
Zm00001d006497	0.338474	0.0495735	5.47678
Zm00001d052224	0.342362	0.0417586	5.22843
Zm00001d018610	0.345998	0.0417559	4.83797
Zm00001d018545	0.347365	0.0427251	5.64799
Zm00001d041953	0.349967	0.0424079	5.17385
Zm00001d034885	0.350054	0.0492225	5.96486
Zm00001d015095	0.352095	0.0461464	5.58871
Zm00001d032900	0.353433	0.0492472	5.24314
Zm00001d008491	0.355301	0.0479643	5.56148
Zm00001d034479	0.356925	0.0415916	8.93304
Zm00001d028574	0.357056	0.048981	6.1649
Zm00001d023801	0.360576	0.0497658	4.59404
Zm00001d042468	0.360705	0.0454485	6.12164
Zm00001d012086	0.36117	0.0449342	6.67859
Zm00001d043737	0.363983	0.0399794	5.10784
Zm00001d051112	0.36406	0.0490204	4.57786
Zm00001d027845	0.365824	0.0371269	4.52498
Zm00001d035937	0.367174	0.0384874	6.7926
Zm00001d031941	0.371457	0.0359221	5.3161
Zm00001d017274	0.372423	0.0482151	5.95318
Zm00001d041255	0.373716	0.0497493	5.22946
Zm00001d041582	0.373748	0.0373415	6.0217
Zm00001d033477	0.373887	0.0484309	4.39594
Zm00001d041871	0.374561	0.0337983	4.92478
Zm00001d023465	0.377632	0.0490684	5.05855
Zm00001d008266	0.378691	0.04093	7.86827
Zm00001d026331	0.379122	0.033368	4.54526
Zm00001d034839	0.379486	0.0299284	7.45242
Zm00001d010049	0.379603	0.0353038	4.8811
Zm00001d032468	0.380025	0.0284834	4.63068
Zm00001d021464	0.380544	0.0257229	5.31606
Zm00001d043630	0.381839	0.0499677	4.99503
Zm00001d044121	0.383486	0.0484156	5.93089
Zm00001d038262	0.383957	0.0345391	7.32993
Zm00001d043628	0.386721	0.0495466	5.00527
Zm00001d029594	0.388314	0.0410263	6.3913
Zm00001d031636	0.388459	0.0350901	7.8628
Zm00001d022388	0.388629	0.0456912	4.55755
Zm00001d018986	0.389148	0.0316777	4.52084
Zm00001d034826	0.393145	0.0298227	6.32141
Zm00001d006511	0.393303	0.0251645	5.12589
Zm00001d032667	0.393461	0.0243758	5.48962
Zm00001d011639	0.393747	0.0384615	5.12748
Zm00001d033912	0.39394	0.0437501	6.09977
Zm00001d012514	0.396035	0.049685	4.79804
Zm00001d052233	0.398934	0.0282236	4.6625
Zm00001d027982	0.400706	0.031159	5.86735
Zm00001d005105	0.401109	0.0473713	4.31307
Zm00001d008432	0.401134	0.0404968	4.53321
Zm00001d042216	0.401682	0.0190485	5.59579
Zm00001d018485	0.402008	0.0282047	4.78033
Zm00001d008411	0.402385	0.0443238	4.64703
Zm00001d016731	0.402674	0.0252324	4.56956
Zm00001d015485	0.402738	0.0239519	4.59789
Zm00001d045195	0.403603	0.0354792	4.93563
Zm00001d009029	0.404498	0.0306177	4.42589
Zm00001d004198	0.404587	0.0304593	6.63829
Zm00001d007757	0.404875	0.0297059	6.46704
Zm00001d018406	0.405056	0.0423003	4.2426
Zm00001d040153	0.405381	0.0432908	4.33952
Zm00001d028412	0.406374	0.0291562	5.78533
Zm00001d048494	0.409007	0.0242068	7.21148
Zm00001d045468	0.409456	0.0228534	4.96441
Zm00001d009750	0.409644	0.0351146	4.2293
Zm00001d043709	0.411359	0.0354453	6.07062
Zm00001d015965	0.411589	0.0367188	4.90853
Zm00001d009146	0.412016	0.0448434	6.4501
Zm00001d006456	0.412628	0.0224802	5.12569
Zm00001d044008	0.412923	0.0483835	5.85577
Zm00001d003673	0.4132	0.0233934	5.01939
Zm00001d036448	0.413338	0.0231145	4.81219
Zm00001d034018	0.413865	0.0221019	4.5997
Zm00001d031327	0.414072	0.0213217	4.90185
Zm00001d011192	0.41585	0.0225442	6.73696
Zm00001d002250	0.416104	0.0156263	5.66178
Zm00001d053972	0.418091	0.033946	3.98923
Zm00001d038302	0.418573	0.0316474	4.64003
Zm00001d030173	0.418651	0.0166598	4.52012
Zm00001d008929	0.418959	0.0226657	5.6019
Zm00001d035597	0.419445	0.0107755	9.75393
Zm00001d048495	0.420423	0.0326984	4.37341
Zm00001d025799	0.421082	0.0485676	3.26225
Zm00001d019288	0.42378	0.0456562	3.97238
Zm00001d013273	0.4262	0.0292136	4.78301
Zm00001d009156	0.429438	0.0262329	4.51307
Zm00001d027376	0.430777	0.0478436	3.52351
Zm00001d006541	0.431164	0.0182717	4.35382
Zm00001d048247	0.432892	0.0204804	4.52828
Zm00001d043519	0.433496	0.0431769	3.39579
Zm00001d002275	0.433622	0.0195878	5.76335
Zm00001d024088	0.434662	0.0461066	4.49849
Zm00001d011775	0.4367	0.0269168	4.29498
Zm00001d033999	0.438191	0.0239305	4.91945
Zm00001d022278	0.439286	0.011982	7.70371
Zm00001d051946	0.440175	0.0229474	4.99908
Zm00001d007288	0.441343	0.0410289	3.70112
Zm00001d043277	0.441406	0.0395069	3.73868
Zm00001d041701	0.441799	0.0131694	4.82574
Zm00001d030624	0.442324	0.0372219	4.1873
Zm00001d023724	0.445258	0.0149225	4.5003
Zm00001d037340	0.44596	0.0484163	3.79277
Zm00001d018544	0.446008	0.0309029	4.25093
Zm00001d017239	0.446424	0.0152442	5.15055
Zm00001d042050	0.446824	0.0313775	4.32075
Zm00001d015293	0.447142	0.0109845	5.56589
Zm00001d001852	0.449064	0.0132158	8.56223
Zm00001d012400	0.449348	0.0266033	4.22619
Zm00001d043861	0.449388	0.0419377	4.10854
Zm00001d008906	0.450245	0.016434	5.98246
Zm00001d028114	0.451155	0.0424966	3.68871
Zm00001d036495	0.451201	0.0377189	3.79624
Zm00001d017640	0.453232	0.023358	4.82023
Zm00001d009780	0.454155	0.0324381	4.36521
Zm00001d031933	0.45422	0.0177563	4.73909
Zm00001d018525	0.454785	0.0274804	4.53194
Zm00001d019227	0.455071	0.0214927	4.72634
Zm00001d045206	0.455073	0.0114976	7.07522
Zm00001d015196	0.456821	0.0187445	5.94388
Zm00001d019266	0.45711	0.0218986	4.67705
Zm00001d011900	0.457472	0.0240326	4.18855
Zm00001d037291	0.457508	0.00982181	5.64908
Zm00001d022276	0.459013	0.0173163	4.75533
Zm00001d029285	0.459505	0.0301724	3.92909
Zm00001d006722	0.459932	0.0351927	4.11502
Zm00001d022594	0.460278	0.0127468	4.93496
Zm00001d012998	0.463336	0.0318952	4.17506
Zm00001d007108	0.465275	0.0497985	3.4493
Zm00001d018444	0.465792	0.0305778	4.42796
Zm00001d046549	0.466044	0.0145095	6.22717
Zm00001d028231	0.466926	0.014141	5.86589
Zm00001d021866	0.468743	0.0163856	4.81682
Zm00001d006725	0.469309	0.0391411	3.63158
Zm00001d011620	0.4698	0.0363916	4.22231
Zm00001d038682	0.470759	0.00807004	8.35244
Zm00001d023608	0.471062	0.0476659	2.99289
Zm00001d053680	0.471407	0.0382893	3.2401
Zm00001d011348	0.471556	0.0131446	5.48946
Zm00001d052819	0.472103	0.0318113	4.70061
Zm00001d032131	0.473687	0.028077	3.60045
Zm00001d014060	0.474045	0.0290998	4.66865
Zm00001d038854	0.474172	0.0185678	4.0408
Zm00001d053957	0.474438	0.0165168	4.43518
Zm00001d052434	0.475978	0.0388089	4.08213
Zm00001d007151	0.476481	0.0380909	3.89448
Zm00001d000361	0.477008	0.0189707	4.71154
Zm00001d051948	0.478615	0.0101995	5.11533
Zm00001d023877	0.48116	0.0248908	4.90915
Zm00001d023366	0.481165	0.0452329	2.89561
Zm00001d048497	0.4819	0.0137911	5.00763
Zm00001d029526	0.482909	0.0190062	4.71964
Zm00001d039325	0.483343	0.0381694	3.95282
Zm00001d039881	0.483821	0.00805557	5.44382
Zm00001d037313	0.483858	0.0313588	3.78244
Zm00001d033448	0.484996	0.0169236	4.4319
Zm00001d033193	0.486306	0.0120297	4.44977
Zm00001d011912	0.48729	0.0192098	4.50709
Zm00001d031009	0.48755	0.0123223	4.76567
Zm00001d041192	0.48951	0.0133825	4.07277
Zm00001d011716	0.490796	0.0314861	3.1055
Zm00001d020869	0.490963	0.0386108	3.92522
Zm00001d011649	0.491829	0.0277057	4.3994
Zm00001d024816	0.492724	0.00735791	5.12504
Zm00001d047044	0.493105	0.0380988	4.52456
Zm00001d009795	0.495656	0.017285	4.58595
Zm00001d012760	0.498658	0.0334459	3.63144
Zm00001d006752	0.49987	0.0491474	3.59703
Zm00001d038874	0.500029	0.0428022	3.87237
Zm00001d031648	0.500412	0.0449973	4.66978
Zm00001d029437	0.500474	0.0153049	7.31076
Zm00001d025342	0.501523	0.0170717	3.92496
Zm00001d032939	0.501818	0.0375616	3.9532
Zm00001d043462	0.501944	0.0159925	4.37058
Zm00001d014199	0.502804	0.0255649	3.97419
Zm00001d049541	0.503057	0.00970107	6.51035
Zm00001d038481	0.503705	0.0409101	4.55651
Zm00001d008435	0.504665	0.0281346	5.36154
Zm00001d025580	0.505009	0.0215897	4.21504
Zm00001d031447	0.505553	0.0173285	3.96836
Zm00001d050837	0.506236	0.0285138	5.14292
Zm00001d017503	0.507089	0.0256614	4.09653
Zm00001d010919	0.510802	0.0110916	4.72029
Zm00001d026347	0.511692	0.0354542	4.48174
Zm00001d028715	0.51206	0.0400646	3.91065
Zm00001d043083	0.513867	0.00827235	4.34089
Zm00001d012258	0.517227	0.0478866	3.2701
Zm00001d023299	0.517806	0.00657515	6.43295
Zm00001d023400	0.518667	0.041142	3.71435
Zm00001d034673	0.519925	0.0232571	4.20031
Zm00001d032600	0.520046	0.0218028	4.28071
Zm00001d023345	0.521148	0.00387665	4.58608
Zm00001d023344	0.521153	0.00387861	4.58608
Zm00001d048263	0.524891	0.0438104	2.77938
Zm00001d009626	0.525493	0.023997	4.01266
Zm00001d032933	0.526048	0.0252311	4.12645
Zm00001d006317	0.526131	0.0335976	3.61655
Zm00001d010579	0.526692	0.0265343	4.1369
Zm00001d008297	0.528921	0.0196549	4.42528
Zm00001d037556	0.528976	0.0371891	4.20835
Zm00001d017087	0.530556	0.0205883	3.30507
Zm00001d032555	0.530739	0.0330332	3.5416
Zm00001d043993	0.530793	0.00606907	4.39237
Zm00001d039266	0.531279	0.0490082	3.11871
Zm00001d015962	0.532491	0.00351049	5.35271
Zm00001d022485	0.53257	0.0402938	3.72042
Zm00001d043049	0.533141	0.0255391	3.89563
Zm00001d028160	0.533634	0.00283738	5.64195
Zm00001d046500	0.533933	0.0120276	5.10805
Zm00001d041481	0.535611	0.0244688	3.54438
Zm00001d015132	0.537372	0.0346085	2.74808
Zm00001d046592	0.539408	0.00463743	4.94543
Zm00001d027652	0.539597	0.00329931	4.94597
Zm00001d035628	0.540578	0.00488748	4.91257
Zm00001d016531	0.540756	0.0229048	4.38208
Zm00001d000166	0.540851	0.0400851	3.76947
Zm00001d022069	0.54207	0.00834493	4.68317
Zm00001d043655	0.542783	0.0119952	4.29517
Zm00001d039579	0.543097	0.0107449	3.84823
Zm00001d017270	0.543299	0.0377675	4.46793
Zm00001d017112	0.545374	0.0215805	3.52981
Zm00001d034970	0.545399	0.00249224	4.95356
Zm00001d024935	0.545644	0.0195623	3.3415
Zm00001d023279	0.546519	0.0318661	3.65442
Zm00001d007936	0.548693	0.0248612	3.67546
Zm00001d048066	0.548882	0.0130221	3.86499
Zm00001d010976	0.551425	0.0306339	4.0075
Zm00001d027715	0.554755	0.035798	3.35128
Zm00001d007163	0.558033	0.0105786	3.9396
Zm00001d022302	0.558346	0.02067	3.96751
Zm00001d022103	0.562341	0.03987	3.54237
Zm00001d040519	0.564687	0.00471495	4.51612
Zm00001d022611	0.565029	0.0436509	4.03424
Zm00001d019534	0.565188	0.0239732	3.64606
Zm00001d032734	0.565909	0.026394	2.95223
Zm00001d009731	0.567376	0.0297997	2.77051
Zm00001d043058	0.568668	0.00437594	4.24356
Zm00001d020978	0.569173	0.0174552	3.46832
Zm00001d011835	0.571144	0.0436138	3.53982
Zm00001d039520	0.578075	0.0067905	4.60306
Zm00001d038194	0.578777	0.0495411	4.07326
Zm00001d036077	0.579592	0.0154592	3.57244
Zm00001d051572	0.581585	0.0182494	4.44452
Zm00001d008210	0.58178	0.00389787	4.65571
Zm00001d038812	0.585443	0.0294218	3.48902
Zm00001d036322	0.589546	0.00172183	5.54267
Zm00001d015401	0.591586	0.0203532	2.97644
Zm00001d035228	0.593047	0.0496509	3.5017
Zm00001d050905	0.594134	0.0349736	3.23395
Zm00001d018409	0.594341	0.00770181	6.67346
Zm00001d000005	0.595757	0.0109761	4.00823
Zm00001d018408	0.595876	0.00681863	6.56768
Zm00001d023411	0.597098	0.0463845	3.30331
Zm00001d038211	0.599824	0.00373353	5.14308
Zm00001d024318	0.600353	0.00664287	3.80913
Zm00001d023391	0.600817	0.0454702	3.65038
ENSRNA049479595	0.602192	0.0350074	3.78707
Zm00001d035037	0.603369	0.000684961	9.59353
Zm00001d035038	0.603461	0.000684224	9.59359
Zm00001d006310	0.603944	0.03104	2.93511
Zm00001d051674	0.604587	0.0397565	2.40976
Zm00001d018340	0.60461	0.00199023	4.46361
Zm00001d013956	0.604762	0.00214356	4.30924
Zm00001d023682	0.604886	0.00243159	4.69384
Zm00001d019449	0.605268	0.00277499	5.45666
Zm00001d039051	0.606844	0.00440284	4.04629
Zm00001d021279	0.609258	0.0316949	3.11813
Zm00001d024824	0.610314	0.0228269	3.81946
Zm00001d012893	0.610664	0.037501	3.04745
Zm00001d026458	0.61199	0.0111507	3.18597
Zm00001d032427	0.612891	0.0334217	3.24786
Zm00001d031428	0.613404	0.0320904	3.21932
Zm00001d045203	0.613847	0.0448873	2.30163
Zm00001d044854	0.6152	0.0164046	3.25177
Zm00001d010492	0.615303	0.00296667	4.20327
Zm00001d017164	0.618333	0.0230877	3.7827
Zm00001d036919	0.623232	0.00424951	4.41548
Zm00001d017762	0.624446	0.00437615	4.08522
Zm00001d035560	0.625971	0.00280029	5.97862
Zm00001d005064	0.626055	0.0114765	3.37364
Zm00001d014947	0.626519	0.0273714	2.63208
Zm00001d036318	0.630162	0.0431203	2.25709
Zm00001d005421	0.630452	0.021983	3.43875
Zm00001d035467	0.630602	0.0155363	2.96367
Zm00001d015210	0.631425	0.0170247	2.7682
Zm00001d007050	0.632053	0.0119405	3.09772
ZeamMr002	0.633446	0.00488012	9.23761
Zm00001d040247	0.634002	0.0108854	3.04124
Zm00001d032815	0.635908	0.0424531	3.16105
Zm00001d034487	0.635938	0.0270941	2.53792
Zm00001d005399	0.63598	0.0252172	2.5412
Zm00001d034519	0.636897	0.0146431	3.4385
Zm00001d048501	0.637727	0.0157856	3.40983
Zm00001d003294	0.638111	0.0460113	2.42354
Zm00001d048109	0.638112	0.0201998	3.47179
Zm00001d006193	0.639848	0.00369092	4.00547
Zm00001d038562	0.640005	0.012246	3.81167
Zm00001d018756	0.642471	0.0377996	2.26043
Zm00001d040807	0.643269	0.0200477	3.65484
Zm00001d011901	0.643487	0.0268829	3.25913
Zm00001d051242	0.643709	0.00357297	3.90476
Zm00001d039010	0.643951	0.0013386	4.57115
Zm00001d018102	0.644025	0.048382	2.20014
Zm00001d015445	0.644469	0.00858351	3.72148
Zm00001d012771	0.644594	0.00866127	3.24498
Zm00001d002768	0.644814	0.0173739	5.82235
Zm00001d018123	0.644833	0.0342144	2.4368
Zm00001d046405	0.645207	0.0472586	2.19408
Zm00001d023529	0.64534	0.00614418	5.17483
Zm00001d033909	0.645508	0.000353403	7.69981
Zm00001d053016	0.645774	0.00331762	4.5336
Zm00001d021799	0.64729	0.0127688	3.04019
Zm00001d030784	0.648661	0.00737129	3.95198
Zm00001d047876	0.649494	0.0236155	3.24063
Zm00001d019216	0.649935	0.0070696	3.51853
Zm00001d003434	0.650132	0.0111326	3.59739
Zm00001d043145	0.652207	0.00529394	4.06251
Zm00001d008940	0.653869	0.0451883	2.44265
Zm00001d034863	0.656166	0.0374881	2.38777
ENSRNA049475307	0.659202	0.038233	2.91319
Zm00001d041877	0.659617	0.0279692	4.24313
Zm00001d038453	0.660152	0.0016195	4.97942
Zm00001d005894	0.663552	0.00922202	3.34054
Zm00001d044202	0.663594	0.0348164	2.55232
ENSRNA049479633	0.66938	0.0257403	3.83104
Zm00001d053746	0.669433	0.0195875	3.70313
Zm00001d049694	0.6699	0.00842943	4.04027
Zm00001d016804	0.673238	0.0280369	3.50016
Zm00001d051459	0.674354	0.000243482	5.33418
Zm00001d021216	0.675283	0.00292495	4.43464
Zm00001d028535	0.679261	0.0174702	2.79979
Zm00001d009987	0.679987	0.013913	3.4734
Zm00001d031267	0.681724	0.0215779	3.07656
Zm00001d017977	0.682234	0.00125614	4.4165
Zm00001d052030	0.683305	0.0347305	2.60967
Zm00001d039499	0.68619	0.0406237	3.34046
Zm00001d039975	0.686783	0.0256242	3.37094
Zm00001d026348	0.688834	0.0184732	2.57784
Zm00001d018830	0.689817	0.0495062	2.02112
Zm00001d028647	0.690065	0.030131	3.315
Zm00001d037000	0.690446	0.000704856	4.3244
Zm00001d007753	0.690659	0.0373825	3.24481
Zm00001d004300	0.694145	0.00362141	4.12256
Zm00001d024757	0.698245	0.0378987	2.41736
Zm00001d053634	0.701021	0.0170558	7.22629
Zm00001d011661	0.70147	0.00272819	4.9246
Zm00001d036422	0.702291	0.0160451	3.54039
Zm00001d026243	0.705773	0.010933	3.42076
Zm00001d043989	0.707659	0.038936	3.30087
Zm00001d029577	0.709855	0.00112124	5.59514
Zm00001d029341	0.713187	0.000542764	4.60518
Zm00001d013985	0.716209	0.0140559	2.5452
Zm00001d047301	0.717021	0.0107269	3.83764
Zm00001d033594	0.718997	0.00395282	3.4637
Zm00001d016098	0.721222	0.0449773	3.13415
Zm00001d024533	0.721784	0.0347804	2.36995
Zm00001d024765	0.723952	0.00340519	3.95902
Zm00001d047239	0.72714	0.035537	3.10297
Zm00001d020770	0.731311	0.0330257	2.70056
Zm00001d047617	0.731855	0.0112549	3.19921
Zm00001d020989	0.732382	0.0334394	2.9
Zm00001d040726	0.736146	0.0302791	2.12594
Zm00001d033730	0.739156	0.0390716	2.37788
Zm00001d025059	0.739543	0.0111005	3.3369
Zm00001d030843	0.74118	0.0456587	3.25495
Zm00001d021716	0.743624	0.0432747	1.97769
Zm00001d048176	0.746784	0.000562229	8.38209
Zm00001d046865	0.748399	0.0110408	3.13701
Zm00001d045507	0.749066	0.00803692	3.03695
Zm00001d040423	0.74964	0.0424232	2.25861
Zm00001d023431	0.750081	0.0163465	2.66711
Zm00001d005783	0.754296	0.0320968	2.27676
Zm00001d043485	0.75438	0.00343876	2.9771
Zm00001d052420	0.754923	0.0132797	3.31774
Zm00001d042097	0.755126	0.00643109	2.76389
Zm00001d031268	0.756889	0.0179437	3.29338
Zm00001d016694	0.757982	0.0269911	2.06408
Zm00001d004019	0.759104	0.00907466	2.62172
Zm00001d027230	0.760809	0.0164641	2.50706
Zm00001d053245	0.762183	0.0485107	1.72511
Zm00001d046632	0.76223	0.00130725	4.19658
Zm00001d052186	0.763641	0.000165884	4.37171
Zm00001d042269	0.764308	0.0280855	2.21473
Zm00001d029906	0.764722	8.42944e-05	6.93827
Zm00001d044080	0.765906	0.0226817	3.08957
Zm00001d039432	0.766075	0.0412846	1.8203
Zm00001d002145	0.769708	0.0306927	2.4629
Zm00001d025434	0.770256	0.000237445	4.34172
Zm00001d027004	0.772535	0.0260719	2.14727
ZeamMp051	0.773509	0.00531775	3.59831
Zm00001d028974	0.774162	0.00973792	2.52902
Zm00001d004167	0.777782	0.000197977	4.19921
Zm00001d023512	0.778967	0.0242308	2.72799
Zm00001d047259	0.781949	0.0066749	3.45509
Zm00001d003068	0.784444	0.0262643	2.88991
Zm00001d051615	0.784619	0.00135122	3.59096
Zm00001d017099	0.786134	0.0433403	1.83309
Zm00001d032045	0.788037	0.00268875	3.17597
Zm00001d043513	0.789267	0.0408217	3.27429
Zm00001d021957	0.789978	0.0014988	3.61701
Zm00001d017057	0.790823	0.0178028	2.89444
Zm00001d025668	0.792415	0.0347359	2.23088
Zm00001d018159	0.796269	0.0214567	3.11597
Zm00001d020685	0.800879	0.00559508	2.60353
Zm00001d041626	0.803375	0.0365042	2.81873
Zm00001d035229	0.803433	0.025414	3.26859
Zm00001d036280	0.803736	0.0269852	2.24263
Zm00001d037308	0.806804	0.0440605	1.93738
Zm00001d029647	0.807554	0.000744299	3.57946
Zm00001d026557	0.809744	0.0359884	3.74451
Zm00001d048154	0.811225	0.0473191	1.84399
Zm00001d051214	0.812103	0.00592254	3.54895
Zm00001d047940	0.812926	0.0363371	2.62318
Zm00001d005594	0.814443	0.0334473	2.02153
Zm00001d043766	0.814715	0.0269936	2.02001
Zm00001d033862	0.818518	0.0227126	2.02943
Zm00001d018502	0.819238	0.0406378	1.66175
Zm00001d011971	0.820709	0.00128107	4.01932
Zm00001d053394	0.82129	0.0167013	2.25048
Zm00001d043854	0.821518	0.0115554	3.11899
Zm00001d027887	0.822228	0.0149464	3.27487
Zm00001d037518	0.82341	0.00170548	3.67773
Zm00001d035881	0.830201	0.0323312	1.86205
Zm00001d019504	0.832944	0.00802187	3.62207
Zm00001d015493	0.836039	0.021802	2.03487
Zm00001d012973	0.837417	0.0318458	3.63628
Zm00001d035243	0.837933	0.00320436	3.0363
ZeamMt017	0.840152	0.00281132	3.95793
Zm00001d043252	0.842798	0.017637	2.04531
Zm00001d020971	0.84305	0.0478436	2.75647
Zm00001d039269	0.843419	0.0209136	2.12237
Zm00001d018930	0.844371	0.0348075	1.77907
Zm00001d053298	0.845874	0.00166404	2.87449
Zm00001d051915	0.852487	0.0490904	1.95447
Zm00001d011518	0.854434	0.00885723	2.33928
Zm00001d026345	0.855467	0.00122451	3.463
Zm00001d040846	0.855967	0.0298886	2.64926
Zm00001d029983	0.856208	0.0136714	2.89337
Zm00001d048801	0.856401	0.0472565	1.8778
Zm00001d049742	0.85764	0.0498728	1.57211
Zm00001d009844	0.857964	0.00196098	3.50692
Zm00001d048021	0.860311	0.000492984	4.10632
Zm00001d038529	0.860398	4.76396e-05	4.20511
Zm00001d027345	0.86127	0.00488702	2.47493
Zm00001d025988	0.864178	0.00205407	3.05388
Zm00001d051359	0.866975	0.0398905	2.97446
Zm00001d023296	0.870987	0.0429805	1.69374
Zm00001d052990	0.871887	0.0423629	1.79539
Zm00001d025291	0.877061	0.0134167	2.22077
Zm00001d018790	0.878163	0.00598839	2.48479
Zm00001d035119	0.881198	0.00212843	3.10006
Zm00001d007825	0.888725	0.00562123	2.49091
Zm00001d052816	0.902807	0.0100986	2.161
Zm00001d011017	0.903815	0.0142089	6.38024
Zm00001d004435	0.905809	0.0332476	1.71843
Zm00001d052435	0.906995	0.00421699	3.07974
Zm00001d043615	0.907772	0.0381959	1.91672
Zm00001d026329	0.90818	0.00636143	3.88019
Zm00001d047719	0.908216	0.00848056	2.43911
Zm00001d034167	0.910187	0.00209469	3.66593
Zm00001d003875	0.911874	0.0080188	2.7264
Zm00001d000998	0.916522	0.0343909	1.71957
Zm00001d037714	0.918352	0.00979556	2.16898
Zm00001d054054	0.920159	0.0172114	1.92462
Zm00001d039615	0.921546	0.0253399	2.76547
Zm00001d023343	0.921712	0.000568098	7.02673
Zm00001d044814	0.923254	0.00111093	3.01648
Zm00001d036382	0.924426	0.00867795	2.31387
Zm00001d023629	0.932187	0.00150927	3.21179
Zm00001d016036	0.932756	0.013713	2.75852
Zm00001d043087	0.935195	0.0131769	2.09745
Zm00001d021261	0.93548	0.0431664	1.37521
Zm00001d016163	0.94239	0.0231108	1.74226
ENSRNA049459180	0.942687	0.016885	1.93876
Zm00001d002641	0.948033	0.0243411	1.84852
Zm00001d022179	0.956612	0.000677996	4.89173
Zm00001d021189	0.959352	0.00770837	2.26563
Zm00001d046676	0.959481	0.0133822	1.85669
Zm00001d053722	0.960201	0.000507102	3.03666
Zm00001d005896	0.970784	0.0294729	1.65223
Zm00001d018326	0.972369	0.045118	1.39738
Zm00001d010240	0.977595	0.0247685	2.63761
Zm00001d037721	0.979553	0.0103659	2.04672
Zm00001d033625	0.987012	0.00317619	3.36271
Zm00001d037769	0.987231	0.0290319	2.37952
Zm00001d051349	0.9963	0.0061636	2.44511
Zm00001d013295	0.99936	0.0264665	2.35595
Zm00001d022997	1.01235	0.00893048	1.89078
Zm00001d017692	1.01492	0.0476778	1.65776
Zm00001d044227	1.01679	0.0126105	1.98523
Zm00001d001869	1.01732	0.0475443	2.11462
Zm00001d014722	1.02551	0.033597	1.56472
Zm00001d019033	1.02786	0.0119007	5.36885
Zm00001d005077	1.02965	0.0478209	3.20308
Zm00001d039580	1.03141	0.031427	1.55566
ENSRNA049478662	1.03379	0.0493626	2.42287
Zm00001d024314	1.0411	0.00739246	2.00391
Zm00001d046172	1.0426	0.0237883	1.57432
Zm00001d014867	1.04283	0.00783292	2.32331
Zm00001d011018	1.04713	0.0426859	1.2978
Zm00001d020874	1.04865	0.00546165	2.09327
Zm00001d000999	1.05466	0.0105473	1.81506
Zm00001d040193	1.05597	0.0243084	2.57933
Zm00001d053788	1.05724	0.0029278	4.96934
Zm00001d020760	1.05754	0.00390971	2.19008
Zm00001d013668	1.06249	0.0249051	1.58398
Zm00001d048826	1.06432	1.91265e-05	4.1287
Zm00001d026521	1.06645	9.47044e-07	4.58474
Zm00001d044970	1.06706	0.0140927	2.00677
Zm00001d028413	1.06719	0.0200357	2.4384
Zm00001d039837	1.06741	0.0239723	1.71224
Zm00001d045567	1.07034	0.0125684	1.82777
Zm00001d037828	1.07249	0.026836	1.59476
ZeamMr004	1.07336	0.0386124	9.89269
Zm00001d047921	1.07421	0.00756294	2.63466
ZeamMp158	1.07424	0.0399392	9.289
Zm00001d021372	1.08484	0.00461828	3.37385
Zm00001d013071	1.08506	0.0236713	1.60639
Zm00001d043806	1.08525	0.00351227	2.70625
Zm00001d002744	1.09055	0.0423471	1.32385
Zm00001d017964	1.09547	0.018764	1.7312
Zm00001d041049	1.09907	0.012443	1.73599
Zm00001d052117	1.10366	4.60414e-06	5.22048
Zm00001d033456	1.10581	0.00757116	2.59618
Zm00001d047966	1.11205	0.0428119	1.34231
Zm00001d022432	1.11287	0.0117616	2.15
Zm00001d002599	1.11448	0.00308162	2.14481
Zm00001d023895	1.11792	0.0332656	2.16133
Zm00001d023479	1.12194	0.00281465	3.09202
Zm00001d033684	1.13419	0.000191914	3.3063
Zm00001d024873	1.1492	0.012761	2.4216
Zm00001d032250	1.14983	0.000642584	2.40948
Zm00001d002432	1.15009	0.00785061	1.8752
Zm00001d017470	1.15054	0.00198739	2.25684
Zm00001d002164	1.15537	0.0416974	1.49634
Zm00001d028616	1.15691	0.00459614	1.88708
Zm00001d017045	1.15954	0.014392	1.52166
Zm00001d042127	1.16025	0.0126905	1.76465
Zm00001d015444	1.16026	0.00183085	2.87102
Zm00001d005742	1.16743	0.0140256	2.36193
Zm00001d003182	1.17543	0.0245865	1.66352
Zm00001d038758	1.18602	0.00327752	5.89438
Zm00001d026595	1.19894	0.0171163	1.79459
Zm00001d031934	1.2044	0.00168112	2.90835
Zm00001d032921	1.21116	0.0488993	1.21867
Zm00001d034756	1.2162	0.0439687	1.23221
Zm00001d017375	1.22457	0.0108453	1.56408
Zm00001d044668	1.23049	0.00253118	2.13884
Zm00001d026520	1.23293	1.20362e-07	4.40967
Zm00001d008606	1.23442	0.0196172	2.42495
Zm00001d007782	1.23569	0.000145021	2.6165
Zm00001d023223	1.24018	0.0115131	2.72155
Zm00001d017425	1.24185	0.00012773	3.35829
Zm00001d048258	1.25037	0.000212833	2.48748
Zm00001d052661	1.25113	0.00490635	1.71321
Zm00001d037656	1.25242	0.00477866	2.50286
Zm00001d001668	1.25572	0.00878819	1.58487
Zm00001d042863	1.25617	3.40273e-05	3.07425
Zm00001d047397	1.26589	0.00396522	1.96001
ENSRNA049479579	1.26713	0.0442184	4.46944
Zm00001d011014	1.26929	1.42894e-06	4.54108
Zm00001d036889	1.27285	0.000404731	2.42869
Zm00001d028273	1.28546	0.0358636	1.09179
Zm00001d019605	1.30064	0.0349222	1.48127
ENSRNA049479084	1.3014	0.0177194	2.07962
Zm00001d014089	1.30331	0.0431011	1.11043
Zm00001d021082	1.3058	0.0479673	1.10848
Zm00001d011342	1.30938	0.000278121	3.85997
Zm00001d039988	1.3128	0.00884707	1.47067
Zm00001d027877	1.31413	0.0479277	1.11229
Zm00001d034103	1.31433	0.00824239	2.09311
Zm00001d053112	1.35549	4.42502e-09	5.88456
Zm00001d043730	1.3608	0.00337614	1.91532
Zm00001d052107	1.36121	0.0256716	1.14531
Zm00001d001168	1.37043	0.0305977	1.344
Zm00001d024548	1.37612	3.61719e-06	5.24251
Zm00001d034196	1.37859	0.0302503	1.14655
Zm00001d021775	1.39269	0.0125094	1.34956
ENSRNA049479590	1.40476	0.0331118	2.17152
Zm00001d031158	1.41472	0.0360025	0.952964
Zm00001d021831	1.4169	0.0377534	0.952651
Zm00001d050457	1.42517	0.034316	1.17724
Zm00001d040028	1.42937	1.12031e-12	7.27476
Zm00001d011016	1.44223	1.40074e-06	4.02615
Zm00001d013761	1.4592	0.0303871	1.37149
Zm00001d022625	1.48012	0.0246579	0.989565
Zm00001d020315	1.4804	0.00111646	1.99781
Zm00001d018254	1.48098	1.05225e-07	6.0263
Zm00001d011255	1.48348	0.0182899	1.21162
Zm00001d011027	1.48664	0.0166058	3.72438
Zm00001d025682	1.50327	0.0175709	1.23069
Zm00001d000485	1.50387	0.00480788	1.60256
Zm00001d044547	1.51726	0.0141767	1.44259
Zm00001d041375	1.5223	0.0368408	1.01748
ENSRNA049479889	1.53335	0.0005201	7.10258
Zm00001d007396	1.54537	0.0231108	1.79805
Zm00001d028873	1.54893	0.0355816	1.04271
Zm00001d038117	1.55092	0.0467483	0.762096
Zm00001d042540	1.55225	0.00528989	2.76089
Zm00001d016899	1.55497	0.0415717	0.763279
Zm00001d031254	1.55497	0.0415602	0.763279
ENSRNA049478205	1.56926	0.0273257	4.5291
Zm00001d011028	1.57568	1.19128e-05	6.4603
Zm00001d019324	1.57947	6.49158e-05	3.36525
Zm00001d039931	1.58388	0.00907349	1.48687
ENSRNA049478534	1.59447	0.0072734	2.31121
Zm00001d029356	1.59913	0.0364626	1.03213
ENSRNA049478193	1.61626	0.0215972	4.54754
Zm00001d028185	1.62797	0.022165	1.08141
Zm00001d018292	1.62998	0.0266674	0.808336
Zm00001d040120	1.63112	0.0278039	0.806834
ENSRNA049478320	1.63757	0.0237121	4.50822
Zm00001d031518	1.66263	0.0181667	1.09322
Zm00001d048479	1.66971	0.00652305	1.34089
Zm00001d007816	1.67295	0.000682337	3.62167
ENSRNA049479921	1.67446	0.00680601	8.79913
Zm00001d021620	1.6855	0.000846538	1.73008
Zm00001d007818	1.69204	0.00169178	3.55278
Zm00001d031633	1.69317	0.000206463	2.15004
Zm00001d011026	1.69627	1.22939e-08	6.52857
Zm00001d003199	1.69798	0.0146552	1.13609
ENSRNA049478576	1.70473	0.0401151	5.68076
Zm00001d047149	1.72163	0.00906562	1.3866
ENSRNA049479875	1.7256	0.00413234	9.00662
ENSRNA049478287	1.72605	0.00837255	6.42411
Zm00001d053797	1.72654	0.0142933	2.08029
Zm00001d027821	1.73912	1.80604e-05	3.4758
ENSRNA049478119	1.74324	0.00776511	6.43703
Zm00001d016128	1.74564	0.0146557	0.877963
Zm00001d022303	1.74692	0.041956	0.880936
Zm00001d019032	1.75545	2.26853e-08	7.02148
Zm00001d016370	1.77249	0.0250579	0.906502
Zm00001d029583	1.77712	0.00323535	1.41933
Zm00001d040442	1.79002	0.00263943	1.6202
Zm00001d042747	1.7928	0.0426324	0.549867
ENSRNA049478981	1.80397	0.0003246	6.36747
ENSRNA049478963	1.80829	0.000315486	6.39942
Zm00001d021901	1.82491	0.00190445	2.14348
ENSRNA049478999	1.82709	0.0124437	6.69807
Zm00001d024906	1.8543	0.00417668	1.23144
Zm00001d035324	1.85857	0.00296316	1.2343
Zm00001d027819	1.85979	1.36224e-12	6.6991
Zm00001d024960	1.86152	1.13823e-05	2.97404
Zm00001d050259	1.86209	0.030073	0.952002
Zm00001d001299	1.86431	0.00761144	5.79493
Zm00001d000983	1.86431	0.00761154	5.79493
Zm00001d001302	1.86431	0.00761166	5.79493
ENSRNA049478106	1.86431	0.00761168	5.79493
Zm00001d001301	1.86431	0.007612	5.79493
Zm00001d001300	1.86431	0.00761219	5.79493
Zm00001d047451	1.87262	0.0446155	0.5965
Zm00001d014116	1.87286	0.00795686	1.25179
Zm00001d022073	1.87324	0.0421489	0.594964
Zm00001d027832	1.8742	0.0491545	0.594445
Zm00001d016271	1.8794	0.0424429	0.599599
Zm00001d017514	1.88367	0.0445231	0.600712
ENSRNA049478869	1.88704	0.00117396	4.16131
Zm00001d032618	1.88916	0.00575445	1.25829
Zm00001d036593	1.91086	0.011697	1.26484
Zm00001d021690	1.94277	5.40863e-07	2.46417
Zm00001d015325	1.94303	0.00182266	1.28993
Zm00001d045082	1.95658	0.00669751	1.01329
ENSRNA049479090	1.95844	0.000166499	1.92774
ENSRNA049476973	1.96099	0.00687565	1.01257
Zm00001d015197	1.97064	0.0298694	0.645149
Zm00001d040029	1.97173	2.35424e-17	5.90388
ENSRNA049478813	1.9719	0.00065676	4.20197
Zm00001d012757	1.99988	4.19396e-05	1.9613
Zm00001d038325	2.01128	0.0291994	0.67764
Zm00001d039714	2.01202	0.0289089	0.679254
Zm00001d020032	2.01628	0.03071	0.678313
Zm00001d032422	2.02434	0.031074	0.680795
Zm00001d032423	2.02434	0.0310871	0.680795
Zm00001d045454	2.02605	0.0294911	0.681699
Zm00001d027820	2.05124	3.29557e-08	4.77707
Zm00001d049533	2.05198	0.00379468	1.83348
Zm00001d007793	2.05403	0.0102156	1.07665
ENSRNA049479895	2.06614	3.16692e-05	9.0699
Zm00001d011367	2.08007	0.0180552	0.718783
ENSRNA049478147	2.08802	0.000380708	4.3409
Zm00001d032146	2.09175	0.0147194	0.723338
Zm00001d028643	2.09898	0.0164599	0.726712
Zm00001d014565	2.1038	0.00407489	1.40591
Zm00001d005681	2.10703	0.0176542	0.727578
ENSRNA049479884	2.11563	3.49181e-05	9.11821
Zm00001d027031	2.12471	0.000349106	1.667
Zm00001d018966	2.1314	7.76952e-06	2.3683
ENSRNA049479871	2.13337	4.72804e-06	9.28207
ENSRNA049479912	2.1336	2.59528e-05	9.09273
Zm00001d011340	2.14	1.24769e-06	2.82956
ENSRNA049478218	2.14141	3.19897e-11	6.04825
ENSRNA049478336	2.14474	0.000439365	4.29659
ENSRNA049479918	2.14754	3.44565e-06	9.13675
ENSRNA049478136	2.15284	0.00241167	5.28974
Zm00001d025911	2.20235	0.0188808	0.796015
Zm00001d017201	2.20697	0.0123164	0.797609
Zm00001d011345	2.21732	0.000188049	2.45205
ENSRNA049478739	2.23488	0.0124128	5.72008
Zm00001d036080	2.23936	0.00204591	1.1999
ENSRNA049479627	2.24055	0.0460315	0.860351
ENSRNA049479607	2.28045	2.98466e-06	5.17273
ENSRNA049478756	2.28146	0.00971319	5.3883
Zm00001d052640	2.28188	0.0173709	0.841695
Zm00001d042768	2.28437	0.0430001	0.301519
ENSRNA049478779	2.28462	0.0152335	5.68546
Zm00001d030342	2.28597	0.0069927	0.839784
Zm00001d000543	2.30974	0.0254144	0.848244
Zm00001d018011	2.37028	0.0464234	0.349756
ENSRNA049479006	2.37801	0.0194486	0.933508
Zm00001d037339	2.3834	0.0437215	0.352846
Zm00001d018251	2.41674	1.05663e-05	2.09666
ENSRNA049478854	2.44769	0.00130941	5.94513
ENSRNA049478806	2.45135	0.00124564	5.94855
Zm00001d044336	2.46444	0.0485007	0.399954
Zm00001d039496	2.46945	0.047128	0.401089
Zm00001d003035	2.47382	0.0275573	0.402403
Zm00001d008359	2.48021	0.0245865	0.406334
ENSRNA049478252	2.48309	2.7926e-06	4.90547
Zm00001d014636	2.50511	0.0348845	0.408362
Zm00001d014635	2.50513	0.0348988	0.408362
ENSRNA049462736	2.50513	0.0349	0.408362
Zm00001d031892	2.50904	0.0309869	0.410642
Zm00001d040953	2.51232	0.032876	0.412213
ENSRNA049478524	2.52254	0.0283073	5.0584
ENSRNA049478519	2.54642	0.02992	5.03742
ENSRNA049478487	2.54828	0.02646	5.06172
Zm00001d029937	2.55143	0.0283382	0.450311
Zm00001d009648	2.5683	0.023696	0.45501
Zm00001d032106	2.57058	0.0252021	0.456141
Zm00001d023347	2.5719	0.0337729	0.45605
Zm00001d023944	2.58322	0.030181	0.458678
Zm00001d037962	2.59214	0.00396423	4.58535
Zm00001d044144	2.63505	0.0296476	0.496981
ENSRNA049478700	2.63757	0.00226185	2.89503
ENSRNA049479113	2.64905	0.0103971	1.75319
ENSRNA049478355	2.65751	1.33922e-08	4.97426
Zm00001d027863	2.6679	0.0176414	0.505299
ENSRNA049478949	2.66845	0.000475241	6.94303
ENSRNA049478188	2.70613	4.73109e-09	4.96522
ENSRNA049478681	2.71847	0.00485553	5.29872
ENSRNA049478328	2.72081	0.00307391	5.00684
Zm00001d016772	2.73532	0.0134485	0.551003
Zm00001d005317	2.73575	0.0144747	0.549367
ENSRNA049478717	2.7364	0.00164078	2.84586
Zm00001d022759	2.7372	0.00762882	0.55067
ENSRNA049478167	2.75679	9.28912e-07	3.7461
Zm00001d052015	2.81735	0.00815895	0.598503
ENSRNA049478649	2.90643	0.000974939	5.74676
ENSRNA049478494	2.98526	9.8746e-06	1.74589
Zm00001d013648	3.01126	0.00916629	0.718888
ENSRNA049478162	3.01235	2.05526e-06	5.45685
Zm00001d014132	3.0148	0.0101697	0.721262
ENSRNA049478822	3.01803	2.93549e-06	4.62747
Zm00001d033090	3.01821	0.00236177	0.72193
ENSRNA049478177	3.02415	8.08565e-05	5.69536
Zm00001d037961	3.07929	0.00763124	4.37189
ENSRNA049478368	3.08671	1.94927e-10	5.31283
ENSRNA049478201	3.10606	1.06318e-13	5.46593
ENSRNA049477405	3.22679	0.0218304	7.27734
ENSRNA049478848	3.2462	0.00294459	3.90211
ENSRNA049478830	3.26071	0.00139262	3.91824
ENSRNA049478482	3.27386	1.80166e-05	5.41889
ENSRNA049478239	3.27606	0.000262799	7.05423
ENSRNA049478513	3.29052	0.000156445	5.35671
ENSRNA049477415	3.29927	0.0453633	7.25257
ENSRNA049478230	3.31314	3.0988e-06	3.50998
ENSRNA049478381	3.32478	3.15575e-06	3.52063
ENSRNA049478183	3.33855	0.000371773	7.05561
ENSRNA049478131	3.34544	0.000103017	7.14111
Zm00001d018185	3.38917	0.0049847	1.53882
ENSRNA049478827	3.41934	0.00196965	3.87678
ENSRNA049478307	3.42016	0.000301534	7.11988
ENSRNA049478872	3.42631	0.00186564	3.88563
Zm00001d018184	3.43623	0.00276378	1.58294
ENSRNA049478522	3.44175	3.47153e-06	1.66327
ENSRNA049478301	3.52386	3.93545e-14	3.91184
ENSRNA049478350	3.54817	0.00285816	2.75275
ENSRNA049478153	3.59707	8.35532e-11	3.70495
ENSRNA049478247	3.68087	3.65065e-12	3.81459
Zm00001d021509	3.68694	0.0380099	1.17179
Zm00001d049944	3.80904	0.00485383	2.9151
ENSRNA049478260	3.86231	4.50767e-16	5.57729
ENSRNA049478140	4.17431	2.62738e-06	4.19846
ENSRNA049479040	4.20248	0.0214631	3.77452
ENSRNA049479045	4.4207	0.0190146	3.73559
ENSRNA049478726	4.43357	0.00298875	1.81036
ENSRNA049479057	4.53481	0.00215837	3.8185
ENSRNA049479065	4.54359	0.00213114	3.82649
ENSRNA049478313	4.5681	0.00110405	6.35648
ENSRNA049478113	4.57122	0.000727783	6.3674
Zm00001d000926	4.57809	2.40446e-08	1.86571
ENSRNA049478993	4.59566	0.000230081	6.42568
ENSRNA049479027	4.62273	0.00700471	3.83969
ENSRNA049478122	4.69825	7.42843e-06	6.36738
ENSRNA049477401	4.73549	0.00102738	7.11416
ENSRNA049477412	4.75145	0.00104244	7.11045
Zm00001d001321	4.77235	0.00126194	7.11017
ENSRNA049479033	4.88343	3.17209e-11	4.72825
ENSRNA049478267	4.99456	4.71617e-05	6.33663
ENSRNA049478226	5.84077	2.15021e-06	6.3171
ENSRNA049478508	6.21358	2.67705e-06	4.87551
ENSRNA049479053	6.27857	1.36399e-10	4.62304
ENSRNA049478272	6.28542	7.69061e-09	3.32848
ENSRNA049478207	6.70287	1.63216e-06	6.32285
ENSRNA049478227	7.02282	8.78992e-07	6.31189
