# Supplementary material for: Decoding the gene regulatory network of endosperm differentiation in maize
Source: Nat Commun. 2024 Jan 2;15:34. doi: 10.1038/s41467-023-44369-7 (PMC10762121; doi:10.1038/s41467-023-44369-7)
Supplement: Supplementary file 27 — Supplementary Data 24 [file 41467_2023_44369_MOESM27_ESM.xlsx]

## Sheet: Sheet1
Supplementary Data 24: DEGs Identified in the mybr19 mutant.
GeneID	logFC	qvalue	logCPM
ENSRNA049479627	-6.92331	1.10173e-05	6.21858
ENSRNA049479590	-5.91662	5.21281e-05	6.23001
ENSRNA049479595	-4.58238	4.42601e-05	6.4027
ENSRNA049479633	-4.52698	5.53424e-05	6.40804
ENSRNA049479622	-4.05741	9.78401e-05	6.52796
ENSRNA049479579	-3.93405	0.000263689	6.51689
Zm00001d032405	-3.74602	0.00116487	1.34404
ENSRNA049479607	-3.64412	0.00120724	6.38869
Zm00001d045752	-3.25761	0.00436174	1.13575
Zm00001d027996	-3.25358	0.00391596	1.13525
Zm00001d053593	-3.25354	0.00391596	1.13343
Zm00001d016303	-3.25293	0.00407483	1.13404
Zm00001d016302	-3.25292	0.0040769	1.13404
Zm00001d052261	-3.04004	0.0185953	1.05703
Zm00001d037318	-3.03957	0.00782761	1.05806
Zm00001d002688	-3.0395	0.0156477	1.05757
Zm00001d051334	-3.01509	0.0018395	1.40333
ENSRNA049466664	-3.01495	0.0018395	1.4085
Zm00001d032817	-2.87404	0.0445177	1.27814
Zm00001d000608	-2.86697	0.00636769	1.33908
Zm00001d000609	-2.86697	0.00636769	1.33908
Zm00001d000610	-2.86697	0.00636769	1.33908
Zm00001d042285	-2.86549	0.00670249	1.34285
Zm00001d045338	-2.78816	0.0312824	0.977509
Zm00001d018288	-2.78814	0.0312824	0.97818
Zm00001d050302	-2.78814	0.0312824	0.97818
Zm00001d037511	-2.7881	0.0312824	0.976413
Zm00001d051525	-2.7881	0.0312824	0.976413
Zm00001d052277	-2.7881	0.0312824	0.976413
Zm00001d009687	-2.78809	0.0312824	0.977083
Zm00001d024905	-2.78809	0.0312824	0.977083
Zm00001d052077	-2.70199	0.0117484	1.27181
Zm00001d021649	-2.70193	0.0117484	1.27753
Zm00001d009932	-2.67628	3.05324e-09	2.78159
Zm00001d039786	-2.60471	0.0319298	1.2056
ENSRNA049478212	-2.54071	0.0255035	1.6757
Zm00001d021599	-2.53292	0.00286785	1.45894
Zm00001d032598	-2.52907	0.0129809	1.46349
Zm00001d011882	-2.52442	0.0149358	1.45836
Zm00001d026067	-2.51564	0.0215269	1.2029
Zm00001d009097	-2.51439	0.0218945	1.20626
Zm00001d008599	-2.43604	0.00247165	1.63362
Zm00001d017292	-2.31027	1.05334e-06	2.91566
Zm00001d027051	-2.30163	0.0391208	1.12933
Zm00001d031476	-2.30162	0.0391208	1.13005
Zm00001d036574	-2.30162	0.0391208	1.13005
Zm00001d050068	-2.30151	0.0391208	1.13386
Zm00001d042019	-2.30045	0.012776	1.57806
ENSRNA049478203	-2.29731	0.0384357	1.776
Zm00001d045119	-2.24749	0.00232028	1.86993
Zm00001d031514	-2.23555	0.0165071	1.33445
Zm00001d038117	-2.21617	0.0386521	1.33627
Zm00001d030737	-2.21608	0.0117484	1.33337
Zm00001d051403	-2.21582	0.0427048	1.33945
Zm00001d026652	-2.20569	0.0271602	1.51251
Zm00001d017293	-2.18383	2.60536e-07	3.125
Zm00001d015921	-2.18238	0.00041277	1.99385
Zm00001d024357	-2.16696	0.028922	1.68021
Zm00001d037319	-2.11422	0.0213551	1.68918
Zm00001d014414	-2.03614	0.0324225	1.26604
Zm00001d039444	-2.03021	0.0228582	1.26687
Zm00001d015275	-2.0302	0.0228331	1.26687
Zm00001d015521	-2.02987	0.0215269	1.2684
Zm00001d019733	-2.01618	0.0389982	1.45794
Zm00001d050109	-2.00949	0.00954717	1.99158
Zm00001d030855	-2.00773	0.00614564	1.7742
ZeamMp097	-2.00436	1.87285e-05	3.059
Zm00001d028691	-1.99754	0.000187502	2.14812
Zm00001d047087	-1.93427	4.21333e-05	2.42183
Zm00001d012251	-1.9089	0.0395449	1.57432
Zm00001d007477	-1.8997	0.0487196	1.56619
Zm00001d010670	-1.87667	0.0213398	1.56919
Zm00001d036430	-1.87665	0.0213398	1.56976
Zm00001d040372	-1.86734	0.0311081	1.72709
Zm00001d017761	-1.85337	0.0386521	1.3926
Zm00001d043953	-1.85336	0.0386521	1.39324
Zm00001d036202	-1.85328	0.0386521	1.39652
Zm00001d021571	-1.85324	0.0386521	1.39774
Zm00001d037712	-1.85015	0.00188647	2.19181
Zm00001d022122	-1.82275	0.0419534	1.19877
Zm00001d049162	-1.81579	0.0391208	1.19767
Zm00001d027217	-1.77086	0.0323	1.67258
Zm00001d022506	-1.76981	0.012776	1.67329
Zm00001d041966	-1.75751	0.0438155	1.68477
Zm00001d016135	-1.73035	0.0367191	1.5146
Zm00001d051267	-1.72871	0.0352483	1.51518
Zm00001d031311	-1.71012	0.00754701	2.10994
Zm00001d031892	-1.69326	0.00618622	2.11369
Zm00001d034787	-1.69234	0.0117857	2.10524
Zm00001d000042	-1.66873	0.0314638	1.61854
Zm00001d038741	-1.6621	8.29989e-08	3.6469
Zm00001d021572	-1.63557	0.0213398	1.61968
Zm00001d024102	-1.63549	0.0491721	1.62582
Zm00001d000477	-1.63384	0.000156856	4.49594
Zm00001d046592	-1.62359	8.74895e-07	4.34882
Zm00001d003499	-1.61868	0.0169817	1.86571
Zm00001d018251	-1.60478	0.00025256	3.01186
Zm00001d030842	-1.59792	0.00480511	2.41641
Zm00001d042096	-1.59719	0.0460247	2.08065
Zm00001d045055	-1.59595	0.00916091	2.25444
Zm00001d048019	-1.56341	0.0309854	1.71581
Zm00001d052164	-1.48325	0.0182555	2.10929
Zm00001d002522	-1.4782	0.0137272	2.10053
ENSRNA049471337	-1.45803	0.034831	1.90931
Zm00001d007932	-1.44894	0.00344034	2.56215
Zm00001d047849	-1.44202	0.00209208	3.0829
Zm00001d018825	-1.42914	0.0491721	1.6711
Zm00001d008269	-1.42602	0.00950034	2.42017
Zm00001d033527	-1.41862	0.0434633	1.99251
Zm00001d000483	-1.41404	0.0129522	2.24732
ZeamMp043	-1.41228	1.86952e-06	3.99205
ZeamMp044	-1.41228	1.86833e-06	3.99205
Zm00001d054004	-1.40558	0.0245618	2.25652
Zm00001d021310	-1.40133	0.00345009	2.96495
Zm00001d013611	-1.37597	0.00028263	3.48746
Zm00001d005550	-1.37044	0.0148545	2.44236
Zm00001d052165	-1.36436	0.0188222	2.14383
Zm00001d021173	-1.3562	0.0242523	2.3795
Zm00001d019163	-1.34819	0.000144133	3.44511
Zm00001d019960	-1.34496	0.0100063	2.44666
Zm00001d034752	-1.34211	0.00152619	2.86282
Zm00001d009439	-1.33742	0.00821976	2.89799
Zm00001d031331	-1.33198	0.0187068	2.20929
Zm00001d017752	-1.31114	0.0477564	2.30856
Zm00001d032666	-1.30986	0.0201966	2.27899
Zm00001d008808	-1.30979	0.0222381	2.27729
Zm00001d049543	-1.30699	0.0310455	2.41221
Zm00001d038431	-1.29149	0.0065843	2.8351
Zm00001d042533	-1.29061	0.0136353	2.34225
Zm00001d021739	-1.28996	0.0495072	2.02161
Zm00001d039241	-1.28741	0.0434633	2.02531
Zm00001d007180	-1.25804	0.0139756	2.47333
Zm00001d048542	-1.25159	0.0165285	2.51849
Zm00001d042268	-1.24697	0.0255498	2.17095
Zm00001d027746	-1.24535	0.0429865	2.1817
Zm00001d046979	-1.23423	0.0224706	2.31224
Zm00001d040445	-1.22957	0.00753232	2.84979
ENSRNA049478543	-1.22455	0.00205575	4.4663
Zm00001d035681	-1.22118	0.0448151	2.60029
Zm00001d035965	-1.21684	0.0225196	2.30491
Zm00001d017646	-1.21399	0.0243594	2.43038
Zm00001d031620	-1.21373	0.0201966	2.3095
Zm00001d051526	-1.20242	0.0277836	2.37094
Zm00001d011450	-1.19146	0.00669255	2.78914
Zm00001d053797	-1.18773	0.0061239	3.03718
Zm00001d016570	-1.17522	0.0192776	2.49213
Zm00001d001871	-1.16817	0.0167366	2.55239
Zm00001d030470	-1.16662	0.0228342	2.55681
Zm00001d014134	-1.16635	0.0465124	2.13354
Zm00001d023693	-1.16634	0.0446899	2.13536
Zm00001d047078	-1.16003	0.0193845	2.89463
Zm00001d018788	-1.15706	0.00176199	3.31795
Zm00001d007941	-1.1489	0.00114448	3.63642
Zm00001d021714	-1.14134	0.00690961	2.75541
Zm00001d045470	-1.12737	0.0175796	3.13055
Zm00001d033053	-1.12344	0.0352875	2.3422
Zm00001d014203	-1.1207	0.0299373	2.4573
Zm00001d012426	-1.12009	0.0286938	2.52113
Zm00001d030308	-1.11781	0.0230763	2.89005
Zm00001d031281	-1.10895	0.0381938	2.57938
Zm00001d029777	-1.10227	0.00338103	3.82591
Zm00001d036656	-1.10088	0.0219463	2.68328
Zm00001d041414	-1.09477	0.00407888	3.14577
Zm00001d022089	-1.09417	0.00188733	3.57247
Zm00001d026139	-1.08154	0.0125327	2.77387
Zm00001d044228	-1.07869	0.00149168	3.6616
Zm00001d000652	-1.07088	0.040801	2.60573
Zm00001d045162	-1.06222	7.79721e-05	6.1882
Zm00001d038126	-1.0537	0.0449604	2.30761
Zm00001d046344	-1.04818	0.0311541	2.6453
Zm00001d015649	-1.04274	0.0419404	2.64856
Zm00001d030172	-1.04234	0.00570086	3.50308
Zm00001d022195	-1.03516	0.0374198	2.48625
Zm00001d026755	-1.03375	2.70786e-05	5.12121
Zm00001d031161	-1.03187	0.024191	2.75635
Zm00001d043502	-1.03143	0.0155003	3.28335
Zm00001d044986	-1.02358	0.0231255	2.80414
Zm00001d012839	-1.02147	0.0207959	2.75173
Zm00001d014760	-1.01894	0.0106067	2.97102
Zm00001d030364	-1.0189	0.0234944	3.32004
Zm00001d032434	-1.01872	0.0487326	2.71469
Zm00001d041453	-1.01294	0.0133407	3.18107
Zm00001d043371	-1.0061	0.00588824	3.41358
Zm00001d003223	-1.00219	0.0415813	2.61127
Zm00001d012100	-0.99794	0.00486479	3.52449
Zm00001d017751	-0.992037	0.0323145	2.95507
Zm00001d045179	-0.977487	0.024581	2.90122
Zm00001d038446	-0.977328	0.02801	2.6167
Zm00001d052985	-0.976536	0.0373628	2.71863
Zm00001d002036	-0.974205	0.000904225	4.13621
Zm00001d028024	-0.971542	0.00449249	4.41759
Zm00001d027349	-0.969923	0.0399539	2.68391
Zm00001d043325	-0.965669	0.0232421	2.90956
Zm00001d038737	-0.959963	0.0426045	2.67836
Zm00001d015704	-0.942636	0.00874267	3.30185
Zm00001d044500	-0.93022	0.0181625	3.28495
Zm00001d012509	-0.925791	0.0207019	3.24776
Zm00001d011017	-0.925778	9.65736e-06	8.07644
Zm00001d045863	-0.924791	0.00783116	4.11928
Zm00001d039146	-0.920407	0.00398249	3.94053
Zm00001d049480	-0.917553	0.0394267	2.69902
Zm00001d026665	-0.912949	0.0300141	2.8909
Zm00001d038066	-0.912563	0.0416765	3.91857
Zm00001d051245	-0.910251	0.0016555	4.21114
Zm00001d052177	-0.905517	0.00511257	3.41221
Zm00001d014861	-0.874476	0.0202616	3.39335
Zm00001d043548	-0.867866	0.00809487	3.92825
Zm00001d045385	-0.865839	0.00169798	5.09951
Zm00001d047592	-0.862963	0.0256139	3.24224
Zm00001d001399	-0.85948	0.00651566	3.66927
Zm00001d031059	-0.855596	0.0247548	3.30672
Zm00001d031279	-0.852865	0.045497	2.76516
Zm00001d046667	-0.84437	0.0129356	4.2274
Zm00001d014864	-0.842659	0.0337909	3.39036
Zm00001d049242	-0.840419	0.0172028	4.82611
Zm00001d009394	-0.840049	0.0272758	3.04691
Zm00001d048246	-0.838517	0.0265979	3.04541
Zm00001d045381	-0.838367	0.00840487	4.01711
Zm00001d051044	-0.83796	0.0189606	3.40678
Zm00001d045384	-0.835119	0.00113735	5.18521
Zm00001d047745	-0.831664	0.0434328	3.20829
Zm00001d014797	-0.827952	0.0440689	3.10008
Zm00001d032761	-0.827755	0.0265665	3.47633
Zm00001d042879	-0.826403	0.0485652	3.2452
Zm00001d025617	-0.822858	2.71545e-05	7.90387
Zm00001d011615	-0.82225	0.000501736	4.82124
Zm00001d040292	-0.821681	0.0319866	3.25773
Zm00001d025777	-0.819844	6.6394e-05	5.86539
Zm00001d012672	-0.817851	0.00468236	4.09028
Zm00001d000197	-0.815722	0.0159306	3.51433
Zm00001d026426	-0.813487	0.00482757	3.93393
Zm00001d006347	-0.81333	0.0208559	3.92836
Zm00001d002405	-0.803021	0.0476447	3.21873
Zm00001d011821	-0.801408	0.0284254	3.4983
Zm00001d020228	-0.79419	0.0143397	3.80571
Zm00001d012527	-0.791787	0.0145943	3.73776
Zm00001d011927	-0.791651	0.0146918	3.74615
Zm00001d026237	-0.788155	0.0237698	3.59609
Zm00001d042950	-0.787605	0.00754213	4.48481
Zm00001d009541	-0.784063	0.00532346	3.90627
Zm00001d030837	-0.782311	0.0125874	3.70457
Zm00001d053908	-0.777202	0.000642493	6.4686
Zm00001d003925	-0.77172	0.00776048	4.22151
Zm00001d043581	-0.769435	0.0384191	3.19636
Zm00001d038648	-0.768992	0.0175576	3.57036
Zm00001d025352	-0.767527	0.0051331	4.45623
Zm00001d014569	-0.764044	0.019075	3.92499
Zm00001d048826	-0.763933	0.00145818	5.7424
Zm00001d013101	-0.757377	0.0145774	3.89321
Zm00001d024825	-0.751267	0.0348852	3.35768
Zm00001d053566	-0.750527	0.0149328	4.05224
Zm00001d020358	-0.748355	0.0151842	3.82104
Zm00001d013495	-0.747863	0.021447	3.48098
Zm00001d042290	-0.744542	0.0477661	3.04844
Zm00001d038400	-0.743358	0.00471191	4.45578
Zm00001d020977	-0.738511	0.0381762	4.15897
Zm00001d008393	-0.734018	0.0390235	3.17219
Zm00001d003502	-0.732626	0.0384716	5.0858
Zm00001d041334	-0.732093	0.0494678	3.80241
Zm00001d027206	-0.732045	0.0498794	3.13241
Zm00001d000561	-0.731852	0.017633	3.93869
Zm00001d026297	-0.731578	0.0146355	4.93197
Zm00001d025015	-0.730444	0.0167596	3.86444
Zm00001d036136	-0.723177	0.000118776	7.00998
Zm00001d030937	-0.722445	0.0408994	3.74177
Zm00001d052628	-0.721975	0.0117624	4.04265
Zm00001d033948	-0.718894	0.0086764	4.33502
Zm00001d026144	-0.713626	0.0159551	4.05674
Zm00001d034840	-0.713446	0.0477505	3.44176
Zm00001d011026	-0.709914	0.000374621	8.51378
Zm00001d050498	-0.70827	0.0376589	3.78674
Zm00001d009564	-0.706866	0.0122497	4.32874
Zm00001d024661	-0.706003	0.0179655	3.83468
Zm00001d019100	-0.704569	0.00297979	5.28799
Zm00001d009891	-0.701208	0.0484721	4.02498
Zm00001d012883	-0.700342	0.0106732	4.46417
Zm00001d036388	-0.698209	0.0110359	4.28531
Zm00001d024601	-0.69643	0.0461921	4.10968
Zm00001d050942	-0.696215	0.0304808	3.95559
Zm00001d011589	-0.695243	0.0378569	3.57574
Zm00001d026678	-0.694486	0.0473174	3.22947
Zm00001d031851	-0.693985	0.021751	4.06793
Zm00001d030173	-0.693538	0.0124678	4.39891
Zm00001d050310	-0.690721	0.0376305	3.69894
Zm00001d047634	-0.689615	0.0159723	4.69701
ZeamMp050	-0.68475	0.00586724	5.24817
Zm00001d008691	-0.683856	0.0103025	4.61522
Zm00001d002147	-0.682527	0.0489141	3.54861
Zm00001d046396	-0.682246	0.0266877	3.88363
Zm00001d039319	-0.680397	0.0240677	4.06644
Zm00001d009549	-0.679363	0.0136289	4.52924
Zm00001d007682	-0.678993	0.0389586	3.83086
Zm00001d050326	-0.678625	0.0273458	3.87003
Zm00001d049709	-0.678078	0.00312669	4.9167
Zm00001d049479	-0.676217	0.00297961	5.00385
Zm00001d016876	-0.674296	0.0396121	3.54833
Zm00001d007169	-0.670844	0.0322472	4.11138
Zm00001d039183	-0.670803	0.00836954	5.20673
Zm00001d052292	-0.670528	0.0385568	3.55391
Zm00001d047687	-0.668089	0.042501	3.58531
Zm00001d045535	-0.664437	0.0335666	4.42566
Zm00001d021598	-0.661216	0.0256714	4.55771
Zm00001d038529	-0.660054	0.0462931	3.7495
Zm00001d012731	-0.658919	0.0431689	3.7985
Zm00001d037050	-0.654634	0.0444076	3.50047
Zm00001d053143	-0.651937	0.00521034	5.12717
Zm00001d021843	-0.650927	0.000447784	9.00453
Zm00001d042621	-0.650781	0.010008	5.07729
Zm00001d046651	-0.650257	0.0380677	3.62896
Zm00001d048503	-0.648178	0.0041798	4.85206
Zm00001d013318	-0.647849	0.0135044	4.71494
Zm00001d021050	-0.638945	0.00755229	4.88861
Zm00001d029618	-0.635117	0.014471	4.5585
Zm00001d024548	-0.633248	0.00295409	6.75714
Zm00001d014949	-0.629791	0.0218111	4.43239
Zm00001d037051	-0.629156	0.0425865	4.19686
Zm00001d008530	-0.629029	0.0360569	3.79505
Zm00001d015213	-0.627931	0.0153828	5.27046
Zm00001d012155	-0.627635	0.0108492	4.63228
Zm00001d007053	-0.627133	0.0102844	5.07555
Zm00001d023682	-0.62602	0.0380634	4.00186
Zm00001d043982	-0.625254	0.043079	4.08198
Zm00001d020392	-0.622063	0.043974	3.83255
Zm00001d043323	-0.617794	0.0453392	4.27079
Zm00001d027821	-0.614814	0.00909693	5.99136
Zm00001d001900	-0.613919	0.00397861	5.28147
Zm00001d053788	-0.610401	0.0105664	7.03383
Zm00001d022525	-0.608218	0.0106368	5.02601
Zm00001d011014	-0.605097	0.0362027	6.46668
Zm00001d053112	-0.60364	0.00165406	7.20461
Zm00001d034157	-0.601431	0.0425658	4.05093
Zm00001d011108	-0.600012	0.0280488	4.48085
Zm00001d041957	-0.599458	0.0232456	4.18424
Zm00001d014474	-0.597491	0.027873	4.18141
Zm00001d011016	-0.596204	0.0486712	6.30865
Zm00001d039454	-0.593107	0.0292337	4.51823
Zm00001d008874	-0.592746	0.0380292	4.29229
Zm00001d043413	-0.592187	0.0419686	7.22924
Zm00001d009548	-0.59098	0.040009	4.44948
Zm00001d005315	-0.588871	0.0136559	5.5004
Zm00001d012684	-0.587327	0.00741647	6.01064
Zm00001d019233	-0.586705	0.00559857	5.40768
Zm00001d051824	-0.586272	0.0394627	4.13845
Zm00001d050479	-0.585594	0.0112686	5.44502
Zm00001d027630	-0.580251	0.019997	4.5684
Zm00001d028820	-0.577801	0.035611	4.66489
Zm00001d013332	-0.576799	0.037678	4.8426
Zm00001d038796	-0.575354	0.0272479	4.45753
Zm00001d002951	-0.573595	0.0203273	4.57258
Zm00001d009718	-0.571384	0.0324161	4.54332
Zm00001d017503	-0.570398	0.0487838	3.93504
Zm00001d011028	-0.568904	0.00245743	8.34697
Zm00001d050800	-0.56486	0.0236403	4.65386
Zm00001d019192	-0.559819	0.0206935	5.51565
Zm00001d009513	-0.559227	0.0287439	4.76284
Zm00001d007027	-0.555837	0.0135402	5.43506
Zm00001d022106	-0.547407	0.0107321	5.52284
Zm00001d019172	-0.539906	0.0446152	4.6607
Zm00001d002857	-0.539603	0.0162441	5.42304
Zm00001d011111	-0.538477	0.0448349	4.29121
Zm00001d030892	-0.537565	0.0485215	4.33099
Zm00001d026520	-0.536843	0.0113878	5.95421
Zm00001d014128	-0.536333	0.0483323	4.73967
Zm00001d008750	-0.519011	0.0130243	6.0607
Zm00001d039304	-0.517049	0.0377285	4.57531
Zm00001d019324	-0.513709	0.019179	5.051
Zm00001d053749	-0.512829	0.0149009	5.39547
Zm00001d004407	-0.511087	0.0473023	4.68733
Zm00001d051056	-0.509551	0.0133951	6.43093
Zm00001d007042	-0.508974	0.0137696	6.41228
Zm00001d026577	-0.50896	0.0193489	6.0264
Zm00001d013421	-0.507114	0.0404404	4.66172
Zm00001d005905	-0.504475	0.0323455	5.06398
Zm00001d034517	-0.50371	0.0153607	5.37279
Zm00001d006160	-0.497218	0.0137033	6.3071
Zm00001d023343	-0.496824	0.0245782	6.40728
Zm00001d039914	-0.494465	0.0115859	6.6621
Zm00001d007640	-0.492411	0.0451896	4.80695
Zm00001d024327	-0.489729	0.0290022	5.395
Zm00001d033211	-0.480857	0.0335776	4.86258
Zm00001d045387	-0.479776	0.0228774	5.78802
Zm00001d018515	-0.479455	0.0431373	5.20905
Zm00001d051599	-0.476019	0.0190933	5.55996
Zm00001d039273	-0.472019	0.0344695	5.45348
Zm00001d036477	-0.471333	0.042799	5.33416
Zm00001d037109	-0.469523	0.0296649	5.5158
Zm00001d039180	-0.467384	0.0254756	6.92858
Zm00001d053725	-0.467145	0.0447561	4.80207
Zm00001d029091	-0.466892	0.0485529	6.25394
Zm00001d053761	-0.465679	0.0317516	5.30227
Zm00001d007767	-0.464689	0.0421886	6.53648
Zm00001d039002	-0.463209	0.048493	4.91199
Zm00001d023465	-0.458854	0.0443483	4.954
Zm00001d039272	-0.455064	0.0460604	5.56097
Zm00001d011611	-0.450187	0.0474768	4.85682
Zm00001d009594	-0.447115	0.020941	7.23903
Zm00001d019890	-0.443053	0.0427464	6.42083
Zm00001d013737	-0.440045	0.0248885	6.66272
Zm00001d026521	-0.434372	0.0440258	5.78653
Zm00001d019750	-0.421106	0.0393079	7.11583
Zm00001d012267	-0.399696	0.0378196	6.56477
Zm00001d052117	-0.391167	0.0481264	6.35476
Zm00001d025801	-0.383645	0.0447936	8.50797
Zm00001d006287	0.36157	0.0279965	9.21427
Zm00001d031701	0.369158	0.0468645	8.48573
Zm00001d042490	0.371019	0.0493098	6.93869
Zm00001d011741	0.37229	0.0291662	9.98219
Zm00001d028787	0.37263	0.0491099	6.98284
Zm00001d044459	0.390938	0.0475424	6.98825
Zm00001d048201	0.392109	0.0377015	7.68298
Zm00001d031967	0.398627	0.0343285	7.27757
Zm00001d010566	0.398655	0.0267514	8.7016
Zm00001d041112	0.406564	0.0247244	7.62235
Zm00001d041445	0.407434	0.0496427	6.21165
Zm00001d053371	0.413083	0.0406651	6.58871
Zm00001d009271	0.424751	0.0326042	7.41718
Zm00001d044277	0.427385	0.0396749	5.61032
Zm00001d053658	0.43049	0.0433115	5.59861
Zm00001d044650	0.430671	0.0306746	6.37198
Zm00001d008622	0.43398	0.0478043	5.40309
Zm00001d040757	0.437936	0.0390518	5.73519
Zm00001d028543	0.439663	0.0471995	5.80341
Zm00001d037236	0.439768	0.0350886	6.08206
Zm00001d050089	0.440504	0.0444993	5.42051
Zm00001d008242	0.447343	0.021689	7.43633
Zm00001d003460	0.450748	0.0476612	5.30279
ENSRNA049463738	0.451678	0.0190689	7.8903
ENSRNA049463761	0.452333	0.0190703	7.88851
Zm00001d010588	0.452526	0.0200654	8.11891
Zm00001d038057	0.453538	0.0453168	6.65401
Zm00001d040689	0.454395	0.0476981	5.38038
Zm00001d013597	0.457338	0.0333199	5.44858
Zm00001d015313	0.458674	0.0354957	5.64068
Zm00001d023964	0.458718	0.0213629	6.97776
Zm00001d052865	0.459798	0.0185753	6.44975
Zm00001d041138	0.460373	0.0240424	6.20981
Zm00001d008380	0.461878	0.0315155	5.63752
Zm00001d021553	0.469878	0.0329511	5.69621
Zm00001d010341	0.474552	0.0377177	5.1017
Zm00001d045819	0.478763	0.0294576	5.86361
Zm00001d026662	0.479767	0.0234606	5.59347
Zm00001d013116	0.480021	0.0335345	5.34793
Zm00001d026483	0.482018	0.0403079	5.22395
Zm00001d041127	0.483683	0.0405744	5.27596
Zm00001d051052	0.484408	0.0284582	5.94068
Zm00001d040178	0.484628	0.0195499	6.31665
Zm00001d035693	0.488398	0.033462	5.78655
Zm00001d017150	0.488402	0.0202245	5.51797
Zm00001d040341	0.49123	0.0285557	5.64728
Zm00001d018005	0.492343	0.0111137	6.57972
Zm00001d033817	0.492618	0.0443672	5.54825
Zm00001d004807	0.492656	0.0360259	5.46776
Zm00001d043558	0.493642	0.0316863	5.65444
Zm00001d036798	0.497387	0.021635	5.44844
Zm00001d015662	0.499521	0.0238478	5.6115
Zm00001d013801	0.503634	0.0463729	5.06402
Zm00001d012145	0.503897	0.0449054	4.93916
Zm00001d028227	0.504358	0.0436208	5.1623
Zm00001d034109	0.50864	0.025621	5.12918
Zm00001d019473	0.511077	0.0127901	6.84397
Zm00001d041255	0.514334	0.028395	4.90889
Zm00001d030694	0.515581	0.0138954	6.22588
Zm00001d006753	0.516991	0.0162335	6.31207
Zm00001d028662	0.518293	0.040545	5.77143
Zm00001d008249	0.518604	0.0214648	5.20799
Zm00001d044273	0.519527	0.046616	4.71766
Zm00001d050125	0.521246	0.0144962	5.57325
Zm00001d034551	0.524359	0.0324889	5.94363
Zm00001d049652	0.524964	0.0236979	5.9264
Zm00001d045491	0.534606	0.0321943	5.18203
Zm00001d053641	0.534823	0.0404364	4.68584
Zm00001d011854	0.535659	0.023472	4.82937
Zm00001d043737	0.537844	0.0221102	5.18629
Zm00001d012247	0.538964	0.0206369	5.04453
Zm00001d052225	0.540476	0.025068	5.87316
Zm00001d039346	0.540483	0.0474259	4.44691
Zm00001d047667	0.540964	0.00774891	6.18732
Zm00001d042017	0.541018	0.0336983	4.76365
Zm00001d043911	0.548076	0.0272214	4.77657
Zm00001d039141	0.549395	0.0175725	5.06576
Zm00001d015095	0.549677	0.0379958	5.09097
Zm00001d042997	0.553033	0.0110572	5.85173
Zm00001d005713	0.553558	0.0458029	4.676
Zm00001d008295	0.559322	0.0128243	5.75097
Zm00001d044488	0.5622	0.0137296	5.45722
Zm00001d029263	0.563386	0.0193218	4.94253
Zm00001d038165	0.564519	0.0227644	5.16617
Zm00001d043814	0.565874	0.0457452	4.41991
Zm00001d004591	0.565959	0.00863266	5.49778
Zm00001d039904	0.56601	0.0375294	4.60806
Zm00001d027888	0.567556	0.0451977	4.70511
Zm00001d007605	0.573068	0.0249523	4.92404
Zm00001d039318	0.574677	0.0461158	4.91068
Zm00001d026669	0.575841	0.0320346	4.66959
Zm00001d008330	0.578797	0.0451664	4.35147
Zm00001d044365	0.578987	0.0480721	4.94349
Zm00001d015837	0.579348	0.0139614	4.98021
Zm00001d015025	0.580566	0.0135812	5.43828
Zm00001d026614	0.580951	0.0344319	4.6416
Zm00001d010043	0.582361	0.0310244	4.386
Zm00001d032667	0.58546	0.0172235	4.87279
Zm00001d043356	0.589412	0.0487173	4.10593
Zm00001d033468	0.592988	0.0302426	4.76292
Zm00001d014779	0.596535	0.0198099	4.6448
Zm00001d053175	0.599212	0.0306153	4.31102
Zm00001d053894	0.600813	0.0351078	4.93872
Zm00001d021392	0.60161	0.00948349	5.5281
Zm00001d032435	0.602441	0.015006	5.36967
Zm00001d046581	0.603362	0.00906673	6.05098
Zm00001d001276	0.604303	0.00945605	5.1686
Zm00001d017960	0.605325	0.0194138	4.60589
Zm00001d049389	0.610628	0.00363473	6.09308
Zm00001d009418	0.618855	0.0497239	4.53249
Zm00001d039663	0.622193	0.00121751	6.8992
Zm00001d018429	0.625493	0.0149305	4.96404
Zm00001d023630	0.626967	0.0281925	4.95147
Zm00001d018197	0.628353	0.0108983	5.06486
Zm00001d024333	0.628872	0.0493377	4.09233
Zm00001d001516	0.630007	0.0107493	5.17687
Zm00001d036563	0.635697	0.00617512	5.32622
Zm00001d006494	0.636972	0.00669402	5.26016
Zm00001d025222	0.639441	0.039757	4.10963
Zm00001d034510	0.640499	0.0245927	4.76045
Zm00001d007987	0.640966	0.0296688	4.30236
Zm00001d014158	0.643567	0.0480256	3.99724
Zm00001d013168	0.644217	0.0184568	4.48223
Zm00001d032935	0.648643	0.00765229	4.92782
Zm00001d028762	0.652767	0.0197642	4.5905
Zm00001d013095	0.654278	0.0442693	3.92158
Zm00001d008573	0.65469	0.0115166	4.6936
Zm00001d010050	0.659418	0.0382546	4.28314
Zm00001d028752	0.660519	0.0211747	4.64996
Zm00001d037438	0.660602	0.0344947	4.08418
Zm00001d035199	0.662714	0.0142509	4.77487
Zm00001d048095	0.663335	0.0486166	3.71389
Zm00001d032942	0.665145	0.0496203	3.8424
Zm00001d007193	0.66526	0.00412216	4.93692
Zm00001d034679	0.669768	0.0282122	4.1596
Zm00001d005808	0.672355	0.0411718	3.94271
Zm00001d023396	0.673509	0.0151132	4.41578
Zm00001d052027	0.680243	0.0189491	4.159
Zm00001d025149	0.683007	0.0145626	4.36387
Zm00001d049080	0.686464	0.0137792	4.5992
Zm00001d038733	0.694233	0.0477054	3.99414
Zm00001d040392	0.695576	0.0344921	3.86683
Zm00001d003924	0.697792	0.0212881	4.27099
Zm00001d020272	0.698161	0.00810407	4.80401
Zm00001d010711	0.699178	0.0443433	3.9853
Zm00001d013210	0.700434	0.0181922	4.14108
Zm00001d027807	0.703847	0.00661409	5.02674
Zm00001d039287	0.707133	0.0193131	4.15093
Zm00001d026165	0.713801	0.0305395	4.04824
Zm00001d053827	0.718865	0.0478704	3.74385
Zm00001d033837	0.719768	0.0483194	4.06281
Zm00001d042436	0.722196	0.0131901	4.50738
Zm00001d027191	0.727568	0.0490123	3.69992
Zm00001d034965	0.731121	0.0228804	3.93952
Zm00001d054088	0.731409	0.0251708	3.92698
Zm00001d021283	0.734067	0.00250249	5.01568
Zm00001d021284	0.735263	0.0497794	3.61188
Zm00001d018973	0.735495	0.0189831	4.05114
Zm00001d044923	0.735799	0.0376945	4.43609
Zm00001d032358	0.739823	0.0221693	4.01201
Zm00001d004998	0.74126	0.029864	4.02509
Zm00001d024708	0.742357	0.0161157	4.06254
Zm00001d037449	0.743035	0.0276152	3.99192
Zm00001d007307	0.746076	0.00399708	4.56967
Zm00001d012913	0.74612	0.02138	4.18215
Zm00001d037632	0.75527	0.0246886	4.28309
Zm00001d052143	0.756788	0.0287484	4.15771
Zm00001d019241	0.757451	0.0136982	4.2188
Zm00001d048345	0.758581	0.00158271	4.92453
Zm00001d034894	0.760056	0.00437499	4.5838
Zm00001d050022	0.762632	0.0139342	4.0746
Zm00001d043391	0.767374	0.0390995	3.56655
Zm00001d006096	0.768946	0.00422354	4.5856
Zm00001d002419	0.770989	0.0186634	3.99998
Zm00001d022268	0.776128	0.0468405	3.51608
Zm00001d003228	0.777042	0.0365725	3.5823
Zm00001d024839	0.778094	0.015216	4.2221
Zm00001d023978	0.781145	0.0163744	4.00034
Zm00001d051605	0.790504	0.0165091	4.00871
Zm00001d032402	0.79378	0.0451171	4.00841
Zm00001d004857	0.798253	0.0154129	4.2365
Zm00001d027585	0.800696	0.048678	3.47765
Zm00001d003546	0.806562	0.0266865	3.6961
Zm00001d043628	0.809247	0.0403279	4.31114
Zm00001d021203	0.809976	0.0136656	4.09994
Zm00001d043864	0.810686	0.0135367	4.01652
Zm00001d025988	0.813902	0.029436	3.6009
Zm00001d029214	0.81457	0.00247792	4.698
Zm00001d026143	0.816614	0.014825	3.98696
Zm00001d034591	0.817956	0.0470971	3.36609
Zm00001d026452	0.818079	0.0251024	3.66307
Zm00001d042092	0.823564	0.0459885	3.29832
Zm00001d024082	0.830555	0.00911877	4.18752
Zm00001d052239	0.831425	0.0436318	3.23942
Zm00001d039110	0.837162	0.00799378	4.53434
Zm00001d026152	0.839482	0.0384453	3.31046
Zm00001d017762	0.840065	0.0101795	3.87958
Zm00001d043630	0.843778	0.03144	4.30189
Zm00001d025659	0.847767	0.00917317	4.17663
Zm00001d047617	0.850358	0.0494491	3.50053
Zm00001d007277	0.850682	0.0208279	3.62299
Zm00001d042708	0.852333	0.00727737	4.12777
Zm00001d043395	0.856894	0.0304298	3.4593
Zm00001d013531	0.866908	0.00278935	4.28466
Zm00001d014060	0.868481	0.0231476	4.14784
Zm00001d049443	0.870106	0.0306905	3.40356
Zm00001d045747	0.872229	0.0165022	3.53431
Zm00001d041873	0.878767	0.0197612	3.89872
Zm00001d005846	0.881365	0.0446454	3.03813
Zm00001d051421	0.895069	0.0119713	3.85728
Zm00001d024813	0.895946	0.00592157	3.90578
Zm00001d024051	0.899144	0.00575292	4.24658
Zm00001d043830	0.907309	0.00488789	4.41589
Zm00001d018350	0.91605	0.00606549	3.96238
Zm00001d015985	0.923601	0.00659981	3.93165
Zm00001d019394	0.924839	0.0389108	2.97111
Zm00001d006070	0.924969	0.000796675	4.36587
Zm00001d021205	0.929286	0.0299165	3.30082
Zm00001d017717	0.936926	0.0245043	3.15608
Zm00001d020727	0.938881	0.0174517	3.43403
Zm00001d024429	0.943647	0.0281973	3.15529
Zm00001d037035	0.955979	0.0375562	2.99603
Zm00001d034991	0.970275	0.0324211	3.1776
Zm00001d025845	0.977142	0.0386224	2.91851
Zm00001d047935	0.981513	0.00514661	3.70928
Zm00001d010825	0.98345	0.0340268	3.26668
Zm00001d049928	0.991994	0.0204041	3.35162
Zm00001d021181	1.00397	0.0279936	3.11936
Zm00001d004051	1.00988	0.0395339	3.34919
Zm00001d015152	1.01616	0.0105408	3.36523
Zm00001d028771	1.01886	0.0376334	3.03524
Zm00001d045455	1.02761	0.0178439	3.293
Zm00001d016679	1.02953	0.0255622	3.13099
Zm00001d036788	1.03542	0.00779611	3.44039
Zm00001d026984	1.04902	0.0483266	2.74432
Zm00001d031725	1.06471	0.0491183	2.76698
Zm00001d051906	1.07574	0.00558947	3.39806
Zm00001d049597	1.07831	0.0456512	2.64984
Zm00001d020036	1.08461	0.0235546	3.08093
Zm00001d013849	1.08986	0.0291699	3.08438
Zm00001d033544	1.09243	0.0372601	2.66304
Zm00001d043012	1.0944	0.0319205	2.88805
Zm00001d044300	1.09737	4.73175e-06	4.95963
Zm00001d022435	1.09959	0.00622179	3.63088
Zm00001d038211	1.10928	1.47607e-05	4.92915
Zm00001d005143	1.12262	0.0209367	3.01352
Zm00001d047063	1.12416	0.0404339	2.68555
Zm00001d034941	1.13371	0.0220315	2.91133
Zm00001d025086	1.1456	0.0251	2.81385
Zm00001d019725	1.15214	0.0142814	3.30271
Zm00001d041393	1.15232	0.00148411	3.76875
Zm00001d034020	1.15993	0.0345874	3.05422
Zm00001d019184	1.16874	0.0439033	2.55998
Zm00001d003757	1.17848	0.00452122	4.02383
Zm00001d042948	1.1793	0.000605956	3.9542
Zm00001d029738	1.192	0.016668	2.72435
Zm00001d020429	1.20225	0.0190405	2.85058
ENSRNA049479884	1.22347	0.00305026	7.37534
ENSRNA049479912	1.23174	0.00244285	7.32822
ENSRNA049479895	1.23592	0.00288293	7.30064
Zm00001d005030	1.24014	0.0475576	2.62641
Zm00001d008602	1.24188	0.0113263	3.18031
Zm00001d014513	1.24273	0.00891417	3.08572
Zm00001d002345	1.27792	0.0265806	2.76201
Zm00001d038881	1.27926	0.0243389	2.78004
Zm00001d023174	1.30634	0.0263645	2.79392
Zm00001d017458	1.3142	0.0364835	2.52159
Zm00001d023342	1.31645	0.0291763	2.82395
Zm00001d038121	1.31938	0.0211524	2.89889
Zm00001d041596	1.33227	0.0393084	2.53479
Zm00001d041949	1.33617	0.00435549	3.05564
Zm00001d037417	1.35186	0.0124459	2.95041
Zm00001d038998	1.35603	0.0187065	2.68947
ENSRNA049478975	1.36937	0.0243397	4.59969
ENSRNA049478999	1.36937	0.0243383	4.59969
Zm00001d002256	1.37398	0.0396145	2.56933
Zm00001d034772	1.37611	3.63381e-05	5.09996
Zm00001d022533	1.38364	0.025833	2.56757
Zm00001d034771	1.41189	2.20545e-06	4.92954
Zm00001d053416	1.42043	0.0104635	2.73274
Zm00001d019035	1.42045	0.00193942	6.25627
Zm00001d013157	1.42602	0.0157546	2.89446
Zm00001d033541	1.44864	0.0489863	2.03371
Zm00001d000711	1.46133	0.0423609	2.26139
Zm00001d006010	1.48211	0.00404122	3.16009
Zm00001d037974	1.48396	0.0276508	2.44557
Zm00001d040758	1.49216	0.0316321	2.47792
Zm00001d029008	1.49311	0.0129478	2.80461
Zm00001d022811	1.49909	0.0453032	2.06582
Zm00001d016834	1.50102	0.0217879	3.09977
Zm00001d027768	1.52639	0.0124008	2.4906
Zm00001d033473	1.5297	0.00266683	2.94604
Zm00001d035542	1.53021	0.0491721	1.82327
Zm00001d031647	1.54759	0.0366329	2.09245
Zm00001d036396	1.54867	0.034831	2.0949
Zm00001d031633	1.54881	0.0227656	2.09949
Zm00001d011632	1.57137	0.00516171	2.68753
ENSRNA049479266	1.57801	0.0089546	3.68971
ENSRNA049479257	1.57801	0.00896422	3.68971
Zm00001d043741	1.5914	0.00782589	2.53077
Zm00001d002725	1.60603	0.0323374	2.12662
Zm00001d017338	1.60746	0.00926592	2.55012
Zm00001d005679	1.60987	0.0132232	2.35566
Zm00001d050938	1.61306	0.0400406	1.8657
Zm00001d034773	1.6177	7.66685e-06	4.90698
Zm00001d002991	1.6222	0.00132543	3.4674
Zm00001d005953	1.64915	0.0335844	2.15432
Zm00001d000951	1.65354	0.0064468	3.66623
Zm00001d000952	1.65354	0.00644462	3.66623
Zm00001d047236	1.65572	0.0482034	1.89625
Zm00001d038546	1.6722	0.0109708	2.59394
Zm00001d023969	1.67303	0.0196632	2.17099
Zm00001d032035	1.67327	0.00154846	2.75897
Zm00001d004138	1.68504	0.000475576	3.18492
Zm00001d020402	1.70872	0.0385581	1.90943
Zm00001d012007	1.72271	0.0119905	2.19986
Zm00001d028902	1.75472	0.0327221	1.94457
Zm00001d016008	1.76639	0.0116339	2.22439
Zm00001d031265	1.76973	0.00187685	2.81597
Zm00001d001585	1.77003	0.00695069	2.45872
Zm00001d025557	1.77343	0.0200942	2.45789
Zm00001d016636	1.81345	0.033168	1.98117
Zm00001d005077	1.81698	0.00157692	3.61974
Zm00001d014282	1.81803	0.0362653	1.96306
Zm00001d039096	1.82571	0.00223706	2.49102
Zm00001d050148	1.86626	0.0316505	2.01307
Zm00001d033138	1.86849	0.0315966	2.01207
Zm00001d007952	1.89506	0.0352483	1.68387
Zm00001d027166	1.89782	0.000595727	2.9167
Zm00001d019688	1.90663	0.0499227	1.69044
Zm00001d010068	1.94532	0.0158111	2.06233
Zm00001d013119	1.9471	0.0488508	1.72249
Zm00001d027165	1.97785	0.000269901	2.97386
Zm00001d000179	1.99961	0.0283561	2.11525
Zm00001d010679	2.00602	0.0337111	1.7403
Zm00001d031445	2.03122	0.00550007	2.40081
Zm00001d053183	2.04281	0.00320737	2.4023
Zm00001d030726	2.06018	0.0213398	1.77581
Zm00001d017685	2.12898	0.0424075	1.81775
Zm00001d044843	2.13344	0.0140396	1.81359
Zm00001d020501	2.13603	0.012776	1.81477
Zm00001d024424	2.13609	0.0309854	1.82011
ENSRNA049479875	2.1525	0.00978945	8.27102
Zm00001d003875	2.18271	0.0073357	2.21186
Zm00001d027868	2.20349	0.00251529	2.22783
ENSRNA049479871	2.30008	0.00012	8.04399
ENSRNA049479921	2.33941	0.0142109	8.13096
Zm00001d049916	2.34917	0.00542395	1.94584
ENSRNA049478177	2.36289	0.00596257	3.7712
Zm00001d053358	2.37987	0.000115315	2.63858
Zm00001d033223	2.40371	0.00302082	1.97532
Zm00001d000255	2.45219	0.0386521	1.48044
Zm00001d045397	2.45219	0.0386521	1.48044
Zm00001d006549	2.4522	0.0388009	1.48282
ENSRNA049479918	2.46323	0.000100071	7.90944
Zm00001d035222	2.47691	4.05895e-06	5.38362
Zm00001d048508	2.54473	0.0473934	1.53165
Zm00001d017811	2.55541	0.0386521	1.53745
ENSRNA049478949	2.62704	0.0416969	3.77817
ENSRNA049479365	2.65149	0.0225188	1.58304
Zm00001d007491	2.65161	0.0225188	1.58737
Zm00001d043254	2.66947	0.0291505	1.59054
ENSRNA049478193	2.69759	0.0125425	3.2098
ENSRNA049478963	2.71904	0.0101275	5.17385
Zm00001d010507	2.72679	0.0292667	1.63048
ENSRNA049478320	2.85868	0.00907174	3.33422
ENSRNA049478201	2.90403	0.00115838	3.75467
Zm00001d053369	2.90627	0.0075529	1.72325
ENSRNA049478956	2.90936	0.00137876	5.50353
ENSRNA049478230	2.93732	0.0275306	2.38204
ENSRNA049478260	2.94379	0.00138501	3.61109
Zm00001d045858	2.96533	0.00022934	2.34719
ENSRNA049478633	2.9772	1.42871e-06	4.19251
Zm00001d040952	2.97847	0.0111172	1.77026
ENSRNA049477415	3.01642	0.0272812	4.02854
Zm00001d009608	3.06283	0.00302315	1.8237
Zm00001d001384	3.06451	0.00296492	1.82264
ENSRNA049478534	3.1127	0.0162922	2.96321
ENSRNA049478247	3.11438	0.00547837	2.55438
ENSRNA049478756	3.13763	0.0131822	4.19789
ENSRNA049478993	3.15481	0.0276599	3.68542
ENSRNA049478287	3.1845	0.0040016	4.96579
ENSRNA049478119	3.21808	0.00383906	4.99337
ENSRNA049478576	3.33965	3.86063e-08	4.62219
ENSRNA049478138	3.87998	5.37132e-07	5.30405
ENSRNA049478167	3.94176	0.00281826	2.45992
Zm00001d016661	3.96225	0.00040434	6.39856
ENSRNA049478987	4.00425	0.000887885	3.77984
ENSRNA049478292	4.01966	6.55735e-05	4.73517
ENSRNA049478106	4.05124	5.25145e-05	4.76103
Zm00001d000983	4.05124	5.2506e-05	4.76103
Zm00001d001299	4.05124	5.24845e-05	4.76103
Zm00001d001300	4.05124	5.24786e-05	4.76103
Zm00001d001301	4.05124	5.2462e-05	4.76103
Zm00001d001302	4.05124	5.24486e-05	4.76103
ENSRNA049478301	4.22185	0.000313973	2.68738
ENSRNA049478600	4.94662	6.11739e-16	6.40357
ENSRNA049479033	4.98358	0.000113495	4.45102
ENSRNA049478607	5.25073	2.87705e-10	6.27779
ENSRNA049478615	5.36956	6.59803e-11	6.27521
ENSRNA049478640	5.46494	1.11484e-16	6.38828
ENSRNA049478590	5.81415	0.000606497	4.77857
Zm00001d037876	7.62604	1.09154e-50	5.52077
