# Supplementary material for: Decoding the gene regulatory network of endosperm differentiation in maize
Source: Nat Commun. 2024 Jan 2;15:34. doi: 10.1038/s41467-023-44369-7 (PMC10762121; doi:10.1038/s41467-023-44369-7)
Supplement: Supplementary file 28 — Supplementary Data 25 [file 41467_2023_44369_MOESM28_ESM.xlsx]

## Sheet: Sheet1
Supplementary Data 25: DEGs Identified in the mybr29-1 mutant.
GeneID	logFC	qvalue	logCPM
ENSRNA049479045	-7.94468	2.33434e-06	4.7673
ENSRNA049479040	-7.39037	8.88149e-06	4.75019
ENSRNA049479065	-7.04074	1.35327e-05	4.7776
ENSRNA049479057	-7.03613	1.3664e-05	4.77344
Zm00001d031728	-6.82025	1.00547e-05	5.51448
ENSRNA049479027	-6.72275	2.04495e-05	4.78304
ENSRNA049478267	-5.73151	1.97362e-09	4.72849
ENSRNA049478226	-5.59875	3.405e-09	4.7305
ENSRNA049478313	-5.1463	7.35791e-09	4.48235
ENSRNA049478227	-5.13867	7.5213e-09	4.4754
ENSRNA049478260	-4.76687	2.27043e-05	4.11989
ENSRNA049478689	-4.76081	0.00150896	1.99867
ENSRNA049478333	-4.68335	3.41348e-07	5.18807
ENSRNA049478207	-4.67512	7.7429e-09	4.49848
ENSRNA049478522	-4.64009	1.16094e-06	2.30773
ENSRNA049478362	-4.52188	5.82288e-06	3.65045
ENSRNA049478109	-4.51546	1.42898e-06	5.19573
Zm00001d037874	-4.34711	0.00250309	2.03543
Zm00001d047549	-4.107	0.00153797	1.40234
Zm00001d031794	-4.02917	1.52885e-05	0.557182
ENSRNA049479033	-3.90744	0.000305469	5.02228
ENSRNA049478113	-3.87363	3.21771e-07	4.59497
Zm00001d003188	-3.863	1.95896e-05	0.449408
ENSRNA049478494	-3.79803	7.72681e-06	2.3976
ENSRNA049478122	-3.77439	2.04343e-06	4.83436
ENSRNA049478205	-3.72724	4.79546e-06	3.77444
Zm00001d024810	-3.62632	4.02915e-05	0.295525
Zm00001d037228	-3.56056	7.66956e-05	0.254823
Zm00001d047550	-3.5591	0.00400229	1.40146
ENSRNA049478375	-3.50357	2.64615e-05	2.61703
ENSRNA049478633	-3.44798	0.000253214	1.83182
ENSRNA049478681	-3.27626	0.000288859	4.08422
Zm00001d000909	-3.26311	0.000604851	0.0749783
Zm00001d004848	-3.22419	0.00745129	0.0688724
Zm00001d046184	-3.20434	4.81065e-08	1.27329
ENSRNA049478993	-3.11593	0.000822713	5.56919
ENSRNA049478771	-3.09188	0.00375035	0.580343
Zm00001d002394	-3.08669	0.00740126	-0.0243056
ENSRNA049478891	-3.06594	0.000188794	2.73057
Zm00001d044908	-2.99138	0.000157567	0.451894
Zm00001d028718	-2.93052	7.49716e-07	1.09012
Zm00001d026387	-2.88952	0.00380001	-0.126851
Zm00001d024809	-2.88662	0.00342529	-0.126548
Zm00001d045651	-2.8103	0.000859472	0.336268
Zm00001d026010	-2.77575	0.00645123	-0.181939
Zm00001d020864	-2.77244	8.36085e-07	1.21411
Zm00001d003757	-2.75418	9.29796e-09	1.58431
ENSRNA049478649	-2.74128	0.000980316	4.46617
Zm00001d043278	-2.70644	0.00579144	0.288659
Zm00001d043393	-2.68097	2.49638e-39	4.367
Zm00001d044906	-2.65906	6.27354e-05	0.905402
Zm00001d003349	-2.64538	0.000202358	0.596064
ENSRNA049479107	-2.61594	0.00267968	1.39638
Zm00001d003781	-2.60151	1.64689e-16	2.56841
Zm00001d037894	-2.58267	0.000331254	0.556692
Zm00001d042572	-2.52724	0.000188002	0.804033
ENSRNA049478262	-2.51216	0.000325143	2.77281
Zm00001d043323	-2.50831	1.44224e-18	2.88881
Zm00001d037205	-2.47284	2.00537e-06	1.20258
Zm00001d019035	-2.47143	4.58125e-06	1.20076
Zm00001d008779	-2.46884	0.00115982	0.485833
ENSRNA049479084	-2.42076	0.000207192	1.68401
Zm00001d017152	-2.41879	1.72757e-07	1.49112
ENSRNA049478881	-2.41638	0.00259984	2.85837
Zm00001d024814	-2.38794	4.7522e-05	0.943048
Zm00001d034977	-2.38651	0.00427288	0.4455
Zm00001d045800	-2.37914	1.35064e-05	1.13411
Zm00001d048683	-2.36163	0.00440905	0.0754268
Zm00001d002733	-2.36153	0.00200351	0.419413
Zm00001d034851	-2.35528	0.00155119	0.416672
ENSRNA049443806	-2.35511	0.00261028	0.412229
Zm00001d005079	-2.35511	0.00261028	0.412229
Zm00001d053836	-2.32268	0.000121147	3.67173
Zm00001d003016	-2.31554	1.56194e-05	1.08727
Zm00001d023466	-2.30042	0.000667844	0.651276
Zm00001d043723	-2.29804	0.000474671	0.885588
ENSRNA049479921	-2.29628	7.48731e-08	6.40323
Zm00001d028745	-2.28113	0.0086635	0.0314492
Zm00001d034382	-2.2609	7.06675e-05	1.23291
Zm00001d019212	-2.2273	0.00513458	0.33783
Zm00001d043049	-2.2021	0.000917744	0.589889
ENSRNA049478576	-2.15934	0.000103601	2.55674
Zm00001d003190	-2.15609	8.67439e-22	3.47254
ENSRNA049478140	-2.1508	0.000296478	4.149
Zm00001d020921	-2.10253	0.000414954	0.754235
ENSRNA049478156	-2.09705	0.00123208	0.750544
Zm00001d019019	-2.09595	0.000657215	0.746665
Zm00001d039346	-2.0915	0.00317851	0.257873
Zm00001d030544	-2.08698	0.00749025	0.260604
ENSRNA049478307	-2.08067	0.00363989	4.58652
Zm00001d007504	-2.06196	1.39096e-08	1.9917
ENSRNA049478131	-2.03384	0.00103865	4.66583
ENSRNA049479261	-2.03077	0.000533367	0.896017
ENSRNA049478180	-2.02935	0.00536439	0.485727
Zm00001d038151	-2.0194	0.00946753	0.482317
Zm00001d010402	-2.01727	0.00574795	0.214981
Zm00001d027569	-2.00297	0.00088385	0.688129
Zm00001d014614	-1.97811	2.12316e-10	2.68072
Zm00001d014615	-1.97811	2.11726e-10	2.68072
Zm00001d017880	-1.9521	0.00233723	0.65645
Zm00001d053784	-1.94235	8.74366e-16	3.07141
Zm00001d044495	-1.94151	0.00135934	1.01157
Zm00001d006791	-1.93071	2.19517e-05	1.70346
Zm00001d038050	-1.9263	0.00046809	0.993058
Zm00001d006948	-1.91187	0.00663481	0.414204
Zm00001d052757	-1.89139	0.00244613	0.805511
Zm00001d010367	-1.86342	0.00354537	0.5987
Zm00001d030858	-1.85277	2.68963e-05	1.34899
Zm00001d025672	-1.84777	0.00373698	0.58971
ENSRNA049479607	-1.81699	0.00344005	1.46438
Zm00001d031778	-1.8045	9.33303e-05	1.41426
ENSRNA049478426	-1.79327	1.30851e-13	3.029
Zm00001d029601	-1.78919	0.0065663	0.553867
Zm00001d004805	-1.78749	0.000225111	1.17892
Zm00001d014816	-1.77315	6.6511e-05	1.40781
Zm00001d033990	-1.75429	0.00213769	0.719229
Zm00001d026850	-1.74811	1.61926e-05	2.16133
Zm00001d043538	-1.73454	0.00281991	0.87053
Zm00001d012322	-1.72918	8.13486e-05	1.66385
Zm00001d053329	-1.72021	0.00710281	0.697165
Zm00001d021900	-1.71632	0.000788491	1.13408
Zm00001d033842	-1.70818	0.0045699	0.690668
Zm00001d015515	-1.70552	0.00481076	0.690263
Zm00001d014145	-1.66638	0.00014049	1.43224
Zm00001d050093	-1.66386	0.000930309	1.31636
Zm00001d024610	-1.66201	9.29213e-12	3.05722
Zm00001d043544	-1.65935	0.00848225	0.986945
Zm00001d000604	-1.65911	0.00169464	1.21928
Zm00001d026849	-1.65671	8.84692e-06	2.21737
Zm00001d016287	-1.64887	2.42819e-05	1.84256
Zm00001d021734	-1.64304	0.000426979	1.3127
Zm00001d022572	-1.62842	0.000846197	1.30725
Zm00001d047077	-1.62216	4.20094e-11	3.12049
Zm00001d001536	-1.60646	3.46147e-05	1.66437
ENSRNA049478615	-1.6034	9.02913e-05	2.40501
Zm00001d018830	-1.59438	9.552e-35	8.186
Zm00001d001995	-1.59038	0.00602101	0.780228
Zm00001d008548	-1.57752	2.55737e-10	3.00354
Zm00001d026715	-1.56847	1.6477e-09	2.7554
Zm00001d049034	-1.56592	2.40058e-10	2.9293
Zm00001d049813	-1.56485	0.000847668	1.36856
Zm00001d028615	-1.5644	2.98798e-05	2.22321
Zm00001d048630	-1.56342	1.70092e-19	4.91171
Zm00001d048191	-1.53965	0.00271906	1.25884
Zm00001d011655	-1.5386	0.00029429	1.44598
Zm00001d048896	-1.51847	2.62973e-20	4.74222
Zm00001d034501	-1.50392	0.000447775	1.66764
Zm00001d053835	-1.49762	0.000559085	4.11663
Zm00001d048633	-1.49347	3.59019e-08	2.70109
Zm00001d047116	-1.47193	0.000416434	1.73043
Zm00001d041822	-1.46717	4.65782e-30	8.49242
ENSRNA049479918	-1.46107	3.67678e-06	8.07955
Zm00001d049242	-1.45942	0.000909649	1.3939
Zm00001d050388	-1.43935	4.88836e-11	3.96353
Zm00001d038830	-1.43205	0.00982426	1.13533
Zm00001d042056	-1.42775	0.00579217	0.95227
ENSRNA049478640	-1.41585	2.05357e-05	2.22126
Zm00001d041134	-1.40843	0.00939218	0.924802
Zm00001d037656	-1.40688	0.000180034	1.68451
Zm00001d002834	-1.39727	6.18535e-05	1.94234
Zm00001d024959	-1.39106	1.53494e-10	3.75544
Zm00001d025037	-1.39035	0.00558375	1.25473
Zm00001d003002	-1.37999	1.47423e-05	2.09686
ENSRNA049479875	-1.36381	8.20506e-07	7.66071
Zm00001d024617	-1.36101	1.10976e-13	4.60315
Zm00001d002276	-1.35727	9.87768e-08	3.13877
Zm00001d052368	-1.35647	0.00989877	1.13256
Zm00001d052759	-1.35625	5.27841e-27	8.9659
Zm00001d028401	-1.3464	2.94507e-05	2.07408
Zm00001d019027	-1.34219	0.000300502	1.95985
Zm00001d042229	-1.33762	3.29661e-24	7.05219
ENSRNA049478607	-1.32435	0.000159253	2.58393
Zm00001d014949	-1.31759	0.00925633	1.00128
Zm00001d038280	-1.31732	0.00419204	1.38025
Zm00001d037089	-1.31532	0.00233662	1.53467
Zm00001d048060	-1.30989	4.12287e-10	3.46397
Zm00001d012259	-1.30963	0.00294768	1.45835
Zm00001d046667	-1.30802	4.95786e-06	2.50092
Zm00001d048444	-1.30549	1.62607e-14	4.67491
Zm00001d003399	-1.30425	0.00387426	1.28971
Zm00001d012069	-1.29978	5.67215e-07	3.25756
Zm00001d022084	-1.29043	0.000235278	1.9849
Zm00001d043564	-1.28408	0.00665162	1.18991
Zm00001d002069	-1.28397	0.00665162	1.18656
Zm00001d050200	-1.28269	0.000224954	2.17131
Zm00001d007444	-1.28033	6.67702e-08	3.25409
Zm00001d005620	-1.27572	0.00100117	1.79741
Zm00001d053631	-1.2675	0.000618637	2.60616
Zm00001d032578	-1.26328	0.00118857	2.27056
Zm00001d000237	-1.26061	0.0051354	1.34899
Zm00001d047981	-1.25975	7.16316e-09	3.72903
Zm00001d007447	-1.25774	1.40066e-08	3.41201
Zm00001d046323	-1.25375	2.18304e-10	4.00647
Zm00001d031222	-1.25271	2.18179e-12	4.19735
Zm00001d048443	-1.24287	6.7297e-11	4.30718
Zm00001d039520	-1.2408	4.99197e-05	2.19951
Zm00001d032264	-1.23829	0.000203559	2.05474
Zm00001d053113	-1.23318	1.02001e-16	5.86586
Zm00001d027673	-1.22797	0.000136247	2.23098
Zm00001d002535	-1.2266	0.003704	1.77492
Zm00001d043453	-1.22075	0.00961971	1.05162
Zm00001d039430	-1.21948	0.00569383	2.25371
Zm00001d007471	-1.21755	5.17021e-09	3.49556
Zm00001d023145	-1.20582	0.00784802	1.23361
Zm00001d007187	-1.19801	5.62023e-19	7.06536
Zm00001d014611	-1.195	0.000604534	1.80136
Zm00001d005654	-1.19428	9.46066e-08	3.28284
Zm00001d024619	-1.18766	0.00320488	1.60821
Zm00001d006828	-1.18397	0.00335836	1.78809
Zm00001d054093	-1.17052	8.64295e-05	2.43995
Zm00001d024659	-1.16803	1.35666e-12	5.05844
Zm00001d027596	-1.16762	0.00914416	1.29094
Zm00001d047113	-1.16188	0.00979614	1.43842
Zm00001d024958	-1.16177	0.00017578	2.09722
Zm00001d053785	-1.16164	1.76271e-18	7.72498
Zm00001d029096	-1.15715	0.00258122	1.5885
Zm00001d018837	-1.15101	6.57081e-15	6.59425
ENSRNA049479633	-1.15086	1.39818e-09	4.66213
Zm00001d017609	-1.14769	0.000586216	1.94116
Zm00001d024611	-1.14727	1.05086e-05	2.59912
Zm00001d024620	-1.14431	1.10594e-14	6.05649
ENSRNA049479595	-1.13666	7.43373e-10	4.66875
Zm00001d012633	-1.13579	0.00747259	1.89143
Zm00001d043422	-1.13206	1.41166e-06	3.20002
Zm00001d031292	-1.13156	0.0069888	1.42701
Zm00001d042231	-1.1305	2.9295e-13	5.80064
ENSRNA049477408	-1.12798	0.00108618	1.92815
Zm00001d032825	-1.12474	2.19115e-05	2.4828
Zm00001d052983	-1.1212	0.000322504	2.28484
ENSRNA049478600	-1.11768	9.40695e-05	3.51769
Zm00001d021739	-1.10625	0.00306167	1.6245
ENSRNA049479871	-1.09572	5.67357e-05	8.46132
Zm00001d010592	-1.09525	6.05233e-05	2.5964
Zm00001d018345	-1.09307	0.000515023	2.10203
Zm00001d037091	-1.09257	0.00524615	1.79418
Zm00001d036136	-1.09037	8.40734e-07	3.4617
Zm00001d010889	-1.08847	0.000623276	1.90255
Zm00001d033742	-1.07863	0.00572664	1.60194
Zm00001d024549	-1.07788	6.27909e-06	3.56979
Zm00001d047260	-1.07627	0.00273526	2.68599
Zm00001d044986	-1.07435	8.22607e-06	2.94886
ZeamMr004	-1.06997	0.00109115	7.42546
Zm00001d053600	-1.06852	1.1805e-06	3.11016
ZemaCp003	-1.06729	0.00118012	2.36703
Zm00001d024778	-1.06438	1.29148e-11	5.59842
Zm00001d043652	-1.06222	0.000127911	2.63574
Zm00001d017762	-1.06035	0.00339332	1.93286
Zm00001d020100	-1.05536	0.00898746	1.52817
Zm00001d000288	-1.05433	0.00247405	1.98314
Zm00001d045385	-1.05304	0.000448569	2.39963
Zm00001d008756	-1.04322	8.48514e-06	3.17556
Zm00001d045162	-1.04086	0.00322864	1.7618
Zm00001d026132	-1.02852	0.000675034	2.52324
Zm00001d031655	-1.02752	0.000416265	2.51712
Zm00001d040505	-1.02649	0.00252051	1.86192
Zm00001d018459	-1.02397	4.64915e-10	5.21478
Zm00001d021775	-1.0142	0.001483	2.09784
Zm00001d012591	-1.00378	2.98177e-06	3.4845
Zm00001d032381	-1.00362	0.00130812	2.04358
Zm00001d039061	-0.996892	0.00680715	1.89472
Zm00001d014613	-0.995942	8.28819e-06	3.51178
Zm00001d015414	-0.990718	0.000114793	2.89662
Zm00001d017425	-0.990371	0.00375412	2.03049
Zm00001d048169	-0.989006	0.00044371	2.39117
Zm00001d001952	-0.985425	0.00148872	2.19915
Zm00001d023090	-0.981138	0.00726133	2.87964
Zm00001d006307	-0.980485	0.00371934	2.02826
Zm00001d051434	-0.978804	0.00349588	1.97634
Zm00001d012714	-0.977464	0.00736568	1.77513
Zm00001d047753	-0.976539	7.59055e-07	3.66545
Zm00001d034588	-0.976034	0.000148092	2.6393
Zm00001d046834	-0.973939	0.0040797	1.92579
Zm00001d030985	-0.973724	0.000824723	2.37822
Zm00001d043782	-0.968948	5.88788e-06	3.32553
Zm00001d043234	-0.967165	0.000406114	2.57077
ENSRNA049479540	-0.963709	0.00817253	2.89281
Zm00001d009557	-0.953399	0.000465499	2.73828
Zm00001d041443	-0.952611	0.000862189	2.43266
Zm00001d002431	-0.948824	0.0052746	1.863
Zm00001d030261	-0.947925	0.00887506	1.7022
Zm00001d005080	-0.947019	0.00162013	2.29784
Zm00001d003929	-0.941483	0.000761889	2.53077
Zm00001d042052	-0.937466	0.00873026	1.79921
ZeamMr002	-0.933226	0.00109857	8.4974
Zm00001d017752	-0.930817	0.00947809	1.74438
Zm00001d035300	-0.926936	0.000311113	2.92769
ZeamMp158	-0.924778	0.00570705	6.32296
Zm00001d038319	-0.923998	0.00865681	2.33674
Zm00001d051048	-0.922999	0.00023315	2.97689
Zm00001d041671	-0.921056	7.79454e-10	5.46241
Zm00001d044300	-0.919541	0.00347694	2.30861
Zm00001d012837	-0.91755	7.20344e-05	4.5094
Zm00001d004521	-0.914831	1.73179e-06	3.76337
Zm00001d049576	-0.913928	4.66268e-11	6.4693
Zm00001d013672	-0.911855	0.00378718	2.11307
Zm00001d038221	-0.91172	0.0083406	1.88625
Zm00001d019030	-0.909231	4.12334e-08	4.73058
Zm00001d015638	-0.907281	6.89733e-05	3.23034
Zm00001d033684	-0.895063	0.00478771	2.06555
Zm00001d002801	-0.88506	0.000249114	2.77697
Zm00001d032606	-0.884655	0.00132054	2.63956
Zm00001d048218	-0.88155	0.00894619	1.82501
Zm00001d039004	-0.88064	6.03765e-07	4.38742
Zm00001d052738	-0.879442	0.00230333	2.35971
Zm00001d007470	-0.877359	2.85046e-08	4.7628
Zm00001d009493	-0.877327	0.00730309	2.57847
Zm00001d015912	-0.874523	5.23707e-10	6.09441
Zm00001d014366	-0.874443	0.0010066	2.54496
Zm00001d027988	-0.873421	0.000198612	3.06685
Zm00001d049381	-0.872851	5.09276e-07	4.11151
Zm00001d053108	-0.871525	1.1851e-07	5.36256
Zm00001d034497	-0.870573	0.00379102	2.51094
ZeamMp051	-0.87042	0.000653961	3.3718
Zm00001d017125	-0.864642	0.00162967	2.56426
Zm00001d019453	-0.86322	4.87484e-05	3.50353
Zm00001d011035	-0.862569	0.00792788	2.59707
Zm00001d005028	-0.858807	0.00312328	2.30928
Zm00001d017983	-0.852858	0.00128039	2.5671
Zm00001d026252	-0.839454	0.000210562	3.02628
Zm00001d051589	-0.838235	0.00344323	2.57967
Zm00001d020257	-0.835735	1.54844e-05	3.57773
Zm00001d016723	-0.834871	1.07107e-07	5.34898
Zm00001d045031	-0.831913	2.52344e-05	3.79285
Zm00001d051419	-0.830863	0.00815341	2.10182
Zm00001d023402	-0.829806	0.00796294	2.01998
Zm00001d000508	-0.824301	8.41971e-08	5.36396
Zm00001d039790	-0.819338	3.77513e-06	4.00429
Zm00001d000161	-0.815543	1.08411e-07	5.60568
Zm00001d027742	-0.811508	1.87406e-05	3.6318
Zm00001d021843	-0.803772	1.06295e-10	9.81385
Zm00001d014509	-0.799194	1.59041e-05	3.89768
Zm00001d028118	-0.798711	0.000240241	3.25146
ZeamMt017	-0.798461	0.000656003	3.52882
Zm00001d027557	-0.798242	2.76521e-05	4.45256
Zm00001d043674	-0.797902	9.10992e-07	5.1579
Zm00001d038645	-0.797501	0.00243826	2.56205
Zm00001d025382	-0.796699	1.93162e-07	4.95119
Zm00001d037050	-0.792383	0.00181611	2.66389
Zm00001d012909	-0.78719	0.000384612	3.22358
Zm00001d020977	-0.782421	4.21432e-08	6.08345
Zm00001d032973	-0.781255	0.000527647	2.94668
Zm00001d010031	-0.781248	9.0852e-07	5.13028
Zm00001d039183	-0.780395	0.00266889	2.6573
Zm00001d048920	-0.780348	3.56099e-08	6.44555
Zm00001d022669	-0.779882	1.16369e-06	4.94571
Zm00001d021952	-0.776149	0.000766642	3.06744
Zm00001d025381	-0.775	2.95202e-07	5.65479
Zm00001d049276	-0.774025	0.000546663	3.28238
Zm00001d047345	-0.770941	0.00135016	3.32347
ZemaCt121	-0.768735	0.000520577	3.24943
Zm00001d033633	-0.765689	0.000162794	3.5566
Zm00001d027722	-0.764301	0.00711222	2.25072
Zm00001d012292	-0.763955	0.00929044	2.34547
Zm00001d016691	-0.763578	2.1314e-07	5.56412
Zm00001d047087	-0.761147	5.01451e-07	5.62403
Zm00001d005789	-0.757986	0.00518184	2.58814
Zm00001d042114	-0.757815	2.15572e-09	7.4191
Zm00001d025567	-0.755396	0.00047119	3.1125
Zm00001d010585	-0.754273	0.0017838	2.86235
Zm00001d048066	-0.752197	0.00874011	2.52239
Zm00001d008600	-0.751846	0.000634134	3.06845
Zm00001d044442	-0.751561	0.00771216	2.40366
Zm00001d033714	-0.749194	4.60868e-05	3.85095
Zm00001d018807	-0.748513	0.00352906	2.80959
Zm00001d018106	-0.744672	0.00355831	2.63412
Zm00001d001900	-0.744626	0.00850249	2.43269
Zm00001d017493	-0.744367	6.03851e-09	8.16833
Zm00001d017547	-0.73499	7.71706e-05	3.87602
Zm00001d051435	-0.734353	0.00848355	2.62181
Zm00001d035462	-0.734063	0.00456611	2.59986
Zm00001d029066	-0.733893	0.00465042	2.75358
Zm00001d053399	-0.733562	0.000393538	3.39042
Zm00001d009432	-0.729411	2.95565e-05	4.17977
Zm00001d002543	-0.726163	9.13806e-06	5.1252
Zm00001d046995	-0.724053	5.36999e-05	4.40331
Zm00001d000640	-0.713313	0.00188915	2.98289
Zm00001d012228	-0.711682	0.000337259	3.5533
Zm00001d044038	-0.70901	4.19526e-05	4.19022
Zm00001d012173	-0.707612	0.000181825	3.75657
Zm00001d037771	-0.70549	0.000842121	3.36053
Zm00001d003108	-0.703707	0.000183097	4.01796
Zm00001d003671	-0.701945	0.000169875	3.8544
Zm00001d048055	-0.700613	0.00883697	2.43964
Zm00001d024531	-0.700043	7.08923e-06	4.7569
Zm00001d052122	-0.696518	1.52833e-05	4.779
Zm00001d008266	-0.695854	5.91589e-05	4.65892
Zm00001d026713	-0.695291	0.00936746	2.49517
Zm00001d028707	-0.694759	0.00410805	2.88667
Zm00001d013849	-0.687605	0.00874231	2.70215
Zm00001d027072	-0.687232	0.000135612	4.00779
Zm00001d033539	-0.685772	0.000241212	4.06593
Zm00001d040318	-0.683575	0.000122045	4.27957
Zm00001d028410	-0.68114	0.0097487	2.5915
Zm00001d019045	-0.68114	1.56081e-05	5.23243
Zm00001d006153	-0.679122	0.00706857	3.34371
Zm00001d013276	-0.677286	0.00703632	3.00726
Zm00001d033047	-0.677219	0.000108389	4.37738
Zm00001d022081	-0.675403	2.07158e-05	5.09736
Zm00001d033158	-0.67426	0.000930344	3.45754
Zm00001d043562	-0.671523	0.00218912	3.13674
Zm00001d019750	-0.670397	0.00529897	3.14714
Zm00001d012527	-0.6652	0.000228946	3.92896
ZeamMp057	-0.665002	0.00549689	2.89537
Zm00001d011639	-0.663722	0.000338723	3.61845
Zm00001d027809	-0.662458	1.17637e-05	5.64731
Zm00001d042115	-0.661371	8.03104e-06	5.71545
Zm00001d028838	-0.656178	0.00098734	3.70402
Zm00001d021299	-0.654786	0.00413162	2.96982
Zm00001d011580	-0.65397	0.00852126	2.73042
Zm00001d020584	-0.653546	0.000501727	3.8019
Zm00001d025966	-0.653416	0.00128218	3.51561
Zm00001d022569	-0.653004	0.00463474	2.94875
Zm00001d003776	-0.649836	4.69106e-05	5.56806
Zm00001d006753	-0.648286	0.0042118	3.17261
Zm00001d012883	-0.647293	0.00156842	3.67794
Zm00001d045728	-0.644371	0.00572121	2.83874
Zm00001d042730	-0.643061	1.19499e-05	5.53789
Zm00001d049080	-0.642626	0.00144072	3.41449
Zm00001d009027	-0.642116	0.00315297	3.30239
Zm00001d002960	-0.640601	0.000111883	5.10185
Zm00001d003554	-0.637682	0.00582656	3.16777
Zm00001d049091	-0.634417	0.00895347	3.01444
Zm00001d026015	-0.634201	8.98452e-05	4.93153
Zm00001d010610	-0.632716	0.000891027	3.59736
Zm00001d003347	-0.631726	0.000312018	4.6062
Zm00001d020623	-0.630945	0.00478458	3.06818
Zm00001d009132	-0.627963	0.000727067	3.85203
Zm00001d043327	-0.621878	0.00922479	2.84808
Zm00001d009309	-0.61983	0.00244465	3.69858
Zm00001d025406	-0.61826	0.000458464	4.50771
Zm00001d002715	-0.615065	4.97987e-05	4.85982
Zm00001d049541	-0.614059	0.00499744	3.31472
ZeamMp088	-0.610144	0.0030875	4.14242
Zm00001d011013	-0.60847	0.00547544	3.28459
Zm00001d044246	-0.606287	8.88825e-07	7.54573
Zm00001d042226	-0.604978	0.0028082	3.38686
Zm00001d018103	-0.602974	0.00441386	3.35551
Zm00001d004513	-0.602131	0.00533916	3.54149
Zm00001d038348	-0.601426	0.00344995	3.54127
Zm00001d020609	-0.597872	6.59972e-05	5.65543
Zm00001d017270	-0.597578	0.00308085	4.15178
Zm00001d040446	-0.595731	0.00014708	4.78786
Zm00001d010814	-0.590781	0.00187938	4.08105
Zm00001d051496	-0.588874	0.00473505	3.57624
Zm00001d032186	-0.584884	6.54822e-06	7.55379
Zm00001d028428	-0.581673	4.18518e-05	6.26618
Zm00001d038747	-0.578132	0.00455125	3.4009
Zm00001d010575	-0.577797	0.00067693	4.31028
Zm00001d045268	-0.576913	3.31224e-05	6.87751
Zm00001d017383	-0.573615	0.00785622	3.26001
Zm00001d028486	-0.571062	0.00898556	3.09572
Zm00001d006756	-0.566928	0.00282975	3.74996
Zm00001d050021	-0.566083	2.64957e-05	6.9546
Zm00001d007091	-0.565327	0.00426289	3.61623
Zm00001d003962	-0.563669	0.00333944	3.43735
Zm00001d033853	-0.563353	0.00796366	3.78235
Zm00001d051681	-0.557602	0.00035116	5.31938
Zm00001d019123	-0.55595	0.00225579	3.9102
Zm00001d029371	-0.551977	0.00143191	4.00818
Zm00001d021216	-0.54219	0.00337417	3.96778
Zm00001d015348	-0.541705	0.00121017	4.54318
Zm00001d053825	-0.538588	0.00435319	4.06547
Zm00001d011832	-0.534844	0.00389962	4.12004
Zm00001d051988	-0.53345	0.002518	4.05845
Zm00001d050100	-0.529949	0.000970119	6.13779
Zm00001d029983	-0.529757	0.00632305	3.76025
Zm00001d012423	-0.529708	0.00102564	5.05079
Zm00001d023664	-0.525839	0.00147196	5.27725
Zm00001d039733	-0.52364	5.53622e-05	7.07629
Zm00001d007027	-0.523195	0.00639795	4.58171
Zm00001d049662	-0.523058	0.00938131	3.46301
ZeamMp050	-0.522173	0.00276168	6.04077
Zm00001d038870	-0.518821	0.000838654	4.87285
Zm00001d028785	-0.518454	0.00104111	4.72628
Zm00001d032070	-0.517897	0.000543123	5.91868
Zm00001d051591	-0.517593	0.00174991	4.88026
Zm00001d051478	-0.516399	0.000239688	5.99223
Zm00001d048802	-0.514687	7.69066e-05	7.72394
Zm00001d029300	-0.514219	0.00583454	4.39576
Zm00001d018342	-0.514	0.000713048	5.41321
Zm00001d027411	-0.512114	0.00318393	4.19532
Zm00001d046784	-0.511915	0.0084722	3.6747
Zm00001d016738	-0.511451	0.00894504	4.09381
Zm00001d022425	-0.511124	0.0072969	3.95651
Zm00001d012892	-0.511042	0.0073391	3.82475
Zm00001d008669	-0.505485	0.000471848	6.26749
Zm00001d042146	-0.503423	0.00465193	4.63913
Zm00001d042930	-0.502952	0.000307049	6.30193
Zm00001d034373	-0.502071	0.00857648	4.35317
Zm00001d013154	-0.492135	0.00642199	4.29226
Zm00001d006213	-0.484902	0.000736737	6.06275
Zm00001d051130	-0.484661	0.0081656	3.87491
Zm00001d020585	-0.483827	0.00100033	5.71712
Zm00001d025913	-0.482886	0.00196777	4.87857
Zm00001d002546	-0.471093	0.000655804	6.12117
Zm00001d026671	-0.470487	0.00192716	5.82252
Zm00001d037939	-0.469594	0.0016984	5.44913
Zm00001d006547	-0.466398	0.00286641	4.71604
Zm00001d017502	-0.465755	0.00512706	4.34858
Zm00001d002132	-0.464643	0.00460403	5.1457
Zm00001d028561	-0.462643	0.00301938	5.10908
Zm00001d023856	-0.46196	0.00499287	5.08549
Zm00001d012276	-0.459791	0.000271761	7.90676
Zm00001d003730	-0.454694	0.00623145	5.58124
Zm00001d028814	-0.451091	0.00366441	4.78431
Zm00001d012407	-0.446905	0.000309787	7.527
Zm00001d043716	-0.441689	0.00783335	4.87998
Zm00001d040399	-0.43729	0.000456654	7.18066
Zm00001d045919	-0.434552	0.00343451	5.64854
Zm00001d010728	-0.42751	0.00409072	5.6928
Zm00001d013532	-0.42742	0.00572666	4.83127
Zm00001d021422	-0.422198	0.00372991	5.69913
Zm00001d008569	-0.420593	0.00473365	4.94913
Zm00001d014888	-0.419982	0.00113308	7.36797
Zm00001d028714	-0.417353	0.00205443	6.88083
Zm00001d049765	-0.398191	0.00473724	5.92316
Zm00001d046055	-0.396973	0.00381178	6.22551
Zm00001d049766	-0.395893	0.00471151	5.98778
Zm00001d043574	-0.394987	0.00692419	5.61986
Zm00001d015129	-0.393966	0.00816353	5.68085
Zm00001d052264	-0.391474	0.00594428	5.94401
Zm00001d021433	-0.389262	0.00847255	5.86115
Zm00001d010855	-0.388105	0.00177966	8.80207
Zm00001d003945	-0.382229	0.00276332	7.70288
Zm00001d038304	-0.38209	0.00499778	6.44335
Zm00001d047787	-0.379839	0.00354949	8.11552
Zm00001d044541	-0.373563	0.00268623	7.42568
Zm00001d022546	-0.372439	0.00705419	6.20658
Zm00001d018727	-0.371948	0.00311052	7.27716
Zm00001d012572	-0.367488	0.00280294	10.3376
Zm00001d037969	-0.362221	0.00561449	7.00129
Zm00001d037968	-0.356488	0.00634997	7.03152
Zm00001d002601	-0.35228	0.00578077	7.17838
Zm00001d022930	-0.349329	0.00489904	7.85368
Zm00001d032535	-0.349329	0.0049039	7.85368
Zm00001d051001	-0.344855	0.00355054	11.114
Zm00001d019277	-0.336457	0.00505114	10.1897
Zm00001d044754	-0.329121	0.00801668	8.04283
Zm00001d037436	0.31905	0.00959245	12.4608
Zm00001d024903	0.340651	0.00823222	7.48794
Zm00001d038597	0.343787	0.00491419	11.0097
Zm00001d011012	0.34591	0.00653171	8.50141
Zm00001d041726	0.346604	0.00529045	7.52283
Zm00001d036442	0.347898	0.00640962	7.29685
Zm00001d011080	0.354512	0.00422816	10.3789
Zm00001d009646	0.362179	0.00517672	6.98624
Zm00001d037111	0.365109	0.00624302	6.87093
Zm00001d019192	0.368658	0.00650489	6.51239
Zm00001d023833	0.371194	0.00964589	5.81147
Zm00001d048852	0.374738	0.00972171	12.6474
Zm00001d045937	0.377948	0.00372837	13.8329
Zm00001d034805	0.384774	0.00440037	6.76611
Zm00001d031908	0.388754	0.00379658	6.49868
Zm00001d043600	0.390024	0.00579602	4.93317
Zm00001d052415	0.392258	0.0081364	4.95395
Zm00001d023067	0.393605	0.00137843	7.48868
Zm00001d023718	0.396491	0.00125513	7.51136
Zm00001d029365	0.399167	0.000735302	9.50204
Zm00001d033048	0.399821	0.00122862	7.60585
Zm00001d023715	0.402778	0.00802977	5.26763
Zm00001d029740	0.40591	0.00964987	5.1414
Zm00001d034027	0.406318	0.00326971	6.29638
Zm00001d048813	0.409816	0.00434777	13.7059
Zm00001d010371	0.411092	0.000696399	8.57041
Zm00001d019156	0.412458	0.0032722	15.9424
Zm00001d033468	0.413501	0.00456151	4.87395
Zm00001d048176	0.414495	0.00077858	7.52702
Zm00001d018925	0.414695	0.00656898	5.22279
Zm00001d019306	0.422386	0.00142459	7.04661
Zm00001d039066	0.422979	0.00234995	6.62094
Zm00001d045706	0.423949	0.00869388	4.96977
Zm00001d044231	0.428692	0.000663948	7.31587
Zm00001d042454	0.432419	0.00691935	4.81437
Zm00001d023808	0.433946	0.00699757	4.96423
Zm00001d048809	0.434226	0.00280757	13.8997
Zm00001d025763	0.439574	0.00763594	5.05116
Zm00001d048848	0.441018	0.00347787	14.5632
Zm00001d016920	0.441104	0.00687272	4.77831
Zm00001d019155	0.446248	0.00169124	14.8396
Zm00001d017187	0.447745	0.00606519	5.24427
Zm00001d003379	0.450318	0.00734769	4.60229
Zm00001d040293	0.453396	0.00925048	4.53193
Zm00001d021788	0.455514	0.00234512	5.84001
Zm00001d044232	0.455805	0.000547726	6.95975
Zm00001d027267	0.458754	0.00335213	5.39176
Zm00001d046513	0.458789	0.0067212	4.17767
Zm00001d047448	0.46128	0.00966411	3.93477
Zm00001d020441	0.463232	0.002054	4.75708
Zm00001d002500	0.464606	0.00412972	4.69467
Zm00001d050199	0.465855	0.00613633	3.99065
Zm00001d001799	0.467614	0.00880916	4.11966
Zm00001d007069	0.468195	0.00547372	4.57409
Zm00001d051061	0.473389	0.00115199	4.93922
Zm00001d044234	0.473947	0.000369849	6.92176
Zm00001d006364	0.4745	0.00639142	4.47239
Zm00001d044235	0.474794	0.000358957	6.92224
Zm00001d044233	0.474891	0.000361153	6.9223
Zm00001d044237	0.474989	0.000364103	6.92739
Zm00001d051627	0.476446	0.00406354	4.58807
Zm00001d046697	0.476746	0.00170902	5.3722
Zm00001d049471	0.479291	0.00564882	4.10572
Zm00001d019040	0.480267	0.00490117	4.61414
Zm00001d038449	0.480387	0.00374325	4.736
Zm00001d049243	0.481971	0.000982098	14.2802
Zm00001d034366	0.485994	0.00241402	4.80996
Zm00001d038194	0.486627	0.00174191	5.06372
Zm00001d002429	0.48791	0.0015183	5.64861
Zm00001d048847	0.48979	0.00040935	13.6568
Zm00001d035298	0.489952	0.00269247	4.59519
Zm00001d048816	0.497774	0.0005485	13.7728
Zm00001d006796	0.504614	0.00120115	5.12714
Zm00001d023659	0.506141	0.00203561	5.00628
Zm00001d002625	0.506352	0.000645593	5.84791
Zm00001d037507	0.510717	0.00169349	4.85795
Zm00001d030314	0.511316	0.00107942	4.97093
Zm00001d031893	0.51307	0.00500173	3.89287
Zm00001d003309	0.513759	0.000447295	5.77873
Zm00001d030855	0.514246	6.13554e-05	13.1874
Zm00001d022367	0.519477	0.00629937	4.00015
Zm00001d039859	0.521359	0.000807622	6.12931
Zm00001d034152	0.523697	0.00993847	3.7769
Zm00001d016934	0.524748	0.000101641	6.50625
Zm00001d014297	0.526462	0.00694721	3.51334
Zm00001d020224	0.527018	0.00339975	3.5303
Zm00001d015423	0.528018	0.00271518	3.95478
Zm00001d022278	0.533347	7.67653e-05	6.73818
Zm00001d042922	0.533791	0.000264783	5.93342
Zm00001d010336	0.533978	0.00936576	3.10078
Zm00001d048812	0.539621	0.000244248	13.8821
Zm00001d048649	0.539627	0.000594685	4.76569
Zm00001d048850	0.539781	0.000728999	14.1908
Zm00001d034633	0.541475	0.00934152	3.1644
Zm00001d020001	0.545064	0.00344071	4.32142
Zm00001d048849	0.548248	0.000755255	14.0134
Zm00001d049383	0.549058	0.00185401	4.02568
Zm00001d027874	0.551536	0.000933196	4.34868
Zm00001d047493	0.552028	0.00582677	5.15383
Zm00001d036343	0.55304	0.00178944	4.364
Zm00001d033448	0.556685	0.0043836	3.49672
Zm00001d004412	0.55802	0.00722439	3.24311
Zm00001d028671	0.558562	0.00253303	3.84438
Zm00001d001852	0.561501	7.30103e-06	7.91545
Zm00001d017090	0.564049	0.00112321	3.94256
Zm00001d034109	0.565269	0.00354636	3.6735
Zm00001d053919	0.567604	0.000782044	4.47176
Zm00001d040113	0.568594	0.000274353	5.19516
Zm00001d018141	0.57013	0.00715093	3.10947
Zm00001d024821	0.570188	0.00230473	3.6407
Zm00001d026119	0.572988	0.00229436	3.75316
Zm00001d022308	0.573757	0.00763308	3.41229
Zm00001d007299	0.574495	4.36142e-06	8.37586
Zm00001d012229	0.576556	0.000111331	5.36359
Zm00001d026495	0.577376	0.00685409	3.22404
Zm00001d038383	0.581286	0.00575993	3.13735
Zm00001d040029	0.586231	6.30181e-06	7.09029
Zm00001d048810	0.591799	0.00727443	10.8666
Zm00001d003247	0.591971	3.31927e-05	6.33781
Zm00001d048817	0.594783	5.59274e-06	13.7476
Zm00001d028774	0.59494	0.0085619	2.95619
Zm00001d033612	0.595465	7.83864e-05	5.37964
Zm00001d011263	0.600424	0.00249219	4.47719
Zm00001d042152	0.608621	0.00248928	3.28054
Zm00001d028647	0.609017	6.73313e-05	4.813
Zm00001d019446	0.609374	0.000697163	4.10478
Zm00001d019631	0.610491	0.00768906	3.32326
Zm00001d030661	0.61155	0.00311671	3.18421
Zm00001d013713	0.613257	0.0020849	3.34714
Zm00001d035680	0.613761	2.29022e-06	10.6362
Zm00001d021850	0.618409	0.00121286	4.28492
Zm00001d037000	0.629934	0.006914	3.15128
Zm00001d023344	0.632504	0.000270744	4.285
Zm00001d023345	0.632505	0.000270416	4.285
Zm00001d018280	0.632596	0.000326701	3.94256
ENSRNA049471996	0.633139	0.0024377	3.37843
Zm00001d008057	0.633312	0.00297649	3.05406
Zm00001d021537	0.641039	0.000146696	4.30982
Zm00001d010954	0.643195	0.000556924	3.45458
Zm00001d049716	0.648752	0.00383419	3.18311
Zm00001d007498	0.650997	0.00861219	3.29314
Zm00001d049375	0.65434	6.36486e-05	5.06654
Zm00001d038352	0.654458	0.00680379	3.03823
Zm00001d053065	0.655672	0.00878222	2.65913
Zm00001d014852	0.655745	0.000169277	4.26191
Zm00001d005857	0.658087	0.00212871	3.02697
Zm00001d002356	0.658438	0.00655257	2.68501
Zm00001d028665	0.65845	0.00809891	2.64244
Zm00001d003856	0.667657	0.000751277	3.57537
Zm00001d044079	0.668442	8.77602e-06	5.33195
ENSRNA049475591	0.671581	0.0013366	3.0887
Zm00001d028338	0.674624	0.0016407	3.68737
Zm00001d002952	0.675578	0.00453342	2.75985
Zm00001d039354	0.678543	0.00254164	3.17917
Zm00001d022376	0.679459	0.00803907	2.39493
Zm00001d027154	0.682397	0.00188362	3.55785
Zm00001d012383	0.684206	2.64752e-05	4.53744
Zm00001d048818	0.702771	4.87265e-05	11.063
Zm00001d026638	0.7052	8.69157e-07	5.74581
Zm00001d009495	0.706107	0.00245027	2.88323
Zm00001d024302	0.708312	2.49925e-08	7.49156
Zm00001d003313	0.714619	0.00176515	2.90385
Zm00001d049474	0.717953	0.000616386	10.2617
Zm00001d049475	0.718559	0.000605792	10.2627
ENSRNA049455313	0.723481	0.00349242	2.37729
Zm00001d036238	0.724817	0.00116871	2.85816
Zm00001d029248	0.73758	0.00976566	2.37726
Zm00001d051459	0.743988	3.87477e-07	6.03468
Zm00001d032788	0.745697	0.00364765	2.70096
Zm00001d010279	0.747015	0.000972178	2.82273
Zm00001d035681	0.750804	2.07238e-09	11.0878
Zm00001d014383	0.751146	0.00936875	2.23405
Zm00001d025103	0.754967	0.00460435	2.34954
Zm00001d000429	0.759473	0.00282729	2.41671
Zm00001d023343	0.762293	2.4409e-08	7.24745
Zm00001d020948	0.765252	0.00922845	2.05951
Zm00001d003912	0.773928	9.28546e-06	4.11078
Zm00001d024630	0.775499	0.00268589	2.44687
Zm00001d024574	0.776414	0.000269848	3.06598
Zm00001d006297	0.778639	0.00257321	2.83353
Zm00001d044685	0.778795	0.000133208	3.6903
Zm00001d045321	0.779079	1.77275e-06	4.57528
Zm00001d013755	0.779565	0.00188198	2.79198
Zm00001d046628	0.779645	0.00184049	2.96263
Zm00001d004138	0.781187	0.00814513	2.51296
Zm00001d046188	0.783519	0.0011201	3.05328
Zm00001d041393	0.785297	0.00510774	2.72074
Zm00001d015444	0.787022	0.000423318	3.68132
Zm00001d032146	0.787885	0.00704178	2.65778
Zm00001d045984	0.795564	0.00471756	2.1546
Zm00001d013494	0.805546	3.38766e-05	3.36957
Zm00001d011673	0.807336	2.05233e-05	3.4339
ENSRNA049466701	0.807389	0.00330736	2.31045
Zm00001d027581	0.813354	0.00160071	2.36404
Zm00001d004401	0.814127	0.000209361	2.97876
Zm00001d000853	0.815068	0.00181671	3.09346
Zm00001d014702	0.815078	0.000957843	2.70075
Zm00001d005462	0.816378	0.0012138	2.87447
Zm00001d000183	0.816623	0.00332788	2.26761
Zm00001d031773	0.82543	0.000629078	2.62455
Zm00001d048315	0.829409	0.00013209	3.20346
Zm00001d035381	0.84868	0.00532247	2.30322
Zm00001d052163	0.854847	0.000668113	2.52021
ENSRNA049467439	0.85506	1.81682e-05	3.39846
Zm00001d007185	0.860985	0.000714445	3.23606
Zm00001d007293	0.866497	0.00760621	2.47107
Zm00001d019228	0.870622	4.03768e-09	4.89533
Zm00001d046739	0.874131	0.00239368	2.30819
Zm00001d019047	0.8759	0.00509932	2.05882
Zm00001d032263	0.89493	0.00627636	2.05672
ENSRNA049472005	0.897136	0.000152155	3.28532
Zm00001d049867	0.901847	0.000831949	2.48959
Zm00001d044099	0.903933	0.000113705	3.29821
Zm00001d005283	0.904802	0.00193407	2.36667
Zm00001d037988	0.90753	7.39531e-07	3.89822
Zm00001d028344	0.914375	0.000457772	2.88963
Zm00001d006886	0.923697	0.00172076	2.10449
Zm00001d011377	0.92474	0.00993882	1.39382
Zm00001d011929	0.928317	0.00368254	1.90971
Zm00001d007657	0.932566	1.37586e-05	3.69212
Zm00001d053887	0.942824	0.00287342	1.87586
Zm00001d048468	0.947942	0.00378924	1.89643
Zm00001d002168	0.961897	0.00578195	1.66037
Zm00001d032504	0.967155	0.00127187	2.11551
ENSRNA049475617	0.969491	3.17949e-08	3.98331
Zm00001d023368	0.970506	0.000184575	2.56259
Zm00001d012030	0.987903	0.000412096	2.37353
Zm00001d034892	0.98897	0.00249631	1.90815
Zm00001d035761	0.993122	0.00279223	6.27327
Zm00001d043490	0.993348	0.00608964	1.68058
Zm00001d029778	1.0061	3.61246e-13	6.43058
Zm00001d046383	1.00989	0.00313604	2.00943
Zm00001d030508	1.01014	0.00208883	2.01753
Zm00001d020107	1.01107	0.00322864	1.70235
Zm00001d009936	1.01569	0.00136048	1.85106
ENSRNA049475579	1.01945	0.00721654	1.39656
Zm00001d043121	1.01946	0.00387891	2.12243
Zm00001d020888	1.02481	3.3043e-06	2.95439
Zm00001d012378	1.02722	0.0010263	2.15236
Zm00001d027918	1.03695	0.00914416	1.25176
Zm00001d048806	1.05641	0.000975682	9.59497
Zm00001d031620	1.07047	0.000124664	2.39253
Zm00001d052958	1.11164	5.67033e-10	5.08607
Zm00001d048785	1.1146	1.1028e-06	3.42164
Zm00001d028596	1.11634	0.00209223	1.71806
Zm00001d046642	1.13013	0.00814783	1.39948
Zm00001d051923	1.13484	0.000603722	2.30154
Zm00001d053313	1.13494	0.00495525	1.39315
Zm00001d050109	1.16694	0.00225975	1.47756
Zm00001d047003	1.17153	0.0055333	1.21457
Zm00001d042796	1.18111	0.000421643	1.91076
Zm00001d012886	1.1843	2.91842e-06	5.62384
Zm00001d043536	1.19276	0.000161122	1.84072
ENSRNA049475878	1.19393	9.54061e-08	2.97311
Zm00001d037915	1.20299	0.000226025	1.88548
Zm00001d045573	1.20386	0.000311627	1.93213
Zm00001d041887	1.20683	0.0037985	1.63332
Zm00001d026180	1.22721	0.000114722	2.02791
Zm00001d029548	1.22922	0.00879286	1.11634
Zm00001d032049	1.23963	0.000286059	1.7044
Zm00001d021647	1.24956	0.00527517	1.18818
Zm00001d023651	1.25121	0.00961971	0.996314
Zm00001d049087	1.31626	0.00492152	1.23297
Zm00001d000181	1.33016	0.00626595	1.34499
Zm00001d020875	1.3556	0.000311921	1.5359
Zm00001d052766	1.36723	6.76346e-05	1.71312
Zm00001d025059	1.36871	1.00931e-20	6.8366
ENSRNA049475307	1.37617	0.00102222	1.44117
Zm00001d018416	1.38342	0.000420005	1.56133
Zm00001d018096	1.39431	1.94063e-06	2.07286
Zm00001d019160	1.42402	1.27796e-08	10.9753
Zm00001d010515	1.43103	0.00908522	0.679123
Zm00001d048611	1.44127	0.00209795	1.098
Zm00001d033334	1.44371	0.00183441	1.23573
Zm00001d010797	1.45547	0.00167318	1.39451
Zm00001d010856	1.49425	0.00602101	0.710496
Zm00001d043599	1.504	0.00672911	0.503016
Zm00001d032439	1.55529	0.00697239	0.649314
Zm00001d043590	1.57217	0.00953446	0.542669
Zm00001d028409	1.58621	1.18737e-07	2.56269
Zm00001d046824	1.65807	0.000402594	0.885104
Zm00001d009279	1.68257	0.00020703	1.24215
Zm00001d028348	1.68968	0.00367449	0.714007
Zm00001d009280	1.70838	0.000345936	1.1017
Zm00001d035762	1.7378	0.000258594	5.50747
Zm00001d024711	1.74308	2.99871e-13	2.89648
Zm00001d018124	1.76707	0.00409437	0.394171
Zm00001d024710	1.76983	1.79481e-10	2.35305
Zm00001d009474	1.85828	0.003611	0.543086
Zm00001d008662	1.86368	0.00443869	0.136135
ENSRNA049478739	1.88962	0.00461302	3.94213
Zm00001d003612	1.96171	0.00762041	0.185906
Zm00001d001100	1.98681	1.70361e-09	8.95066
Zm00001d025524	1.99149	0.00402001	0.356935
Zm00001d003636	2.06303	0.00252151	0.228587
Zm00001d019162	2.19112	6.68348e-05	9.14868
Zm00001d043031	2.26179	0.000988845	0.138581
Zm00001d047207	2.30848	0.00740126	-0.0623907
Zm00001d011952	2.31115	0.00815718	-0.0623647
Zm00001d019161	2.31359	4.67942e-05	9.10037
Zm00001d038049	2.34297	3.7091e-07	1.10602
Zm00001d027930	2.43589	0.00385501	-0.00830264
ENSRNA049475128	2.54918	0.0063588	-0.232524
ENSRNA049478167	2.56727	0.00299235	3.14725
ENSRNA049478756	2.68136	0.00471052	3.47855
Zm00001d008110	2.68266	0.00342529	-0.172758
Zm00001d006311	2.71944	2.96821e-14	2.24793
Zm00001d016627	2.79493	0.000325945	0.434305
Zm00001d013781	2.91748	0.00097952	-0.0601259
Zm00001d052437	2.94018	0.00134137	-0.0592139
Zm00001d017638	2.95875	0.000251035	0.273708
Zm00001d034453	2.97359	0.00772289	-0.00172575
ENSRNA049478779	2.99241	0.00902238	3.39033
Zm00001d000895	3.00097	0.00402493	-0.426817
ENSRNA049478230	3.07003	0.00357475	2.98649
Zm00001d014482	3.09578	0.00152911	0.650999
Zm00001d038129	3.16457	0.00263017	-0.358976
ENSRNA049478381	3.20587	0.00336359	2.96895
Zm00001d011026	3.37025	0.000235863	0.189333
Zm00001d015805	3.56767	0.000244873	-0.170992
Zm00001d014237	3.56777	0.000254498	-0.171349
Zm00001d003280	5.49782	1.90614e-08	3.07363
