# Supplementary material for: Decoding the gene regulatory network of endosperm differentiation in maize
Source: Nat Commun. 2024 Jan 2;15:34. doi: 10.1038/s41467-023-44369-7 (PMC10762121; doi:10.1038/s41467-023-44369-7)
Supplement: Supplementary file 29 — Supplementary Data 26 [file 41467_2023_44369_MOESM29_ESM.xlsx]

## Sheet: Sheet1
Supplementary Data 26: List of primer sequences used in this study.
Primers for mRNA in situ hybridization
Primer Name	Gene ID	Sequence (5’-3’)
subtilisin1-forward	Zm00001d023684	GCATCGCAGCTGTCATCAAG
subtilisin1-reverse		TAATACGACTCACTATAGGGGGCAAGTCAATCTCAACGGC
Zm00001d045392-forward	Zm00001d045392	ATGTCGACGACGGTGAGC
Zm00001d045392-reverse		TAATACGACTCACTATAGGGCTCTGGACGGAGGTCTCGTC
Zm00001d014491-forward	Zm00001d014491	GTGGGCTTCGAGGACTACCT
Zm00001d014491-reverse		TAATACGACTCACTATAGGGCAGCTGGTGAAGAGGAAGCG
defective18-forward	Zm00001d023718	GAACTGCGAGGGAGTCATCC
defective18-reverse		TAATACGACTCACTATAGGGCCCAACCACGTCTAGGACAG
TF-floury3-forward	Zm00001d009292	TCCCCATTTGTAAGGCACCC
TF-floury3-reverse		TAATACGACTCACTATAGGGTAGAAGAATGGCGCACGTTG
TF-Myb related protein1-forward	Zm00001d010889	TGAGGCTTGTTCAGGGACAAC
TF-Myb related protein1-reverse		TAATACGACTCACTATAGGGTGGCTCTCCTCCGTCGCT
basal endosperm transfer layer9-forward	Zm00001d041822	ATGGCAAAACTACTCTTGGGT
basal endosperm transfer layer9-reverse		TAATACGACTCACTATAGGGGAGGAACTGTATAACTCCCGCACT
Zm00001d053108-forward	Zm00001d053108	ATGGCACTCATCATCAAGAGC
Zm00001d053108-reverse		TAATACGACTCACTATAGGGCTTCATATGACGAGAGTAACA
basal layer antifungal protein2-forward	Zm00001d049576	TGCAGCAGCTTCCAAGGATTAT
basal layer antifungal protein2-reverse		TAATACGACTCACTATAGGGTGATGGTTGACAACTCGCCAC
Zm00001d052759-forward	Zm00001d052759	ATGGCCAAGTCGACCGCGA
Zm00001d052759-reverse		TAATACGACTCACTATAGGGTTAGCATTTGGGGATGGCTATGC
Zm00001d053785-forward	Zm00001d053785	ATGCACTCTGGACTATATATAGG
Zm00001d053785-reverse		TAATACGACTCACTATAGGGTCAACTCAAATGGTGCTGTG
HMG-transcription factor 9-forward	Zm00001d016082	TGACAGAAGGTCAGAGGGCT
HMG-transcription factor 9-reverse		TAATACGACTCACTATAGGGTGAGCTTTGGGCCTTAGTGT
maternally expressed gene14-forward	Zm00001d019033	AGAAGCACACAAAGCGCGT
maternally expressed gene14-reverse		TAATACGACTCACTATAGGGCTAATTCGTGTTTAGGGGCAG
sugars will eventually be exported transporter15a-forward	Zm00001d050577	GAGCGTGGAGTTCATGCCTA
sugars will eventually be exported transporter15a-reverse		TAATACGACTCACTATAGGGAATGACGGTGACCATGTCGG
Zm00001d038758-forward	Zm00001d038758	ATGGAGACTTCACGGAGGAGC
Zm00001d038758-reverse		TAATACGACTCACTATAGGGCTAGCATGAGAGGCAGAAGCA
male sterile8-forward	Zm00001d012234	GACATCCACCTCAACCTCGG
male sterile8-reverse		TAATACGACTCACTATAGGGCGGTCCACCGACTTACAGAC
Zm00001d046765-forward	Zm00001d046765	GATCATGCAGGGACTCCTCG
Zm00001d046765-reverse		TAATACGACTCACTATAGGGATCGCCAACGACCTCGTATC
heat shock protein26-forward	Zm00001d028408	CGACAGCGCTCGACATCTC
heat shock protein26-reverse		TAATACGACTCACTATAGGGCGATGACCTTGCGCTCCAC
ZeamMr002-forward	ZeamMr002	CAAAGGTACGCCGGGGATAA
ZeamMr002-reverse		TAATACGACTCACTATAGGGGGTTGGAAAGTTCCATTCGTTT
pyruvate decarboxylase1-forward	Zm00001d010588	ACCACGGCGTACGACAACTA
pyruvate decarboxylase1-reverse		TAATACGACTCACTATAGGGGTTGCCCTCGGAGTTATGGAT
pyruvate, orthophosphate dikinase1-forward	Zm00001d038163	GATAGCGGAGCAGGCTGAAT
pyruvate, orthophosphate dikinase1-reverse		TAATACGACTCACTATAGGGTTTGAGGTGGTCTGTGCAGC
EF-hand Ca2+-binding protein1-forward	Zm00001d014491	ATGGCGTCGCAGCAGAGG
EF-hand Ca2+-binding protein1 -reverse		TAATACGACTCACTATAGGGTCAGCTGGTGAAGAGGAAGC
protein phosphatase homolog25-forward	Zm00001d028752	TATGGCCGAGGAGTTGACGA
protein phosphatase homolog25-reverse		TAATACGACTCACTATAGGGAACTGCACGATCACGACACT
myo-inositol phosphate synthase2-forward	Zm00001d048201	AGCTTCAGGCCAATCCTGAC
myo-inositol phosphate synthase2-reverse		TAATACGACTCACTATAGGGCTGCTCCTCCTTGTCCTTGG
GRMZM5G843555-forward	GRMZM5G843555	ACTTCCACGACAGGGTCAAC
GRMZM5G843555-reverse		TAATACGACTCACTATAGGGGTTCGTCCTCGTACGACCTG
dark response gene6-forward	Zm00001d028814	ATGGCCTCCGCCAACAGC
dark response gene6-reverse		TAATACGACTCACTATAGGGTTAGTTGTAGGCGTCGGGGTT
glycosylphosphatidylinositol-anchored lipid protein transfer1-forward	Zm00001d031636	CTCTGCATCACCCTGCTGAA
glycosylphosphatidylinositol-anchored lipid protein transfer1-reverse		TAATACGACTCACTATAGGGTACTGCGCTGAAACTCCGTT
pco110104-forward	Zm00001d037275	TCTTCCGGAACATCACTGGC
pco110104-reverse		TAATACGACTCACTATAGGGTCACACACTGCAGAAGGAGC
Zm00001d028574-forward	Zm00001d028574	ATGGCCGAGATCTGCTGTG
Zm00001d028574-reverse		TAATACGACTCACTATAGGGGCTCTTCTCCATGACACCCC
Zm00001d039944-forward	Zm00001d039944	ATGACCACATCCATGTCGAAC
Zm00001d039944-reverse		TAATACGACTCACTATAGGGTCACTCCTCCTTGTCCTCG
CNGT1-forward	Zm00001d019265	TGTACGTCAGCATGGGAAGC
CNGT1-reverse		TAATACGACTCACTATAGGGTCCTCTTTCTGCAACGCACT
Primers for transcriptional activity assay
Primer Name	Gene ID	Sequence (5’-3’)
Pro-SODH1-forward	Zm00001d031727	TCGACGGTATCGATAAGCTTGAACCTAACGTATCTGTTGTTGTC
Pro-SODH1-reverse		GCTCTAGAACTAGTGGATCCTTCCCCTTGTCTCCTACTCGCT
Pro-1d053834-forward	Zm00001d053834	TCGACGGTATCGATAAGCTTGGCAATGGAAAATTTCTCATCGA
Pro-1d053834-reverse		GCTCTAGAACTAGTGGATCCGTGGGGGATCGGCGAGGCT
Pro-1d053108-forward	Zm00001d053108	TCGACGGTATCGATAAGCTTAGAAACTAGAGTGAGATAGAGAAG
Pro-1d053108-reverse		GCTCTAGAACTAGTGGATCCGGGGAGAGAAGCTGTGAAAC
Pro-1d053785-forward	Zm00001d053785	TCGACGGTATCGATAAGCTTATCCCTCATGGTTTTGATCCA
Pro-1d053785-reverse		GCTCTAGAACTAGTGGATCCCCATCAGCAACTAACGTTTCTA
Pro-EPR4-forward	Zm00001d017152	TCGACGGTATCGATAAGCTTGGCTCTCTCTTTATCGAGTGAC
Pro-EPR4-reverse		GCTCTAGAACTAGTGGATCCGGCTGCAGGTTGCGTTT
Pro-1d007187-forward	Zm00001d007187	TCGACGGTATCGATAAGCTTGACGGCGGTCTCGTCGGT
Pro-1d007187-reverse		GCTCTAGAACTAGTGGATCCGCTTCCTTCCCTTTCCTGAAG
EREB108-forward	Zm00001d013499	ATCACCAGTCTCTCTCTCAAGCTTATGTGGCGGCGGGCGGCGA
EREB108-reverse		CGATGATACGAACGAAAGCTCTAGATTAGCCAGGCAACAACTTCCT
MYBR81-forward	Zm00001d024809	ATCACCAGTCTCTCTCTCAAGCTTATGGACATGGACCCAAGGTTC
MYBR81-reverse		CGATGATACGAACGAAAGCTCTAGACTAATAATAAGTGGTCCATGACATT
WRKY8-forward	Zm00001d053369	ATCACCAGTCTCTCTCTCAAGCTTATGGAGGAGGAGCGCTG
WRKY8-reverse		CGATGATACGAACGAAAGCTCTAGATCAGCTCCCAGCGCC
Primers for RT-PCR
Primer Name	Gene ID	Sequence (5’-3’)
q-1d008750-forward	Zm00001d008750	CAGAACTTCCATGTCGGGTAC
q-1d008750-reverse		CAAACCACGATCACAGAGTTTT
q-cax3-forward	Zm00001d044533	AGCATCATACTTCTACCCATCG
q-cax3-reverse		ATCCAAGCTACAATGACACTCA
q-Orphan22-forward	Zm00001d028615	AGTTCAAGGTGGAGATCATGC
q-Orphan22-reverse		ATTCAGATGCTGGCCTTTGATC
q-1d028838-forward	Zm00001d028838	CAGTACAACGAGATGATGGAGA
q-1d028838-reverse		CGCTGGTAGTACTAGTAGTAAGC
q-1d032448-forward	Zm00001d032448	CCATTGCAGGTGCTAGCT
q-1d032448-reverse		ACGATTAGGTCACACTGCTATC
q-1d024610-forward	Zm00001d024610	CTGAAGAGGTTAGCAACATTGG
q-1d024610-reverse		GTCATCATAGCACTGTTTGGTC
q-1d024617-forward	Zm00001d024617	TGAAGGATTGCTTGGAGTTTTG
q-1d024617-reverse		TACATGCATGGATGATTGGGTA
q-mybr33-forward	Zm00001d024810	CTTCACTAGCGATGCTAACAAC
q-mybr33-reverse		CTGCAGAAGAGCTAGTTGTTTG
q-1d42229-forward	Zm00001d042229	CATCGAAAGTATCATGCTGGTG
q-1d42229-reverse		CTTGTTGGATGCCATGGTTAAT
q-bap2-forward	Zm00001d049576	AAAGAAAAATGCCTACGTGTGG
q-bap2-reverse		TCGTTTTCGTTTTCGGAGTTAC
q-betl10-forward	Zm00001d042231	TCACATGCACCAAATAACCATG
q-betl10-reverse		CTTTTGACTCATGGGCATTCAA
q-1d024659-forward	Zm00001d024659	TGTACTGCGCAGTAACATTTTC
q-1d024659-reverse		TTGTGATCTTGTCCCTCTGATC
q-sweet4c-forward	Zm00001d015912	CTCGGTCATGAAATTGGTGATC
q-sweet4c-reverse		GATGGTGATGTAGAGGTCGAAG
q-1d005620-forward	Zm00001d005620	CCAAGAGGAACCTCACCTTATT
q-1d005620-reverse		CCATTTTGGCAGATCGAGTTAC
q-meg13-forward	Zm00001d019019	AGGAATTATGCGAGGAAAAGGA
q-meg13-reverse		TTTAGAAGCAGGCATGACTACA
q-18s-forward		CCATCCCTCCGTAGTTAGCTTCT
q-18s-reverse		CCTGTCGGCCAAGGCTATATAC
Primers for Identification of mutants
Primer Name	Gene ID	Sequence (5’-3’)
EREB108-forward	Zm00001d031499	TCGATGTCAAAAGCGCTGAG
EREB108-reverse		AGCTGTATCTCTCGTAGCCA
MYBR19-forward	Zm00001d045162	GGATCCAGCCATAGATTTCATGG
MYBR19-reverse		GTCGCCAAGAATCATAGGGT
MYBR29-1/MYBR29-2-forward	Zm00001d006791	TCAATGACCTGTGCTCCTCC
MYBR29-1/MYBR29-2-reverse		TGATTTCACACCAAAACAAGCT
