# Supplementary material for: Decoding the gene regulatory network of endosperm differentiation in maize
Source: Nat Commun. 2024 Jan 2;15:34. doi: 10.1038/s41467-023-44369-7 (PMC10762121; doi:10.1038/s41467-023-44369-7)
Supplement: Supplementary file 30 — Supplementary Data 27 [file 41467_2023_44369_MOESM30_ESM.xlsx]

## Sheet: Sheet1
Supplementary Data 27: Gene symbol and annotation table.
Full name	V4-Gene ID	Symbol	Annotation
tRNA-Asn-ENSRNA049437471	ENSRNA049437471	tRNA-Asn	-
tRNA-Thr-ENSRNA049437473	ENSRNA049437473	tRNA-Thr	-
tRNA-Asn-ENSRNA049437518	ENSRNA049437518	tRNA-Asn	-
tRNA-Met-ENSRNA049437607	ENSRNA049437607	tRNA-Met	-
tRNA-Gly-ENSRNA049437614	ENSRNA049437614	tRNA-Gly	-
tRNA-Ala-ENSRNA049437658	ENSRNA049437658	tRNA-Ala	-
tRNA-Ser-ENSRNA049437881	ENSRNA049437881	tRNA-Ser	-
tRNA-Pro-ENSRNA049437912	ENSRNA049437912	tRNA-Pro	-
tRNA-Lys-ENSRNA049437967	ENSRNA049437967	tRNA-Lys	-
tRNA-Trp-ENSRNA049438083	ENSRNA049438083	tRNA-Trp	-
tRNA-Lys-ENSRNA049438128	ENSRNA049438128	tRNA-Lys	-
tRNA-Gly-ENSRNA049438140	ENSRNA049438140	tRNA-Gly	-
tRNA-Lys-ENSRNA049438262	ENSRNA049438262	tRNA-Lys	-
tRNA-Lys-ENSRNA049438276	ENSRNA049438276	tRNA-Lys	-
tRNA-Glu-ENSRNA049438309	ENSRNA049438309	tRNA-Glu	-
tRNA-Glu-ENSRNA049438321	ENSRNA049438321	tRNA-Glu	-
tRNA-Val-ENSRNA049438363	ENSRNA049438363	tRNA-Val	-
tRNA-Glu-ENSRNA049438404	ENSRNA049438404	tRNA-Glu	-
tRNA-Ala-ENSRNA049438418	ENSRNA049438418	tRNA-Ala	-
tRNA-Glu-ENSRNA049438546	ENSRNA049438546	tRNA-Glu	-
tRNA-Glu-ENSRNA049438552	ENSRNA049438552	tRNA-Glu	-
tRNA-Gly-ENSRNA049438664	ENSRNA049438664	tRNA-Gly	-
tRNA-Lys-ENSRNA049438710	ENSRNA049438710	tRNA-Lys	-
tRNA-Asp-ENSRNA049438763	ENSRNA049438763	tRNA-Asp	-
tRNA-Glu-ENSRNA049438777	ENSRNA049438777	tRNA-Glu	-
tRNA-Thr-ENSRNA049438795	ENSRNA049438795	tRNA-Thr	-
tRNA-Gly-ENSRNA049438847	ENSRNA049438847	tRNA-Gly	-
tRNA-Glu-ENSRNA049438855	ENSRNA049438855	tRNA-Glu	-
tRNA-Val-ENSRNA049438872	ENSRNA049438872	tRNA-Val	-
tRNA-Gln-ENSRNA049438884	ENSRNA049438884	tRNA-Gln	-
tRNA-Val-ENSRNA049438894	ENSRNA049438894	tRNA-Val	-
tRNA-Ser-ENSRNA049438906	ENSRNA049438906	tRNA-Ser	-
tRNA-Cys-ENSRNA049438956	ENSRNA049438956	tRNA-Cys	-
tRNA-Cys-ENSRNA049438965	ENSRNA049438965	tRNA-Cys	-
tRNA-Val-ENSRNA049439000	ENSRNA049439000	tRNA-Val	-
tRNA-Gln-ENSRNA049439015	ENSRNA049439015	tRNA-Gln	-
tRNA-Gln-ENSRNA049439029	ENSRNA049439029	tRNA-Gln	-
tRNA-Ala-ENSRNA049439064	ENSRNA049439064	tRNA-Ala	-
tRNA-Val-ENSRNA049439167	ENSRNA049439167	tRNA-Val	-
tRNA-Arg-ENSRNA049439213	ENSRNA049439213	tRNA-Arg	-
tRNA-Arg-ENSRNA049439227	ENSRNA049439227	tRNA-Arg	-
tRNA-Asp-ENSRNA049439244	ENSRNA049439244	tRNA-Asp	-
tRNA-Arg-ENSRNA049439289	ENSRNA049439289	tRNA-Arg	-
tRNA-Leu-ENSRNA049439300	ENSRNA049439300	tRNA-Leu	-
tRNA-Glu-ENSRNA049439367	ENSRNA049439367	tRNA-Glu	-
tRNA-Pro-ENSRNA049439420	ENSRNA049439420	tRNA-Pro	-
tRNA-Glu-ENSRNA049439530	ENSRNA049439530	tRNA-Glu	-
tRNA-Pro-ENSRNA049439609	ENSRNA049439609	tRNA-Pro	-
tRNA-Thr-ENSRNA049439691	ENSRNA049439691	tRNA-Thr	-
tRNA-Ile-ENSRNA049439730	ENSRNA049439730	tRNA-Ile	-
tRNA-Gly-ENSRNA049439764	ENSRNA049439764	tRNA-Gly	-
tRNA-Gly-ENSRNA049439777	ENSRNA049439777	tRNA-Gly	-
tRNA-Trp-ENSRNA049439822	ENSRNA049439822	tRNA-Trp	-
tRNA-Arg-ENSRNA049439996	ENSRNA049439996	tRNA-Arg	-
tRNA-Leu-ENSRNA049440072	ENSRNA049440072	tRNA-Leu	-
tRNA-Lys-ENSRNA049440088	ENSRNA049440088	tRNA-Lys	-
tRNA-Glu-ENSRNA049440136	ENSRNA049440136	tRNA-Glu	-
tRNA-Ser-ENSRNA049440167	ENSRNA049440167	tRNA-Ser	-
tRNA-Trp-ENSRNA049440219	ENSRNA049440219	tRNA-Trp	-
tRNA-Thr-ENSRNA049440232	ENSRNA049440232	tRNA-Thr	-
tRNA-Thr-ENSRNA049440238	ENSRNA049440238	tRNA-Thr	-
tRNA-Glu-ENSRNA049440259	ENSRNA049440259	tRNA-Glu	-
tRNA-Ser-ENSRNA049440276	ENSRNA049440276	tRNA-Ser	-
tRNA-Trp-ENSRNA049440360	ENSRNA049440360	tRNA-Trp	-
tRNA-Arg-ENSRNA049440434	ENSRNA049440434	tRNA-Arg	-
tRNA-Pro-ENSRNA049440447	ENSRNA049440447	tRNA-Pro	-
tRNA-Leu-ENSRNA049440535	ENSRNA049440535	tRNA-Leu	-
tRNA-Ile-ENSRNA049440572	ENSRNA049440572	tRNA-Ile	-
tRNA-Lys-ENSRNA049440629	ENSRNA049440629	tRNA-Lys	-
tRNA-Gln-ENSRNA049440693	ENSRNA049440693	tRNA-Gln	-
tRNA-Lys-ENSRNA049440749	ENSRNA049440749	tRNA-Lys	-
tRNA-Tyr-ENSRNA049440843	ENSRNA049440843	tRNA-Tyr	-
tRNA-Pro-ENSRNA049440873	ENSRNA049440873	tRNA-Pro	-
tRNA-Ile-ENSRNA049440883	ENSRNA049440883	tRNA-Ile	-
tRNA-Ile-ENSRNA049440947	ENSRNA049440947	tRNA-Ile	-
tRNA-Ser-ENSRNA049440969	ENSRNA049440969	tRNA-Ser	-
tRNA-Lys-ENSRNA049441024	ENSRNA049441024	tRNA-Lys	-
tRNA-Tyr-ENSRNA049441066	ENSRNA049441066	tRNA-Tyr	-
tRNA-Gln-ENSRNA049441166	ENSRNA049441166	tRNA-Gln	-
tRNA-Ser-ENSRNA049441180	ENSRNA049441180	tRNA-Ser	-
tRNA-Phe-ENSRNA049441214	ENSRNA049441214	tRNA-Phe	-
tRNA-Phe-ENSRNA049441235	ENSRNA049441235	tRNA-Phe	-
tRNA-Thr-ENSRNA049441268	ENSRNA049441268	tRNA-Thr	-
tRNA-Thr-ENSRNA049441281	ENSRNA049441281	tRNA-Thr	-
tRNA-Thr-ENSRNA049441288	ENSRNA049441288	tRNA-Thr	-
tRNA-Thr-ENSRNA049441297	ENSRNA049441297	tRNA-Thr	-
tRNA-Thr-ENSRNA049441317	ENSRNA049441317	tRNA-Thr	-
tRNA-Pro-ENSRNA049441369	ENSRNA049441369	tRNA-Pro	-
tRNA-Glu-ENSRNA049441413	ENSRNA049441413	tRNA-Glu	-
tRNA-Asn-ENSRNA049441496	ENSRNA049441496	tRNA-Asn	-
tRNA-Ile-ENSRNA049441530	ENSRNA049441530	tRNA-Ile	-
tRNA-Lys-ENSRNA049441594	ENSRNA049441594	tRNA-Lys	-
tRNA-Ser-ENSRNA049441606	ENSRNA049441606	tRNA-Ser	-
tRNA-Pro-ENSRNA049441657	ENSRNA049441657	tRNA-Pro	-
tRNA-Ala-ENSRNA049441695	ENSRNA049441695	tRNA-Ala	-
tRNA-Ile-ENSRNA049441729	ENSRNA049441729	tRNA-Ile	-
tRNA-Leu-ENSRNA049441754	ENSRNA049441754	tRNA-Leu	-
tRNA-Arg-ENSRNA049441770	ENSRNA049441770	tRNA-Arg	-
tRNA-Phe-ENSRNA049441819	ENSRNA049441819	tRNA-Phe	-
tRNA-Gly-ENSRNA049441904	ENSRNA049441904	tRNA-Gly	-
tRNA-Asn-ENSRNA049441950	ENSRNA049441950	tRNA-Asn	-
tRNA-Pro-ENSRNA049442036	ENSRNA049442036	tRNA-Pro	-
tRNA-Ile-ENSRNA049442047	ENSRNA049442047	tRNA-Ile	-
tRNA-Leu-ENSRNA049442071	ENSRNA049442071	tRNA-Leu	-
tRNA-Glu-ENSRNA049442135	ENSRNA049442135	tRNA-Glu	-
tRNA-Val-ENSRNA049442148	ENSRNA049442148	tRNA-Val	-
tRNA-Asn-ENSRNA049442171	ENSRNA049442171	tRNA-Asn	-
tRNA-Lys-ENSRNA049442230	ENSRNA049442230	tRNA-Lys	-
tRNA-Ile-ENSRNA049442300	ENSRNA049442300	tRNA-Ile	-
tRNA-Trp-ENSRNA049442311	ENSRNA049442311	tRNA-Trp	-
tRNA-Thr-ENSRNA049442349	ENSRNA049442349	tRNA-Thr	-
tRNA-Glu-ENSRNA049442419	ENSRNA049442419	tRNA-Glu	-
tRNA-Asn-ENSRNA049442454	ENSRNA049442454	tRNA-Asn	-
tRNA-Asn-ENSRNA049442482	ENSRNA049442482	tRNA-Asn	-
tRNA-Asn-ENSRNA049442494	ENSRNA049442494	tRNA-Asn	-
tRNA-Asn-ENSRNA049442509	ENSRNA049442509	tRNA-Asn	-
tRNA-Ile-ENSRNA049442590	ENSRNA049442590	tRNA-Ile	-
tRNA-Ile-ENSRNA049442601	ENSRNA049442601	tRNA-Ile	-
tRNA-Ile-ENSRNA049442624	ENSRNA049442624	tRNA-Ile	-
tRNA-Ile-ENSRNA049442640	ENSRNA049442640	tRNA-Ile	-
tRNA-Ile-ENSRNA049442661	ENSRNA049442661	tRNA-Ile	-
tRNA-Ile-ENSRNA049442682	ENSRNA049442682	tRNA-Ile	-
tRNA-Ile-ENSRNA049442701	ENSRNA049442701	tRNA-Ile	-
tRNA-Ile-ENSRNA049442711	ENSRNA049442711	tRNA-Ile	-
tRNA-Ile-ENSRNA049442725	ENSRNA049442725	tRNA-Ile	-
tRNA-Ile-ENSRNA049442735	ENSRNA049442735	tRNA-Ile	-
tRNA-Ile-ENSRNA049442750	ENSRNA049442750	tRNA-Ile	-
tRNA-Ile-ENSRNA049442753	ENSRNA049442753	tRNA-Ile	-
tRNA-Ile-ENSRNA049442759	ENSRNA049442759	tRNA-Ile	-
tRNA-Ile-ENSRNA049442767	ENSRNA049442767	tRNA-Ile	-
tRNA-Ile-ENSRNA049442774	ENSRNA049442774	tRNA-Ile	-
tRNA-Ile-ENSRNA049442786	ENSRNA049442786	tRNA-Ile	-
tRNA-Ile-ENSRNA049442798	ENSRNA049442798	tRNA-Ile	-
tRNA-Ile-ENSRNA049442804	ENSRNA049442804	tRNA-Ile	-
tRNA-Ile-ENSRNA049442814	ENSRNA049442814	tRNA-Ile	-
tRNA-Ile-ENSRNA049442822	ENSRNA049442822	tRNA-Ile	-
tRNA-Ile-ENSRNA049442831	ENSRNA049442831	tRNA-Ile	-
tRNA-Ile-ENSRNA049442838	ENSRNA049442838	tRNA-Ile	-
tRNA-Ile-ENSRNA049442848	ENSRNA049442848	tRNA-Ile	-
tRNA-Ile-ENSRNA049442855	ENSRNA049442855	tRNA-Ile	-
tRNA-Ile-ENSRNA049442862	ENSRNA049442862	tRNA-Ile	-
tRNA-Ile-ENSRNA049442884	ENSRNA049442884	tRNA-Ile	-
tRNA-Ile-ENSRNA049442894	ENSRNA049442894	tRNA-Ile	-
tRNA-Ile-ENSRNA049442905	ENSRNA049442905	tRNA-Ile	-
tRNA-Ile-ENSRNA049442915	ENSRNA049442915	tRNA-Ile	-
tRNA-Ile-ENSRNA049442934	ENSRNA049442934	tRNA-Ile	-
tRNA-Ile-ENSRNA049442941	ENSRNA049442941	tRNA-Ile	-
tRNA-Ile-ENSRNA049442949	ENSRNA049442949	tRNA-Ile	-
tRNA-Ile-ENSRNA049442959	ENSRNA049442959	tRNA-Ile	-
tRNA-Ile-ENSRNA049442971	ENSRNA049442971	tRNA-Ile	-
tRNA-Ile-ENSRNA049442979	ENSRNA049442979	tRNA-Ile	-
tRNA-Ile-ENSRNA049442989	ENSRNA049442989	tRNA-Ile	-
tRNA-Ile-ENSRNA049443000	ENSRNA049443000	tRNA-Ile	-
tRNA-Ile-ENSRNA049443007	ENSRNA049443007	tRNA-Ile	-
tRNA-Ile-ENSRNA049443014	ENSRNA049443014	tRNA-Ile	-
tRNA-Ile-ENSRNA049443029	ENSRNA049443029	tRNA-Ile	-
tRNA-Ile-ENSRNA049443039	ENSRNA049443039	tRNA-Ile	-
tRNA-Ile-ENSRNA049443050	ENSRNA049443050	tRNA-Ile	-
tRNA-Ile-ENSRNA049443058	ENSRNA049443058	tRNA-Ile	-
tRNA-Ile-ENSRNA049443070	ENSRNA049443070	tRNA-Ile	-
tRNA-Ile-ENSRNA049443077	ENSRNA049443077	tRNA-Ile	-
tRNA-Ile-ENSRNA049443081	ENSRNA049443081	tRNA-Ile	-
tRNA-Ile-ENSRNA049443083	ENSRNA049443083	tRNA-Ile	-
tRNA-Ile-ENSRNA049443089	ENSRNA049443089	tRNA-Ile	-
tRNA-Glu-ENSRNA049443220	ENSRNA049443220	tRNA-Glu	-
tRNA-Gly-ENSRNA049443234	ENSRNA049443234	tRNA-Gly	-
tRNA-Thr-ENSRNA049443253	ENSRNA049443253	tRNA-Thr	-
tRNA-Phe-ENSRNA049443270	ENSRNA049443270	tRNA-Phe	-
tRNA-Asn-ENSRNA049443287	ENSRNA049443287	tRNA-Asn	-
tRNA-Pro-ENSRNA049443307	ENSRNA049443307	tRNA-Pro	-
tRNA-Ala-ENSRNA049443319	ENSRNA049443319	tRNA-Ala	-
tRNA-Pro-ENSRNA049443354	ENSRNA049443354	tRNA-Pro	-
tRNA-Pro-ENSRNA049443370	ENSRNA049443370	tRNA-Pro	-
tRNA-Glu-ENSRNA049443391	ENSRNA049443391	tRNA-Glu	-
tRNA-Ser-ENSRNA049443450	ENSRNA049443450	tRNA-Ser	-
tRNA-Trp-ENSRNA049443461	ENSRNA049443461	tRNA-Trp	-
tRNA-Pro-ENSRNA049443478	ENSRNA049443478	tRNA-Pro	-
tRNA-Ala-ENSRNA049443507	ENSRNA049443507	tRNA-Ala	-
tRNA-Trp-ENSRNA049443525	ENSRNA049443525	tRNA-Trp	-
tRNA-Met-ENSRNA049443537	ENSRNA049443537	tRNA-Met	-
tRNA-Asp-ENSRNA049443552	ENSRNA049443552	tRNA-Asp	-
tRNA-Asp-ENSRNA049443563	ENSRNA049443563	tRNA-Asp	-
tRNA-Asp-ENSRNA049443592	ENSRNA049443592	tRNA-Asp	-
tRNA-Glu-ENSRNA049443604	ENSRNA049443604	tRNA-Glu	-
tRNA-Lys-ENSRNA049443697	ENSRNA049443697	tRNA-Lys	-
tRNA-Asp-ENSRNA049443707	ENSRNA049443707	tRNA-Asp	-
tRNA-Arg-ENSRNA049443772	ENSRNA049443772	tRNA-Arg	-
tRNA-Lys-ENSRNA049443806	ENSRNA049443806	tRNA-Lys	-
tRNA-Ala-ENSRNA049443819	ENSRNA049443819	tRNA-Ala	-
tRNA-Pro-ENSRNA049443842	ENSRNA049443842	tRNA-Pro	-
tRNA-Asn-ENSRNA049443919	ENSRNA049443919	tRNA-Asn	-
tRNA-Trp-ENSRNA049443931	ENSRNA049443931	tRNA-Trp	-
tRNA-Trp-ENSRNA049443992	ENSRNA049443992	tRNA-Trp	-
tRNA-Trp-ENSRNA049444004	ENSRNA049444004	tRNA-Trp	-
tRNA-Trp-ENSRNA049444016	ENSRNA049444016	tRNA-Trp	-
tRNA-Ile-ENSRNA049444035	ENSRNA049444035	tRNA-Ile	-
tRNA-Phe-ENSRNA049444055	ENSRNA049444055	tRNA-Phe	-
tRNA-Val-ENSRNA049444109	ENSRNA049444109	tRNA-Val	-
tRNA-Arg-ENSRNA049444159	ENSRNA049444159	tRNA-Arg	-
tRNA-Tyr-ENSRNA049444172	ENSRNA049444172	tRNA-Tyr	-
tRNA-Glu-ENSRNA049444185	ENSRNA049444185	tRNA-Glu	-
tRNA-Ala-ENSRNA049444234	ENSRNA049444234	tRNA-Ala	-
tRNA-Trp-ENSRNA049444291	ENSRNA049444291	tRNA-Trp	-
tRNA-Pro-ENSRNA049444331	ENSRNA049444331	tRNA-Pro	-
tRNA-Asn-ENSRNA049444341	ENSRNA049444341	tRNA-Asn	-
tRNA-Ala-ENSRNA049444372	ENSRNA049444372	tRNA-Ala	-
tRNA-Tyr-ENSRNA049444385	ENSRNA049444385	tRNA-Tyr	-
tRNA-Arg-ENSRNA049444450	ENSRNA049444450	tRNA-Arg	-
tRNA-Trp-ENSRNA049444459	ENSRNA049444459	tRNA-Trp	-
tRNA-Ser-ENSRNA049444555	ENSRNA049444555	tRNA-Ser	-
tRNA-Tyr-ENSRNA049444619	ENSRNA049444619	tRNA-Tyr	-
tRNA-Trp-ENSRNA049444634	ENSRNA049444634	tRNA-Trp	-
tRNA-Pro-ENSRNA049444648	ENSRNA049444648	tRNA-Pro	-
tRNA-Ala-ENSRNA049444658	ENSRNA049444658	tRNA-Ala	-
tRNA-Tyr-ENSRNA049444705	ENSRNA049444705	tRNA-Tyr	-
tRNA-Val-ENSRNA049445038	ENSRNA049445038	tRNA-Val	-
tRNA-Gln-ENSRNA049445111	ENSRNA049445111	tRNA-Gln	-
tRNA-Gln-ENSRNA049445130	ENSRNA049445130	tRNA-Gln	-
tRNA-Gln-ENSRNA049445136	ENSRNA049445136	tRNA-Gln	-
tRNA-Gln-ENSRNA049445150	ENSRNA049445150	tRNA-Gln	-
tRNA-Gln-ENSRNA049445160	ENSRNA049445160	tRNA-Gln	-
tRNA-Gln-ENSRNA049445166	ENSRNA049445166	tRNA-Gln	-
tRNA-Gln-ENSRNA049445172	ENSRNA049445172	tRNA-Gln	-
tRNA-Pro-ENSRNA049445189	ENSRNA049445189	tRNA-Pro	-
tRNA-Glu-ENSRNA049445197	ENSRNA049445197	tRNA-Glu	-
tRNA-Asn-ENSRNA049445213	ENSRNA049445213	tRNA-Asn	-
tRNA-Ser-ENSRNA049445254	ENSRNA049445254	tRNA-Ser	-
tRNA-Pro-ENSRNA049445265	ENSRNA049445265	tRNA-Pro	-
tRNA-Ile-ENSRNA049445272	ENSRNA049445272	tRNA-Ile	-
tRNA-Ala-ENSRNA049445293	ENSRNA049445293	tRNA-Ala	-
tRNA-Glu-ENSRNA049445310	ENSRNA049445310	tRNA-Glu	-
tRNA-Cys-ENSRNA049445327	ENSRNA049445327	tRNA-Cys	-
tRNA-Asp-ENSRNA049445360	ENSRNA049445360	tRNA-Asp	-
tRNA-Asp-ENSRNA049445368	ENSRNA049445368	tRNA-Asp	-
tRNA-Pro-ENSRNA049445418	ENSRNA049445418	tRNA-Pro	-
tRNA-Pro-ENSRNA049445432	ENSRNA049445432	tRNA-Pro	-
tRNA-Pro-ENSRNA049445436	ENSRNA049445436	tRNA-Pro	-
tRNA-Pro-ENSRNA049445441	ENSRNA049445441	tRNA-Pro	-
tRNA-Ala-ENSRNA049445461	ENSRNA049445461	tRNA-Ala	-
tRNA-Phe-ENSRNA049445478	ENSRNA049445478	tRNA-Phe	-
tRNA-Ser-ENSRNA049445501	ENSRNA049445501	tRNA-Ser	-
tRNA-Ser-ENSRNA049445517	ENSRNA049445517	tRNA-Ser	-
tRNA-Cys-ENSRNA049445530	ENSRNA049445530	tRNA-Cys	-
tRNA-Lys-ENSRNA049445542	ENSRNA049445542	tRNA-Lys	-
tRNA-Arg-ENSRNA049445571	ENSRNA049445571	tRNA-Arg	-
tRNA-Val-ENSRNA049445609	ENSRNA049445609	tRNA-Val	-
tRNA-Ala-ENSRNA049445658	ENSRNA049445658	tRNA-Ala	-
tRNA-Arg-ENSRNA049445706	ENSRNA049445706	tRNA-Arg	-
tRNA-Gly-ENSRNA049445718	ENSRNA049445718	tRNA-Gly	-
tRNA-Arg-ENSRNA049445733	ENSRNA049445733	tRNA-Arg	-
tRNA-Asp-ENSRNA049445740	ENSRNA049445740	tRNA-Asp	-
tRNA-Glu-ENSRNA049445751	ENSRNA049445751	tRNA-Glu	-
tRNA-Thr-ENSRNA049445768	ENSRNA049445768	tRNA-Thr	-
tRNA-Pro-ENSRNA049445818	ENSRNA049445818	tRNA-Pro	-
tRNA-Pro-ENSRNA049445825	ENSRNA049445825	tRNA-Pro	-
tRNA-Arg-ENSRNA049445836	ENSRNA049445836	tRNA-Arg	-
tRNA-Gln-ENSRNA049445941	ENSRNA049445941	tRNA-Gln	-
tRNA-Phe-ENSRNA049445985	ENSRNA049445985	tRNA-Phe	-
tRNA-Trp-ENSRNA049446001	ENSRNA049446001	tRNA-Trp	-
tRNA-Trp-ENSRNA049446015	ENSRNA049446015	tRNA-Trp	-
tRNA-Ala-ENSRNA049446082	ENSRNA049446082	tRNA-Ala	-
tRNA-Asn-ENSRNA049446094	ENSRNA049446094	tRNA-Asn	-
tRNA-Ala-ENSRNA049446119	ENSRNA049446119	tRNA-Ala	-
tRNA-Glu-ENSRNA049446128	ENSRNA049446128	tRNA-Glu	-
tRNA-Glu-ENSRNA049446134	ENSRNA049446134	tRNA-Glu	-
tRNA-Pro-ENSRNA049446167	ENSRNA049446167	tRNA-Pro	-
tRNA-Trp-ENSRNA049446227	ENSRNA049446227	tRNA-Trp	-
tRNA-Tyr-ENSRNA049446241	ENSRNA049446241	tRNA-Tyr	-
tRNA-Met-ENSRNA049446268	ENSRNA049446268	tRNA-Met	-
tRNA-Asp-ENSRNA049446278	ENSRNA049446278	tRNA-Asp	-
tRNA-Pro-ENSRNA049446311	ENSRNA049446311	tRNA-Pro	-
tRNA-Ala-ENSRNA049446318	ENSRNA049446318	tRNA-Ala	-
tRNA-Thr-ENSRNA049446338	ENSRNA049446338	tRNA-Thr	-
tRNA-Ser-ENSRNA049446356	ENSRNA049446356	tRNA-Ser	-
tRNA-Ile-ENSRNA049446377	ENSRNA049446377	tRNA-Ile	-
tRNA-Cys-ENSRNA049446390	ENSRNA049446390	tRNA-Cys	-
tRNA-Ser-ENSRNA049446399	ENSRNA049446399	tRNA-Ser	-
tRNA-Ala-ENSRNA049446412	ENSRNA049446412	tRNA-Ala	-
tRNA-Ser-ENSRNA049446421	ENSRNA049446421	tRNA-Ser	-
tRNA-Gln-ENSRNA049446430	ENSRNA049446430	tRNA-Gln	-
tRNA-Cys-ENSRNA049446444	ENSRNA049446444	tRNA-Cys	-
tRNA-Asn-ENSRNA049446451	ENSRNA049446451	tRNA-Asn	-
tRNA-Gln-ENSRNA049446516	ENSRNA049446516	tRNA-Gln	-
tRNA-Gln-ENSRNA049446532	ENSRNA049446532	tRNA-Gln	-
tRNA-Gln-ENSRNA049446541	ENSRNA049446541	tRNA-Gln	-
tRNA-Asp-ENSRNA049446611	ENSRNA049446611	tRNA-Asp	-
tRNA-His-ENSRNA049446634	ENSRNA049446634	tRNA-His	-
tRNA-Phe-ENSRNA049446642	ENSRNA049446642	tRNA-Phe	-
tRNA-Arg-ENSRNA049446666	ENSRNA049446666	tRNA-Arg	-
tRNA-Ala-ENSRNA049446682	ENSRNA049446682	tRNA-Ala	-
tRNA-Gly-ENSRNA049446764	ENSRNA049446764	tRNA-Gly	-
tRNA-Glu-ENSRNA049446780	ENSRNA049446780	tRNA-Glu	-
tRNA-Arg-ENSRNA049446811	ENSRNA049446811	tRNA-Arg	-
tRNA-Thr-ENSRNA049446878	ENSRNA049446878	tRNA-Thr	-
tRNA-Val-ENSRNA049446904	ENSRNA049446904	tRNA-Val	-
tRNA-Ala-ENSRNA049446916	ENSRNA049446916	tRNA-Ala	-
tRNA-Gly-ENSRNA049446924	ENSRNA049446924	tRNA-Gly	-
tRNA-Val-ENSRNA049446944	ENSRNA049446944	tRNA-Val	-
tRNA-Val-ENSRNA049446955	ENSRNA049446955	tRNA-Val	-
tRNA-Asp-ENSRNA049446985	ENSRNA049446985	tRNA-Asp	-
tRNA-Phe-ENSRNA049447011	ENSRNA049447011	tRNA-Phe	-
tRNA-Ser-ENSRNA049447020	ENSRNA049447020	tRNA-Ser	-
tRNA-Asn-ENSRNA049447050	ENSRNA049447050	tRNA-Asn	-
tRNA-Lys-ENSRNA049447086	ENSRNA049447086	tRNA-Lys	-
tRNA-Ile-ENSRNA049447147	ENSRNA049447147	tRNA-Ile	-
tRNA-Tyr-ENSRNA049447196	ENSRNA049447196	tRNA-Tyr	-
tRNA-Ile-ENSRNA049447287	ENSRNA049447287	tRNA-Ile	-
tRNA-Gly-ENSRNA049447346	ENSRNA049447346	tRNA-Gly	-
tRNA-Trp-ENSRNA049447361	ENSRNA049447361	tRNA-Trp	-
tRNA-Asn-ENSRNA049447389	ENSRNA049447389	tRNA-Asn	-
tRNA-Asp-ENSRNA049447400	ENSRNA049447400	tRNA-Asp	-
tRNA-Ser-ENSRNA049447456	ENSRNA049447456	tRNA-Ser	-
tRNA-Glu-ENSRNA049447467	ENSRNA049447467	tRNA-Glu	-
tRNA-His-ENSRNA049447479	ENSRNA049447479	tRNA-His	-
tRNA-Ala-ENSRNA049447490	ENSRNA049447490	tRNA-Ala	-
tRNA-Trp-ENSRNA049447516	ENSRNA049447516	tRNA-Trp	-
tRNA-Ala-ENSRNA049447555	ENSRNA049447555	tRNA-Ala	-
tRNA-Ile-ENSRNA049447575	ENSRNA049447575	tRNA-Ile	-
tRNA-Trp-ENSRNA049447583	ENSRNA049447583	tRNA-Trp	-
tRNA-Trp-ENSRNA049447618	ENSRNA049447618	tRNA-Trp	-
tRNA-Glu-ENSRNA049447665	ENSRNA049447665	tRNA-Glu	-
tRNA-Ile-ENSRNA049447712	ENSRNA049447712	tRNA-Ile	-
tRNA-Lys-ENSRNA049447742	ENSRNA049447742	tRNA-Lys	-
tRNA-Asn-ENSRNA049447833	ENSRNA049447833	tRNA-Asn	-
tRNA-Ser-ENSRNA049447892	ENSRNA049447892	tRNA-Ser	-
tRNA-Sup	ENSRNA049447910	tRNA-Sup	-
tRNA-Glu-ENSRNA049447917	ENSRNA049447917	tRNA-Glu	-
tRNA-Phe-ENSRNA049447995	ENSRNA049447995	tRNA-Phe	-
tRNA-Lys-ENSRNA049448001	ENSRNA049448001	tRNA-Lys	-
tRNA-Cys-ENSRNA049448019	ENSRNA049448019	tRNA-Cys	-
tRNA-Cys-ENSRNA049448027	ENSRNA049448027	tRNA-Cys	-
tRNA-Glu-ENSRNA049448032	ENSRNA049448032	tRNA-Glu	-
tRNA-Glu-ENSRNA049448084	ENSRNA049448084	tRNA-Glu	-
tRNA-Gly-ENSRNA049448099	ENSRNA049448099	tRNA-Gly	-
tRNA-Lys-ENSRNA049448118	ENSRNA049448118	tRNA-Lys	-
tRNA-Ser-ENSRNA049448124	ENSRNA049448124	tRNA-Ser	-
tRNA-Arg-ENSRNA049448153	ENSRNA049448153	tRNA-Arg	-
tRNA-Gly-ENSRNA049448186	ENSRNA049448186	tRNA-Gly	-
tRNA-Gly-ENSRNA049448294	ENSRNA049448294	tRNA-Gly	-
tRNA-Asp-ENSRNA049448303	ENSRNA049448303	tRNA-Asp	-
tRNA-Lys-ENSRNA049448313	ENSRNA049448313	tRNA-Lys	-
tRNA-Val-ENSRNA049448326	ENSRNA049448326	tRNA-Val	-
tRNA-Asn-ENSRNA049448346	ENSRNA049448346	tRNA-Asn	-
tRNA-Arg-ENSRNA049448359	ENSRNA049448359	tRNA-Arg	-
tRNA-Lys-ENSRNA049448409	ENSRNA049448409	tRNA-Lys	-
tRNA-Asp-ENSRNA049448437	ENSRNA049448437	tRNA-Asp	-
tRNA-Asp-ENSRNA049448571	ENSRNA049448571	tRNA-Asp	-
tRNA-Asp-ENSRNA049448577	ENSRNA049448577	tRNA-Asp	-
tRNA-Arg-ENSRNA049448588	ENSRNA049448588	tRNA-Arg	-
tRNA-Phe-ENSRNA049448593	ENSRNA049448593	tRNA-Phe	-
tRNA-Tyr-ENSRNA049448599	ENSRNA049448599	tRNA-Tyr	-
tRNA-Gln-ENSRNA049448607	ENSRNA049448607	tRNA-Gln	-
tRNA-Asp-ENSRNA049448612	ENSRNA049448612	tRNA-Asp	-
tRNA-Glu-ENSRNA049448640	ENSRNA049448640	tRNA-Glu	-
tRNA-Leu-ENSRNA049448669	ENSRNA049448669	tRNA-Leu	-
tRNA-Gln-ENSRNA049448679	ENSRNA049448679	tRNA-Gln	-
tRNA-Ser-ENSRNA049448687	ENSRNA049448687	tRNA-Ser	-
tRNA-Ser-ENSRNA049448693	ENSRNA049448693	tRNA-Ser	-
tRNA-Phe-ENSRNA049448749	ENSRNA049448749	tRNA-Phe	-
tRNA-Phe-ENSRNA049448758	ENSRNA049448758	tRNA-Phe	-
tRNA-Lys-ENSRNA049448817	ENSRNA049448817	tRNA-Lys	-
tRNA-Leu-ENSRNA049448844	ENSRNA049448844	tRNA-Leu	-
tRNA-Ala-ENSRNA049448858	ENSRNA049448858	tRNA-Ala	-
tRNA-Asn-ENSRNA049448868	ENSRNA049448868	tRNA-Asn	-
tRNA-Arg-ENSRNA049448887	ENSRNA049448887	tRNA-Arg	-
tRNA-Glu-ENSRNA049448902	ENSRNA049448902	tRNA-Glu	-
tRNA-Arg-ENSRNA049449017	ENSRNA049449017	tRNA-Arg	-
tRNA-Asp-ENSRNA049449042	ENSRNA049449042	tRNA-Asp	-
tRNA-Lys-ENSRNA049449053	ENSRNA049449053	tRNA-Lys	-
tRNA-Asn-ENSRNA049449061	ENSRNA049449061	tRNA-Asn	-
tRNA-Gly-ENSRNA049449117	ENSRNA049449117	tRNA-Gly	-
tRNA-Pro-ENSRNA049449125	ENSRNA049449125	tRNA-Pro	-
tRNA-Asp-ENSRNA049449142	ENSRNA049449142	tRNA-Asp	-
tRNA-Thr-ENSRNA049449148	ENSRNA049449148	tRNA-Thr	-
tRNA-Thr-ENSRNA049449156	ENSRNA049449156	tRNA-Thr	-
tRNA-Asp-ENSRNA049449171	ENSRNA049449171	tRNA-Asp	-
tRNA-Val-ENSRNA049449186	ENSRNA049449186	tRNA-Val	-
tRNA-Lys-ENSRNA049449193	ENSRNA049449193	tRNA-Lys	-
tRNA-Lys-ENSRNA049449201	ENSRNA049449201	tRNA-Lys	-
tRNA-Tyr-ENSRNA049449221	ENSRNA049449221	tRNA-Tyr	-
tRNA-Cys-ENSRNA049449252	ENSRNA049449252	tRNA-Cys	-
tRNA-Asn-ENSRNA049449262	ENSRNA049449262	tRNA-Asn	-
tRNA-Asn-ENSRNA049449275	ENSRNA049449275	tRNA-Asn	-
tRNA-Arg-ENSRNA049449280	ENSRNA049449280	tRNA-Arg	-
tRNA-Asp-ENSRNA049449307	ENSRNA049449307	tRNA-Asp	-
tRNA-Asp-ENSRNA049449327	ENSRNA049449327	tRNA-Asp	-
tRNA-Trp-ENSRNA049449347	ENSRNA049449347	tRNA-Trp	-
tRNA-Cys-ENSRNA049449366	ENSRNA049449366	tRNA-Cys	-
tRNA-Gly-ENSRNA049449374	ENSRNA049449374	tRNA-Gly	-
tRNA-Arg-ENSRNA049449428	ENSRNA049449428	tRNA-Arg	-
tRNA-Arg-ENSRNA049449434	ENSRNA049449434	tRNA-Arg	-
tRNA-Arg-ENSRNA049449443	ENSRNA049449443	tRNA-Arg	-
tRNA-Lys-ENSRNA049449459	ENSRNA049449459	tRNA-Lys	-
tRNA-Trp-ENSRNA049449485	ENSRNA049449485	tRNA-Trp	-
tRNA-Lys-ENSRNA049449552	ENSRNA049449552	tRNA-Lys	-
tRNA-Ser-ENSRNA049449576	ENSRNA049449576	tRNA-Ser	-
tRNA-Asp-ENSRNA049449610	ENSRNA049449610	tRNA-Asp	-
tRNA-Lys-ENSRNA049449631	ENSRNA049449631	tRNA-Lys	-
tRNA-Arg-ENSRNA049449652	ENSRNA049449652	tRNA-Arg	-
tRNA-Asp-ENSRNA049449674	ENSRNA049449674	tRNA-Asp	-
tRNA-Glu-ENSRNA049449682	ENSRNA049449682	tRNA-Glu	-
tRNA-Arg-ENSRNA049449689	ENSRNA049449689	tRNA-Arg	-
tRNA-Arg-ENSRNA049449708	ENSRNA049449708	tRNA-Arg	-
tRNA-Asp-ENSRNA049449715	ENSRNA049449715	tRNA-Asp	-
tRNA-Asp-ENSRNA049449723	ENSRNA049449723	tRNA-Asp	-
tRNA-Ser-ENSRNA049449734	ENSRNA049449734	tRNA-Ser	-
tRNA-Phe-ENSRNA049449738	ENSRNA049449738	tRNA-Phe	-
tRNA-Asp-ENSRNA049449767	ENSRNA049449767	tRNA-Asp	-
tRNA-Glu-ENSRNA049449799	ENSRNA049449799	tRNA-Glu	-
tRNA-Lys-ENSRNA049449857	ENSRNA049449857	tRNA-Lys	-
tRNA-Ala-ENSRNA049449932	ENSRNA049449932	tRNA-Ala	-
tRNA-Pro-ENSRNA049449944	ENSRNA049449944	tRNA-Pro	-
tRNA-Pro-ENSRNA049449962	ENSRNA049449962	tRNA-Pro	-
tRNA-Pro-ENSRNA049449974	ENSRNA049449974	tRNA-Pro	-
tRNA-Lys-ENSRNA049449983	ENSRNA049449983	tRNA-Lys	-
tRNA-Gly-ENSRNA049449993	ENSRNA049449993	tRNA-Gly	-
tRNA-Gly-ENSRNA049449999	ENSRNA049449999	tRNA-Gly	-
tRNA-Gly-ENSRNA049450008	ENSRNA049450008	tRNA-Gly	-
tRNA-Gly-ENSRNA049450016	ENSRNA049450016	tRNA-Gly	-
tRNA-Asp-ENSRNA049450031	ENSRNA049450031	tRNA-Asp	-
tRNA-Cys-ENSRNA049450072	ENSRNA049450072	tRNA-Cys	-
tRNA-Gly-ENSRNA049450111	ENSRNA049450111	tRNA-Gly	-
tRNA-Asn-ENSRNA049450167	ENSRNA049450167	tRNA-Asn	-
tRNA-Pro-ENSRNA049450181	ENSRNA049450181	tRNA-Pro	-
tRNA-Asn-ENSRNA049450283	ENSRNA049450283	tRNA-Asn	-
tRNA-Pro-ENSRNA049450307	ENSRNA049450307	tRNA-Pro	-
tRNA-Glu-ENSRNA049450384	ENSRNA049450384	tRNA-Glu	-
tRNA-Glu-ENSRNA049450390	ENSRNA049450390	tRNA-Glu	-
tRNA-Gly-ENSRNA049450397	ENSRNA049450397	tRNA-Gly	-
tRNA-Gly-ENSRNA049450431	ENSRNA049450431	tRNA-Gly	-
tRNA-Gly-ENSRNA049450472	ENSRNA049450472	tRNA-Gly	-
tRNA-Arg-ENSRNA049450492	ENSRNA049450492	tRNA-Arg	-
tRNA-Glu-ENSRNA049450511	ENSRNA049450511	tRNA-Glu	-
tRNA-Gly-ENSRNA049450532	ENSRNA049450532	tRNA-Gly	-
tRNA-Tyr-ENSRNA049450586	ENSRNA049450586	tRNA-Tyr	-
tRNA-Gly-ENSRNA049450597	ENSRNA049450597	tRNA-Gly	-
tRNA-Gly-ENSRNA049450621	ENSRNA049450621	tRNA-Gly	-
tRNA-Ala-ENSRNA049450697	ENSRNA049450697	tRNA-Ala	-
tRNA-Phe-ENSRNA049450745	ENSRNA049450745	tRNA-Phe	-
tRNA-Glu-ENSRNA049450759	ENSRNA049450759	tRNA-Glu	-
tRNA-Lys-ENSRNA049450782	ENSRNA049450782	tRNA-Lys	-
tRNA-Ser-ENSRNA049450785	ENSRNA049450785	tRNA-Ser	-
tRNA-Val-ENSRNA049450801	ENSRNA049450801	tRNA-Val	-
tRNA-Gly-ENSRNA049450817	ENSRNA049450817	tRNA-Gly	-
tRNA-Trp-ENSRNA049450842	ENSRNA049450842	tRNA-Trp	-
tRNA-Glu-ENSRNA049450899	ENSRNA049450899	tRNA-Glu	-
tRNA-Glu-ENSRNA049450914	ENSRNA049450914	tRNA-Glu	-
tRNA-Tyr-ENSRNA049450950	ENSRNA049450950	tRNA-Tyr	-
tRNA-Thr-ENSRNA049450969	ENSRNA049450969	tRNA-Thr	-
tRNA-Thr-ENSRNA049450987	ENSRNA049450987	tRNA-Thr	-
tRNA-Pro-ENSRNA049451031	ENSRNA049451031	tRNA-Pro	-
tRNA-Val-ENSRNA049451091	ENSRNA049451091	tRNA-Val	-
tRNA-Asn-ENSRNA049451137	ENSRNA049451137	tRNA-Asn	-
tRNA-Trp-ENSRNA049451230	ENSRNA049451230	tRNA-Trp	-
tRNA-Ile-ENSRNA049451266	ENSRNA049451266	tRNA-Ile	-
tRNA-Val-ENSRNA049451307	ENSRNA049451307	tRNA-Val	-
tRNA-Trp-ENSRNA049451328	ENSRNA049451328	tRNA-Trp	-
tRNA-Glu-ENSRNA049451338	ENSRNA049451338	tRNA-Glu	-
tRNA-Ala-ENSRNA049451362	ENSRNA049451362	tRNA-Ala	-
tRNA-Asp-ENSRNA049451374	ENSRNA049451374	tRNA-Asp	-
tRNA-Gln-ENSRNA049451382	ENSRNA049451382	tRNA-Gln	-
tRNA-Ala-ENSRNA049451399	ENSRNA049451399	tRNA-Ala	-
tRNA-Pro-ENSRNA049451411	ENSRNA049451411	tRNA-Pro	-
tRNA-Thr-ENSRNA049451533	ENSRNA049451533	tRNA-Thr	-
tRNA-Lys-ENSRNA049451559	ENSRNA049451559	tRNA-Lys	-
tRNA-Pro-ENSRNA049451572	ENSRNA049451572	tRNA-Pro	-
tRNA-Ile-ENSRNA049451576	ENSRNA049451576	tRNA-Ile	-
ZeamMtRNA-Glu-ENSRNA049451616	ENSRNA049451616	tRNA-Glu	-
ZeamMtRNA-Asn-ENSRNA049451664	ENSRNA049451664	tRNA-Asn	-
ZeamMtRNA-Glu-ENSRNA049451736	ENSRNA049451736	tRNA-Glu	-
ZeamMtRNA-Asn-ENSRNA049451776	ENSRNA049451776	tRNA-Asn	-
ZematRNA-Trp	ENSRNA049452030	tRNA-Trp	-
ZematRNA-Asn-ENSRNA049452066	ENSRNA049452066	tRNA-Asn	-
ZematRNA-Asn-ENSRNA049452118	ENSRNA049452118	tRNA-Asn	-
snoR74-ENSRNA049453565	ENSRNA049453565	snoR74	-
snoR60-ENSRNA049453582	ENSRNA049453582	snoR60	-
snoZ267	ENSRNA049453693	snoZ267	-
snoR44-J54-ENSRNA049453717	ENSRNA049453717	snoR44_J54	-
U2-ENSRNA049453784	ENSRNA049453784	U2	-
U2-ENSRNA049453826	ENSRNA049453826	U2	-
U11	ENSRNA049453841	U11	-
snoR99-ENSRNA049453982	ENSRNA049453982	snoR99	-
snoR35-ENSRNA049454111	ENSRNA049454111	snoR35	-
snoR26	ENSRNA049454125	snoR26	-
snoR103-ENSRNA049454203	ENSRNA049454203	snoR103	-
snoZ107-R87-ENSRNA049454254	ENSRNA049454254	snoZ107_R87	-
snoR30-ENSRNA049454268	ENSRNA049454268	snoR30	-
SNORD14-ENSRNA049454282	ENSRNA049454282	SNORD14	-
Plant-SRP-ENSRNA049454293	ENSRNA049454293	Plant_SRP	-
U4-ENSRNA049454366	ENSRNA049454366	U4	-
snoR41-ENSRNA049454404	ENSRNA049454404	snoR41	-
U12	ENSRNA049454571	U12	-
snoR30-ENSRNA049454705	ENSRNA049454705	snoR30	-
snoR114-ENSRNA049454750	ENSRNA049454750	snoR114	-
snoR114-ENSRNA049454767	ENSRNA049454767	snoR114	-
MIR169-2-ENSRNA049454868	ENSRNA049454868	MIR169_2	-
U2-ENSRNA049454877	ENSRNA049454877	U2	-
U54-ENSRNA049454895	ENSRNA049454895	U54	-
U54-ENSRNA049454938	ENSRNA049454938	U54	-
MIR169-5	ENSRNA049454997	MIR169_5	-
U6atac	ENSRNA049455185	U6atac	-
U6-ENSRNA049455202	ENSRNA049455202	U6	-
Plant-SRP-ENSRNA049455219	ENSRNA049455219	Plant_SRP	-
Plant-SRP-ENSRNA049455242	ENSRNA049455242	Plant_SRP	-
Plant-SRP-ENSRNA049455261	ENSRNA049455261	Plant_SRP	-
Plant-SRP-ENSRNA049455282	ENSRNA049455282	Plant_SRP	-
Plant-SRP-ENSRNA049455301	ENSRNA049455301	Plant_SRP	-
Plant-SRP-ENSRNA049455313	ENSRNA049455313	Plant_SRP	-
Plant-SRP-ENSRNA049455334	ENSRNA049455334	Plant_SRP	-
Plant-SRP-ENSRNA049455358	ENSRNA049455358	Plant_SRP	-
U1-ENSRNA049455425	ENSRNA049455425	U1	-
MIR444-ENSRNA049455527	ENSRNA049455527	MIR444	-
SSU-rRNA-eukarya-ENSRNA049455608	ENSRNA049455608	SSU_rRNA_eukarya	-
U2-ENSRNA049455651	ENSRNA049455651	U2	-
MIR444-ENSRNA049455662	ENSRNA049455662	MIR444	-
5S-rRNA-ENSRNA049455853	ENSRNA049455853	5S_rRNA	-
LSU-rRNA-eukarya-ENSRNA049455955	ENSRNA049455955	LSU_rRNA_eukarya	-
snoR35-ENSRNA049456187	ENSRNA049456187	snoR35	-
snoR60-ENSRNA049456278	ENSRNA049456278	snoR60	-
snoR60-ENSRNA049456300	ENSRNA049456300	snoR60	-
snoR60-ENSRNA049456320	ENSRNA049456320	snoR60	-
U1-ENSRNA049456343	ENSRNA049456343	U1	-
snoZ152-ENSRNA049456385	ENSRNA049456385	snoZ152	-
U2-ENSRNA049456396	ENSRNA049456396	U2	-
snoR11-ENSRNA049456416	ENSRNA049456416	snoR11	-
SSU-rRNA-eukarya-ENSRNA049456552	ENSRNA049456552	SSU_rRNA_eukarya	-
snoR1-ENSRNA049456636	ENSRNA049456636	snoR1	-
snoR1-ENSRNA049456661	ENSRNA049456661	snoR1	-
snoZ102-R77-ENSRNA049456692	ENSRNA049456692	snoZ102_R77	-
snoZ103-ENSRNA049456702	ENSRNA049456702	snoZ103	-
snoZ103-ENSRNA049456719	ENSRNA049456719	snoZ103	-
snoZ103-ENSRNA049456746	ENSRNA049456746	snoZ103	-
snoZ101-ENSRNA049456769	ENSRNA049456769	snoZ101	-
snoZ103-ENSRNA049456789	ENSRNA049456789	snoZ103	-
snoZ118-ENSRNA049456826	ENSRNA049456826	snoZ118	-
snoR77-ENSRNA049457014	ENSRNA049457014	snoR77	-
ZeamMIntron-gpII-ENSRNA049457187	ENSRNA049457187	Intron_gpII	-
ZeamMLSU-rRNA-eukarya-ENSRNA049457201	ENSRNA049457201	LSU_rRNA_eukarya	-
ZeamMIntron-gpII-ENSRNA049457226	ENSRNA049457226	Intron_gpII	-
ZeamMIntron-gpII-ENSRNA049457253	ENSRNA049457253	Intron_gpII	-
ZeamMIntron-gpII-ENSRNA049457279	ENSRNA049457279	Intron_gpII	-
ZeamMIntron-gpII-ENSRNA049457302	ENSRNA049457302	Intron_gpII	-
ZeamMIntron-gpII-ENSRNA049457319	ENSRNA049457319	Intron_gpII	-
ZeamMIntron-gpII-ENSRNA049457334	ENSRNA049457334	Intron_gpII	-
ZeamMIntron-gpII-ENSRNA049457359	ENSRNA049457359	Intron_gpII	-
ZeamMIntron-gpII-ENSRNA049457405	ENSRNA049457405	Intron_gpII	-
ZeamMIntron-gpII-ENSRNA049457438	ENSRNA049457438	Intron_gpII	-
ZeamMIntron-gpII-ENSRNA049457460	ENSRNA049457460	Intron_gpII	-
ZeamMIntron-gpII-ENSRNA049457503	ENSRNA049457503	Intron_gpII	-
ZeamMIntron-gpII-ENSRNA049457531	ENSRNA049457531	Intron_gpII	-
ZeamMLSU-rRNA-eukarya-ENSRNA049457554	ENSRNA049457554	LSU_rRNA_eukarya	-
ZeamMLSU-rRNA-eukarya-ENSRNA049457570	ENSRNA049457570	LSU_rRNA_eukarya	-
ZeamMLSU-rRNA-eukarya-ENSRNA049457592	ENSRNA049457592	LSU_rRNA_eukarya	-
snoZ155-ENSRNA049457729	ENSRNA049457729	snoZ155	-
snoR77-ENSRNA049457749	ENSRNA049457749	snoR77	-
snoR41-ENSRNA049457777	ENSRNA049457777	snoR41	-
snoR1-ENSRNA049457806	ENSRNA049457806	snoR1	-
U2-ENSRNA049457944	ENSRNA049457944	U2	-
U2-ENSRNA049458208	ENSRNA049458208	U2	-
snoR160-ENSRNA049458293	ENSRNA049458293	snoR160	-
snoZ278-ENSRNA049458322	ENSRNA049458322	snoZ278	-
snoZ118-ENSRNA049458369	ENSRNA049458369	snoZ118	-
snoZ278-ENSRNA049458390	ENSRNA049458390	snoZ278	-
snoZ199-ENSRNA049458426	ENSRNA049458426	snoZ199	-
snoR31-Z110-Z27-ENSRNA049458448	ENSRNA049458448	snoR31_Z110_Z27	-
snoR160-ENSRNA049458467	ENSRNA049458467	snoR160	-
snoR64-ENSRNA049458495	ENSRNA049458495	snoR64	-
snoR160-ENSRNA049458540	ENSRNA049458540	snoR160	-
snoR160-ENSRNA049458582	ENSRNA049458582	snoR160	-
snoR160-ENSRNA049458611	ENSRNA049458611	snoR160	-
snoR160-ENSRNA049458634	ENSRNA049458634	snoR160	-
snoR160-ENSRNA049458655	ENSRNA049458655	snoR160	-
snoR160-ENSRNA049458671	ENSRNA049458671	snoR160	-
snoR160-ENSRNA049458691	ENSRNA049458691	snoR160	-
snoR160-ENSRNA049458706	ENSRNA049458706	snoR160	-
snoR160-ENSRNA049458722	ENSRNA049458722	snoR160	-
snoR160-ENSRNA049458742	ENSRNA049458742	snoR160	-
snoR1-ENSRNA049458758	ENSRNA049458758	snoR1	-
SNORD14-ENSRNA049458782	ENSRNA049458782	SNORD14	-
SNORD14-ENSRNA049458795	ENSRNA049458795	SNORD14	-
SNORD14-ENSRNA049458812	ENSRNA049458812	SNORD14	-
SNORD14-ENSRNA049458826	ENSRNA049458826	SNORD14	-
snoR2-ENSRNA049458846	ENSRNA049458846	snoR2	-
U2-ENSRNA049458857	ENSRNA049458857	U2	-
snoZ112-ENSRNA049458874	ENSRNA049458874	snoZ112	-
snoR31-Z110-Z27-ENSRNA049458957	ENSRNA049458957	snoR31_Z110_Z27	-
snoR77Y-ENSRNA049458986	ENSRNA049458986	snoR77Y	-
SNORD25-ENSRNA049459026	ENSRNA049459026	SNORD25	-
snoR60-ENSRNA049459041	ENSRNA049459041	snoR60	-
snoR30-ENSRNA049459076	ENSRNA049459076	snoR30	-
snoR2-ENSRNA049459101	ENSRNA049459101	snoR2	-
SNORD14-ENSRNA049459132	ENSRNA049459132	SNORD14	-
snoZ107-R87-ENSRNA049459156	ENSRNA049459156	snoZ107_R87	-
SNORD14-ENSRNA049459180	ENSRNA049459180	SNORD14	-
U1-ENSRNA049459199	ENSRNA049459199	U1	-
Intron-gpII-ENSRNA049459243	ENSRNA049459243	Intron_gpII	-
LSU-rRNA-eukarya-ENSRNA049459267	ENSRNA049459267	LSU_rRNA_eukarya	-
Plant-U3-ENSRNA049459284	ENSRNA049459284	Plant_U3	-
LSU-rRNA-eukarya-ENSRNA049459300	ENSRNA049459300	LSU_rRNA_eukarya	-
snoU31b-ENSRNA049459370	ENSRNA049459370	snoU31b	-
LSU-rRNA-eukarya-ENSRNA049459418	ENSRNA049459418	LSU_rRNA_eukarya	-
LSU-rRNA-eukarya-ENSRNA049459435	ENSRNA049459435	LSU_rRNA_eukarya	-
snoR99-ENSRNA049459505	ENSRNA049459505	snoR99	-
snoR99-ENSRNA049459562	ENSRNA049459562	snoR99	-
snosnR60-Z15-ENSRNA049459593	ENSRNA049459593	snosnR60_Z15	-
snoF1-F2-ENSRNA049459608	ENSRNA049459608	snoF1_F2	-
snoR143-ENSRNA049459632	ENSRNA049459632	snoR143	-
snoR143-ENSRNA049459657	ENSRNA049459657	snoR143	-
U2-ENSRNA049459739	ENSRNA049459739	U2	-
snoR74-ENSRNA049459805	ENSRNA049459805	snoR74	-
snoZ194-ENSRNA049459833	ENSRNA049459833	snoZ194	-
snoZ196-ENSRNA049459870	ENSRNA049459870	snoZ196	-
snoR12-ENSRNA049459897	ENSRNA049459897	snoR12	-
snoF1-F2-ENSRNA049459930	ENSRNA049459930	snoF1_F2	-
snoR126-ENSRNA049460030	ENSRNA049460030	snoR126	-
snoR126-ENSRNA049460066	ENSRNA049460066	snoR126	-
snoR83-ENSRNA049460114	ENSRNA049460114	snoR83	-
snoR60-ENSRNA049460134	ENSRNA049460134	snoR60	-
snoR1-ENSRNA049460151	ENSRNA049460151	snoR1	-
U1-ENSRNA049460169	ENSRNA049460169	U1	-
mir-399-ENSRNA049460340	ENSRNA049460340	mir-399	-
mir-399-ENSRNA049460361	ENSRNA049460361	mir-399	-
U2-ENSRNA049460407	ENSRNA049460407	U2	-
LSU-rRNA-eukarya-ENSRNA049460422	ENSRNA049460422	LSU_rRNA_eukarya	-
snoR160-ENSRNA049460512	ENSRNA049460512	snoR160	-
snoZ157-ENSRNA049460546	ENSRNA049460546	snoZ157	-
snoR80-ENSRNA049460564	ENSRNA049460564	snoR80	-
U5-ENSRNA049460670	ENSRNA049460670	U5	-
U5-ENSRNA049460686	ENSRNA049460686	U5	-
snoZ221-snoR21b-ENSRNA049460705	ENSRNA049460705	snoZ221_snoR21b	-
snoR60-ENSRNA049460723	ENSRNA049460723	snoR60	-
snoR86-ENSRNA049460733	ENSRNA049460733	snoR86	-
snoR86-ENSRNA049460753	ENSRNA049460753	snoR86	-
U1-ENSRNA049460770	ENSRNA049460770	U1	-
Intron-gpII-ENSRNA049460809	ENSRNA049460809	Intron_gpII	-
snoR60-ENSRNA049460846	ENSRNA049460846	snoR60	-
snoF1-F2-ENSRNA049460861	ENSRNA049460861	snoF1_F2	-
mir-172	ENSRNA049460987	mir-172	-
LSU-rRNA-eukarya-ENSRNA049461002	ENSRNA049461002	LSU_rRNA_eukarya	-
U2-ENSRNA049461178	ENSRNA049461178	U2	-
snoR64-ENSRNA049461227	ENSRNA049461227	snoR64	-
snoZ199-ENSRNA049461250	ENSRNA049461250	snoZ199	-
snoR38-ENSRNA049461441	ENSRNA049461441	snoR38	-
snoR20a-ENSRNA049461457	ENSRNA049461457	snoR20a	-
snoZ278-ENSRNA049461468	ENSRNA049461468	snoZ278	-
snoU31b-ENSRNA049461479	ENSRNA049461479	snoU31b	-
snoR77Y-ENSRNA049461505	ENSRNA049461505	snoR77Y	-
snoR97-ENSRNA049461520	ENSRNA049461520	snoR97	-
snoR60-ENSRNA049461533	ENSRNA049461533	snoR60	-
snoR97-ENSRNA049461556	ENSRNA049461556	snoR97	-
snoZ157-ENSRNA049461578	ENSRNA049461578	snoZ157	-
snoR80-ENSRNA049461590	ENSRNA049461590	snoR80	-
snoZ157-ENSRNA049461612	ENSRNA049461612	snoZ157	-
snoZ157-ENSRNA049461634	ENSRNA049461634	snoZ157	-
snoZ223-ENSRNA049461681	ENSRNA049461681	snoZ223	-
snoU36a-ENSRNA049461704	ENSRNA049461704	snoU36a	-
snoU36a-ENSRNA049461717	ENSRNA049461717	snoU36a	-
snoZ107-R87-ENSRNA049461732	ENSRNA049461732	snoZ107_R87	-
snoZ223-ENSRNA049461747	ENSRNA049461747	snoZ223	-
snoR134-ENSRNA049461765	ENSRNA049461765	snoR134	-
snoR134-ENSRNA049461783	ENSRNA049461783	snoR134	-
snoR99-ENSRNA049461861	ENSRNA049461861	snoR99	-
U2-ENSRNA049461913	ENSRNA049461913	U2	-
U2-ENSRNA049462071	ENSRNA049462071	U2	-
Plant-SRP-ENSRNA049462239	ENSRNA049462239	Plant_SRP	-
LSU-rRNA-eukarya-ENSRNA049462250	ENSRNA049462250	LSU_rRNA_eukarya	-
snoZ199-ENSRNA049462284	ENSRNA049462284	snoZ199	-
Plant-SRP-ENSRNA049462303	ENSRNA049462303	Plant_SRP	-
LSU-rRNA-eukarya-ENSRNA049462318	ENSRNA049462318	LSU_rRNA_eukarya	-
Plant-SRP-ENSRNA049462331	ENSRNA049462331	Plant_SRP	-
LSU-rRNA-eukarya-ENSRNA049462348	ENSRNA049462348	LSU_rRNA_eukarya	-
snoR160-ENSRNA049462493	ENSRNA049462493	snoR160	-
snoR160-ENSRNA049462522	ENSRNA049462522	snoR160	-
snoR160-ENSRNA049462555	ENSRNA049462555	snoR160	-
snoR160-ENSRNA049462573	ENSRNA049462573	snoR160	-
snoR160-ENSRNA049462587	ENSRNA049462587	snoR160	-
snoR160-ENSRNA049462609	ENSRNA049462609	snoR160	-
snoR160-ENSRNA049462641	ENSRNA049462641	snoR160	-
snoR160-ENSRNA049462656	ENSRNA049462656	snoR160	-
snoR60-ENSRNA049462687	ENSRNA049462687	snoR60	-
Intron-gpII-ENSRNA049462736	ENSRNA049462736	Intron_gpII	-
snoZ155-ENSRNA049462923	ENSRNA049462923	snoZ155	-
snoR160-ENSRNA049463024	ENSRNA049463024	snoR160	-
snoR160-ENSRNA049463047	ENSRNA049463047	snoR160	-
snoR160-ENSRNA049463067	ENSRNA049463067	snoR160	-
snoR160-ENSRNA049463085	ENSRNA049463085	snoR160	-
Intron-gpII-ENSRNA049463137	ENSRNA049463137	Intron_gpII	-
MIR444-ENSRNA049463218	ENSRNA049463218	MIR444	-
U5-ENSRNA049463233	ENSRNA049463233	U5	-
snoZ221-snoR21b-ENSRNA049463340	ENSRNA049463340	snoZ221_snoR21b	-
snoR12-ENSRNA049463586	ENSRNA049463586	snoR12	-
SNORD24-ENSRNA049463630	ENSRNA049463630	SNORD24	-
U1-ENSRNA049463667	ENSRNA049463667	U1	-
SNOR75-ENSRNA049463738	ENSRNA049463738	SNOR75	-
SNOR75-ENSRNA049463761	ENSRNA049463761	SNOR75	-
U1-ENSRNA049463774	ENSRNA049463774	U1	-
U1-ENSRNA049463790	ENSRNA049463790	U1	-
U1-ENSRNA049463813	ENSRNA049463813	U1	-
U1-ENSRNA049463828	ENSRNA049463828	U1	-
U1-ENSRNA049463846	ENSRNA049463846	U1	-
U1-ENSRNA049463865	ENSRNA049463865	U1	-
snoZ152-ENSRNA049464122	ENSRNA049464122	snoZ152	-
snoR11-ENSRNA049464139	ENSRNA049464139	snoR11	-
snoR60-ENSRNA049464241	ENSRNA049464241	snoR60	-
snoU36a-ENSRNA049464595	ENSRNA049464595	snoU36a	-
snoR134-ENSRNA049464622	ENSRNA049464622	snoR134	-
U2-ENSRNA049464727	ENSRNA049464727	U2	-
U5-ENSRNA049464940	ENSRNA049464940	U5	-
U5-ENSRNA049464954	ENSRNA049464954	U5	-
snoZ119-ENSRNA049464979	ENSRNA049464979	snoZ119	-
U6-ENSRNA049464994	ENSRNA049464994	U6	-
U6-ENSRNA049465015	ENSRNA049465015	U6	-
Intron-gpII-ENSRNA049465074	ENSRNA049465074	Intron_gpII	-
LSU-rRNA-eukarya-ENSRNA049465110	ENSRNA049465110	LSU_rRNA_eukarya	-
U1-ENSRNA049465132	ENSRNA049465132	U1	-
snoR31-Z110-Z27-ENSRNA049465220	ENSRNA049465220	snoR31_Z110_Z27	-
snoR77Y-ENSRNA049465281	ENSRNA049465281	snoR77Y	-
snoR2-ENSRNA049465355	ENSRNA049465355	snoR2	-
snoR30-ENSRNA049465372	ENSRNA049465372	snoR30	-
SNORD14-ENSRNA049465399	ENSRNA049465399	SNORD14	-
SNORD14-ENSRNA049465410	ENSRNA049465410	SNORD14	-
snoZ107-R87-ENSRNA049465428	ENSRNA049465428	snoZ107_R87	-
snoZ112-ENSRNA049465449	ENSRNA049465449	snoZ112	-
snoU31b-ENSRNA049465483	ENSRNA049465483	snoU31b	-
U2-ENSRNA049465509	ENSRNA049465509	U2	-
snoR160-ENSRNA049465575	ENSRNA049465575	snoR160	-
snoZ278-ENSRNA049465590	ENSRNA049465590	snoZ278	-
snoZ278-ENSRNA049465606	ENSRNA049465606	snoZ278	-
SNORD14-ENSRNA049465657	ENSRNA049465657	SNORD14	-
snoZ157-ENSRNA049465733	ENSRNA049465733	snoZ157	-
snoZ157-ENSRNA049465791	ENSRNA049465791	snoZ157	-
snoR80-ENSRNA049465819	ENSRNA049465819	snoR80	-
snoR118	ENSRNA049465834	snoR118	-
snoR66-ENSRNA049465846	ENSRNA049465846	snoR66	-
SSU-rRNA-eukarya-ENSRNA049465879	ENSRNA049465879	SSU_rRNA_eukarya	-
snoF1-F2-ENSRNA049466048	ENSRNA049466048	snoF1_F2	-
snoR66-ENSRNA049466083	ENSRNA049466083	snoR66	-
snoR12-ENSRNA049466198	ENSRNA049466198	snoR12	-
snoR30-ENSRNA049466210	ENSRNA049466210	snoR30	-
snoZ107-R87-ENSRNA049466224	ENSRNA049466224	snoZ107_R87	-
snoZ161-228-ENSRNA049466250	ENSRNA049466250	snoZ161_228	-
snoR135-ENSRNA049466270	ENSRNA049466270	snoR135	-
U1-ENSRNA049466281	ENSRNA049466281	U1	-
snoZ162-ENSRNA049466300	ENSRNA049466300	snoZ162	-
snoR135-ENSRNA049466316	ENSRNA049466316	snoR135	-
Plant-SRP-ENSRNA049466325	ENSRNA049466325	Plant_SRP	-
snoR44-J54-ENSRNA049466442	ENSRNA049466442	snoR44_J54	-
snoZ199-ENSRNA049466569	ENSRNA049466569	snoZ199	-
snoR64-ENSRNA049466579	ENSRNA049466579	snoR64	-
MIR167-1	ENSRNA049466589	MIR167_1	-
snoZ103-ENSRNA049466617	ENSRNA049466617	snoZ103	-
snoZ103-ENSRNA049466632	ENSRNA049466632	snoZ103	-
snoR1-ENSRNA049466642	ENSRNA049466642	snoR1	-
SNORD14-ENSRNA049466657	ENSRNA049466657	SNORD14	-
snoR2-ENSRNA049466664	ENSRNA049466664	snoR2	-
snoZ112-ENSRNA049466676	ENSRNA049466676	snoZ112	-
SSU-rRNA-eukarya-ENSRNA049466686	ENSRNA049466686	SSU_rRNA_eukarya	-
U2-ENSRNA049466693	ENSRNA049466693	U2	-
U2-ENSRNA049466701	ENSRNA049466701	U2	-
U2-ENSRNA049466709	ENSRNA049466709	U2	-
snoR74-ENSRNA049466850	ENSRNA049466850	snoR74	-
snoR60-ENSRNA049466858	ENSRNA049466858	snoR60	-
snoR12-ENSRNA049466982	ENSRNA049466982	snoR12	-
snoZ112-ENSRNA049466998	ENSRNA049466998	snoZ112	-
Intron-gpII-ENSRNA049467030	ENSRNA049467030	Intron_gpII	-
SSU-rRNA-eukarya-ENSRNA049467046	ENSRNA049467046	SSU_rRNA_eukarya	-
MIR169-2-ENSRNA049467153	ENSRNA049467153	MIR169_2	-
mir-166-ENSRNA049467197	ENSRNA049467197	mir-166	-
U4-ENSRNA049467206	ENSRNA049467206	U4	-
snoZ221-snoR21b-ENSRNA049467247	ENSRNA049467247	snoZ221_snoR21b	-
U2-ENSRNA049467432	ENSRNA049467432	U2	-
U2-ENSRNA049467439	ENSRNA049467439	U2	-
5S-rRNA-ENSRNA049467544	ENSRNA049467544	5S_rRNA	-
SNORD34-ENSRNA049467581	ENSRNA049467581	SNORD34	-
SNORD34-ENSRNA049467592	ENSRNA049467592	SNORD34	-
U5-ENSRNA049467601	ENSRNA049467601	U5	-
5S-rRNA-ENSRNA049467624	ENSRNA049467624	5S_rRNA	-
5S-rRNA-ENSRNA049467635	ENSRNA049467635	5S_rRNA	-
5S-rRNA-ENSRNA049467643	ENSRNA049467643	5S_rRNA	-
5S-rRNA-ENSRNA049467653	ENSRNA049467653	5S_rRNA	-
5S-rRNA-ENSRNA049467662	ENSRNA049467662	5S_rRNA	-
5S-rRNA-ENSRNA049467670	ENSRNA049467670	5S_rRNA	-
5S-rRNA-ENSRNA049467682	ENSRNA049467682	5S_rRNA	-
5S-rRNA-ENSRNA049467685	ENSRNA049467685	5S_rRNA	-
5S-rRNA-ENSRNA049467695	ENSRNA049467695	5S_rRNA	-
5S-rRNA-ENSRNA049467703	ENSRNA049467703	5S_rRNA	-
5S-rRNA-ENSRNA049467709	ENSRNA049467709	5S_rRNA	-
5S-rRNA-ENSRNA049467718	ENSRNA049467718	5S_rRNA	-
5S-rRNA-ENSRNA049467721	ENSRNA049467721	5S_rRNA	-
5S-rRNA-ENSRNA049467725	ENSRNA049467725	5S_rRNA	-
5S-rRNA-ENSRNA049467728	ENSRNA049467728	5S_rRNA	-
5S-rRNA-ENSRNA049467735	ENSRNA049467735	5S_rRNA	-
5S-rRNA-ENSRNA049467741	ENSRNA049467741	5S_rRNA	-
5S-rRNA-ENSRNA049467747	ENSRNA049467747	5S_rRNA	-
5S-rRNA-ENSRNA049467752	ENSRNA049467752	5S_rRNA	-
5S-rRNA-ENSRNA049467760	ENSRNA049467760	5S_rRNA	-
5S-rRNA-ENSRNA049467768	ENSRNA049467768	5S_rRNA	-
5S-rRNA-ENSRNA049467775	ENSRNA049467775	5S_rRNA	-
5S-rRNA-ENSRNA049467782	ENSRNA049467782	5S_rRNA	-
5S-rRNA-ENSRNA049467788	ENSRNA049467788	5S_rRNA	-
5S-rRNA-ENSRNA049467794	ENSRNA049467794	5S_rRNA	-
5S-rRNA-ENSRNA049467799	ENSRNA049467799	5S_rRNA	-
5S-rRNA-ENSRNA049467811	ENSRNA049467811	5S_rRNA	-
5S-rRNA-ENSRNA049467817	ENSRNA049467817	5S_rRNA	-
5S-rRNA-ENSRNA049467825	ENSRNA049467825	5S_rRNA	-
5S-rRNA-ENSRNA049467831	ENSRNA049467831	5S_rRNA	-
5S-rRNA-ENSRNA049467836	ENSRNA049467836	5S_rRNA	-
5S-rRNA-ENSRNA049467843	ENSRNA049467843	5S_rRNA	-
5S-rRNA-ENSRNA049467850	ENSRNA049467850	5S_rRNA	-
5S-rRNA-ENSRNA049467857	ENSRNA049467857	5S_rRNA	-
5S-rRNA-ENSRNA049467867	ENSRNA049467867	5S_rRNA	-
5S-rRNA-ENSRNA049467876	ENSRNA049467876	5S_rRNA	-
5S-rRNA-ENSRNA049467883	ENSRNA049467883	5S_rRNA	-
5S-rRNA-ENSRNA049467891	ENSRNA049467891	5S_rRNA	-
5S-rRNA-ENSRNA049467894	ENSRNA049467894	5S_rRNA	-
5S-rRNA-ENSRNA049467902	ENSRNA049467902	5S_rRNA	-
5S-rRNA-ENSRNA049467913	ENSRNA049467913	5S_rRNA	-
5S-rRNA-ENSRNA049467926	ENSRNA049467926	5S_rRNA	-
5S-rRNA-ENSRNA049467930	ENSRNA049467930	5S_rRNA	-
5S-rRNA-ENSRNA049467939	ENSRNA049467939	5S_rRNA	-
5S-rRNA-ENSRNA049467947	ENSRNA049467947	5S_rRNA	-
5S-rRNA-ENSRNA049467951	ENSRNA049467951	5S_rRNA	-
5S-rRNA-ENSRNA049467957	ENSRNA049467957	5S_rRNA	-
5S-rRNA-ENSRNA049467962	ENSRNA049467962	5S_rRNA	-
5S-rRNA-ENSRNA049467971	ENSRNA049467971	5S_rRNA	-
5S-rRNA-ENSRNA049467978	ENSRNA049467978	5S_rRNA	-
5S-rRNA-ENSRNA049467983	ENSRNA049467983	5S_rRNA	-
5S-rRNA-ENSRNA049467989	ENSRNA049467989	5S_rRNA	-
5S-rRNA-ENSRNA049467992	ENSRNA049467992	5S_rRNA	-
5S-rRNA-ENSRNA049468001	ENSRNA049468001	5S_rRNA	-
5S-rRNA-ENSRNA049468005	ENSRNA049468005	5S_rRNA	-
5S-rRNA-ENSRNA049468008	ENSRNA049468008	5S_rRNA	-
5S-rRNA-ENSRNA049468013	ENSRNA049468013	5S_rRNA	-
5S-rRNA-ENSRNA049468017	ENSRNA049468017	5S_rRNA	-
5S-rRNA-ENSRNA049468021	ENSRNA049468021	5S_rRNA	-
5S-rRNA-ENSRNA049468030	ENSRNA049468030	5S_rRNA	-
5S-rRNA-ENSRNA049468038	ENSRNA049468038	5S_rRNA	-
5S-rRNA-ENSRNA049468043	ENSRNA049468043	5S_rRNA	-
5S-rRNA-ENSRNA049468049	ENSRNA049468049	5S_rRNA	-
5S-rRNA-ENSRNA049468058	ENSRNA049468058	5S_rRNA	-
5S-rRNA-ENSRNA049468063	ENSRNA049468063	5S_rRNA	-
5S-rRNA-ENSRNA049468070	ENSRNA049468070	5S_rRNA	-
5S-rRNA-ENSRNA049468081	ENSRNA049468081	5S_rRNA	-
5S-rRNA-ENSRNA049468088	ENSRNA049468088	5S_rRNA	-
5S-rRNA-ENSRNA049468103	ENSRNA049468103	5S_rRNA	-
5S-rRNA-ENSRNA049468108	ENSRNA049468108	5S_rRNA	-
5S-rRNA-ENSRNA049468115	ENSRNA049468115	5S_rRNA	-
5S-rRNA-ENSRNA049468120	ENSRNA049468120	5S_rRNA	-
5S-rRNA-ENSRNA049468128	ENSRNA049468128	5S_rRNA	-
5S-rRNA-ENSRNA049468138	ENSRNA049468138	5S_rRNA	-
5S-rRNA-ENSRNA049468142	ENSRNA049468142	5S_rRNA	-
5S-rRNA-ENSRNA049468151	ENSRNA049468151	5S_rRNA	-
5S-rRNA-ENSRNA049468159	ENSRNA049468159	5S_rRNA	-
5S-rRNA-ENSRNA049468173	ENSRNA049468173	5S_rRNA	-
5S-rRNA-ENSRNA049468178	ENSRNA049468178	5S_rRNA	-
5S-rRNA-ENSRNA049468184	ENSRNA049468184	5S_rRNA	-
5S-rRNA-ENSRNA049468191	ENSRNA049468191	5S_rRNA	-
5S-rRNA-ENSRNA049468197	ENSRNA049468197	5S_rRNA	-
5S-rRNA-ENSRNA049468202	ENSRNA049468202	5S_rRNA	-
5S-rRNA-ENSRNA049468209	ENSRNA049468209	5S_rRNA	-
5S-rRNA-ENSRNA049468217	ENSRNA049468217	5S_rRNA	-
5S-rRNA-ENSRNA049468221	ENSRNA049468221	5S_rRNA	-
5S-rRNA-ENSRNA049468229	ENSRNA049468229	5S_rRNA	-
LSU-rRNA-eukarya-ENSRNA049468238	ENSRNA049468238	LSU_rRNA_eukarya	-
SNORD25-ENSRNA049468327	ENSRNA049468327	SNORD25	-
U2-ENSRNA049468366	ENSRNA049468366	U2	-
snoZ199-ENSRNA049468514	ENSRNA049468514	snoZ199	-
U5-ENSRNA049468582	ENSRNA049468582	U5	-
snoR64-ENSRNA049468588	ENSRNA049468588	snoR64	-
SSU-rRNA-eukarya-ENSRNA049468771	ENSRNA049468771	SSU_rRNA_eukarya	-
U1-ENSRNA049468782	ENSRNA049468782	U1	-
U1-ENSRNA049468787	ENSRNA049468787	U1	-
U2-ENSRNA049468809	ENSRNA049468809	U2	-
snoR2-ENSRNA049468829	ENSRNA049468829	snoR2	-
U2-ENSRNA049468860	ENSRNA049468860	U2	-
snoR2-ENSRNA049468879	ENSRNA049468879	snoR2	-
U2-ENSRNA049468892	ENSRNA049468892	U2	-
snoR12-ENSRNA049468913	ENSRNA049468913	snoR12	-
U2-ENSRNA049468930	ENSRNA049468930	U2	-
U2-ENSRNA049468947	ENSRNA049468947	U2	-
U2-ENSRNA049468958	ENSRNA049468958	U2	-
U2-ENSRNA049468969	ENSRNA049468969	U2	-
U2-ENSRNA049468983	ENSRNA049468983	U2	-
U2-ENSRNA049468991	ENSRNA049468991	U2	-
U2-ENSRNA049468999	ENSRNA049468999	U2	-
U2-ENSRNA049469005	ENSRNA049469005	U2	-
U2-ENSRNA049469011	ENSRNA049469011	U2	-
U2-ENSRNA049469023	ENSRNA049469023	U2	-
U2-ENSRNA049469029	ENSRNA049469029	U2	-
U2-ENSRNA049469035	ENSRNA049469035	U2	-
U2-ENSRNA049469040	ENSRNA049469040	U2	-
U2-ENSRNA049469049	ENSRNA049469049	U2	-
U2-ENSRNA049469054	ENSRNA049469054	U2	-
U2-ENSRNA049469060	ENSRNA049469060	U2	-
U2-ENSRNA049469066	ENSRNA049469066	U2	-
U2-ENSRNA049469321	ENSRNA049469321	U2	-
U2-ENSRNA049469519	ENSRNA049469519	U2	-
Intron-gpI	ENSRNA049469639	Intron_gpI	-
snoZ119-ENSRNA049469650	ENSRNA049469650	snoZ119	-
Plant-U3-ENSRNA049469667	ENSRNA049469667	Plant_U3	-
enod40	ENSRNA049469775	ENOD40	-
U1-ENSRNA049469783	ENSRNA049469783	U1	-
U1-ENSRNA049469795	ENSRNA049469795	U1	-
U1-ENSRNA049469802	ENSRNA049469802	U1	-
snoZ221-snoR21b-ENSRNA049469892	ENSRNA049469892	snoZ221_snoR21b	-
snoZ221-snoR21b-ENSRNA049469899	ENSRNA049469899	snoZ221_snoR21b	-
snoZ103-ENSRNA049469919	ENSRNA049469919	snoZ103	-
Plant-U3-ENSRNA049469940	ENSRNA049469940	Plant_U3	-
U6-ENSRNA049469950	ENSRNA049469950	U6	-
SSU-rRNA-eukarya-ENSRNA049470085	ENSRNA049470085	SSU_rRNA_eukarya	-
snoZ199-ENSRNA049470144	ENSRNA049470144	snoZ199	-
snoZ199-ENSRNA049470236	ENSRNA049470236	snoZ199	-
snoU31b-ENSRNA049470248	ENSRNA049470248	snoU31b	-
snoU31b-ENSRNA049470257	ENSRNA049470257	snoU31b	-
U5-ENSRNA049470263	ENSRNA049470263	U5	-
U6-ENSRNA049470306	ENSRNA049470306	U6	-
U1-ENSRNA049470312	ENSRNA049470312	U1	-
U1-ENSRNA049470320	ENSRNA049470320	U1	-
U1-ENSRNA049470333	ENSRNA049470333	U1	-
snoZ278-ENSRNA049470348	ENSRNA049470348	snoZ278	-
snoR103-ENSRNA049470519	ENSRNA049470519	snoR103	-
snoR103-ENSRNA049470528	ENSRNA049470528	snoR103	-
mir-156	ENSRNA049470554	mir-156	-
snoR83-ENSRNA049470569	ENSRNA049470569	snoR83	-
snoR99-ENSRNA049470615	ENSRNA049470615	snoR99	-
snoR104-ENSRNA049470636	ENSRNA049470636	snoR104	-
U2-ENSRNA049470662	ENSRNA049470662	U2	-
snoR99-ENSRNA049470674	ENSRNA049470674	snoR99	-
snoZ199-ENSRNA049470683	ENSRNA049470683	snoZ199	-
U1-ENSRNA049470723	ENSRNA049470723	U1	-
U2-ENSRNA049470774	ENSRNA049470774	U2	-
snoR126-ENSRNA049470793	ENSRNA049470793	snoR126	-
snoR126-ENSRNA049470799	ENSRNA049470799	snoR126	-
snoR126-ENSRNA049470807	ENSRNA049470807	snoR126	-
snoR104-ENSRNA049470850	ENSRNA049470850	snoR104	-
SSU-rRNA-eukarya-ENSRNA049470888	ENSRNA049470888	SSU_rRNA_eukarya	-
snoZ101-ENSRNA049470912	ENSRNA049470912	snoZ101	-
snoZ102-R77-ENSRNA049470918	ENSRNA049470918	snoZ102_R77	-
SSU-rRNA-eukarya-ENSRNA049470931	ENSRNA049470931	SSU_rRNA_eukarya	-
Plant-SRP-ENSRNA049470937	ENSRNA049470937	Plant_SRP	-
snoZ196-ENSRNA049470983	ENSRNA049470983	snoZ196	-
snoZ194-ENSRNA049471008	ENSRNA049471008	snoZ194	-
snoF1-F2-ENSRNA049471037	ENSRNA049471037	snoF1_F2	-
U1-ENSRNA049471122	ENSRNA049471122	U1	-
snoR14	ENSRNA049471190	snoR14	-
snoU61	ENSRNA049471198	snoU61	-
SSU-rRNA-eukarya-ENSRNA049471337	ENSRNA049471337	SSU_rRNA_eukarya	-
snoZ112-ENSRNA049471509	ENSRNA049471509	snoZ112	-
snosnR60-Z15-ENSRNA049471617	ENSRNA049471617	snosnR60_Z15	-
snoR1-ENSRNA049471642	ENSRNA049471642	snoR1	-
snoR143-ENSRNA049471654	ENSRNA049471654	snoR143	-
snoR143-ENSRNA049471660	ENSRNA049471660	snoR143	-
U2-ENSRNA049471800	ENSRNA049471800	U2	-
SSU-rRNA-eukarya-ENSRNA049471804	ENSRNA049471804	SSU_rRNA_eukarya	-
Intron-gpII-ENSRNA049471872	ENSRNA049471872	Intron_gpII	-
snoZ112-ENSRNA049471974	ENSRNA049471974	snoZ112	-
SNORD14-ENSRNA049471983	ENSRNA049471983	SNORD14	-
U2-ENSRNA049471996	ENSRNA049471996	U2	-
U2-ENSRNA049472005	ENSRNA049472005	U2	-
Plant-SRP-ENSRNA049472011	ENSRNA049472011	Plant_SRP	-
snoF1-F2-ENSRNA049472105	ENSRNA049472105	snoF1_F2	-
snoZ199-ENSRNA049472175	ENSRNA049472175	snoZ199	-
snoU36a-ENSRNA049472180	ENSRNA049472180	snoU36a	-
snoR134-ENSRNA049472213	ENSRNA049472213	snoR134	-
snoR60-ENSRNA049472224	ENSRNA049472224	snoR60	-
snoJ33-ENSRNA049472261	ENSRNA049472261	snoJ33	-
U4-ENSRNA049472265	ENSRNA049472265	U4	-
mir-395-ENSRNA049472360	ENSRNA049472360	mir-395	-
snoR99-ENSRNA049472408	ENSRNA049472408	snoR99	-
snoZ278-ENSRNA049472415	ENSRNA049472415	snoZ278	-
snoZ278-ENSRNA049472421	ENSRNA049472421	snoZ278	-
snoR99-ENSRNA049472502	ENSRNA049472502	snoR99	-
mir-395-ENSRNA049472522	ENSRNA049472522	mir-395	-
Plant-U3-ENSRNA049472528	ENSRNA049472528	Plant_U3	-
U5-ENSRNA049472536	ENSRNA049472536	U5	-
snoR12-ENSRNA049472548	ENSRNA049472548	snoR12	-
U5-ENSRNA049472552	ENSRNA049472552	U5	-
snoR60-ENSRNA049472564	ENSRNA049472564	snoR60	-
mir-395-ENSRNA049472588	ENSRNA049472588	mir-395	-
snoR1-ENSRNA049472598	ENSRNA049472598	snoR1	-
Plant-U3-ENSRNA049472604	ENSRNA049472604	Plant_U3	-
snoR60-ENSRNA049472608	ENSRNA049472608	snoR60	-
Plant-U3-ENSRNA049472612	ENSRNA049472612	Plant_U3	-
Plant-U3-ENSRNA049472620	ENSRNA049472620	Plant_U3	-
Plant-U3-ENSRNA049472623	ENSRNA049472623	Plant_U3	-
Plant-U3-ENSRNA049472626	ENSRNA049472626	Plant_U3	-
Plant-U3-ENSRNA049472630	ENSRNA049472630	Plant_U3	-
Plant-U3-ENSRNA049472638	ENSRNA049472638	Plant_U3	-
Plant-U3-ENSRNA049472641	ENSRNA049472641	Plant_U3	-
U2-ENSRNA049472781	ENSRNA049472781	U2	-
snoZ188	ENSRNA049472786	snoZ188	-
snoF1-F2-ENSRNA049472795	ENSRNA049472795	snoF1_F2	-
snoR35-ENSRNA049472860	ENSRNA049472860	snoR35	-
snoR99-ENSRNA049473008	ENSRNA049473008	snoR99	-
U2-ENSRNA049473059	ENSRNA049473059	U2	-
snoZ112-ENSRNA049473070	ENSRNA049473070	snoZ112	-
SNORD14-ENSRNA049473076	ENSRNA049473076	SNORD14	-
Plant-SRP-ENSRNA049473080	ENSRNA049473080	Plant_SRP	-
Plant-SRP-ENSRNA049473089	ENSRNA049473089	Plant_SRP	-
Plant-SRP-ENSRNA049473105	ENSRNA049473105	Plant_SRP	-
Plant-SRP-ENSRNA049473114	ENSRNA049473114	Plant_SRP	-
Plant-SRP-ENSRNA049473122	ENSRNA049473122	Plant_SRP	-
Plant-SRP-ENSRNA049473127	ENSRNA049473127	Plant_SRP	-
Plant-SRP-ENSRNA049473133	ENSRNA049473133	Plant_SRP	-
Plant-SRP-ENSRNA049473142	ENSRNA049473142	Plant_SRP	-
Plant-SRP-ENSRNA049473148	ENSRNA049473148	Plant_SRP	-
Plant-SRP-ENSRNA049473154	ENSRNA049473154	Plant_SRP	-
Plant-SRP-ENSRNA049473160	ENSRNA049473160	Plant_SRP	-
Plant-SRP-ENSRNA049473166	ENSRNA049473166	Plant_SRP	-
Plant-SRP-ENSRNA049473170	ENSRNA049473170	Plant_SRP	-
Plant-SRP-ENSRNA049473178	ENSRNA049473178	Plant_SRP	-
Plant-SRP-ENSRNA049473182	ENSRNA049473182	Plant_SRP	-
Plant-SRP-ENSRNA049473188	ENSRNA049473188	Plant_SRP	-
Plant-SRP-ENSRNA049473192	ENSRNA049473192	Plant_SRP	-
Plant-SRP-ENSRNA049473198	ENSRNA049473198	Plant_SRP	-
Plant-SRP-ENSRNA049473204	ENSRNA049473204	Plant_SRP	-
Plant-SRP-ENSRNA049473210	ENSRNA049473210	Plant_SRP	-
Plant-SRP-ENSRNA049473220	ENSRNA049473220	Plant_SRP	-
Plant-SRP-ENSRNA049473225	ENSRNA049473225	Plant_SRP	-
Plant-SRP-ENSRNA049473228	ENSRNA049473228	Plant_SRP	-
Plant-SRP-ENSRNA049473236	ENSRNA049473236	Plant_SRP	-
Plant-SRP-ENSRNA049473241	ENSRNA049473241	Plant_SRP	-
Plant-SRP-ENSRNA049473246	ENSRNA049473246	Plant_SRP	-
Plant-SRP-ENSRNA049473251	ENSRNA049473251	Plant_SRP	-
Plant-SRP-ENSRNA049473254	ENSRNA049473254	Plant_SRP	-
Plant-SRP-ENSRNA049473271	ENSRNA049473271	Plant_SRP	-
snoZ103-ENSRNA049473286	ENSRNA049473286	snoZ103	-
snoZ103-ENSRNA049473290	ENSRNA049473290	snoZ103	-
snoZ103-ENSRNA049473297	ENSRNA049473297	snoZ103	-
snoZ103-ENSRNA049473303	ENSRNA049473303	snoZ103	-
Plant-SRP-ENSRNA049473307	ENSRNA049473307	Plant_SRP	-
Plant-SRP-ENSRNA049473315	ENSRNA049473315	Plant_SRP	-
Plant-SRP-ENSRNA049473322	ENSRNA049473322	Plant_SRP	-
Plant-SRP-ENSRNA049473328	ENSRNA049473328	Plant_SRP	-
Plant-SRP-ENSRNA049473334	ENSRNA049473334	Plant_SRP	-
Plant-SRP-ENSRNA049473338	ENSRNA049473338	Plant_SRP	-
Plant-SRP-ENSRNA049473346	ENSRNA049473346	Plant_SRP	-
Plant-SRP-ENSRNA049473351	ENSRNA049473351	Plant_SRP	-
Plant-SRP-ENSRNA049473354	ENSRNA049473354	Plant_SRP	-
Plant-SRP-ENSRNA049473363	ENSRNA049473363	Plant_SRP	-
Plant-SRP-ENSRNA049473372	ENSRNA049473372	Plant_SRP	-
Plant-SRP-ENSRNA049473380	ENSRNA049473380	Plant_SRP	-
Plant-SRP-ENSRNA049473385	ENSRNA049473385	Plant_SRP	-
Plant-SRP-ENSRNA049473389	ENSRNA049473389	Plant_SRP	-
snoR60-ENSRNA049473440	ENSRNA049473440	snoR60	-
snoZ266-ENSRNA049473449	ENSRNA049473449	snoZ266	-
snoZ159	ENSRNA049473467	snoZ159	-
snoZ112-ENSRNA049473524	ENSRNA049473524	snoZ112	-
U5-ENSRNA049473557	ENSRNA049473557	U5	-
U2-ENSRNA049473576	ENSRNA049473576	U2	-
snoZ199-ENSRNA049473589	ENSRNA049473589	snoZ199	-
snoR64-ENSRNA049473603	ENSRNA049473603	snoR64	-
U5-ENSRNA049473609	ENSRNA049473609	U5	-
snoZ161-228-ENSRNA049473622	ENSRNA049473622	snoZ161_228	-
snoZ162-ENSRNA049473638	ENSRNA049473638	snoZ162	-
SSU-rRNA-eukarya-ENSRNA049473644	ENSRNA049473644	SSU_rRNA_eukarya	-
U2-ENSRNA049473651	ENSRNA049473651	U2	-
U2-ENSRNA049473656	ENSRNA049473656	U2	-
snoR103-ENSRNA049473738	ENSRNA049473738	snoR103	-
U2-ENSRNA049473748	ENSRNA049473748	U2	-
U6-ENSRNA049473755	ENSRNA049473755	U6	-
5S-rRNA-ENSRNA049473886	ENSRNA049473886	5S_rRNA	-
snoR64-ENSRNA049473920	ENSRNA049473920	snoR64	-
snoR64-ENSRNA049473923	ENSRNA049473923	snoR64	-
snoZ119-ENSRNA049473965	ENSRNA049473965	snoZ119	-
snoZ119-ENSRNA049473978	ENSRNA049473978	snoZ119	-
snoZ43-ENSRNA049474065	ENSRNA049474065	snoZ43	-
U2-ENSRNA049474083	ENSRNA049474083	U2	-
U1-ENSRNA049474089	ENSRNA049474089	U1	-
U1-ENSRNA049474094	ENSRNA049474094	U1	-
U1-ENSRNA049474133	ENSRNA049474133	U1	-
snoZ199-ENSRNA049474167	ENSRNA049474167	snoZ199	-
snoR60-ENSRNA049474187	ENSRNA049474187	snoR60	-
snoZ221-snoR21b-ENSRNA049474237	ENSRNA049474237	snoZ221_snoR21b	-
U4-ENSRNA049474255	ENSRNA049474255	U4	-
snoJ33-ENSRNA049474364	ENSRNA049474364	snoJ33	-
snoR145	ENSRNA049474375	snoR145	-
snoZ278-ENSRNA049474421	ENSRNA049474421	snoZ278	-
U54-ENSRNA049474454	ENSRNA049474454	U54	-
U54-ENSRNA049474463	ENSRNA049474463	U54	-
snoR101-ENSRNA049474470	ENSRNA049474470	snoR101	-
U2-ENSRNA049474479	ENSRNA049474479	U2	-
RNase-MRP	ENSRNA049474492	RNASE_MRP	-
snoZ199-ENSRNA049474524	ENSRNA049474524	snoZ199	-
U2-ENSRNA049474541	ENSRNA049474541	U2	-
snoR64-ENSRNA049474580	ENSRNA049474580	snoR64	-
SNORD25-ENSRNA049474585	ENSRNA049474585	SNORD25	-
Plant-U3-ENSRNA049474593	ENSRNA049474593	Plant_U3	-
U1-ENSRNA049474599	ENSRNA049474599	U1	-
snoZ278-ENSRNA049474645	ENSRNA049474645	snoZ278	-
mir-395-ENSRNA049474652	ENSRNA049474652	mir-395	-
Intron-gpII-ENSRNA049474661	ENSRNA049474661	Intron_gpII	-
U1-ENSRNA049474668	ENSRNA049474668	U1	-
Intron-gpII-ENSRNA049474675	ENSRNA049474675	Intron_gpII	-
U1-ENSRNA049474679	ENSRNA049474679	U1	-
U1-ENSRNA049474685	ENSRNA049474685	U1	-
U5-ENSRNA049474764	ENSRNA049474764	U5	-
U5-ENSRNA049474772	ENSRNA049474772	U5	-
snoR1-ENSRNA049474778	ENSRNA049474778	snoR1	-
U1-ENSRNA049474799	ENSRNA049474799	U1	-
U1-ENSRNA049474807	ENSRNA049474807	U1	-
U1-ENSRNA049474812	ENSRNA049474812	U1	-
U1-ENSRNA049474818	ENSRNA049474818	U1	-
U1-ENSRNA049474823	ENSRNA049474823	U1	-
U1-ENSRNA049474832	ENSRNA049474832	U1	-
U1-ENSRNA049474838	ENSRNA049474838	U1	-
U1-ENSRNA049474843	ENSRNA049474843	U1	-
U1-ENSRNA049474847	ENSRNA049474847	U1	-
U1-ENSRNA049474852	ENSRNA049474852	U1	-
U1-ENSRNA049474860	ENSRNA049474860	U1	-
U1-ENSRNA049474866	ENSRNA049474866	U1	-
U1-ENSRNA049474872	ENSRNA049474872	U1	-
U1-ENSRNA049474877	ENSRNA049474877	U1	-
U1-ENSRNA049474882	ENSRNA049474882	U1	-
Plant-U3-ENSRNA049474888	ENSRNA049474888	Plant_U3	-
U1-ENSRNA049474894	ENSRNA049474894	U1	-
Plant-U3-ENSRNA049474898	ENSRNA049474898	Plant_U3	-
SSU-rRNA-eukarya-ENSRNA049474903	ENSRNA049474903	SSU_rRNA_eukarya	-
Plant-U3-ENSRNA049474907	ENSRNA049474907	Plant_U3	-
Plant-U3-ENSRNA049474911	ENSRNA049474911	Plant_U3	-
Plant-U3-ENSRNA049474917	ENSRNA049474917	Plant_U3	-
Plant-U3-ENSRNA049474924	ENSRNA049474924	Plant_U3	-
snoZ152-ENSRNA049474946	ENSRNA049474946	snoZ152	-
snoR11-ENSRNA049474953	ENSRNA049474953	snoR11	-
snoZ119-ENSRNA049474986	ENSRNA049474986	snoZ119	-
snoR83-ENSRNA049474992	ENSRNA049474992	snoR83	-
snoR60-ENSRNA049475000	ENSRNA049475000	snoR60	-
snoZ103-ENSRNA049475115	ENSRNA049475115	snoZ103	-
snoZ101-ENSRNA049475128	ENSRNA049475128	snoZ101	-
snoZ102-R77-ENSRNA049475135	ENSRNA049475135	snoZ102_R77	-
snoZ103-ENSRNA049475138	ENSRNA049475138	snoZ103	-
snoZ155-ENSRNA049475171	ENSRNA049475171	snoZ155	-
snoR99-ENSRNA049475181	ENSRNA049475181	snoR99	-
snoR41-ENSRNA049475200	ENSRNA049475200	snoR41	-
snosnR60-Z15-ENSRNA049475223	ENSRNA049475223	snosnR60_Z15	-
snoR99-ENSRNA049475232	ENSRNA049475232	snoR99	-
snoU83-ENSRNA049475237	ENSRNA049475237	snoU83	-
snoZ43-ENSRNA049475307	ENSRNA049475307	snoZ43	-
SSU-rRNA-eukarya-ENSRNA049475322	ENSRNA049475322	SSU_rRNA_eukarya	-
Intron-gpII-ENSRNA049475327	ENSRNA049475327	Intron_gpII	-
SSU-rRNA-eukarya-ENSRNA049475331	ENSRNA049475331	SSU_rRNA_eukarya	-
Intron-gpII-ENSRNA049475336	ENSRNA049475336	Intron_gpII	-
SSU-rRNA-eukarya-ENSRNA049475340	ENSRNA049475340	SSU_rRNA_eukarya	-
SSU-rRNA-eukarya-ENSRNA049475344	ENSRNA049475344	SSU_rRNA_eukarya	-
SSU-rRNA-eukarya-ENSRNA049475348	ENSRNA049475348	SSU_rRNA_eukarya	-
snoZ199-ENSRNA049475356	ENSRNA049475356	snoZ199	-
SSU-rRNA-eukarya-ENSRNA049475359	ENSRNA049475359	SSU_rRNA_eukarya	-
snoR101-ENSRNA049475429	ENSRNA049475429	snoR101	-
U4-ENSRNA049475437	ENSRNA049475437	U4	-
snoF1-F2-ENSRNA049475455	ENSRNA049475455	snoF1_F2	-
snoR12-ENSRNA049475459	ENSRNA049475459	snoR12	-
snoR30-ENSRNA049475486	ENSRNA049475486	snoR30	-
U2-ENSRNA049475492	ENSRNA049475492	U2	-
snoZ152-ENSRNA049475506	ENSRNA049475506	snoZ152	-
snoZ155-ENSRNA049475518	ENSRNA049475518	snoZ155	-
snoR41-ENSRNA049475525	ENSRNA049475525	snoR41	-
snoR11-ENSRNA049475532	ENSRNA049475532	snoR11	-
snoR77-ENSRNA049475551	ENSRNA049475551	snoR77	-
snoR100-ENSRNA049475560	ENSRNA049475560	snoR100	-
U6-ENSRNA049475565	ENSRNA049475565	U6	-
U2-ENSRNA049475572	ENSRNA049475572	U2	-
U2-ENSRNA049475579	ENSRNA049475579	U2	-
U2-ENSRNA049475586	ENSRNA049475586	U2	-
U2-ENSRNA049475591	ENSRNA049475591	U2	-
U2-ENSRNA049475596	ENSRNA049475596	U2	-
U2-ENSRNA049475603	ENSRNA049475603	U2	-
U2-ENSRNA049475606	ENSRNA049475606	U2	-
U2-ENSRNA049475610	ENSRNA049475610	U2	-
U2-ENSRNA049475617	ENSRNA049475617	U2	-
Plant-U3-ENSRNA049475622	ENSRNA049475622	Plant_U3	-
SSU-rRNA-eukarya-ENSRNA049475645	ENSRNA049475645	SSU_rRNA_eukarya	-
U5-ENSRNA049475668	ENSRNA049475668	U5	-
U5-ENSRNA049475672	ENSRNA049475672	U5	-
snoR24-ENSRNA049475683	ENSRNA049475683	snoR24	-
snoR24-ENSRNA049475693	ENSRNA049475693	snoR24	-
snoR24-ENSRNA049475702	ENSRNA049475702	snoR24	-
snoR86-ENSRNA049475707	ENSRNA049475707	snoR86	-
snoZ221-snoR21b-ENSRNA049475716	ENSRNA049475716	snoZ221_snoR21b	-
snoF1-F2-ENSRNA049475740	ENSRNA049475740	snoF1_F2	-
snoR53Y-ENSRNA049475761	ENSRNA049475761	snoR53Y	-
5S-rRNA-ENSRNA049475771	ENSRNA049475771	5S_rRNA	-
snoR53Y-ENSRNA049475794	ENSRNA049475794	snoR53Y	-
U2-ENSRNA049475800	ENSRNA049475800	U2	-
U2-ENSRNA049475878	ENSRNA049475878	U2	-
U5-ENSRNA049475883	ENSRNA049475883	U5	-
snoR99-ENSRNA049475958	ENSRNA049475958	snoR99	-
snoR60-ENSRNA049475967	ENSRNA049475967	snoR60	-
snoZ266-ENSRNA049475976	ENSRNA049475976	snoZ266	-
snoZ266-ENSRNA049475996	ENSRNA049475996	snoZ266	-
snoZ266-ENSRNA049476001	ENSRNA049476001	snoZ266	-
snoZ266-ENSRNA049476004	ENSRNA049476004	snoZ266	-
snoZ266-ENSRNA049476008	ENSRNA049476008	snoZ266	-
snoZ266-ENSRNA049476010	ENSRNA049476010	snoZ266	-
Plant-U3-ENSRNA049476041	ENSRNA049476041	Plant_U3	-
Plant-U3-ENSRNA049476045	ENSRNA049476045	Plant_U3	-
U2-ENSRNA049476075	ENSRNA049476075	U2	-
U2-ENSRNA049476092	ENSRNA049476092	U2	-
U2-ENSRNA049476098	ENSRNA049476098	U2	-
U2-ENSRNA049476101	ENSRNA049476101	U2	-
U2-ENSRNA049476107	ENSRNA049476107	U2	-
U2-ENSRNA049476110	ENSRNA049476110	U2	-
SNORD14-ENSRNA049476112	ENSRNA049476112	SNORD14	-
snoZ103-ENSRNA049476121	ENSRNA049476121	snoZ103	-
snoZ103-ENSRNA049476127	ENSRNA049476127	snoZ103	-
snoZ112-ENSRNA049476131	ENSRNA049476131	snoZ112	-
snoR1-ENSRNA049476138	ENSRNA049476138	snoR1	-
snoR2-ENSRNA049476145	ENSRNA049476145	snoR2	-
snoR16-ENSRNA049476156	ENSRNA049476156	snoR16	-
snoR16-ENSRNA049476166	ENSRNA049476166	snoR16	-
snoR74-ENSRNA049476173	ENSRNA049476173	snoR74	-
snoZ199-ENSRNA049476180	ENSRNA049476180	snoZ199	-
snoR64-ENSRNA049476213	ENSRNA049476213	snoR64	-
SNORD14-ENSRNA049476216	ENSRNA049476216	SNORD14	-
SNOR75-ENSRNA049476247	ENSRNA049476247	SNOR75	-
SNOR75-ENSRNA049476252	ENSRNA049476252	SNOR75	-
snoR12-ENSRNA049476258	ENSRNA049476258	snoR12	-
U54-ENSRNA049476271	ENSRNA049476271	U54	-
mir-160	ENSRNA049476276	mir-160	-
SNOR75-ENSRNA049476283	ENSRNA049476283	SNOR75	-
U54-ENSRNA049476298	ENSRNA049476298	U54	-
U54-ENSRNA049476303	ENSRNA049476303	U54	-
snoR8a-ENSRNA049476306	ENSRNA049476306	snoR8a	-
snoR8a-ENSRNA049476313	ENSRNA049476313	snoR8a	-
SNORD24-ENSRNA049476322	ENSRNA049476322	SNORD24	-
snoR103-ENSRNA049476328	ENSRNA049476328	snoR103	-
snoR2-ENSRNA049476380	ENSRNA049476380	snoR2	-
LSU-rRNA-eukarya-ENSRNA049476438	ENSRNA049476438	LSU_rRNA_eukarya	-
U2-ENSRNA049476460	ENSRNA049476460	U2	-
U2-ENSRNA049476471	ENSRNA049476471	U2	-
snoZ112-ENSRNA049476473	ENSRNA049476473	snoZ112	-
snoR60-ENSRNA049476480	ENSRNA049476480	snoR60	-
snoR2-ENSRNA049476520	ENSRNA049476520	snoR2	-
snoR1-ENSRNA049476538	ENSRNA049476538	snoR1	-
snoR60-ENSRNA049476545	ENSRNA049476545	snoR60	-
U2-ENSRNA049476580	ENSRNA049476580	U2	-
SNORD14-ENSRNA049476585	ENSRNA049476585	SNORD14	-
snoZ112-ENSRNA049476589	ENSRNA049476589	snoZ112	-
U2-ENSRNA049476610	ENSRNA049476610	U2	-
snoZ102-R77-ENSRNA049476616	ENSRNA049476616	snoZ102_R77	-
snoZ103-ENSRNA049476666	ENSRNA049476666	snoZ103	-
SNORD14-ENSRNA049476670	ENSRNA049476670	SNORD14	-
snoZ103-ENSRNA049476674	ENSRNA049476674	snoZ103	-
snoZ103-ENSRNA049476678	ENSRNA049476678	snoZ103	-
snoZ103-ENSRNA049476681	ENSRNA049476681	snoZ103	-
snoZ112-ENSRNA049476688	ENSRNA049476688	snoZ112	-
snoZ199-ENSRNA049476704	ENSRNA049476704	snoZ199	-
U2-ENSRNA049476711	ENSRNA049476711	U2	-
snoZ112-ENSRNA049476719	ENSRNA049476719	snoZ112	-
U2-ENSRNA049476737	ENSRNA049476737	U2	-
snoR135-ENSRNA049476743	ENSRNA049476743	snoR135	-
snoR135-ENSRNA049476748	ENSRNA049476748	snoR135	-
snoZ162-ENSRNA049476754	ENSRNA049476754	snoZ162	-
snoZ162-ENSRNA049476758	ENSRNA049476758	snoZ162	-
U5-ENSRNA049476774	ENSRNA049476774	U5	-
snoR77Y-ENSRNA049476781	ENSRNA049476781	snoR77Y	-
SNORD34-ENSRNA049476796	ENSRNA049476796	SNORD34	-
SNORD34-ENSRNA049476801	ENSRNA049476801	SNORD34	-
SNORD34-ENSRNA049476824	ENSRNA049476824	SNORD34	-
snoR135-ENSRNA049476832	ENSRNA049476832	snoR135	-
SNORD34-ENSRNA049476856	ENSRNA049476856	SNORD34	-
U2-ENSRNA049476863	ENSRNA049476863	U2	-
U6-ENSRNA049476878	ENSRNA049476878	U6	-
snoZ266-ENSRNA049476890	ENSRNA049476890	snoZ266	-
snoR16-ENSRNA049476908	ENSRNA049476908	snoR16	-
LSU-rRNA-eukarya-ENSRNA049476916	ENSRNA049476916	LSU_rRNA_eukarya	-
snoR103-ENSRNA049476922	ENSRNA049476922	snoR103	-
snoZ112-ENSRNA049476935	ENSRNA049476935	snoZ112	-
snoZ119-ENSRNA049476941	ENSRNA049476941	snoZ119	-
Plant-SRP-ENSRNA049476973	ENSRNA049476973	Plant_SRP	-
Plant-SRP-ENSRNA049476978	ENSRNA049476978	Plant_SRP	-
mir-166-ENSRNA049476983	ENSRNA049476983	mir-166	-
Intron-gpII-ENSRNA049476994	ENSRNA049476994	Intron_gpII	-
U4-ENSRNA049477002	ENSRNA049477002	U4	-
LSU-rRNA-eukarya-ENSRNA049477007	ENSRNA049477007	LSU_rRNA_eukarya	-
LSU-rRNA-eukarya-ENSRNA049477011	ENSRNA049477011	LSU_rRNA_eukarya	-
snoF1-F2-ENSRNA049477025	ENSRNA049477025	snoF1_F2	-
snoR1-ENSRNA049477036	ENSRNA049477036	snoR1	-
snoZ102-R77-ENSRNA049477038	ENSRNA049477038	snoZ102_R77	-
snoZ103-ENSRNA049477060	ENSRNA049477060	snoZ103	-
Plant-SRP-ENSRNA049477077	ENSRNA049477077	Plant_SRP	-
Plant-SRP-ENSRNA049477080	ENSRNA049477080	Plant_SRP	-
Plant-SRP-ENSRNA049477082	ENSRNA049477082	Plant_SRP	-
Plant-SRP-ENSRNA049477087	ENSRNA049477087	Plant_SRP	-
Plant-SRP-ENSRNA049477092	ENSRNA049477092	Plant_SRP	-
U54-ENSRNA049477097	ENSRNA049477097	U54	-
U54-ENSRNA049477101	ENSRNA049477101	U54	-
U6-ENSRNA049477115	ENSRNA049477115	U6	-
IsrR-ENSRNA049477133	ENSRNA049477133	ISRR	-
U1-ENSRNA049477136	ENSRNA049477136	U1	-
U1-ENSRNA049477141	ENSRNA049477141	U1	-
Intron-gpII-ENSRNA049477174	ENSRNA049477174	Intron_gpII	-
snoR100-ENSRNA049477188	ENSRNA049477188	snoR100	-
snoR41-ENSRNA049477203	ENSRNA049477203	snoR41	-
snoZ279-R105-R108-ENSRNA049477299	ENSRNA049477299	snoZ279_R105_R108	-
snoZ279-R105-R108-ENSRNA049477302	ENSRNA049477302	snoZ279_R105_R108	-
U2-ENSRNA049477344	ENSRNA049477344	U2	-
snoR12-ENSRNA049477351	ENSRNA049477351	snoR12	-
U54-ENSRNA049477360	ENSRNA049477360	U54	-
U54-ENSRNA049477366	ENSRNA049477366	U54	-
SNORD24-ENSRNA049477376	ENSRNA049477376	SNORD24	-
U54-ENSRNA049477387	ENSRNA049477387	U54	-
SSU-rRNA-eukarya-ENSRNA049477401	ENSRNA049477401	SSU_rRNA_eukarya	-
SSU-rRNA-eukarya-ENSRNA049477405	ENSRNA049477405	SSU_rRNA_eukarya	-
SSU-rRNA-eukarya-ENSRNA049477408	ENSRNA049477408	SSU_rRNA_eukarya	-
5-8S-rRNA-ENSRNA049477412	ENSRNA049477412	5_8S_rRNA	-
5-8S-rRNA-ENSRNA049477415	ENSRNA049477415	5_8S_rRNA	-
5-8S-rRNA-ENSRNA049477418	ENSRNA049477418	5_8S_rRNA	-
snoZ279-R105-R108-ENSRNA049477424	ENSRNA049477424	snoZ279_R105_R108	-
SSU-rRNA-eukarya-ENSRNA049477429	ENSRNA049477429	SSU_rRNA_eukarya	-
snoR99-ENSRNA049477435	ENSRNA049477435	snoR99	-
SSU-rRNA-eukarya-ENSRNA049477439	ENSRNA049477439	SSU_rRNA_eukarya	-
snoR99-ENSRNA049477447	ENSRNA049477447	snoR99	-
snoZ155-ENSRNA049477471	ENSRNA049477471	snoZ155	-
snoZ43-ENSRNA049477485	ENSRNA049477485	snoZ43	-
snoR86-ENSRNA049477491	ENSRNA049477491	snoR86	-
snoZ221-snoR21b-ENSRNA049477494	ENSRNA049477494	snoZ221_snoR21b	-
U5-ENSRNA049477503	ENSRNA049477503	U5	-
mir-399-ENSRNA049477506	ENSRNA049477506	mir-399	-
U5-ENSRNA049477509	ENSRNA049477509	U5	-
snosnR60-Z15-ENSRNA049477514	ENSRNA049477514	snosnR60_Z15	-
U5-ENSRNA049477519	ENSRNA049477519	U5	-
Plant-U3-ENSRNA049477554	ENSRNA049477554	Plant_U3	-
snoU83-ENSRNA049477560	ENSRNA049477560	snoU83	-
SSU-rRNA-eukarya-ENSRNA049477611	ENSRNA049477611	SSU_rRNA_eukarya	-
U5-ENSRNA049477619	ENSRNA049477619	U5	-
snoZ266-ENSRNA049477621	ENSRNA049477621	snoZ266	-
snoZ221-snoR21b-ENSRNA049477631	ENSRNA049477631	snoZ221_snoR21b	-
snoZ155-ENSRNA049477656	ENSRNA049477656	snoZ155	-
Intron-gpII-ENSRNA049477719	ENSRNA049477719	Intron_gpII	-
Intron-gpII-ENSRNA049477722	ENSRNA049477722	Intron_gpII	-
Intron-gpII-ENSRNA049477727	ENSRNA049477727	Intron_gpII	-
Intron-gpII-ENSRNA049477729	ENSRNA049477729	Intron_gpII	-
Plant-SRP-ENSRNA049477741	ENSRNA049477741	Plant_SRP	-
SSU-rRNA-eukarya-ENSRNA049477744	ENSRNA049477744	SSU_rRNA_eukarya	-
snoR66-ENSRNA049477769	ENSRNA049477769	snoR66	-
U4-ENSRNA049477898	ENSRNA049477898	U4	-
U4-ENSRNA049477899	ENSRNA049477899	U4	-
U6-ENSRNA049477934	ENSRNA049477934	U6	-
LSU-rRNA-eukarya-ENSRNA049477941	ENSRNA049477941	LSU_rRNA_eukarya	-
LSU-rRNA-eukarya-ENSRNA049477944	ENSRNA049477944	LSU_rRNA_eukarya	-
snoR137	ENSRNA049478017	snoR137	-
snoZ112-ENSRNA049478030	ENSRNA049478030	snoZ112	-
SNORD96-ENSRNA049478041	ENSRNA049478041	SNORD96	-
SNORD96-ENSRNA049478044	ENSRNA049478044	SNORD96	-
snoR2-ENSRNA049478060	ENSRNA049478060	snoR2	-
SSU-rRNA-eukarya-ENSRNA049478106	ENSRNA049478106	SSU_rRNA_eukarya	-
SSU-rRNA-eukarya-ENSRNA049478109	ENSRNA049478109	SSU_rRNA_eukarya	-
SSU-rRNA-eukarya-ENSRNA049478113	ENSRNA049478113	SSU_rRNA_eukarya	-
SSU-rRNA-eukarya-ENSRNA049478119	ENSRNA049478119	SSU_rRNA_eukarya	-
SSU-rRNA-eukarya-ENSRNA049478122	ENSRNA049478122	SSU_rRNA_eukarya	-
SSU-rRNA-eukarya-ENSRNA049478126	ENSRNA049478126	SSU_rRNA_eukarya	-
SSU-rRNA-eukarya-ENSRNA049478131	ENSRNA049478131	SSU_rRNA_eukarya	-
SSU-rRNA-eukarya-ENSRNA049478136	ENSRNA049478136	SSU_rRNA_eukarya	-
SSU-rRNA-eukarya-ENSRNA049478138	ENSRNA049478138	SSU_rRNA_eukarya	-
SSU-rRNA-eukarya-ENSRNA049478140	ENSRNA049478140	SSU_rRNA_eukarya	-
SSU-rRNA-eukarya-ENSRNA049478144	ENSRNA049478144	SSU_rRNA_eukarya	-
SSU-rRNA-eukarya-ENSRNA049478147	ENSRNA049478147	SSU_rRNA_eukarya	-
SSU-rRNA-eukarya-ENSRNA049478153	ENSRNA049478153	SSU_rRNA_eukarya	-
LSU-rRNA-eukarya-ENSRNA049478156	ENSRNA049478156	LSU_rRNA_eukarya	-
SSU-rRNA-eukarya-ENSRNA049478162	ENSRNA049478162	SSU_rRNA_eukarya	-
SSU-rRNA-eukarya-ENSRNA049478167	ENSRNA049478167	SSU_rRNA_eukarya	-
SSU-rRNA-eukarya-ENSRNA049478177	ENSRNA049478177	SSU_rRNA_eukarya	-
LSU-rRNA-eukarya-ENSRNA049478180	ENSRNA049478180	LSU_rRNA_eukarya	-
LSU-rRNA-eukarya-ENSRNA049478183	ENSRNA049478183	LSU_rRNA_eukarya	-
SSU-rRNA-eukarya-ENSRNA049478188	ENSRNA049478188	SSU_rRNA_eukarya	-
SSU-rRNA-eukarya-ENSRNA049478193	ENSRNA049478193	SSU_rRNA_eukarya	-
SSU-rRNA-eukarya-ENSRNA049478201	ENSRNA049478201	SSU_rRNA_eukarya	-
SSU-rRNA-eukarya-ENSRNA049478203	ENSRNA049478203	SSU_rRNA_eukarya	-
SSU-rRNA-eukarya-ENSRNA049478205	ENSRNA049478205	SSU_rRNA_eukarya	-
LSU-rRNA-eukarya-ENSRNA049478207	ENSRNA049478207	LSU_rRNA_eukarya	-
SSU-rRNA-eukarya-ENSRNA049478212	ENSRNA049478212	SSU_rRNA_eukarya	-
SSU-rRNA-eukarya-ENSRNA049478218	ENSRNA049478218	SSU_rRNA_eukarya	-
LSU-rRNA-eukarya-ENSRNA049478221	ENSRNA049478221	LSU_rRNA_eukarya	-
LSU-rRNA-eukarya-ENSRNA049478226	ENSRNA049478226	LSU_rRNA_eukarya	-
LSU-rRNA-eukarya-ENSRNA049478227	ENSRNA049478227	LSU_rRNA_eukarya	-
SSU-rRNA-eukarya-ENSRNA049478230	ENSRNA049478230	SSU_rRNA_eukarya	-
SSU-rRNA-eukarya-ENSRNA049478234	ENSRNA049478234	SSU_rRNA_eukarya	-
LSU-rRNA-eukarya-ENSRNA049478239	ENSRNA049478239	LSU_rRNA_eukarya	-
SSU-rRNA-eukarya-ENSRNA049478241	ENSRNA049478241	SSU_rRNA_eukarya	-
SSU-rRNA-eukarya-ENSRNA049478247	ENSRNA049478247	SSU_rRNA_eukarya	-
5-8S-rRNA-ENSRNA049478252	ENSRNA049478252	5_8S_rRNA	-
5-8S-rRNA-ENSRNA049478260	ENSRNA049478260	5_8S_rRNA	-
5-8S-rRNA-ENSRNA049478262	ENSRNA049478262	5_8S_rRNA	-
5-8S-rRNA-ENSRNA049478267	ENSRNA049478267	5_8S_rRNA	-
5-8S-rRNA-ENSRNA049478272	ENSRNA049478272	5_8S_rRNA	-
5-8S-rRNA-ENSRNA049478275	ENSRNA049478275	5_8S_rRNA	-
5-8S-rRNA-ENSRNA049478282	ENSRNA049478282	5_8S_rRNA	-
5-8S-rRNA-ENSRNA049478287	ENSRNA049478287	5_8S_rRNA	-
5-8S-rRNA-ENSRNA049478292	ENSRNA049478292	5_8S_rRNA	-
5-8S-rRNA-ENSRNA049478301	ENSRNA049478301	5_8S_rRNA	-
5-8S-rRNA-ENSRNA049478307	ENSRNA049478307	5_8S_rRNA	-
5-8S-rRNA-ENSRNA049478313	ENSRNA049478313	5_8S_rRNA	-
5-8S-rRNA-ENSRNA049478320	ENSRNA049478320	5_8S_rRNA	-
5-8S-rRNA-ENSRNA049478328	ENSRNA049478328	5_8S_rRNA	-
5-8S-rRNA-ENSRNA049478333	ENSRNA049478333	5_8S_rRNA	-
5-8S-rRNA-ENSRNA049478336	ENSRNA049478336	5_8S_rRNA	-
5-8S-rRNA-ENSRNA049478343	ENSRNA049478343	5_8S_rRNA	-
5-8S-rRNA-ENSRNA049478350	ENSRNA049478350	5_8S_rRNA	-
SSU-rRNA-eukarya-ENSRNA049478355	ENSRNA049478355	SSU_rRNA_eukarya	-
SSU-rRNA-eukarya-ENSRNA049478362	ENSRNA049478362	SSU_rRNA_eukarya	-
SSU-rRNA-eukarya-ENSRNA049478368	ENSRNA049478368	SSU_rRNA_eukarya	-
SSU-rRNA-eukarya-ENSRNA049478375	ENSRNA049478375	SSU_rRNA_eukarya	-
SSU-rRNA-eukarya-ENSRNA049478381	ENSRNA049478381	SSU_rRNA_eukarya	-
SSU-rRNA-eukarya-ENSRNA049478387	ENSRNA049478387	SSU_rRNA_eukarya	-
LSU-rRNA-eukarya-ENSRNA049478392	ENSRNA049478392	LSU_rRNA_eukarya	-
LSU-rRNA-eukarya-ENSRNA049478400	ENSRNA049478400	LSU_rRNA_eukarya	-
LSU-rRNA-eukarya-ENSRNA049478409	ENSRNA049478409	LSU_rRNA_eukarya	-
U1-ENSRNA049478420	ENSRNA049478420	U1	-
U1-ENSRNA049478426	ENSRNA049478426	U1	-
snoZ162-ENSRNA049478428	ENSRNA049478428	snoZ162	-
snoZ161-228-ENSRNA049478438	ENSRNA049478438	snoZ161_228	-
U5-ENSRNA049478445	ENSRNA049478445	U5	-
Intron-gpII-ENSRNA049478461	ENSRNA049478461	Intron_gpII	-
snoZ118-ENSRNA049479127	ENSRNA049479127	snoZ118	-
snoZ118-ENSRNA049479136	ENSRNA049479136	snoZ118	-
snoZ118-ENSRNA049479153	ENSRNA049479153	snoZ118	-
snoZ118-ENSRNA049479158	ENSRNA049479158	snoZ118	-
snoZ118-ENSRNA049479169	ENSRNA049479169	snoZ118	-
snoZ118-ENSRNA049479178	ENSRNA049479178	snoZ118	-
snoZ118-ENSRNA049479185	ENSRNA049479185	snoZ118	-
snoZ102-R77-ENSRNA049479186	ENSRNA049479186	snoZ102_R77	-
snoZ118-ENSRNA049479211	ENSRNA049479211	snoZ118	-
snoZ118-ENSRNA049479219	ENSRNA049479219	snoZ118	-
SSU-rRNA-eukarya-ENSRNA049479257	ENSRNA049479257	SSU_rRNA_eukarya	-
SSU-rRNA-eukarya-ENSRNA049479261	ENSRNA049479261	SSU_rRNA_eukarya	-
5-8S-rRNA-ENSRNA049479266	ENSRNA049479266	5_8S_rRNA	-
IsrR-ENSRNA049479276	ENSRNA049479276	ISRR	-
SNORD14-ENSRNA049479284	ENSRNA049479284	SNORD14	-
snoZ112-ENSRNA049479292	ENSRNA049479292	snoZ112	-
snoR2-ENSRNA049479303	ENSRNA049479303	snoR2	-
snoZ119-ENSRNA049479317	ENSRNA049479317	snoZ119	-
snoR134-ENSRNA049479365	ENSRNA049479365	snoR134	-
SNORD14-ENSRNA049479370	ENSRNA049479370	SNORD14	-
snoZ223-ENSRNA049479381	ENSRNA049479381	snoZ223	-
snoU36a-ENSRNA049479409	ENSRNA049479409	snoU36a	-
snoZ278-ENSRNA049479419	ENSRNA049479419	snoZ278	-
snoZ157-ENSRNA049479424	ENSRNA049479424	snoZ157	-
snoR80-ENSRNA049479432	ENSRNA049479432	snoR80	-
snoR60-ENSRNA049479442	ENSRNA049479442	snoR60	-
snoZ157-ENSRNA049479449	ENSRNA049479449	snoZ157	-
snoR97-ENSRNA049479456	ENSRNA049479456	snoR97	-
snoR20a-ENSRNA049479461	ENSRNA049479461	snoR20a	-
snoU31b-ENSRNA049479467	ENSRNA049479467	snoU31b	-
snoZ221-snoR21b-ENSRNA049479501	ENSRNA049479501	snoZ221_snoR21b	-
snoR38-ENSRNA049479518	ENSRNA049479518	snoR38	-
SSU-rRNA-eukarya-ENSRNA049479540	ENSRNA049479540	SSU_rRNA_eukarya	-
SSU-rRNA-eukarya-ENSRNA049479546	ENSRNA049479546	SSU_rRNA_eukarya	-
5-8S-rRNA-ENSRNA049479549	ENSRNA049479549	5_8S_rRNA	-
snoR12-ENSRNA049479556	ENSRNA049479556	snoR12	-
ZemaIsrR	ENSRNA049479649	ISRR	-
ZemaIntron-gpII-ENSRNA049479657	ENSRNA049479657	Intron_gpII	-
ZemaIntron-gpII-ENSRNA049479663	ENSRNA049479663	Intron_gpII	-
ZemaIntron-gpII-ENSRNA049479675	ENSRNA049479675	Intron_gpII	-
ZemaIntron-gpII-ENSRNA049479684	ENSRNA049479684	Intron_gpII	-
ZemaIntron-gpII-ENSRNA049479692	ENSRNA049479692	Intron_gpII	-
ZemaIntron-gpII-ENSRNA049479700	ENSRNA049479700	Intron_gpII	-
ZemaIntron-gpII-ENSRNA049479709	ENSRNA049479709	Intron_gpII	-
ZemaIntron-gpII-ENSRNA049479717	ENSRNA049479717	Intron_gpII	-
ZemaIntron-gpII-ENSRNA049479725	ENSRNA049479725	Intron_gpII	-
ZemaIntron-gpII-ENSRNA049479731	ENSRNA049479731	Intron_gpII	-
ZemaIntron-gpII-ENSRNA049479739	ENSRNA049479739	Intron_gpII	-
ZemaIntron-gpII-ENSRNA049479745	ENSRNA049479745	Intron_gpII	-
ZemaIntron-gpII-ENSRNA049479751	ENSRNA049479751	Intron_gpII	-
ZemaIntron-gpII-ENSRNA049479761	ENSRNA049479761	Intron_gpII	-
ZemaIntron-gpII-ENSRNA049479768	ENSRNA049479768	Intron_gpII	-
ZemaIntron-gpII-ENSRNA049479776	ENSRNA049479776	Intron_gpII	-
Zema5S-rRNA-ENSRNA049479781	ENSRNA049479781	5S_rRNA	-
Zema5S-rRNA-ENSRNA049479790	ENSRNA049479790	5S_rRNA	-
tRNA-Arg-ENSRNA049762431	ENSRNA049762431	tRNA-Arg	-
tRNA-Ser-ENSRNA049762432	ENSRNA049762432	tRNA-Ser	-
tRNA-Cys-ENSRNA049762433	ENSRNA049762433	tRNA-Cys	-
tRNA-Arg-ENSRNA049762434	ENSRNA049762434	tRNA-Arg	-
tRNA-Glu-ENSRNA049762435	ENSRNA049762435	tRNA-Glu	-
tRNA-Thr-ENSRNA049762436	ENSRNA049762436	tRNA-Thr	-
tRNA-Ala-ENSRNA049762437	ENSRNA049762437	tRNA-Ala	-
zma-MIR528a-ENSRNA049996714	ENSRNA049996714	MIR528a	-
zma-MIR171e-ENSRNA049996731	ENSRNA049996731	MIR171e	-
zma-MIR167j-ENSRNA049996738	ENSRNA049996738	MIR167j	-
zma-MIR166g	ENSRNA049996745	MIR166g	-
zma-MIR164e-ENSRNA049996753	ENSRNA049996753	MIR164e	-
zma-MIR166b-ENSRNA049996758	ENSRNA049996758	MIR166b	-
zma-MIR166i-ENSRNA049996765	ENSRNA049996765	MIR166i	-
zma-MIR171l-ENSRNA049996772	ENSRNA049996772	MIR171l	-
zma-MIR159e-ENSRNA049996780	ENSRNA049996780	MIR159e	-
zma-MIR171i-ENSRNA049996786	ENSRNA049996786	MIR171i	-
zma-MIR166h-ENSRNA049996794	ENSRNA049996794	MIR166h	-
zma-MIR160d-ENSRNA049996802	ENSRNA049996802	MIR160d	-
zma-MIR167d-ENSRNA049996811	ENSRNA049996811	MIR167d	-
zma-MIR390a-ENSRNA049996821	ENSRNA049996821	MIR390a	-
zma-MIR169l-ENSRNA049996827	ENSRNA049996827	MIR169l	-
zma-MIR171j-ENSRNA049996835	ENSRNA049996835	MIR171j	-
zma-MIR2275c-ENSRNA049996845	ENSRNA049996845	MIR2275c	-
zma-MIR395k-ENSRNA049996853	ENSRNA049996853	MIR395k	-
zma-MIR395l-ENSRNA049996861	ENSRNA049996861	MIR395l	-
zma-MIR395m-ENSRNA049996869	ENSRNA049996869	MIR395m	-
zma-MIR395c-ENSRNA049996875	ENSRNA049996875	MIR395c	-
zma-MIR2118f-ENSRNA049996884	ENSRNA049996884	MIR2118f	-
zma-MIR2118e-ENSRNA049996891	ENSRNA049996891	MIR2118e	-
zma-MIR2118a-ENSRNA049996901	ENSRNA049996901	MIR2118a	-
zma-MIR2118c-ENSRNA049996907	ENSRNA049996907	MIR2118c	-
zma-MIR156h-ENSRNA049996912	ENSRNA049996912	MIR156h	-
zma-MIR171k-ENSRNA049996917	ENSRNA049996917	MIR171k	-
zma-MIR171b-ENSRNA049996925	ENSRNA049996925	MIR171b	-
zma-MIR395n-ENSRNA049996933	ENSRNA049996933	MIR395n	-
zma-MIR395o-ENSRNA049996938	ENSRNA049996938	MIR395o	-
zma-MIR395p-ENSRNA049996943	ENSRNA049996943	MIR395p	-
zma-MIR396d-ENSRNA049996948	ENSRNA049996948	MIR396d	-
zma-MIR393c-ENSRNA049996955	ENSRNA049996955	MIR393c	-
zma-MIR393a-ENSRNA049996962	ENSRNA049996962	MIR393a	-
zma-MIR396c-ENSRNA049996970	ENSRNA049996970	MIR396c	-
zma-MIR395d-ENSRNA049996976	ENSRNA049996976	MIR395d	-
zma-MIR395f-ENSRNA049996982	ENSRNA049996982	MIR395f	-
zma-MIR395g	ENSRNA049996989	MIR395g	-
zma-MIR395e-ENSRNA049996994	ENSRNA049996994	MIR395e	-
zma-MIR395i-ENSRNA049996999	ENSRNA049996999	MIR395i	-
zma-MIR395h	ENSRNA049997005	MIR395h	-
zma-MIR395b-ENSRNA049997008	ENSRNA049997008	MIR395b	-
zma-MIR395a-ENSRNA049997014	ENSRNA049997014	MIR395a	-
zma-MIR171c-ENSRNA049997020	ENSRNA049997020	MIR171c	-
zma-MIR169c-ENSRNA049997025	ENSRNA049997025	MIR169c	-
zma-MIR399e-ENSRNA049997031	ENSRNA049997031	MIR399e	-
zma-MIR171h-ENSRNA049997037	ENSRNA049997037	MIR171h	-
zma-MIR156e-ENSRNA049997043	ENSRNA049997043	MIR156e	-
zma-MIR2118b-ENSRNA049997047	ENSRNA049997047	MIR2118b	-
zma-MIR2118d-ENSRNA049997056	ENSRNA049997056	MIR2118d	-
zma-MIR2118g-ENSRNA049997059	ENSRNA049997059	MIR2118g	-
zma-MIR169g	ENSRNA049997063	MIR169g	-
zma-MIR398a-ENSRNA049997069	ENSRNA049997069	MIR398a	-
zma-MIR156f-ENSRNA049997076	ENSRNA049997076	MIR156f	-
zma-MIR169j-ENSRNA049997081	ENSRNA049997081	MIR169j	-
zma-MIR11969	ENSRNA049997084	MIR11969	-
zma-MIR2275d-ENSRNA049997089	ENSRNA049997089	MIR2275d	-
zma-MIR164a-ENSRNA049997094	ENSRNA049997094	MIR164a	-
zma-MIR160f-ENSRNA049997100	ENSRNA049997100	MIR160f	-
zma-MIR159c-ENSRNA049997105	ENSRNA049997105	MIR159c	-
zma-MIR319b-ENSRNA049997107	ENSRNA049997107	MIR319b	-
zma-MIR156b-ENSRNA049997113	ENSRNA049997113	MIR156b	-
zma-MIR393b-ENSRNA049997118	ENSRNA049997118	MIR393b	-
zma-MIR159f-ENSRNA049997124	ENSRNA049997124	MIR159f	-
zma-MIR169a-ENSRNA049997128	ENSRNA049997128	MIR169a	-
zma-MIR408a	ENSRNA049997133	MIR408a	-
zma-MIR166l-ENSRNA049997139	ENSRNA049997139	MIR166l	-
zma-MIR169m-ENSRNA049997143	ENSRNA049997143	MIR169m	-
zma-MIR167a-ENSRNA049997149	ENSRNA049997149	MIR167a	-
zma-MIR167g-ENSRNA049997154	ENSRNA049997154	MIR167g	-
zma-MIR172e-ENSRNA049997159	ENSRNA049997159	MIR172e	-
zma-MIR397a-ENSRNA049997164	ENSRNA049997164	MIR397a	-
zma-MIR399d-ENSRNA049997169	ENSRNA049997169	MIR399d	-
zma-MIR167f-ENSRNA049997176	ENSRNA049997176	MIR167f	-
zma-MIR11970	ENSRNA049997182	MIR11970	-
zma-MIR319a-ENSRNA049997187	ENSRNA049997187	MIR319a	-
zma-MIR169n-ENSRNA049997191	ENSRNA049997191	MIR169n	-
zma-MIR169o-ENSRNA049997196	ENSRNA049997196	MIR169o	-
zma-MIR2275a-ENSRNA049997200	ENSRNA049997200	MIR2275a	-
zma-MIR2275b-ENSRNA049997205	ENSRNA049997205	MIR2275b	-
zma-MIR169i-ENSRNA049997209	ENSRNA049997209	MIR169i	-
zma-MIR169d-ENSRNA049997213	ENSRNA049997213	MIR169d	-
zma-MIR169h-ENSRNA049997218	ENSRNA049997218	MIR169h	-
zma-MIR169e-ENSRNA049997223	ENSRNA049997223	MIR169e	-
zma-MIR156a-ENSRNA049997226	ENSRNA049997226	MIR156a	-
zma-MIR156i-ENSRNA049997230	ENSRNA049997230	MIR156i	-
zma-MIR166c-ENSRNA049997235	ENSRNA049997235	MIR166c	-
zma-MIR394b-ENSRNA049997238	ENSRNA049997238	MIR394b	-
zma-MIR399b-ENSRNA049997242	ENSRNA049997242	MIR399b	-
zma-MIR172c-ENSRNA049997246	ENSRNA049997246	MIR172c	-
zma-MIR396a-ENSRNA049997249	ENSRNA049997249	MIR396a	-
zma-MIR396e-ENSRNA049997253	ENSRNA049997253	MIR396e	-
zma-MIR164f-ENSRNA049997257	ENSRNA049997257	MIR164f	-
zma-MIR166n	ENSRNA049997260	MIR166n	-
zma-MIR399a-ENSRNA049997262	ENSRNA049997262	MIR399a	-
zma-MIR399g-ENSRNA049997266	ENSRNA049997266	MIR399g	-
zma-MIR171a-ENSRNA049997270	ENSRNA049997270	MIR171a	-
zma-MIR160a	ENSRNA049997276	MIR160a	-
zma-MIR168b-ENSRNA049997281	ENSRNA049997281	MIR168b	-
zma-MIR390b-ENSRNA049997285	ENSRNA049997285	MIR390b	-
zma-MIR167c-ENSRNA049997292	ENSRNA049997292	MIR167c	-
zma-MIR167b-ENSRNA049997295	ENSRNA049997295	MIR167b	-
zma-MIR166f	ENSRNA049997299	MIR166f	-
zma-MIR171f-ENSRNA049997305	ENSRNA049997305	MIR171f	-
zma-MIR171m-ENSRNA049997309	ENSRNA049997309	MIR171m	-
zma-MIR166d-ENSRNA049997313	ENSRNA049997313	MIR166d	-
zma-MIR160b-ENSRNA049997317	ENSRNA049997317	MIR160b	-
zma-MIR168a-ENSRNA049997321	ENSRNA049997321	MIR168a	-
zma-MIR397b-ENSRNA049997326	ENSRNA049997326	MIR397b	-
zma-MIR156d-ENSRNA049997330	ENSRNA049997330	MIR156d	-
zma-MIR399h-ENSRNA049997333	ENSRNA049997333	MIR399h	-
zma-MIR399i-ENSRNA049997336	ENSRNA049997336	MIR399i	-
zma-MIR529-ENSRNA049997340	ENSRNA049997340	MIR529	-
zma-MIR169f-ENSRNA049997345	ENSRNA049997345	MIR169f	-
zma-MIR827-ENSRNA049997348	ENSRNA049997348	MIR827	-
zma-MIR162-ENSRNA049997353	ENSRNA049997353	MIR162	-
zma-MIR156l-ENSRNA049997356	ENSRNA049997356	MIR156l	-
zma-MIR166e	ENSRNA049997360	MIR166e	-
zma-MIR394a-ENSRNA049997364	ENSRNA049997364	MIR394a	-
zma-MIR166k-ENSRNA049997368	ENSRNA049997368	MIR166k	-
zma-MIR166m-ENSRNA049997372	ENSRNA049997372	MIR166m	-
zma-MIR396f-ENSRNA049997376	ENSRNA049997376	MIR396f	-
zma-MIR396g-ENSRNA049997380	ENSRNA049997380	MIR396g	-
zma-MIR172b-ENSRNA049997384	ENSRNA049997384	MIR172b	-
zma-MIR171b-ENSRNA049997389	ENSRNA049997389	MIR171b	-
zma-MIR160c-ENSRNA049997394	ENSRNA049997394	MIR160c	-
zma-MIR166a-ENSRNA049997399	ENSRNA049997399	MIR166a	-
zma-MIR160g-ENSRNA049997403	ENSRNA049997403	MIR160g	-
zma-MIR167h-ENSRNA049997407	ENSRNA049997407	MIR167h	-
zma-MIR156k-ENSRNA049997411	ENSRNA049997411	MIR156k	-
zma-MIR164g-ENSRNA049997414	ENSRNA049997414	MIR164g	-
zma-MIR164b-ENSRNA049997418	ENSRNA049997418	MIR164b	-
zma-MIR164c-ENSRNA049997422	ENSRNA049997422	MIR164c	-
zma-MIR399f-ENSRNA049997426	ENSRNA049997426	MIR399f	-
zma-MIR399c-ENSRNA049997429	ENSRNA049997429	MIR399c	-
zma-MIR172d-ENSRNA049997433	ENSRNA049997433	MIR172d	-
zma-MIR167e-ENSRNA049997437	ENSRNA049997437	MIR167e	-
zma-MIR398b-ENSRNA049997441	ENSRNA049997441	MIR398b	-
zma-MIR171g-ENSRNA049997443	ENSRNA049997443	MIR171g	-
zma-MIR172a	ENSRNA049997447	MIR172a	-
zma-MIR169p-ENSRNA049997451	ENSRNA049997451	MIR169p	-
zma-MIR156g-ENSRNA049997454	ENSRNA049997454	MIR156g	-
zma-MIR166j-ENSRNA049997458	ENSRNA049997458	MIR166j	-
zma-MIR156j-ENSRNA049997462	ENSRNA049997462	MIR156j	-
zma-MIR169k-ENSRNA049997466	ENSRNA049997466	MIR169k	-
zma-MIR1432-ENSRNA049997469	ENSRNA049997469	MIR1432	-
zma-MIR164d-ENSRNA049997473	ENSRNA049997473	MIR164d	-
zma-MIR169b-ENSRNA049997478	ENSRNA049997478	MIR169b	-
zma-MIR159a-ENSRNA049997483	ENSRNA049997483	MIR159a	-
zma-MIR159h-ENSRNA049997487	ENSRNA049997487	MIR159h	-
zma-MIR159h-ENSRNA049997490	ENSRNA049997490	MIR159h	-
zma-MIR159i	ENSRNA049997494	MIR159i	-
zma-MIR159j-ENSRNA049997498	ENSRNA049997498	MIR159j	-
zma-MIR159k-ENSRNA049997501	ENSRNA049997501	MIR159k	-
zma-MIR159b-ENSRNA049997505	ENSRNA049997505	MIR159b	-
zma-MIR319d-ENSRNA049997508	ENSRNA049997508	MIR319d	-
zma-MIR159d-ENSRNA049997513	ENSRNA049997513	MIR159d	-
zma-MIR408b-ENSRNA049997515	ENSRNA049997515	MIR408b	-
zma-MIR164h-ENSRNA049997522	ENSRNA049997522	MIR164h	-
zma-MIR169q-ENSRNA049997525	ENSRNA049997525	MIR169q	-
zma-MIR319c-ENSRNA049997529	ENSRNA049997529	MIR319c	-
zma-MIR396b-ENSRNA049997533	ENSRNA049997533	MIR396b	-
zma-MIR396h-ENSRNA049997537	ENSRNA049997537	MIR396h	-
zma-MIR399j-ENSRNA049997541	ENSRNA049997541	MIR399j	-
zma-MIR166b-ENSRNA049997545	ENSRNA049997545	MIR166b	-
zma-MIR171n-ENSRNA049997548	ENSRNA049997548	MIR171n	-
zma-MIR169r-ENSRNA049997551	ENSRNA049997551	MIR169r	-
zma-MIR167i	ENSRNA049997555	MIR167i	-
zma-MIR171d-ENSRNA049997559	ENSRNA049997559	MIR171d	-
zma-MIR528b-ENSRNA049997563	ENSRNA049997563	MIR528b	-
ZeamMp002	ZeamMp002	ZeamMp002	-
ZeamMp003	ZeamMp003	ZeamMp003	-
ZeamMp004	ZeamMp004	ZeamMp004	-
ZeamMp005	ZeamMp005	ZeamMp005	-
ZeamMp006	ZeamMp006	ZeamMp006	-
ZeamMp007	ZeamMp007	ZeamMp007	-
ZeamMp008	ZeamMp008	ZeamMp008	-
ZeamMp009	ZeamMp009	ZeamMp009	-
ZeamMp010	ZeamMp010	ZeamMp010	-
ZeamMp011	ZeamMp011	ZeamMp011	-
ZeamMp012	ZeamMp012	ZeamMp012	-
ZeamMp013	ZeamMp013	ZeamMp013	-
ZeamMp014	ZeamMp014	ZeamMp014	-
ZeamMp015	ZeamMp015	ZeamMp015	-
ZeamMp018	ZeamMp018	ZeamMp018	-
ZeamMp020	ZeamMp020	ZeamMp020	-
ZeamMp021	ZeamMp021	ZeamMp021	-
ZeamMp022	ZeamMp022	ZeamMp022	-
ZeamMp023	ZeamMp023	ZeamMp023	-
ZeamMp024	ZeamMp024	ZeamMp024	-
ZeamMp025	ZeamMp025	ZeamMp025	-
ZeamMp026	ZeamMp026	ZeamMp026	-
ZeamMp027	ZeamMp027	ZeamMp027	-
ZeamMp028	ZeamMp028	ZeamMp028	-
ZeamMp029	ZeamMp029	ZeamMp029	-
ZeamMp030	ZeamMp030	ZeamMp030	-
ZeamMp032	ZeamMp032	ZeamMp032	-
ZeamMp033	ZeamMp033	ZeamMp033	-
ZeamMp034	ZeamMp034	ZeamMp034	-
ZeamMp035	ZeamMp035	ZeamMp035	-
ZeamMp036	ZeamMp036	ZeamMp036	-
ZeamMp037	ZeamMp037	ZeamMp037	-
ZeamMp038	ZeamMp038	ZeamMp038	-
ZeamMp039	ZeamMp039	ZeamMp039	-
ZeamMp040	ZeamMp040	ZeamMp040	-
ZeamMp041	ZeamMp041	ZeamMp041	-
ZeamMp042	ZeamMp042	ZeamMp042	-
ZeamMp043	ZeamMp043	ZeamMp043	-
ZeamMp044	ZeamMp044	ZeamMp044	-
ZeamMp045	ZeamMp045	ZeamMp045	-
ZeamMp046	ZeamMp046	ZeamMp046	-
ZeamMp047	ZeamMp047	ZeamMp047	-
ZeamMp049	ZeamMp049	ZeamMp049	-
ZeamMp050	ZeamMp050	ZeamMp050	-
ZeamMp051	ZeamMp051	ZeamMp051	-
ZeamMp052	ZeamMp052	ZeamMp052	-
ZeamMp053	ZeamMp053	ZeamMp053	-
ZeamMp054	ZeamMp054	ZeamMp054	-
ZeamMp055	ZeamMp055	ZeamMp055	-
ZeamMp056	ZeamMp056	ZeamMp056	-
ZeamMrpl16	ZeamMp057	RPL16	-
ZeamMp058	ZeamMp058	ZeamMp058	-
ZeamMp059	ZeamMp059	ZeamMp059	-
ZeamMp060	ZeamMp060	ZeamMp060	-
ZeamMp061	ZeamMp061	ZeamMp061	-
ZeamMp062	ZeamMp062	ZeamMp062	-
ZeamMp063	ZeamMp063	ZeamMp063	-
ZeamMp064	ZeamMp064	ZeamMp064	-
ZeamMp065	ZeamMp065	ZeamMp065	-
ZeamMp066	ZeamMp066	ZeamMp066	-
ZeamMp067	ZeamMp067	ZeamMp067	-
ZeamMp068	ZeamMp068	ZeamMp068	-
ZeamMp069	ZeamMp069	ZeamMp069	-
ZeamMp070	ZeamMp070	ZeamMp070	-
ZeamMp073	ZeamMp073	ZeamMp073	-
ZeamMp074	ZeamMp074	ZeamMp074	-
ZeamMp075	ZeamMp075	ZeamMp075	-
ZeamMp076	ZeamMp076	ZeamMp076	-
ZeamMp077	ZeamMp077	ZeamMp077	-
ZeamMp078	ZeamMp078	ZeamMp078	-
ZeamMp079	ZeamMp079	ZeamMp079	-
ZeamMp080	ZeamMp080	ZeamMp080	-
ZeamMp081	ZeamMp081	ZeamMp081	-
ZeamMp082	ZeamMp082	ZeamMp082	-
ZeamMp083	ZeamMp083	ZeamMp083	-
ZeamMp084	ZeamMp084	ZeamMp084	-
ZeamMp085	ZeamMp085	ZeamMp085	-
ZeamMp086	ZeamMp086	ZeamMp086	-
ZeamMp087	ZeamMp087	ZeamMp087	-
ZeamMp088	ZeamMp088	ZeamMp088	-
ZeamMp089	ZeamMp089	ZeamMp089	-
ZeamMp090	ZeamMp090	ZeamMp090	-
ZeamMp091	ZeamMp091	ZeamMp091	-
ZeamMp092	ZeamMp092	ZeamMp092	-
ZeamMp093	ZeamMp093	ZeamMp093	-
ZeamMp094	ZeamMp094	ZeamMp094	-
ZeamMp095	ZeamMp095	ZeamMp095	-
ZeamMp096	ZeamMp096	ZeamMp096	-
ZeamMp097	ZeamMp097	ZeamMp097	-
ZeamMp098	ZeamMp098	ZeamMp098	-
ZeamMp101	ZeamMp101	ZeamMp101	-
ZeamMp102	ZeamMp102	ZeamMp102	-
ZeamMp103	ZeamMp103	ZeamMp103	-
ZeamMp104	ZeamMp104	ZeamMp104	-
ZeamMp105	ZeamMp105	ZeamMp105	-
ZeamMp106	ZeamMp106	ZeamMp106	-
ZeamMp107	ZeamMp107	ZeamMp107	-
ZeamMp108	ZeamMp108	ZeamMp108	-
ZeamMp109	ZeamMp109	ZeamMp109	-
ZeamMp110	ZeamMp110	ZeamMp110	-
ZeamMp111	ZeamMp111	ZeamMp111	-
ZeamMp112	ZeamMp112	ZeamMp112	-
ZeamMp113	ZeamMp113	ZeamMp113	-
ZeamMp114	ZeamMp114	ZeamMp114	-
ZeamMp115	ZeamMp115	ZeamMp115	-
ZeamMp116	ZeamMp116	ZeamMp116	-
ZeamMp117	ZeamMp117	ZeamMp117	-
ZeamMp118	ZeamMp118	ZeamMp118	-
ZeamMrps7-A	ZeamMp119	RPS7-A	-
ZeamMp120	ZeamMp120	ZeamMp120	-
ZeamMp121	ZeamMp121	ZeamMp121	-
ZeamMp122	ZeamMp122	ZeamMp122	-
ZeamMp123	ZeamMp123	ZeamMp123	-
ZeamMp124	ZeamMp124	ZeamMp124	-
ZeamMp125	ZeamMp125	ZeamMp125	-
ZeamMp126	ZeamMp126	ZeamMp126	-
ZeamMp127	ZeamMp127	ZeamMp127	-
ZeamMp128	ZeamMp128	ZeamMp128	-
ZeamMp129	ZeamMp129	ZeamMp129	-
ZeamMp130	ZeamMp130	ZeamMp130	-
ZeamMycf72-1	ZeamMp131	ycf72-1	-
ZeamMp132	ZeamMp132	ZeamMp132	-
ZeamMp133	ZeamMp133	ZeamMp133	-
ZeamMp134	ZeamMp134	ZeamMp134	-
ZeamMp135	ZeamMp135	ZeamMp135	-
ZeamMCOX1	ZeamMp136	COX1	-
ZeamMp137	ZeamMp137	ZeamMp137	-
ZeamMp138	ZeamMp138	ZeamMp138	-
ZeamMp139	ZeamMp139	ZeamMp139	-
ZeamMp140	ZeamMp140	ZeamMp140	-
ZeamMp141	ZeamMp141	ZeamMp141	-
ZeamMp142	ZeamMp142	ZeamMp142	-
ZeamMp143	ZeamMp143	ZeamMp143	-
ZeamMp144	ZeamMp144	ZeamMp144	-
ZeamMp145	ZeamMp145	ZeamMp145	-
ZeamMp146	ZeamMp146	ZeamMp146	-
ZeamMp147	ZeamMp147	ZeamMp147	-
ZeamMp148	ZeamMp148	ZeamMp148	-
ZeamMp149	ZeamMp149	ZeamMp149	-
ZeamMp150	ZeamMp150	ZeamMp150	-
ZeamMp151	ZeamMp151	ZeamMp151	-
ZeamMp152	ZeamMp152	ZeamMp152	-
ZeamMp153	ZeamMp153	ZeamMp153	-
ZeamMp154	ZeamMp154	ZeamMp154	-
ZeamMp155	ZeamMp155	ZeamMp155	-
ZeamMp156	ZeamMp156	ZeamMp156	-
ZeamMp157	ZeamMp157	ZeamMp157	-
ZeamMp158	ZeamMp158	ZeamMp158	-
ZeamMp159	ZeamMp159	ZeamMp159	-
ZeamMp160	ZeamMp160	ZeamMp160	-
ZeamMp161	ZeamMp161	ZeamMp161	-
ZeamMp162	ZeamMp162	ZeamMp162	-
ZeamMATPA-ZeamMp163	ZeamMp163	ATPA	-
ZeamMp164	ZeamMp164	ZeamMp164	-
ZeamMp165	ZeamMp165	ZeamMp165	-
ZeamMp166	ZeamMp166	ZeamMp166	-
ZeamMp167	ZeamMp167	ZeamMp167	-
ZeamMp168	ZeamMp168	ZeamMp168	-
ZeamMp169	ZeamMp169	ZeamMp169	-
ZeamMp170	ZeamMp170	ZeamMp170	-
ZeamMp171	ZeamMp171	ZeamMp171	-
ZeamMp172	ZeamMp172	ZeamMp172	-
ZeamMp173	ZeamMp173	ZeamMp173	-
ZeamMp174	ZeamMp174	ZeamMp174	-
ZeamMp175	ZeamMp175	ZeamMp175	-
ZeamMATPA-ZeamMp176	ZeamMp176	ATPA	-
ZeamMp177	ZeamMp177	ZeamMp177	-
ZeamMp178	ZeamMp178	ZeamMp178	-
ZeamMp179	ZeamMp179	ZeamMp179	-
ZeamMp180	ZeamMp180	ZeamMp180	-
ZeamMp181	ZeamMp181	ZeamMp181	-
ZeamMp182	ZeamMp182	ZeamMp182	-
ZeamMp183	ZeamMp183	ZeamMp183	-
ZeamMp184	ZeamMp184	ZeamMp184	-
ZeamMp185	ZeamMp185	ZeamMp185	-
ZeamMr001	ZeamMr001	ZeamMr001	-
ZeamMr002	ZeamMr002	ZeamMr002	-
ZeamMr003	ZeamMr003	ZeamMr003	-
ZeamMr004	ZeamMr004	ZeamMr004	-
ZeamMt001	ZeamMt001	ZeamMt001	-
ZeamMt002	ZeamMt002	ZeamMt002	-
ZeamMt003	ZeamMt003	ZeamMt003	-
ZeamMt004	ZeamMt004	ZeamMt004	-
ZeamMt005	ZeamMt005	ZeamMt005	-
ZeamMt007	ZeamMt007	ZeamMt007	-
ZeamMt008	ZeamMt008	ZeamMt008	-
ZeamMt009	ZeamMt009	ZeamMt009	-
ZeamMt010	ZeamMt010	ZeamMt010	-
ZeamMt011	ZeamMt011	ZeamMt011	-
ZeamMt012	ZeamMt012	ZeamMt012	-
ZeamMt013	ZeamMt013	ZeamMt013	-
ZeamMt014	ZeamMt014	ZeamMt014	-
ZeamMt015	ZeamMt015	ZeamMt015	-
ZeamMt016	ZeamMt016	ZeamMt016	-
ZeamMt017	ZeamMt017	ZeamMt017	-
ZeamMt018	ZeamMt018	ZeamMt018	-
ZeamMt019	ZeamMt019	ZeamMt019	-
ZeamMt020	ZeamMt020	ZeamMt020	-
ZeamMt021	ZeamMt021	ZeamMt021	-
ZeamMt022	ZeamMt022	ZeamMt022	-
ZeamMt023	ZeamMt023	ZeamMt023	-
ZeamMt024	ZeamMt024	ZeamMt024	-
ZeamMt025	ZeamMt025	ZeamMt025	-
ZeamMt026	ZeamMt026	ZeamMt026	-
ZeamMt027	ZeamMt027	ZeamMt027	-
ZeamMt028	ZeamMt028	ZeamMt028	-
ZeamMt029	ZeamMt029	ZeamMt029	-
ZeamMt030	ZeamMt030	ZeamMt030	-
ZemapsbA	ZemaCp002	PSBA	-
ZemaCp003	ZemaCp003	ZemaCp003	-
Zemarps16	ZemaCp004	RPS16	-
ZemapsbK	ZemaCp005	PSBK	-
ZemapsbI	ZemaCp006	PSBI	-
ZemapsbD	ZemaCp007	PSBD	-
ZemapsbC	ZemaCp008	PSBC	-
ZemapsbZ	ZemaCp009	PSBZ	-
Zemaycf70	ZemaCp010	ycf70	-
ZemapsbM	ZemaCp011	PSBM	-
ZemapetN	ZemaCp012	PETN	-
ZemarpoB	ZemaCp013	RPOB	-
ZemarpoC1	ZemaCp014	RPOC1	-
ZemarpoC2	ZemaCp015	RPOC2	-
Zemarps2	ZemaCp016	RPS2	-
ZemaatpI	ZemaCp017	ATPI	-
ZemaatpH	ZemaCp018	ATPH	-
ZemaatpF	ZemaCp019	ATPF	-
ZemaATPA	ZemaCp020	ATPA	-
Zemarps14	ZemaCp021	RPS14	-
ZemapsaB	ZemaCp022	PSAB	-
ZemaCp023	ZemaCp023	ZemaCp023	-
ZemaCp024	ZemaCp024	ZemaCp024	-
ZemaRPS4	ZemaCp026	RPS4	-
ZemandhJ	ZemaCp027	NDHJ	-
ZemaCp028	ZemaCp028	ZemaCp028	-
ZemandhC	ZemaCp029	NDHC	-
ZemaatpE	ZemaCp030	ATPE	-
ZemaatpB	ZemaCp031	ATPB	-
ZemarbcL	ZemaCp032	RBCL	-
ZemapsaI	ZemaCp033	PSAI	-
Zemaycf4	ZemaCp034	ycf4	-
ZemacemA	ZemaCp035	CEMA	-
ZemapetA	ZemaCp036	PETA	-
ZemapsbJ	ZemaCp037	PSBJ	-
ZemapsbL	ZemaCp038	PSBL	-
ZemapsbF	ZemaCp039	PSBF	-
ZemapsbE	ZemaCp040	PSBE	-
ZemapetL	ZemaCp041	PETL	-
ZemapetG	ZemaCp042	PETG	-
ZemapsaJ	ZemaCp043	PSAJ	-
Zemarpl33	ZemaCp044	RPL33	-
Zemarps18	ZemaCp045	RPS18	-
Zemarpl20	ZemaCp046	RPL20	-
ZemaclpP	ZemaCp047	CLPP	-
ZemapsbB	ZemaCp048	PSBB	-
ZemapsbT	ZemaCp049	PSBT	-
ZemapsbN	ZemaCp050	PSBN	-
ZemapsbH	ZemaCp051	PSBH	-
ZemaCp052	ZemaCp052	ZemaCp052	-
ZemapetD	ZemaCp053	PETD	-
ZemarpoA	ZemaCp054	RPOA	-
Zemarps11	ZemaCp055	RPS11	-
Zemarpl36	ZemaCp056	RPL36	-
ZemainfA	ZemaCp057	INFA	-
Zemarps8	ZemaCp058	RPS8	-
Zemarpl14	ZemaCp059	RPL14	-
Zemarpl16	ZemaCp060	RPL16	-
Zemarps3	ZemaCp061	RPS3	-
Zemarpl22	ZemaCp062	RPL22	-
ZemaCp063	ZemaCp063	ZemaCp063	-
ZemaCp064	ZemaCp064	ZemaCp064	-
ZemaCp065	ZemaCp065	ZemaCp065	-
Zemaycf72-1-ZemaCp066	ZemaCp066	ycf72-1	-
Zemarpl23-A-ZemaCp067	ZemaCp067	RPL23-A	-
ZemaCp068	ZemaCp068	ZemaCp068	-
ZemaCp069	ZemaCp069	ZemaCp069	-
ZemaCp070	ZemaCp070	ZemaCp070	-
ZemaCp071	ZemaCp071	ZemaCp071	-
ZemaCp072	ZemaCp072	ZemaCp072	-
Zemaycf15-A-ZemaCp073	ZemaCp073	ycf15-A	-
Zemaycf73-A-ZemaCp074	ZemaCp074	ycf73-A	-
ZemaCp075	ZemaCp075	ZemaCp075	-
Zemarps7-A-ZemaCp076	ZemaCp076	RPS7-A	-
Zemaycf76-B-ZemaCp077	ZemaCp077	ycf76-B	-
ZemaCp078	ZemaCp078	ZemaCp078	-
ZemaCp079	ZemaCp079	ZemaCp079	-
ZemaCp080	ZemaCp080	ZemaCp080	-
ZemaCp081	ZemaCp081	ZemaCp081	-
ZemaCp082	ZemaCp082	ZemaCp082	-
ZemandhF	ZemaCp083	NDHF	-
Zemarpl32	ZemaCp084	RPL32	-
ZemaccsA	ZemaCp085	CCSA	-
ZemandhD	ZemaCp086	NDHD	-
ZemapsaC	ZemaCp087	PSAC	-
ZemandhE	ZemaCp088	NDHE	-
ZemandhG	ZemaCp089	NDHG	-
ZemandhI	ZemaCp090	NDHI	-
ZemaCp091	ZemaCp091	ZemaCp091	-
ZemandhH	ZemaCp092	NDHH	-
ZemaCp093	ZemaCp093	ZemaCp093	-
ZemaCp094	ZemaCp094	ZemaCp094	-
ZemaCp095	ZemaCp095	ZemaCp095	-
ZemaCp096	ZemaCp096	ZemaCp096	-
ZemaCp097	ZemaCp097	ZemaCp097	-
Zemaycf76-B-ZemaCp098	ZemaCp098	ycf76-B	-
ZemaCp099	ZemaCp099	ZemaCp099	-
Zemarps7-A-ZemaCp100	ZemaCp100	RPS7-A	-
ZemaCp101	ZemaCp101	ZemaCp101	-
Zemaycf73-A-ZemaCp102	ZemaCp102	ycf73-A	-
Zemaycf15-A-ZemaCp103	ZemaCp103	ycf15-A	-
ZemaCp104	ZemaCp104	ZemaCp104	-
ZemaCp105	ZemaCp105	ZemaCp105	-
ZemaCp106	ZemaCp106	ZemaCp106	-
ZemaCp107	ZemaCp107	ZemaCp107	-
Zemarpl23-A-ZemaCp108	ZemaCp108	RPL23-A	-
ZemaCp109	ZemaCp109	ZemaCp109	-
Zemaycf72-1-ZemaCp110	ZemaCp110	ycf72-1	-
ZemaCp111	ZemaCp111	ZemaCp111	-
ZemaCp112	ZemaCp112	ZemaCp112	-
Zemaycf68-ZemaCp156	ZemaCp156	ycf68	-
ZemaCp157	ZemaCp157	ZemaCp157	-
ZemaCp158	ZemaCp158	ZemaCp158	-
Zemaycf68-ZemaCp159	ZemaCp159	ycf68	-
ZemaCr113	ZemaCr113	ZemaCr113	-
ZemaCr114	ZemaCr114	ZemaCr114	-
ZemaCr115	ZemaCr115	ZemaCr115	-
ZemaCr116	ZemaCr116	ZemaCr116	-
ZemaCr117	ZemaCr117	ZemaCr117	-
ZemaCr118	ZemaCr118	ZemaCr118	-
ZemaCr119	ZemaCr119	ZemaCr119	-
ZemaCr120	ZemaCr120	ZemaCr120	-
ZemaCt121	ZemaCt121	ZemaCt121	-
ZemaCt122	ZemaCt122	ZemaCt122	-
ZemaCt123	ZemaCt123	ZemaCt123	-
ZemaCt124	ZemaCt124	ZemaCt124	-
ZemaCt125	ZemaCt125	ZemaCt125	-
ZemaCt126	ZemaCt126	ZemaCt126	-
ZemaCt127	ZemaCt127	ZemaCt127	-
ZemaCt128	ZemaCt128	ZemaCt128	-
ZemaCt129	ZemaCt129	ZemaCt129	-
ZemaCt130	ZemaCt130	ZemaCt130	-
ZemaCt131	ZemaCt131	ZemaCt131	-
ZemaCt132	ZemaCt132	ZemaCt132	-
ZemaCt133	ZemaCt133	ZemaCt133	-
ZemaCt134	ZemaCt134	ZemaCt134	-
ZemaCt135	ZemaCt135	ZemaCt135	-
ZemaCt136	ZemaCt136	ZemaCt136	-
ZemaCt137	ZemaCt137	ZemaCt137	-
ZemaCt138	ZemaCt138	ZemaCt138	-
ZemaCt139	ZemaCt139	ZemaCt139	-
ZemaCt140	ZemaCt140	ZemaCt140	-
ZemaCt141	ZemaCt141	ZemaCt141	-
ZemaCt142	ZemaCt142	ZemaCt142	-
ZemaCt143	ZemaCt143	ZemaCt143	-
[truncated: 43,955 more rows]
