# Supplementary material for: Decoding the gene regulatory network of endosperm differentiation in maize
Source: Nat Commun. 2024 Jan 2;15:34. doi: 10.1038/s41467-023-44369-7 (PMC10762121; doi:10.1038/s41467-023-44369-7)
Supplement: Supplementary file 32 — Source Data [file 41467_2023_44369_MOESM32_ESM.xlsx]

## Sheet: Figure 3
Figure 3b, 3d, 3f
																					Figure 3f
	Figure 3b																					6dap	7dap	P value
																					1	0.90033	0.90462	<0.0001
		0	3	4	7		6		2	9		1	8		5		11		15		2	0.917241	0.932182
	6d	0.1522	0.1052	0.0628	0.0542	6d	0.078	6d	0.1411	0.0711	6d	0.1546	0.059	6d	0.097	6d	0.0234	6d	0.0014		3	0.942697	0.935835
	7d	0.1609	0.107	0.0958	0.0762	7d	0.0914	7d	0.1247	0.0658	7d	0.1295	0.0552	7d	0.0576	7d	0.0238	7d	0.0122		4	0.934434	0.952723
																					5	0.90334	0.867149
																					6	0.920727	0.922748
	Figure 3d																				7	0.899263	0.900302
																					8	0.906588	0.916539
		6 DAP	7 DAP				6 DAP	7 DAP													9	0.923567	0.944949
	MEG3	15.5831	6.49044			AL9	2623.04	4475.55													10	0.935487	0.888827
	MEG13	126.216	34.4671			SBT1	2460.95	3763.91													11	0.922576	0.902597
	MEG1	159.932	49.4233			DEF2	3.61787	20.8855													12	0.926008	0.930963
	TCRR2	146.131	34.2371			DEF1	0.852705	3.76916													13	0.930544	0.90982
																					14	0.927791	0.881107
																					15	0.924396	0.92428
																					16	0.934316	0.950608
																					17	0.937871	0.939668
																					18	0.907428	0.949363
																					19	0.906864	0.937487
																					20	0.927368	0.922401
																					21	0.934767	0.923646
																					22	0.907239	0.8977
																					23	0.931059	0.930887
																					24	0.938665	0.930753
																					25	0.919263	0.905464
																					26	0.93418	0.947211
																					27	0.926089	0.963392
																					28	0.923403	0.920191
																					29	0.926996	0.941656
																					30	0.928897	0.92902
																					31	0.951519	0.90229
																					32	0.932248	0.94925
																					33	0.934132	0.92816
																					34	0.931266	0.931763
																					35	0.9374	0.938576
																					36	0.915065	0.926291
																					37	0.929633	0.925808
																					38	0.905297	0.940934
																					39	0.93376	0.879953
																					40	0.901296	0.880247
																					41	0.93019	0.900609
																					42	0.915453	0.939337
																					43	0.939468	0.956272
																					44	0.93648	0.944047
																					45	0.92428	0.953528
																					46	0.935391	0.942788
																					47	0.928457	0.93629
																					48	0.92806	0.907645
																					49	0.939063	0.951752
																					50	0.934574	0.926857
																					51	0.916248	0.923267
																					52	0.91132	0.894838
																					53	0.947294	0.951834
																					54	0.935687	0.907666
																					55	0.918498	0.92046
																					56	0.902559	0.949123
																					57	0.928459	0.927006
																					58	0.935185	0.934251
																					59	0.922412	0.926519
																					60	0.924739	0.896358
																					61	0.928158	0.925231
																					62	0.933553	0.936207
																					63	0.936518	0.898981
																					64	0.926682	0.910743
																					65	0.938282	0.948808
																					66	0.928849	0.945833
																					67	0.906526	0.933522
																					68	0.928751	0.945353
																					69	0.906379	0.941396
																					70	0.918364	0.91725
																					71	0.932625	0.937789
																					72	0.935044	0.938223
																					73	0.890279	0.94525
																					74	0.92747	0.928155
																					75	0.936964	0.947343
																					76	0.919505	0.958524
																					77	0.915019	0.925508
																					78	0.912641	0.937343
																					79	0.927525	0.934183
																					80	0.896449	0.950601
																					81	0.935271	0.891116
																					82	0.912369	0.920738
																					83	0.917176	0.895881
																					84	0.927279	0.948757
																					85	0.930867	0.947784
																					86	0.936196	0.951352
																					87	0.909448	0.930451
																					88	0.934376	0.957704
																					89	0.925334	0.935563
																					90	0.939081	0.926498
																					91	0.918489	0.913663
																					92	0.92315	0.937936
																					93	0.931645	0.928709
																					94	0.932741	0.951781
																					95	0.895499	0.933527
																					96	0.896028	0.902779
																					97	0.916423	0.933594
																					98	0.92067	0.929074
																					99	0.905595	0.897612
																					100	0.928635	0.928653
																					101	0.938602	0.942963
																					102	0.890586	0.91246
																					103	0.928609	0.948529
																					104	0.906386	0.922821
																					105	0.900123	0.925096
																					106	0.927238	0.918509
																					107	0.89644	0.920998
																					108	0.911973	0.927423
																					109	0.932401	0.889719
																					110	0.933345	0.919461
																					111	0.93084	0.940509
																					112	0.935377	0.886849
																					113	0.936197	0.923471
																					114	0.905663	0.908557
																					115	0.920805	0.903659
																					116	0.927974	0.941795
																					117	0.928446	0.939093
																					118	0.892108	0.890421
																					119	0.894415	0.946875
																					120	0.928474	0.90579
																					121	0.936798	0.9408
																					122	0.941841	0.940386
																					123	0.932757	0.909707
																					124	0.913662	0.939546
																					125	0.90277	0.914337
																					126	0.919059	0.908153
																					127	0.933551	0.925484
																					128	0.936299	0.943695
																					129	0.924436	0.908062
																					130	0.921287	0.937712
																					131	0.917059	0.924726
																					132	0.932232	0.938358
																					133	0.924344	0.933089
																					134	0.931928	0.923411
																					135	0.926131	0.965696
																					136	0.929231	0.925533
																					137	0.939309	0.93864
																					138	0.925252	0.934836
																					139	0.921532	0.865626
																					140	0.923531	0.901049
																					141	0.918236	0.953654
																					142	0.92541	0.900948
																					143	0.935557	0.93778
																					144	0.932748	0.912019
																					145	0.925865	0.923773
																					146	0.915926	0.866033
																					147	0.946766	0.937984
																					148	0.930641	0.938101
																					149	0.928593	0.959266
																					150	0.926606	0.956906
																					151	0.903944	0.929875
																					152	0.916204	0.927536
																					153	0.930545	0.929484
																					154	0.939101	0.937134
																					155	0.901338	0.951833
																					156	0.936852	0.923115
																					157	0.935738	0.916576
																					158	0.931242	0.908077
																					159	0.936195	0.935809
																					160	0.940386	0.93963
																					161	0.934594	0.911326
																					162	0.930554	0.870479
																					163	0.938491	0.933252
																					164	0.931292	0.936126
																					165	0.924147	0.931563
																					166	0.921786	0.949784
																					167	0.937831	0.924726
																					168	0.928089	0.934064
																					169	0.933526	0.951236
																					170	0.924186	0.897449
																					171	0.932509	0.935906
																					172	0.926651	0.944908
																					173	0.937479	0.939762
																					174	0.906639	0.942079
																					175	0.938369	0.943279
																					176	0.93641	0.921823
																					177	0.935289	0.916368
																					178	0.928512	0.939343
																					179	0.882364	0.919515
																					180	0.931632	0.946912
																					181	0.913139	0.948564
																					182	0.940491	0.941187
																					183	0.939372	0.959171
																					184	0.910618	0.936868
																					185	0.944389	0.942602
																					186	0.944672	0.932984
																					187	0.910502	0.930593
																					188	0.893828	0.88965
																					189	0.939143	0.913212
																					190	0.925305	0.905147
																					191	0.936789	0.944336
																					192	0.937958	0.9053
																					193	0.919416	0.891742
																					194	0.951242	0.892983
																					195	0.930706	0.918199
																					196	0.926889	0.940917
																					197	0.894773	0.945287
																					198	0.926111	0.942868
																					199	0.928492	0.940514
																					200	0.943025	0.936508
																					201	0.929186	0.933967
																					202	0.931723	0.901511
																					203	0.913412	0.876529
																					204	0.908369	0.910465
																					205	0.908591	0.935103
																					206	0.932974	0.899388
																					207	0.930012	0.885294
																					208	0.908498	0.915229
																					209	0.927388	0.951313
																					210	0.922257	0.924613
																					211	0.935001	0.929746
																					212	0.918415	0.889088
																					213	0.909124	0.933422
																					214	0.926882	0.915516
																					215	0.928668	0.895264
																					216	0.93281	0.932491
																					217	0.939703	0.919155
																					218	0.916326	0.938291
																					219	0.927383	0.899476
																					220	0.92761	0.928021
																					221	0.934697	0.950831
																					222	0.931464	0.950165
																					223	0.92797	0.927658
																					224	0.939544	0.902191
																					225	0.939001	0.919749
																					226	0.927783	0.949137
																					227	0.92562	0.908176
																					228	0.929545	0.917284
																					229	0.938147	0.943581
																					230	0.910069	0.91453
																					231	0.944887	0.944992
																					232	0.938867	0.903134
																					233	0.930494	0.924406
																					234	0.928951	0.938668
																					235	0.943377	0.930061
																					236	0.939547	0.941755
																					237	0.935977	0.927865
																					238	0.936472	0.869419
																					239	0.93534	0.938971
																					240	0.922646	0.935785
																					241	0.906759	0.918659
																					242	0.932945	0.950822
																					243	0.92747	0.936639
																					244	0.927963	0.917661
																					245	0.902891	0.937098
																					246	0.927935	0.953487
																					247	0.899076	0.951041
																					248	0.935629	0.938174
																					249	0.925357	0.958588
																					250	0.932106	0.910663
																					251	0.903299	0.911542
																					252	0.946839	0.928828
																					253	0.936979	0.950015
																					254	0.92759	0.940289
																					255	0.929207	0.893123
																					256	0.935663	0.946035
																					257	0.932333	0.90896
																					258	0.924933	0.93011
																					259	0.93707	0.923447
																					260	0.921235	0.952218
																					261	0.940045	0.906021
																					262	0.921495	0.89352
																					263	0.909488	0.874143
																					264	0.905982	0.941351
																					265	0.89599	0.920545
																					266	0.93185	0.931009
																					267	0.927139	0.907379
																					268	0.93631	0.890123
																					269	0.925162	0.902827
																					270	0.9382	0.922822
																					271	0.893957	0.918576
																					272	0.933934	0.922016
																					273	0.937919	0.901777
																					274	0.934423	0.942118
																					275	0.927936	0.946474
																					276	0.928571	0.933626
																					277	0.92546	0.899932
																					278	0.925722	0.902645
																					279	0.931632	0.92134
																					280	0.902062	0.887345
																					281	0.938724	0.921937
																					282	0.936664	0.89963
																					283	0.937437	0.893342
																					284	0.93141	0.946134
																					285	0.916248	0.93825
																					286	0.927661	0.867441
																					287	0.91148	0.941267
																					288	0.93561	0.880483
																					289	0.931425	0.950134
																					290	0.910774	0.89467
																					291	0.930136	0.922304
																					292	0.930891	0.941269
																					293	0.926693	0.885376
																					294	0.879707	0.946727
																					295	0.922047	0.926363
																					296	0.933465	0.945571
																					297	0.900097	0.903813
																					298	0.936963	0.947896
																					299	0.927474	0.919521
																					300	0.934269	0.955029
																					301	0.923893	0.942983
																					302	0.928917	0.927334
																					303	0.938773	0.928425
																					304	0.897216	0.940468
																					305	0.931943	0.899029
																					306	0.929486	0.941871
																					307	0.93105	0.944753
																					308	0.93645	0.925643
																					309	0.939089	0.945269
																					310	0.935147	0.92378
																					311	0.906776	0.958644
																					312	0.90304	0.893213
																					313	0.907509	0.94155
																					314	0.907078	0.945581
																					315	0.937919	0.912402
																					316	0.903597	0.910112
																					317	0.934867	0.938805
																					318	0.905709	0.968924
																					319	0.915925	0.910622
																					320	0.906826	0.920449
																					321	0.935677	0.949074
																					322	0.903722	0.949277
																					323	0.920922	0.940648
																					324	0.909541	0.910184
																					325	0.926336	0.942319
																					326	0.908199	0.961741
																					327	0.923192	0.93859
																					328	0.937938	0.921073
																					329	0.94259	0.931272
																					330	0.933061	0.913946
																					331	0.930406	0.928556
																					332	0.93287	0.946668
																					333	0.907161	0.925436
																					334	0.936892	0.941111
																					335	0.936174	0.926749
																					336	0.936473	0.904709
																					337	0.928829	0.957093
																					338	0.938537	0.883785
																					339	0.935816	0.942513
																					340	0.929665	0.918476
																					341	0.927714	0.944277
																					342	0.896611	0.939111
																					343	0.926147	0.922661
																					344	0.925029	0.959181
																					345	0.916504	0.902499
																					346	0.926113	0.931317
																					347	0.931825	0.929221
																					348	0.934703	0.911709
																					349	0.870782	0.925524
																					350	0.918887	0.923629
																					351	0.932991	0.942939
																					352	0.948554	0.926081
																					353	0.932662	0.944002
																					354	0.926562	0.925497
																					355	0.932792	0.907763
																					356	0.915353	0.911867
																					357	0.894853	0.91577
																					358	0.905339	0.89428
																					359	0.921331	0.931537
																					360	0.928616	0.943915
																					361	0.933171	0.936891
																					362	0.934997	0.95523
																					363	0.934055	0.905154
																					364	0.939414	0.94307
																					365	0.877188	0.920319
																					366	0.899444	0.953928
																					367	0.928407	0.933792
																					368	0.932331	0.938089
																					369	0.929199	0.953033
																					370	0.934394	0.953034
																					371	0.912451	0.94106
																					372	0.928277	0.934722
																					373	0.90778	0.91603
																					374	0.873643	0.940098
																					375	0.937395	0.865385
																					376	0.918114	0.938643
																					377	0.916531	0.957785
																					378	0.933846	0.90093
																					379	0.941081	0.953632
																					380	0.927221	0.945099
																					381	0.906291	0.927823
																					382	0.932681	0.924222
																					383	0.928767	0.91258
																					384	0.888217	0.948021
																					385	0.907017	0.892175
																					386	0.913061	0.94752
																					387	0.928591	0.873693
																					388	0.931954	0.939991
																					389	0.906087	0.955443
																					390	0.937681	0.938743
																					391	0.919304	0.936239
																					392	0.926415	0.916771
																					393	0.937541	0.934684
																					394	0.932841	0.92562
																					395	0.932261	0.910357
																					396	0.944443	0.91567
																					397	0.932168	0.939355
																					398	0.910603	0.928456
																					399	0.934693	0.92329
																					400	0.919912	0.929663
																					401	0.906946	0.937361
																					402	0.914283	0.928633
																					403	0.908275	0.900268
																					404	0.922953	0.935076
																					405	0.910646	0.913754
																					406	0.906557	0.936271
																					407	0.931119	0.933222
																					408	0.934159	0.937776
																					409	0.930033	0.941241
																					410	0.935057	0.944379
																					411	0.927655	0.943618
																					412	0.921227	0.915273
																					413	0.936228	0.946805
																					414	0.921854	0.947969
																					415	0.938495	0.921308
																					416	0.933834	0.892337
																					417	0.92479	0.928416
																					418	0.931535	0.955974
																					419	0.924116	0.93583
																					420	0.927344	0.931003
																					421	0.918019	0.935842
																					422	0.937789	0.961059
																					423	0.928066	0.934869
																					424	0.883362	0.930805
																					425	0.934027	0.901887
																					426	0.90287	0.94337
																					427	0.901178	0.931605
																					428	0.916373	0.940195
																					429	0.900096	0.943051
																					430	0.918196	0.939596
																					431	0.939474	0.935513
																					432	0.898019	0.941348
																					433	0.893554	0.941813
																					434	0.91022	0.953445
																					435	0.931823	0.931724
																					436	0.944284	0.936243
																					437	0.910105	0.869923
																					438	0.935872	0.943804
																					439	0.920899	0.933639
																					440	0.93801	0.929701
																					441	0.913737	0.952307
																					442	0.93325	0.906499
																					443	0.937516	0.885786
																					444	0.921771	0.943564
																					445	0.935019	0.898645
																					446	0.938454	0.909072
																					447	0.920683	0.950721
																					448	0.940128	0.879528
																					449	0.914745	0.938002
																					450	0.915165	0.928382
																					451	0.900614	0.918409
																					452	0.920117	0.936126
																					453	0.909908	0.902484
																					454	0.921945	0.934253
																					455	0.929761	0.900148
																					456	0.937937	0.94437
																					457	0.938285	0.926829
																					458	0.918763	0.944148
																					459	0.931085	0.935886
																					460	0.915308	0.932262
																					461	0.89375	0.925448
																					462	0.937632	0.901378
																					463	0.923293	0.945472
																					464	0.912287	0.927443
																					465	0.925732	0.910816
																					466	0.929625	0.953861
																					467	0.889952	0.953503
																					468	0.938888	0.929836
																					469	0.937487	0.917963
																					470	0.928265	0.968429
																					471	0.936991	0.938056
																					472	0.930018	0.917265
																					473	0.930871	0.932812
																					474	0.92387	0.927678
																					475	0.936901	0.936466
																					476	0.922252	0.919898
																					477	0.935525	0.92296
																					478	0.910602	0.931861
																					479	0.935954	0.933705
																					480	0.939373	0.921571
																					481	0.930328	0.893089
																					482	0.934377	0.925551
																					483	0.922951	0.943123
																					484	0.906133	0.892525
																					485	0.930987	0.95379
																					486	0.929254	0.883486
																					487	0.902911	0.942452
																					488	0.929172	0.917756
																					489	0.922165	0.919367
																					490	0.927256	0.92168
																					491	0.920094	0.936201
																					492	0.925957	0.925963
																					493	0.935685	0.936887
																					494	0.903258	0.923951
																					495	0.909433	0.914322
																					496	0.939937	0.91974
																					497	0.929748	0.926823
																					498	0.908096	0.950276
																					499	0.935642	0.89225
																					500	0.930841	0.944635
																					501	0.916988	0.909124
																					502	0.928944	0.923404
																					503	0.939195	0.925448
																					504	0.911892	0.9222
																					505	0.931744	0.923143
																					506	0.93321	0.929296
																					507	0.939601	0.935478
																					508	0.928569	0.904547
																					509	0.909275	0.856453
																					510	0.939902	0.945399
																					511	0.938631	0.919689
																					512	0.93365	0.925606
																					513	0.908472	0.943704
																					514	0.926757	0.908034
																					515	0.926927	0.942181
																					516	0.932466	0.933006
																					517	0.927698	0.941976
																					518	0.929541	0.941804
																					519	0.936477	0.919254
																					520	0.933426	0.928213
																					521	0.925367	0.913902
																					522	0.93269	0.926841
																					523	0.919033	0.896339
																					524	0.92759	0.928031
																					525	0.93186	0.943211
																					526	0.926779	0.939678
																					527	0.894782	0.935914
																					528	0.940349	0.944914
																					529	0.916362	0.922783
																					530	0.91118	0.92074
																					531	0.933957	0.968099
																					532	0.941886	0.92328
																					533	0.930584	0.885216
																					534	0.920209	0.945333
																					535	0.919945	0.950312
																					536	0.903717	0.928345
																					537	0.927665	0.930206
																					538	0.933641	0.894847
																					539	0.909696	0.927154
																					540	0.935335	0.90439
																					541	0.936232	0.940243
																					542	0.93916	0.922554
																					543	0.915519	0.958296
																					544	0.938281	0.888856
																					545	0.932917	0.929052
																					546	0.940227	0.935959
																					547	0.912666	0.939821
																					548	0.90598	0.939646
																					549	0.919237	0.952063
																					550	0.915519	0.914248
																					551	0.914191	0.955758
																					552	0.911916	0.924344
																					553	0.93863	0.900597
																					554	0.926844	0.930356
																					555	0.937714	0.906998
																					556	0.915024	0.944599
																					557	0.923104	0.930532
																					558	0.937569	0.917859
																					559	0.934434	0.898799
																					560	0.918794	0.893496
																					561	0.90775	0.929724
																					562	0.931541	0.942164
																					563	0.904649	0.896794
																					564	0.912385	0.918677
																					565	0.905865	0.940606
																					566	0.93164	0.95799
																					567	0.931126	0.940099
																					568	0.931445	0.977504
																					569	0.914268	0.927346
																					570	0.927047	0.905475
																					571	0.934512	0.883216
																					572	0.939682	0.918059
																					573	0.891337	0.924759
																					574	0.933057	0.94299
																					575	0.94142	0.952087
																					576	0.931281	0.950533
																					577	0.936049	0.940513
																					578	0.919226	0.883727
																					579	0.920846	0.890679
																					580	0.933933	0.933174
																					581	0.935916	0.945697
																					582	0.92204	0.932411
																					583	0.937983	0.934094
																					584	0.934284	0.930711
																					585	0.930817	0.897383
																					586	0.900786	0.891322
																					587	0.935742	0.929146
																					588	0.8935	0.945321
																					589	0.933172	0.870805
																					590	0.880241	0.949317
																					591	0.904699	0.937732
																					592	0.930369	0.91957
																					593	0.931354	0.919996
																					594	0.913237	0.946191
																					595	0.93038	0.943135
																					596	0.934371	0.931769
																					597	0.926687	0.909202
																					598	0.932356	0.922518
																					599	0.924611	0.865477
																					600	0.928552	0.923769
																					601	0.939041	0.937743
																					602	0.938379	0.86696
																					603	0.935908	0.889191
																					604	0.930016	0.950825
																					605	0.930366	0.898112
																					606	0.928356	0.929489
																					607	0.927056	0.954388
																					608	0.931321	0.938248
																					609	0.934288	0.881947
																					610	0.927717	0.943073
																					611	0.936928	0.899311
																					612	0.918627	0.933697
																					613	0.912745	0.927843
																					614	0.91796	0.909778
																					615	0.932641	0.944863
																					616	0.935944	0.913556
																					617	0.908484	0.946874
																					618	0.936728	0.932255
																					619	0.930101	0.923313
																					620	0.933297	0.910747
																					621	0.941543	0.91773
																					622	0.938101	0.941694
																					623	0.934124	0.946922
																					624	0.925515	0.943479
																					625	0.939581	0.945287
																					626	0.919475	0.950081
																					627	0.93313	0.907643
																					628	0.909068	0.930704
																					629	0.911328	0.9261
																					630	0.920204	0.930079
																					631	0.942401	0.924475
																					632	0.912067	0.937891
																					633	0.908849	0.909553
																					634	0.923678	0.918039
																					635	0.933735	0.954584
																					636	0.909336	0.941404
																					637	0.928736	0.936547
																					638	0.930099	0.955729
																					639	0.899006	0.927661
																					640	0.933021	0.940626
																					641	0.941898	0.931303
																					642	0.928676	0.925027
																					643	0.923467	0.938837
																					644	0.928217	0.942505
																					645	0.916607	0.953904
																					646	0.935453	0.947149
																					647	0.933834	0.921506
																					648	0.936533	0.929793
																					649	0.929997	0.921844
																					650	0.934632	0.919654
																					651	0.930918	0.951256
																					652	0.895113	0.955528
																					653	0.932417	0.926426
																					654	0.92926	0.916359
																					655	0.920374	0.937651
																					656	0.89406	0.891196
																					657	0.942045	0.946883
																					658	0.925908	0.929452
																					659	0.935051	0.918129
																					660	0.916022	0.943654
																					661	0.928024	0.894747
																					662	0.936083	0.952927
																					663	0.939452	0.923538
																					664	0.924169	0.914375
																					665	0.920221	0.949579
																					666	0.935971	0.940544
																					667	0.933465	0.938969
																					668	0.924746	0.922994
																					669	0.920342	0.944868
																					670	0.920285	0.944008
																					671	0.894007	0.9091
																					672	0.928162	0.947745
																					673	0.931011	0.937367
																					674	0.906662	0.945675
																					675	0.929732	0.901787
																					676	0.920755	0.933068
																					677	0.939093	0.938953
																					678	0.939489	0.921416
																					679	0.940678	0.907841
																					680	0.939874	0.936579
																					681	0.924954	0.951234
																					682	0.914942	0.93522
																					683	0.88521	0.937372
																					684	0.934877	0.916166
																					685	0.9276	0.937421
																					686	0.93893	0.944164
																					687	0.888519	0.938932
																					688	0.932557	0.875961
																					689	0.922864	0.925758
																					690	0.902252	0.931043
																					691	0.932177	0.926163
																					692	0.933504	0.93798
																					693	0.93163	0.899167
																					694	0.903514	0.920492
																					695	0.927254	0.944724
																					696	0.914857	0.933813
																					697	0.930894	0.948277
																					698	0.935941	0.933033
																					699	0.927684	0.944061
																					700	0.935093	0.889453
																					701	0.90275	0.933169
																					702	0.93149	0.925301
																					703	0.932292	0.952816
																					704	0.935831	0.940734
																					705	0.94476	0.910566
																					706	0.928529	0.92967
																					707	0.930139	0.948471
																					708	0.933702	0.941496
																					709	0.914798	0.924814
																					710	0.935942	0.951563
																					711	0.9206	0.947428
																					712	0.94167	0.937544
																					713	0.916765	0.932133
																					714	0.911938	0.915095
																					715	0.930835	0.922215
																					716	0.921	0.913127
																					717	0.908276	0.93154
																					718	0.909485	0.949559
																					719	0.924218	0.933859
																					720	0.935945	0.945678
																					721	0.906802	0.911509
																					722	0.931667	0.915711
																					723	0.936997	0.951389
																					724	0.930199	0.938838
																					725	0.906955	0.939131
																					726	0.934435	0.938462
																					727	0.923299	0.933146
																					728	0.928694	0.921139
																					729	0.927686	0.937031
																					730	0.930312	0.907577
																					731	0.93796	0.93417
																					732	0.887446	0.937169
																					733	0.904986	0.941567
																					734	0.93414	0.939792
																					735	0.920963	0.925406
																					736	0.929963	0.940638
																					737	0.900899	0.927055
																					738	0.92792	0.928916
																					739	0.895953	0.868698
																					740	0.914263	0.909436
																					741	0.931108	0.904409
																					742	0.932648	0.945916
																					743	0.871292	0.9156
																					744	0.90785	0.935486
																					745	0.918267	0.954131
																					746	0.920751	0.929291
																					747	0.907545	0.929204
																					748	0.920828	0.95115
																					749	0.913576	0.898453
																					750	0.937003	0.882355
																					751	0.940385	0.908398
																					752	0.898978	0.937435
																					753	0.932339	0.959628
																					754	0.902329	0.933914
																					755	0.926172	0.942521
																					756	0.92307	0.914192
																					757	0.927663	0.902471
																					758	0.941634	0.937114
																					759	0.930031	0.951587
																					760	0.936173	0.918322
																					761	0.914409	0.95104
																					762	0.93353	0.916836
																					763	0.911031	0.891888
																					764	0.887876	0.941807
																					765	0.937121	0.948455
																					766	0.928004	0.938974
																					767	0.928143	0.922097
																					768	0.934483	0.919537
																					769	0.898036	0.92606
																					770	0.933549	0.925617
																					771	0.922792	0.936646
																					772	0.903102	0.914122
																					773	0.914176	0.945268
																					774	0.928613	0.946447
																					775	0.935788	0.923522
																					776	0.939071	0.938719
																					777	0.929515	0.946958
																					778	0.913465	0.89235
																					779	0.894037	0.935654
																					780	0.927516	0.920857
																					781	0.921916	0.942124
																					782	0.920642	0.93894
																					783	0.933272	0.938882
																					784	0.909497	0.931616
																					785	0.89267	0.921347
																					786	0.921475	0.893355
																					787	0.925955	0.915168
																					788	0.929999	0.942695
																					789	0.911753	0.897103
																					790	0.929294	0.943986
																					791	0.942428	0.875482
																					792	0.92639	0.935214
																					793	0.893365	0.879654
																					794	0.937114	0.933124
																					795	0.912457	0.923613
																					796	0.939056	0.918713
																					797	0.937107	0.954015
																					798	0.933952	0.955885
																					799	0.920042	0.937415
																					800	0.932406	0.967147
																					801	0.932416	0.938094
																					802	0.925668	0.93449
																					803	0.946732	0.939365
																					804	0.91448	0.946617
																					805	0.941568	0.946569
																					806	0.914423	0.947551
																					807	0.93154	0.920519
																					808	0.91077	0.947356
																					809	0.939283	0.897831
																					810	0.929306	0.941122
																					811	0.925128	0.888133
																					812	0.93617	0.95146
																					813	0.933078	0.901823
																					814	0.92902	0.929495
																					815	0.913048	0.921539
																					816	0.929529	0.928264
																					817	0.923737	0.902838
																					818	0.924241	0.915918
																					819	0.915582	0.893693
																					820	0.934625	0.94374
																					821	0.931282	0.932042
																					822	0.929777	0.901571
																					823	0.934204	0.948773
																					824	0.936655	0.885626
																					825	0.9116	0.941243
																					826	0.939245	0.941045
																					827	0.932451	0.946141
																					828	0.93644	0.954749
																					829	0.93458	0.9393
																					830	0.920639	0.940486
																					831	0.928737	0.942241
																					832	0.933457	0.946897
																					833	0.917299	0.945465
																					834	0.932158	0.941221
																					835	0.929455	0.948778
																					836	0.930144	0.939849
																					837	0.932815	0.916072
																					838	0.929257	0.93119
																					839	0.910991	0.904575
																					840	0.942078	0.917507
																					841	0.925672	0.933027
																					842	0.913822	0.912239
																					843	0.93313	0.958324
																					844	0.895806	0.949148
																					845	0.938676	0.86921
																					846	0.925559	0.938955
																					847	0.931917	0.932154
																					848	0.892461	0.952467
																					849	0.937359	0.907187
																					850	0.932279	0.931646
																					851	0.903975	0.938627
																					852	0.902833	0.94501
																					853	0.932494	0.938852
																					854	0.93181	0.898841
																					855	0.930417	0.912424
																					856	0.938618	0.944353
																					857	0.934799	0.95485
																					858	0.921452	0.936266
																					859	0.932399	0.87625
																					860	0.943195	0.870382
																					861	0.920989	0.914569
																					862	0.939969	0.920698
																					863	0.942293	0.936198
																					864	0.894915	0.934873
																					865	0.941955	0.884933
																					866	0.935622	0.933226
																					867	0.928808	0.926511
																					868	0.910897	0.936902
																					869	0.917189	0.891735
																					870	0.926803	0.922323
																					871	0.905651	0.905684
																					872	0.907773	0.886725
																					873	0.934276	0.903813
																					874	0.936676	0.945164
																					875	0.938885	0.936181
																					876	0.896417	0.94096
																					877	0.93338	0.924609
																					878	0.9295	0.926508
																					879	0.925139	0.948545
																					880	0.932838	0.900722
																					881	0.875507	0.937151
																					882	0.887276	0.959272
																					883	0.922868	0.880922
																					884	0.928512	0.932234
																					885	0.908919	0.925814
																					886	0.916196	0.94344
																					887	0.938842	0.895253
																					888	0.920216	0.943248
																					889	0.905845	0.94052
																					890	0.929042	0.931923
																					891	0.91175	0.926641
																					892	0.926473	0.936058
																					893	0.934626	0.965129
																					894	0.92854	0.922815
																					895	0.931889	0.933734
																					896	0.927128	0.937655
																					897	0.933672	0.950436
																					898	0.934462	0.91639
																					899	0.937577	0.943113
																					900	0.930077	0.92153
																					901	0.921327	0.944256
																					902	0.913304	0.894167
																					903	0.931836	0.953511
																					904	0.938809	0.930358
																					905	0.918387	0.928892
																					906	0.884745	0.925795
																					907	0.909561	0.938465
																					908	0.9223	0.926891
																					909	0.907415	0.927661
																					910	0.918968	0.930459
																					911	0.887005	0.897578
																					912	0.928571	0.930951
																					913	0.902111	0.951329
																					914	0.93397	0.932072
																					915	0.925137	0.944422
																					916	0.936633	0.897162
																					917	0.931666	0.877964
																					918	0.934095	0.924875
																					919	0.935959	0.897362
																					920	0.913573	0.948712
																					921	0.919058	0.944737
																					922	0.926521	0.941661
																					923	0.902491	0.925543
																					924	0.898966	0.898313
																					925	0.938119	0.906301
																					926	0.932239	0.921266
																					927	0.928307	0.940317
																					928	0.931209	0.941255
																					929	0.935905	0.927695
																					930	0.925602	0.904223
																					931	0.920617	0.920352
																					932	0.913531	0.910138
																					933	0.935531	0.942398
																					934	0.931546	0.881907
																					935	0.930265	0.934583
																					936	0.913833	0.940336
																					937	0.939801	0.940143
																					938	0.912628	0.943947
																					939	0.935556	0.933411
																					940	0.902351	0.895797
																					941	0.937132	0.945764
																					942	0.939993	0.940507
																					943	0.908187	0.943301
																					944	0.93587	0.942764
																					945	0.935154	0.916665
																					946	0.932992	0.894123
																					947	0.936162	0.935074
																					948	0.947804	0.935237
																					949	0.919386	0.953195
																					950	0.927588	0.953586
																					951	0.922895	0.914046
																					952	0.937086	0.937177
																					953	0.884636	0.935738
																					954	0.929409	0.931678
																					955	0.907056	0.893177
																					956	0.912653	0.944923
																					957	0.932712	0.924024
																					958	0.929121	0.944291
																					959	0.902013	0.956382
																					960	0.927214	0.938526
																					961	0.933134	0.935376
																					962	0.9332	0.91286
																					963	0.934798	0.926716
																					964	0.93709	0.943501
																					965	0.914255	0.895877
																					966	0.941395	0.943335
																					967	0.925845	0.929612
																					968	0.926713	0.915061
																					969	0.921836	0.938202
																					970	0.935613	0.922819
																					971	0.930889	0.931731
																					972	0.927113	0.940024
																					973	0.934749	0.925566
																					974	0.87123	0.942699
																					975	0.932386	0.928077
																					976	0.931058	0.934776
																					977	0.931236	0.935827
																					978	0.92269	0.94869
																					979	0.910292	0.94277
																					980	0.924923	0.926547
																					981	0.894522	0.926971
																					982	0.9249	0.904744
																					983	0.936437	0.939612
																					984	0.933739	0.948222
																					985	0.924826	0.937958
																					986	0.88441	0.936238
																					987	0.937916	0.863324
																					988	0.923853	0.910223
																					989	0.92418	0.913092
																					990	0.922346	0.93798
																					991	0.9267	0.923909
																					992	0.930105	0.945047
																					993	0.926807	0.950932
																					994	0.924824	0.894644
																					995	0.92464	0.920849
																					996	0.937361	0.928699
																					997	0.932381	0.934933
																					998	0.93968	0.92631
																					999	0.926652	0.88813
																					1000	0.93306	0.923768
																					1001	0.922687	0.946118
																					1002	0.931017	0.872329
																					1003	0.914786	0.899018
																					1004	0.916029	0.921009
																					1005	0.929076	0.945272
																					1006	0.936185	0.92914
																					1007	0.924041	0.931218
																					1008	0.934194	0.931256
																					1009	0.937905	0.894783
																					1010	0.932972	0.894648
																					1011	0.892094	0.93131
																					1012	0.926892	0.933763
																					1013	0.892522	0.944563
																					1014	0.927445	0.908796
																					1015	0.937861	0.931458
																					1016	0.921965	0.908639
																					1017	0.934161	0.9189
																					1018	0.929208	0.914737
																					1019	0.934559	0.906146
																					1020	0.940056	0.873989
																					1021	0.93267	0.90111
																					1022	0.932191	0.942137
																					1023	0.935432	0.920294
																					1024	0.868392	0.935938
																					1025	0.921887	0.906527
																					1026	0.932822	0.872639
																					1027	0.937909	0.893342
																					1028	0.936557	0.940074
																					1029	0.936444	0.921205
																					1030	0.892372	0.93192
																					1031	0.92284	0.94179
																					1032	0.935921	0.942724
																					1033	0.935357	0.934696
																					1034	0.940775	0.943554
																					1035	0.933056	0.932436
																					1036	0.913679	0.925191
																					1037	0.909472	0.89701
																					1038	0.924514	0.944755
																					1039	0.936121	0.871703
																					1040	0.908454	0.949368
																					1041	0.93133	0.91986
																					1042	0.936543	0.954038
																					1043	0.933911	0.937359
																					1044	0.924383	0.932232
																					1045	0.91433	0.943249
																					1046	0.92994	0.919067
																					1047	0.913758	0.954905
																					1048	0.93526	0.932952
																					1049	0.931883	0.91733
																					1050	0.902873	0.86579
																					1051	0.93702	0.952748
																					1052	0.952011	0.927257
																					1053	0.930448	0.930576
																					1054	0.931475	0.907515
																					1055	0.893842	0.911713
																					1056	0.893594	0.906544
																					1057	0.937377	0.889691
																					1058	0.939478	0.951434
																					1059	0.935161	0.938334
																					1060	0.930296	0.950364
																					1061	0.925113	0.915504
																					1062	0.93045	0.931284
																					1063	0.872643	0.922269
																					1064	0.93674	0.902744
																					1065	0.916591	0.893504
																					1066	0.930499	0.917401
																					1067	0.932799	0.925046
																					1068	0.925542	0.935239
																					1069	0.923535	0.927263
																					1070	0.881125	0.943844
																					1071	0.925933	0.927394
																					1072	0.921355	0.941389
																					1073	0.936536	0.922299
																					1074	0.934165	0.873875
																					1075	0.908112	0.933503
																					1076	0.93393	0.957313
																					1077	0.93707	0.925344
																					1078	0.916401	0.883754
																					1079	0.927683	0.93942
																					1080	0.929932	0.884852
																					1081	0.929841	0.94192
																					1082	0.936037	0.95675
																					1083	0.937709	0.944097
																					1084	0.910824	0.886281
																					1085	0.891732	0.882665
																					1086	0.909366	0.934184
																					1087	0.920332	0.921711
																					1088	0.939885	0.920282
																					1089	0.92801	0.943777
																					1090	0.928775	0.925774
																					1091	0.90594	0.916577
																					1092	0.92686	0.92684
																					1093	0.937322	0.927171
																					1094	0.931151	0.895933
																					1095	0.910959	0.907467
																					1096	0.926473	0.898262
																					1097	0.937463	0.93576
																					1098	0.932621	0.923477
																					1099	0.914198	0.927345
																					1100	0.929827	0.894765
																					1101	0.892059	0.946478
																					1102	0.933827	0.925004
																					1103	0.922295	0.884839
																					1104	0.889759	0.936202
																					1105	0.931348	0.939194
																					1106	0.933549	0.886262
																					1107	0.933603	0.941763
																					1108	0.905507	0.938352
																					1109	0.914449	0.962543
																					1110	0.93353	0.869797
																					1111	0.940471	0.938405
																					1112	0.926901	0.93383
																					1113	0.938765	0.897255
																					1114	0.885624	0.91815
																					1115	0.934287	0.943953
																					1116	0.934311	0.937033
																					1117	0.932932	0.937651
																					1118	0.913179	0.948728
																					1119	0.92145	0.913635
																					1120	0.932423	0.938716
																					1121	0.934273	0.921158
																					1122	0.91806	0.933186
																					1123	0.907134	0.942306
																					1124	0.939678	0.941818
																					1125	0.922279	0.911136
																					1126	0.933554	0.945393
																					1127	0.898085	0.938841
																					1128	0.928652	0.931458
																					1129	0.929746	0.93906
																					1130	0.923357	0.92416
																					1131	0.930396	0.951419
																					1132	0.93263	0.951449
																					1133	0.937383	0.938157
																					1134	0.911522	0.899545
																					1135	0.936054	0.894638
																					1136	0.931199	0.893615
																					1137	0.935827	0.94832
																					1138	0.935934	0.930866
																					1139	0.922714	0.904381
																					1140	0.938523	0.943842
																					1141	0.931706	0.924245
																					1142	0.913808	0.904629
																					1143	0.892066	0.881352
																					1144	0.911355	0.879329
																					1145	0.929407	0.880735
																					1146	0.924031	0.939762
																					1147	0.932517	0.921182
																					1148	0.932193	0.877036
																					1149	0.935478	0.931536
																					1150	0.925819	0.891816
																					1151	0.909741	0.946097
																					1152	0.941354	0.930837
																					1153	0.913777	0.931637
																					1154	0.938481	0.904748
																					1155	0.903821	0.941209
																					1156	0.926823	0.967768
																					1157	0.942114	0.910459
																					1158	0.933226	0.937846
																					1159	0.925458	0.90403
																					1160	0.92757	0.930193
																					1161	0.931253	0.884977
																					1162	0.936049	0.944465
																					1163	0.903087	0.94852
																					1164	0.917042	0.935787
																					1165	0.940056	0.932717
																					1166	0.937303	0.908925
																					1167	0.93542	0.948987
																					1168	0.931495	0.896817
																					1169	0.9303	0.935664
																					1170	0.90179	0.900624
																					1171	0.934426	0.933073
																					1172	0.915147	0.917718
																					1173	0.937203	0.927759
																					1174	0.940494	0.939339
																					1175	0.904024	0.93572
																					1176	0.933988	0.910483
																					1177	0.926615	0.94165
																					1178	0.903905	0.894862
																					1179	0.933565	0.935872
																					1180	0.901302	0.900768
																					1181	0.884943	0.942061
																					1182	0.877813	0.883591
																					1183	0.937037	0.893661
																					1184	0.928362	0.950308
																					1185	0.923142	0.914125
																					1186	0.92063	0.949861
																					1187	0.932216	0.943851
																					1188	0.916543	0.950916
																					1189	0.930383	0.944529
																					1190	0.933268	0.909266
																					1191	0.942084	0.945711
																					1192	0.937789	0.957703
																					1193	0.93757	0.938541
																					1194	0.92554	0.951105
																					1195	0.920878	0.925976
																					1196	0.933312	0.938583
																					1197	0.925731	0.906767
																					1198	0.905772	0.924277
																					1199	0.921351	0.856324
																					1200	0.919622	0.940528
																					1201	0.911139	0.871668
																					1202	0.930788	0.918175
																					1203	0.928347	0.914471
																					1204	0.931942	0.95846
																					1205	0.937583	0.936242
																					1206	0.913228	0.934454
																					1207	0.923848	0.897832
																					1208	0.932314	0.933959
																					1209	0.934728	0.949509
																					1210	0.925517	0.94213
																					1211	0.924936	0.945539
																					1212	0.922244	0.938658
																					1213	0.932023	0.94138
																					1214	0.923914	0.913705
																					1215	0.932556	0.92058
																					1216	0.916765	0.946389
																					1217	0.921737	0.944841
																					1218	0.932062	0.929855
																					1219	0.931742	0.897444
																					1220	0.922186	0.91475
																					1221	0.880907	0.968052
																					1222	0.934609	0.936901
																					1223	0.926432	0.925765
																					1224	0.905069	0.88349
																					1225	0.920524	0.928226
																					1226	0.927533	0.918878
																					1227	0.932192	0.956722
																					1228	0.931658	0.922684
																					1229	0.917812	0.940294
																					1230	0.938119	0.913092
																					1231	0.904124	0.951808
																					1232	0.931565	0.900518
																					1233	0.9344	0.917606
																					1234	0.933947	0.944205
																					1235	0.924068	0.925247
																					1236	0.909743	0.929372
																					1237	0.928316	0.898319
																					1238	0.936159	0.921659
																					1239	0.906424	0.933753
																					1240	0.907503	0.956252
																					1241	0.906357	0.9284
																					1242	0.939401	0.8926
																					1243	0.938082	0.928596
																					1244	0.931247	0.953125
																					1245	0.915443	0.933418
																					1246	0.935886	0.925033
																					1247	0.929885	0.89633
																					1248	0.933634	0.921543
																					1249	0.930086	0.930654
																					1250	0.908383	0.948573
																					1251	0.929899	0.950891
																					1252	0.945373	0.920548
																					1253	0.919176	0.929814
																					1254	0.933103	0.949309
																					1255	0.92686	0.946296
																					1256	0.93487	0.941396
																					1257	0.910619	0.944504
																					1258	0.924782	0.94783
																					1259	0.924163	0.882992
																					1260	0.92413	0.91755
																					1261	0.930153	0.902827
																					1262	0.926249	0.930112
																					1263	0.92659	0.927281
																					1264	0.934006	0.943984
																					1265	0.931444	0.912158
																					1266	0.926532	0.946303
																					1267	0.931758	0.88825
																					1268	0.941146	0.922662
																					1269	0.937906	0.944138
																					1270	0.926482	0.898256
																					1271	0.94059	0.926146
																					1272	0.91956	0.928934
																					1273	0.927623	0.957128
																					1274	0.917949	0.932544
																					1275	0.931066	0.905042
																					1276	0.902494	0.945089
																					1277	0.93967	0.904735
																					1278	0.934308	0.946009
																					1279	0.910565	0.933245
																					1280	0.913094	0.897992
																					1281	0.913385	0.923376
																					1282	0.889138	0.954011
																					1283	0.922522	0.911993
																					1284	0.916659	0.949292
																					1285	0.926458	0.915853
																					1286	0.928844	0.936535
																					1287	0.930158	0.932969
																					1288	0.933335	0.938514
																					1289	0.896284	0.871152
																					1290	0.936957	0.932772
																					1291	0.909348	0.925688
																					1292	0.904766	0.915686
																					1293	0.916539	0.939563
																					1294	0.94188	0.937251
																					1295	0.932786	0.930266
																					1296	0.926279	0.920893
																					1297	0.923372	0.911224
																					1298	0.888327	0.894777
																					1299	0.895687	0.935434
																					1300	0.937506	0.936651
																					1301	0.921712	0.933003
																					1302	0.933294	0.937538
																					1303	0.931206	0.942557
																					1304	0.93138	0.935184
																					1305	0.921931	0.920086
																					1306	0.921072	0.907718
																					1307	0.904908	0.911787
																					1308	0.91983	0.907241
																					1309	0.934114	0.891704
																					1310	0.923022	0.907936
																					1311	0.922397	0.941701
																					1312	0.936391	0.895012
																					1313	0.909706	0.943883
																					1314	0.930274	0.920465
																					1315	0.928591	0.919467
																					1316	0.937459	0.887168
																					1317	0.919981	0.926903
																					1318	0.919688	0.916036
																					1319	0.905987	0.9076
																					1320	0.939647	0.926521
																					1321	0.92524	0.899894
																					1322	0.920501	0.911923
																					1323	0.938628	0.92349
																					1324	0.937572	0.871879
																					1325	0.938696	0.940637
																					1326	0.927982	0.912358
																					1327	0.917797	0.911752
																					1328	0.939883	0.922218
																					1329	0.934208	0.944648
																					1330	0.934714	0.904304
																					1331	0.926585	0.86299
																					1332	0.926139	0.894771
																					1333	0.931141	0.9283
																					1334	0.901714	0.947508
																					1335	0.923017	0.929246
																					1336	0.925419	0.918765
																					1337	0.924506	0.91891
																					1338	0.928718	0.935979
																					1339	0.91643	0.952465
																					1340	0.932616	0.943225
																					1341	0.926516	0.943917
																					1342	0.930055	0.944457
																					1343	0.919344	0.950834
																					1344	0.933698	0.936198
																					1345	0.946613	0.933364
																					1346	0.93002	0.920995
																					1347	0.919732	0.936965
																					1348	0.921948	0.922837
																					1349	0.923983	0.892129
																					1350	0.915039	0.884672
																					1351	0.919461	0.92866
																					1352	0.936257	0.934226
																					1353	0.925871	0.902901
																					1354	0.943721	0.93554
																					1355	0.906424	0.947637
																					1356	0.909128	0.924578
																					1357	0.930801	0.93109
																					1358	0.921641	0.954814
																					1359	0.938262	0.92299
																					1360	0.936314	0.8839
																					1361	0.936146	0.891063
																					1362	0.922466	0.902417
																					1363	0.938529	0.885543
																					1364	0.931994	0.899812
																					1365	0.921544	0.938126
																					1366	0.924714	0.915447
																					1367	0.914429	0.863151
																					1368	0.939599	0.936831
																					1369	0.933682	0.929108
																					1370	0.926551	0.924444
																					1371	0.930218	0.905204
																					1372	0.925274	0.945538
																					1373	0.931997	0.950264
																					1374	0.938637	0.933996
																					1375	0.899578	0.91239
																					1376	0.901304	0.945938
																					1377	0.930574	0.929154
																					1378	0.931642	0.895147
																					1379	0.927781	0.907262
																					1380	0.923929	0.952527
																					1381	0.93311	0.947873
																					1382	0.931248	0.937775
																					1383	0.9469	0.921539
																					1384	0.909339	0.947207
																					1385	0.936935	0.921306
																					1386	0.93931	0.947182
																					1387	0.892108	0.932213
																					1388	0.930674	0.92585
																					1389	0.954112	0.885137
																					1390	0.934748	0.952658
																					1391	0.935633	0.903997
																					1392	0.936593	0.941778
																					1393	0.925648	0.93281
																					1394	0.928494	0.909368
																					1395	0.881569	0.950523
																					1396	0.908012	0.927395
																					1397	0.91938	0.916574
																					1398	0.902753	0.927723
																					1399	0.919629	0.92713
																					1400	0.900198	0.936851
																					1401	0.933552	0.920629
																					1402	0.936602	0.922249
																					1403	0.921753	0.915503
																					1404	0.90363	0.940923
																					1405	0.926723	0.890652
																					1406	0.929249	0.888171
																					1407	0.934203	0.909598
																					1408	0.904296	0.94956
																					1409	0.939199	0.904158
																					1410	0.909204	0.922731
																					1411	0.932259	0.953508
																					1412	0.910681	0.939412
																					1413	0.904734	0.933263
																					1414	0.93514	0.931989
																					1415	0.929763	0.952553
																					1416	0.925163	0.923794
																					1417	0.91922	0.928886
																					1418	0.940182	0.897384
																					1419	0.928792	0.891553
																					1420	0.924253	0.902063
																					1421	0.937294	0.916388
																					1422	0.914695	0.947762
																					1423	0.905739	0.940633
																					1424	0.926918	0.934827
																					1425	0.940587	0.907529
																					1426	0.892493	0.943902
																					1427	0.874563	0.930316
																					1428	0.939915	0.942703
																					1429	0.938472	0.930256
																					1430	0.934308	0.892448
																					1431	0.935683	0.921836
																					1432	0.925439	0.929106
																					1433	0.91927	0.903206
																					1434	0.90893	0.924612
																					1435	0.941954	0.936198
																					1436	0.936091	0.931082
																					1437	0.934746	0.938642
																					1438	0.924115	0.937352
																					1439	0.933109	0.938996
																					1440	0.917027	0.939399
																					1441	0.937818	0.908822
																					1442	0.936007	0.896715
																					1443	0.918926	0.94039
																					1444	0.940573	0.939934
																					1445	0.939032	0.938641
																					1446	0.898405	0.912931
																					1447	0.927744	0.94307
																					1448	0.912324	0.949353
																					1449	0.929767	0.882145
																					1450	0.919869	0.905204
																					1451	0.946218	0.957621
																					1452	0.935655	0.935341
																					1453	0.923914	0.877498
																					1454	0.928935	0.923137
																					1455	0.935418	0.936574
																					1456	0.914821	0.942025
																					1457	0.931249	0.944267
																					1458	0.935425	0.897499
																					1459	0.905143	0.930741
																					1460	0.931835	0.924003
																					1461	0.937772	0.932055
																					1462	0.906466	0.904305
																					1463	0.907779	0.933206
																					1464	0.946325	0.889073
																					1465	0.896005	0.880606
																					1466	0.9041	0.908843
																					1467	0.897538	0.93831
																					1468	0.920638	0.924298
																					1469	0.93795	0.948232
																					1470	0.943098	0.955008
																					1471	0.935432	0.903883
																					1472	0.908383	0.919438
																					1473	0.941236	0.932343
																					1474	0.938917	0.898837
																					1475	0.928479	0.923969
																					1476	0.940171	0.936591
																					1477	0.930343	0.91916
																					1478	0.932435	0.918768
																					1479	0.917443	0.886146
																					1480	0.925582	0.976153
																					1481	0.932924	0.889663
																					1482	0.934326	0.95775
																					1483	0.922332	0.947469
																					1484	0.935465	0.914828
																					1485	0.930914	0.93409
																					1486	0.912165	0.90759
																					1487	0.912238	0.930065
																					1488	0.926153	0.949774
																					1489	0.897794	0.950765
																					1490	0.936361	0.938414
																					1491	0.939186	0.936477
																					1492	0.937086	0.961363
																					1493	0.941371	0.920044
																					1494	0.93172	0.934007
																					1495	0.942492	0.886844
																					1496	0.935857	0.938033
																					1497	0.92754	0.949869
																					1498	0.933983	0.922939
																					1499	0.916351	0.946204
																					1500	0.918947	0.922261
																					1501	0.925798	0.906866
																					1502	0.935062	0.924637
																					1503	0.936623	0.933582
																					1504	0.930715	0.931769
																					1505	0.921818	0.934957
																					1506	0.932116	0.949573
																					1507	0.91407	0.922375
																					1508	0.925439	0.899993
																					1509	0.90547	0.94217
																					1510	0.930724	0.937405
																					1511	0.916518	0.906015
																					1512	0.930839	0.926328
																					1513	0.907125	0.890443
																					1514	0.937458	0.936048
																					1515	0.920485	0.951208
																					1516	0.923837	0.912137
																					1517	0.932237	0.924573
																					1518	0.934578	0.91546
																					1519	0.932068	0.933936
																					1520	0.930921	0.941747
																					1521	0.898032	0.935593
																					1522	0.931479	0.943947
																					1523	0.928183	0.896022
																					1524	0.925966	0.937827
																					1525	0.919267	0.934919
																					1526	0.927641	0.892448
																					1527	0.944936	0.940155
																					1528	0.929194	0.933765
																					1529	0.93029	0.924787
																					1530	0.934813	0.971399
																					1531	0.937426	0.928069
																					1532	0.930948	0.911922
																					1533	0.910625	0.867054
																					1534	0.935665	0.93652
																					1535	0.937859	0.941235
																					1536	0.909856	0.944282
																					1537	0.935603	0.888908
																					1538	0.916744	0.910722
																					1539	0.927159	0.943344
																					1540	0.929756	0.909256
																					1541	0.937077	0.935737
																					1542	0.927933	0.911224
																					1543	0.932612	0.9465
																					1544	0.937784	0.935728
																					1545	0.906842	0.927099
																					1546	0.936612	0.935645
																					1547	0.919612	0.904412
																					1548	0.873796	0.954518
																					1549	0.938063	0.932094
																					1550	0.92805	0.873701
																					1551	0.919603	0.933699
																					1552	0.940414	0.944075
																					1553	0.948355	0.888316
																					1554	0.938013	0.943749
																					1555	0.949038	0.907967
																					1556	0.936034	0.942483
																					1557	0.923312	0.928693
																					1558	0.931515	0.941431
																					1559	0.91963	0.943507
																					1560	0.937252	0.924076
																					1561	0.932546	0.907027
																					1562	0.930721	0.943745
																					1563	0.913057	0.894853
																					1564	0.894105	0.917033
																					1565	0.921352	0.915461
																					1566	0.919705	0.940976
																					1567	0.933697	0.906645
																					1568	0.925372	0.92421
																					1569	0.942179	0.937735
																					1570	0.918924	0.920299
																					1571	0.925805	0.957437
																					1572	0.93173	0.926473
																					1573	0.931884	0.911067
																					1574	0.91853	0.916431
																					1575	0.93775	0.938986
																					1576	0.897007	0.872043
																					1577	0.929031	0.946033
																					1578	0.906331	0.944193
																					1579	0.897344	0.942741
																					1580	0.909866	0.877924
																					1581	0.93004	0.921335
																					1582	0.929373	0.940171
																					1583	0.934129	0.879985
																					1584	0.934974	0.936631
																					1585	0.938279	0.932686
																					1586	0.912163	0.92278
																					1587	0.91056	0.925276
																					1588	0.927571	0.942852
																					1589	0.935236	0.889986
																					1590	0.929076	0.904097
																					1591	0.941056	0.925459
																					1592	0.92921	0.927411
																					1593	0.9245	0.911448
																					1594	0.93058	0.928898
																					1595	0.939334	0.943603
																					1596	0.93116	0.923774
																					1597	0.933974	0.907716
																					1598	0.929126	0.923484
																					1599	0.931163	0.92677
																					1600	0.940528	0.939097
																					1601	0.916936	0.8972
																					1602	0.910187	0.928308
																					1603	0.93099	0.9528
																					1604	0.938651	0.932309
																					1605	0.910507	0.951477
																					1606	0.931578	0.923075
																					1607	0.92286	0.933993
																					1608	0.923915	0.888754
																					1609	0.93193	0.923886
																					1610	0.934724	0.933905
																					1611	0.894795	0.931549
																					1612	0.900848	0.915105
																					1613	0.890398	0.926929
																					1614	0.925195	0.945988
																					1615	0.934649	0.945791
																					1616	0.919082	0.931588
																					1617	0.939827	0.919999
																					1618	0.930757	0.94707
																					1619	0.91365	0.915515
																					1620	0.933398	0.913415
																					1621	0.932925	0.900901
																					1622	0.934863	0.938933
																					1623	0.944506	0.926548
																					1624	0.920947	0.916279
																					1625	0.91712	0.916817
																					1626	0.937805	0.918817
																					1627	0.935599	0.939026
																					1628	0.926552	0.916116
																					1629	0.920802	0.925126
																					1630	0.927338	0.931485
																					1631	0.93844	0.942534
																					1632	0.912341	0.927772
																					1633	0.911064	0.916305
																					1634	0.93948	0.951888
																					1635	0.936452	0.925068
																					1636	0.92807	0.954936
																					1637	0.9305	0.884853
																					1638	0.907233	0.907436
																					1639	0.933468	0.921651
																					1640	0.936239	0.908342
																					1641	0.909733	0.921052
																					1642	0.935699	0.92276
																					1643	0.939764	0.915788
																					1644	0.916775	0.923581
																					1645	0.933642	0.928922
																					1646	0.91109	0.931108
																					1647	0.906109	0.870195
																					1648	0.92743	0.942041
																					1649	0.933749	0.861917
																					1650	0.925582	0.934823
																					1651	0.936091	0.925509
																					1652	0.926134	0.927691
																					1653	0.919149	0.948209
																					1654	0.927462	0.918553
																					1655	0.938376	0.935973
																					1656	0.930553	0.915722
																					1657	0.937268	0.937186
																					1658	0.927985	0.928646
																					1659	0.913139	0.936718
																					1660	0.918688	0.943206
																					1661	0.928046	0.942396
																					1662	0.929939	0.932654
																					1663	0.938686	0.914345
																					1664	0.92862	0.878651
																					1665	0.925791	0.905203
																					1666	0.927907	0.881555
																					1667	0.91626	0.930025
																					1668	0.916634	0.913961
																					1669	0.897493	0.948163
																					1670	0.908639	0.934191
																					1671	0.91173	0.938212
																					1672	0.928147	0.944334
																					1673	0.940942	0.960421
																					1674	0.934474	0.863704
																					1675	0.921236	0.91224
																					1676	0.936114	0.942142
																					1677	0.940622	0.922774
																					1678	0.889748	0.893582
																					1679	0.909618	0.920194
																					1680	0.930008	0.900924
																					1681	0.934485	0.952706
																					1682	0.888591	0.93889
																					1683	0.923559	0.945543
																					1684	0.895249	0.878549
																					1685	0.895458	0.889489
																					1686	0.899305	0.954993
																					1687	0.928056	0.920184
																					1688	0.911083	0.945818
																					1689	0.927461	0.886298
																					1690	0.930149	0.903085
																					1691	0.885171	0.924766
																					1692	0.931772	0.888062
																					1693	0.935661	0.955957
																					1694	0.926467	0.903413
																					1695	0.926695	0.944161
																					1696	0.92447	0.926609
																					1697	0.941373	0.929158
																					1698	0.9274	0.951409
																					1699	0.932726	0.943136
																					1700	0.916801	0.882914
																					1701	0.937242	0.898129
																					1702	0.915027	0.947827
																					1703	0.932789	0.936416
																					1704	0.925609	0.922267
																					1705	0.897805	0.921305
																					1706	0.902962	0.914924
																					1707	0.932711	0.934401
																					1708	0.938113	0.890949
																					1709	0.929093	0.934461
																					1710	0.928983	0.915072
																					1711	0.887901	0.932576
																					1712	0.939134	0.945242
																					1713	0.903274	0.94451
																					1714	0.938648	0.938593
																					1715	0.930461	0.930001
																					1716	0.908389	0.939205
																					1717	0.934526	0.93033
																					1718	0.92284	0.893374
																					1719	0.914416	0.879128
																					1720	0.917367	0.916194
																					1721	0.917112	0.937269
																					1722	0.936671	0.863989
																					1723	0.884485	0.920086
																					1724	0.933723	0.943726
																					1725	0.928624	0.917643
																					1726	0.91971	0.938484
																					1727	0.930932	0.939066
																					1728	0.929477	0.885537
																					1729	0.925594	0.912106
																					1730	0.914966	0.938092
																					1731	0.90851	0.9115
																					1732	0.93306	0.946796
																					1733	0.935124	0.918471
																					1734	0.937216	0.90478
																					1735	0.889579	0.940292
																					1736	0.940533	0.885782
																					1737	0.92973	0.913237
																					1738	0.926358	0.926099
																					1739	0.914204	0.942191
																					1740	0.928587	0.905851
																					1741	0.928452	0.943512
																					1742	0.939091	0.948599
																					1743	0.936604	0.914266
																					1744	0.905429	0.922652
																					1745	0.933939	0.913526
																					1746	0.928261	0.919004
																					1747	0.938569	0.912283
																					1748	0.924875	0.938763
																					1749	0.868336	0.928422
																					1750	0.916645	0.955642
																					1751	0.919835	0.903948
																					1752	0.923314	0.951716
																					1753	0.92492	0.944283
																					1754	0.919849	0.93883
																					1755	0.927653	0.925091
																					1756	0.907771	0.945859
																					1757	0.925013	0.953903
																					1758	0.936545	0.926667
																					1759	0.892653	0.918325
																					1760	0.891945	0.927149
																					1761	0.915242	0.94399
																					1762	0.923814	0.930809
																					1763	0.934202	0.944522
																					1764	0.916821	0.872332
																					1765	0.901126	0.927267
																					1766	0.933619	0.958399
																					1767	0.924594	0.948889
																					1768	0.892625	0.92526
																					1769	0.867686	0.946169
																					1770	0.918738	0.933126
																					1771	0.896801	0.92875
																					1772	0.911792	0.933754
																					1773	0.901719	0.9435
																					1774	0.936321	0.925015
																					1775	0.931948	0.920358
																					1776	0.916856	0.938531
																					1777	0.931503	0.93232
																					1778	0.924869	0.934984
																					1779	0.897003	0.931241
																					1780	0.938827	0.930114
																					1781	0.930948	0.897343
																					1782	0.934952	0.936492
																					1783	0.923521	0.901412
																					1784	0.903058	0.945861
																					1785	0.930555	0.87185
																					1786	0.919683	0.916064
																					1787	0.919077	0.891535
																					1788	0.921791	0.906257
																					1789	0.935102	0.920962
																					1790	0.929513	0.931213
																					1791	0.925487	0.939247
																					1792	0.936471	0.943939
																					1793	0.920948	0.920953
																					1794	0.937859	0.936256
																					1795	0.933436	0.95519
																					1796	0.908675	0.931636
																					1797	0.935168	0.90701
																					1798	0.935472	0.922755
																					1799	0.928478	0.94942
																					1800	0.923474	0.920506
																					1801	0.892436	0.916258
																					1802	0.928691	0.924023
																					1803	0.940443	0.945231
																					1804	0.935863	0.913824
																					1805	0.935959	0.941302
																					1806	0.926238	0.93343
																					1807	0.926412	0.942258
																					1808	0.930715	0.925848
																					1809	0.924573	0.922164
																					1810	0.919592	0.923743
																					1811	0.939865	0.931876
																					1812	0.925921	0.950554
																					1813	0.912524	0.949177
																					1814	0.929032	0.949169
																					1815	0.921996	0.941039
																					1816	0.930532	0.885224
																					1817	0.932337	0.864029
																					1818	0.932546	0.92006
																					1819	0.929773	0.906239
																					1820	0.938317	0.906858
																					1821	0.921917	0.893591
																					1822	0.92685	0.923118
																					1823	0.934212	0.923542
																					1824	0.929134	0.946002
																					1825	0.927953	0.950757
																					1826	0.934933	0.93889
																					1827	0.92942	0.924684
																					1828	0.917055	0.929451
																					1829	0.915539	0.926396
																					1830	0.93054	0.932491
																					1831	0.933762	0.913911
																					1832	0.923307	0.946151
																					1833	0.930333	0.907431
																					1834	0.917008	0.939006
																					1835	0.943043	0.932581
																					1836	0.933944	0.918486
																					1837	0.908662	0.929122
																					1838	0.928645	0.933755
																					1839	0.93556	0.912299
																					1840	0.93069	0.949494
																					1841	0.940486	0.922203
																					1842	0.912737	0.947813
																					1843	0.935153	0.888524
																					1844	0.934832	0.883672
																					1845	0.902402	0.933926
																					1846	0.936209	0.943384
																					1847	0.9306	0.93714
																					1848	0.90556	0.946136
																					1849	0.9358	0.917451
																					1850	0.945043	0.946455
																					1851	0.931999	0.90944
																					1852	0.898254	0.946482
																					1853	0.921994	0.938573
																					1854	0.932864	0.933347
																					1855	0.924052	0.885509
																					1856	0.94777	0.948491
																					1857	0.935665	0.94475
																					1858	0.941767	0.937082
																					1859	0.932599	0.885414
																					1860	0.934117	0.933746
																					1861	0.931016	0.872464
																					1862	0.909282	0.931715
																					1863	0.902183	0.932746
																					1864	0.926961	0.929947
																					1865	0.901204	0.947418
																					1866	0.933016	0.91037
																					1867	0.904889	0.908733
																					1868	0.916254	0.945635
																					1869	0.93113	0.925946
																					1870	0.930786	0.936164
																					1871	0.922117	0.887834
																					1872	0.937243	0.946959
																					1873	0.939782	0.924297
																					1874	0.921721	0.95085
																					1875	0.9381	0.943595
																					1876	0.934984	0.899439
																					1877	0.923847	0.950679
																					1878	0.926382	0.94834
																					1879	0.936288	0.941099
																					1880	0.930954	0.865551
																					1881	0.936804	0.947023
																					1882	0.921496	0.901036
																					1883	0.922214	0.915616
																					1884	0.936328	0.954395
																					1885	0.922711	0.947659
																					1886	0.925278	0.946065
																					1887	0.937699	0.932677
																					1888	0.938561	0.9498
																					1889	0.939457	0.935784
																					1890	0.935766	0.906282
																					1891	0.937392	0.900144
																					1892	0.936179	0.945767
																					1893	0.893648	0.941986
																					1894	0.935209	0.900617
																					1895	0.933242	0.947339
																					1896	0.915917	0.947185
																					1897	0.919153	0.891607
																					1898	0.928104	0.933913
																					1899	0.931907	0.957706
																					1900	0.915767	0.947824
																					1901	0.926259	0.943582
																					1902	0.913804	0.882511
																					1903	0.9191	0.94202
																					1904	0.939539	0.947711
																					1905	0.923052	0.882949
																					1906	0.924296	0.904047
																					1907	0.936199	0.938549
																					1908	0.93248	0.918264
																					1909	0.939082	0.929584
																					1910	0.934544	0.886047
																					1911	0.9055	0.926198
																					1912	0.909063	0.878983
																					1913	0.916641	0.906125
																					1914	0.921256	0.900111
																					1915	0.934507	0.906638
																					1916	0.929921	0.94229
																					1917	0.929778	0.90843
																					1918	0.933655	0.915287
																					1919	0.934809	0.915627
																					1920	0.916123	0.923341
																					1921	0.910944	0.933465
																					1922	0.911137	0.953087
																					1923	0.935243	0.888527
																					1924	0.927607	0.935786
																					1925	0.922772	0.944549
																					1926	0.932501	0.895661
																					1927	0.938859	0.888352
																					1928	0.938614	0.88954
																					1929	0.93993	0.913717
																					1930	0.932078	0.870073
																					1931	0.931776	0.936836
																					1932	0.926453	0.947532
																					1933	0.929409	0.932034
																					1934	0.937322	0.95474
																					1935	0.925283	0.901381
																					1936	0.937769	0.934308
																					1937	0.937744	0.945966
																					1938	0.88838	0.936378
																					1939	0.932825	0.939952
																					1940	0.89714	0.92652
																					1941	0.929177	0.951872
																					1942	0.938748	0.926677
																					1943	0.92804	0.946029
																					1944	0.938384	0.89822
																					1945	0.919195	0.926106
																					1946	0.943542	0.900036
																					1947	0.929959	0.925338
																					1948	0.928584	0.945124
																					1949	0.932064	0.9084
																					1950	0.924907	0.955162
																					1951	0.918583	0.947373
																					1952	0.912622	0.943568
																					1953	0.94091	0.941432
																					1954	0.923867	0.901442
																					1955	0.926717	0.931107
																					1956	0.923206	0.909736
																					1957	0.889941	0.897202
																					1958	0.934266	0.882203
																					1959	0.903855	0.931578
																					1960	0.890539	0.934666
																					1961	0.940246	0.909548
																					1962	0.929365	0.929176
																					1963	0.930769	0.955688
																					1964	0.930321	0.900615
																					1965	0.917408	0.934984
																					1966	0.935769	0.904329
																					1967	0.935648	0.889805
																					1968	0.91628	0.936525
																					1969	0.937436	0.889976
																					1970	0.939789	0.917021
																					1971	0.928431	0.918674
																					1972	0.942195	0.900883
																					1973	0.91007	0.945303
																					1974	0.913824	0.946332
																					1975	0.905538	0.950644
																					1976	0.886409	0.935328
																					1977	0.930732	0.934352
																					1978	0.930935	0.906477
																					1979	0.923549	0.951383
																					1980	0.921271	0.898711
																					1981	0.936873	0.941202
																					1982	0.910995	0.953629
																					1983	0.936825	0.897007
																					1984	0.930731	0.911833
																					1985	0.924489	0.900591
																					1986	0.922231	0.884947
																					1987	0.950244	0.883937
																					1988	0.937265	0.951605
																					1989	0.893299	0.919696
																					1990	0.933988	0.909453
																					1991	0.915893	0.894555
																					1992	0.939536	0.886197
																					1993	0.9371	0.93989
																					1994	0.933522	0.946772
																					1995	0.890455	0.950371
																					1996	0.9432	0.940812
																					1997	0.910056	0.927049
[truncated: 10,701 more rows]

## Sheet: Figure 7
Figure 7b, 7h, 7i, 7j
	Figure 7b		Ct value
		WT			ereb108				Figure 7h				Figure 7i				Figure 7j
		rep1	rep2	rep3	rep1	rep2	rep3		width of kernel (mm)				Length of kernel (mm)				Kernel weight (g)
	1d008750	14.85	15.85	15.02	18.02	18.65	18.29			WT	mybr29-1			WT	mybr29-1			WT	mybr29-1
	cax3	14.86	14.95	14.99	17.77	17.78	18.13		1	8.128	7.366		1	9.652	9.144		1	0.2606	0.231
	Orphan22	14.34	14.91	15.27	17.68	19.31	18.59		2	8.636	7.112		2	8.89	9.398		2	0.2618	0.2525
	1d028838	14.78	15.63	15.59	17.92	18.35	18.47		3	7.62	7.366		3	9.652	9.398		3	0.3412	0.2546
	1d032448	15.07	15.6	15.89	18.11	17.52	17.85		4	8.128	7.874		4	10.16	9.652		4	0.2793	0.2267
	18s	14.75	15.33	15.6	16.37	16.43	16.87		5	7.874	7.366		5	10.16	9.906		5	0.3178	0.2354
									6	9.144	7.874		6	9.652	9.144		6	0.2974	0.223
		WT			mybr19				7	8.382	6.858		7	9.398	9.144		7	0.2658	0.2441
		rep1	rep2	rep3	rep1	rep2	rep3		8	8.382	7.62		8	9.652	9.652		8	0.2744	0.2343
	1d024610	13.99	15.06	15.36	17.34	17.27	16.33		9	8.382	7.112		9	9.652	9.906		9	0.2621	0.2449
	1d024617	14.02	14.8	14.83	17.51	16.94	16.78		10	7.874	8.128		10	10.16	9.652		10	0.3101	0.2367
	mybr33	14.3	14.92	15.4	17.49	16.73	16.81		11	8.382	7.874		11	9.906	9.652		11	0.2555	0.2507
	1d42229	15.38	16.52	16.34	17.52	17.55	16.97		12	8.636	7.112		12	10.414	9.398		12	0.2631	0.2432
	bap2	12.69	13.6	13.78	17.44	17.39	17.21		13	8.636	7.874		13	9.652	10.16		13	0.2534	0.2236
	18s	14.29	15.12	15.34	15.77	15.62	15.46		14	8.89	8.128		14	9.398	9.144		14	0.26	0.2254
									15	8.382	7.874		15	10.16	9.906		15	0.3205	0.2443
		WT			mybr29-1				P value	<0.0001			P value	0.1083			16	0.259	0.2527
		rep1	rep2	rep3	rep1	rep2	rep3										17	0.316	0.2459
	betl10	16.24	16.51	16.78	18.73	18.77	19.12										18	0.2534	0.2536
	1d024659	17.22	17.4	17.8	18.65	18.97	19.32										19	0.2628	0.2277
	sweet4c	17.89	18.26	17.98	18.78	19.96	19.48										20	0.228	0.2379
	1d005620	16.73	17.53	16.84	18.7	19.7	19.24										21	0.2917	0.2127
	meg13	16.73	17.53	16.84	18.7	19.7	19.24										22	0.2757	0.2199
	18s	16.98	17.34	17.16	16.98	17.2	17.15										23	0.2706	0.2032
																	24	0.2547	0.2241
																	25	0.2647
																	26	0.2509
																	P value	<0.0001
	Figure 7b		Relative expression level
		WT			ereb108
		rep1	rep2	rep3	rep1	rep2	rep3	P value
	1d008750	2.92817	2.18859	4.69134	1	0.673617	1.17283	0.037406
	cax3	2.44528	3.43426	4.02782	1	1.03526	1.10191	0.008166
	Orphan22	3.29436	3.31728	3.11666	1	0.336808	0.752623	0.000235
	1d028838	2.86791	2.37841	2.94854	1	0.773782	0.965936	0.000687
	1d032448	2.67586	2.77022	2.73208	1	1.56917	1.69349	0.003734
		WT			mybr19
		rep1	rep2	rep3	rep1	rep2	rep3	P value
	1d024610	3.66309	3.09394	2.92959	1	0.945476	1.62184	0.002781
	1d024617	4.03638	4.16826	4.75914	1	1.3371	1.33574	0.00024
	mybr33	3.27856	3.78277	3.1617	1	1.52532	1.29024	0.000935
	1d42229	1.58344	1.27407	1.68261	1	0.88216	1.17906	0.030495
	bap2	9.66696	9.1226	9.38723	1	0.932459	0.944508	<0.000001
		WT			mybr29-1
		rep1	rep2	rep3	rep1	rep2	rep3	P value
	betl10	5.61742	5.98618	4.35356	1	1.13045	0.856101	0.000989
	1d024659	2.6943	3.05598	2.03101	1	0.931025	0.705077	0.005404
	sweet4c	1.85306	1.84246	1.96183	1	0.512951	0.690567	0.001447
	1d005620	3.91743	2.89113	4.09027	1	0.581114	0.771561	0.001929
	meg13	5.42607	3.68492	5.82475	1	0.597451	0.782332	0.003297

## Sheet: Supplementary Figure 14
Supplementary Figure 14b
			UBQ	14kd	22kd
	input	rep1	26.2636	27.0776	23.9436	Ct value
		rep2	26.0932	26.8321	23.6121	Ct value
		rep3	26.0477	27.0073	23.5847	Ct value
	average		26.1348	26.9724	23.7134
	Round 1	rep1	32.93	28.0408	30.1325	Ct value
		rep2	32.7467	28.0668	30.034	Ct value
		rep3	33.143	28.1561	29.9967	Ct value
	▲ct	rep1	6.83676	1.2087	6.52041
		rep2	6.65343	1.23473	6.4219
		rep3	7.04975	1.32398	6.38466
	2^-▲ct	rep1	0.00874846	0.432657	0.0108933
		rep2	0.00993384	0.424922	0.0116632
		rep3	0.00754769	0.399431	0.0119681
	average		0.00874333	0.419004	0.0115082
	fold enrichment	rep1	0.880672	43.5539	1.09659
		rep2	1	42.7752	1.17408
		rep3	0.759795	40.2091	1.20478
	average		0.880156	42.1794	1.15848
	Round 2	rep1	28.3542	20.6918	23.8281	Ct value
		rep2	28.5556	20.6352	23.7406	Ct value
		rep3	28.4404	20.8022	23.8293	Ct value
	▲ct	rep1	2.261	-6.14029	0.215998
		rep2	2.46235	-6.1969	0.128479
		rep3	2.34715	-6.02986	0.217249
	2^-▲ct	rep1	0.208627	70.536	0.86095
		rep2	0.181451	73.3588	0.914796
		rep3	0.196533	65.3385	0.860204
	average		0.195537	69.7445	0.87865
	fold enrichment	rep1	1.14977	388.733	4.74481
		rep2	1	404.29	5.04156
		rep3	1.08312	360.089	4.7407

## Sheet: Supplementary Figure 16
Supplementary Figure 16e
	Pro 1d007187			Pro SODH1			Pro 1d053785			Pro 1d053108			Pro 1d053834			Pro EPR4
	CK	EREB108		CK	EREB108		CK	MYBR81		CK	MYBR81		CK	WRKY8		CK	WRKY8
rep1	0.18226	0.62686	rep1	0.138606	0.826348	rep1	0.002148	0.269762	rep1	0.001249	0.003308	rep1	0.345412	0.690674	rep1	0.366048	0.73025
rep2	0.170395	0.527004	rep2	0.294269	0.781722	rep2	0.001989	0.236225	rep2	0.000969	0.002996	rep2	0.392041	0.59541	rep2	0.341105	0.716871
rep3	0.1481	0.566906	rep3	0.17865	0.78629	rep3	0.001951	0.29568	rep3	0.001064	0.002934	rep3	0.358958	0.47301	rep3	0.389065	0.725188
P value	0.0002		P value	0.0003		P value	0.0001		P value	0.0002		P value	<0.0001		P value	0.0267

## Sheet: Supplementary Figure 20
Supplementary Figure 20
	Supplementary Figure 20d				Supplementary Figure 20g								Supplementary Figure 20h
		1d053785			width of kernel (mm)				Length of kernel (mm)				Kernel weight (g)
		WT	mybr29-1			WT	mybr29-2			WT	mybr29-2			WT	mybr29-2
	1	274.86	135.744		1	9.398	8.89		1	10.668	9.906		1	0.4297	0.3468
	2	282.884	125.395		2	9.398	8.89		2	11.684	10.668		2	0.4123	0.3337
	3	316.218	128.935		3	9.144	8.636		3	10.16	10.414		3	0.4143	0.358
	P value	0.0002			4	9.906	8.128		4	9.398	10.668		4	0.4152	0.3455
					5	9.144	8.89		5	9.906	9.906		5	0.4826	0.3154
					6	9.144	8.636		6	11.176	10.16		6	0.3917	0.3288
					7	9.652	8.128		7	10.16	10.16		7	0.3999	0.3402
					8	9.652	7.874		8	9.906	9.906		8	0.3932	0.3837
					9	9.398	8.128		9	9.906	9.398		9	0.3929	0.3135
					10	9.144	8.382		10	10.668	9.652		10	0.4003	0.3579
					11	9.906	8.382		11	10.16	9.398		11	0.4158	0.2786
					12	9.652	8.636		12	11.176	10.668		12	0.4211	0.3869
					13	9.652	8.89		13	10.414	9.906		13	0.4072	0.3782
					14	9.398	8.382		14	10.922	9.906		14	0.425	0.2771
					15	8.89	8.636		15	10.16	9.906		15	0.3689	0.3552
					P value	<0.0001			P value	0.0509			16	0.4006	0.3494
													17	0.3594	0.3579
													18	0.4182	0.3755
													19	0.3974	0.3535
													20	0.4152	0.345
													21	0.4015
													22	0.4088
													23	0.3657
													24	0.4133
													P value	<0.0001
